# Supplementary material for: Integrated gene analyses of de novo variants from 46,612 trios with autism and developmental disorders
Source: Proc Natl Acad Sci U S A. 2022 Nov 11;119(46):e2203491119. doi: 10.1073/pnas.2203491119 (PMC9674258; doi:10.1073/pnas.2203491119)
Supplement: Supplementary File [file pnas.2203491119.sd01.xlsx]

## Sheet: Dataset S1
Dataset S1. Integrated coding DNVs.
chrom	pos_hg19	ref	alt	var_id	gene	hgnc_id	hgnc_symbol	diff_gene_hgnc_symbol	sample_id	gender	Study	subset	primary_diagnosis	consequence	DNV	HGVSc	HGVSp	CADDv1.3	CADDv1.0	var_freq	ref_length	alt_length
19	58863736	G	T	19_58863736_G_T	A1BG	5	A1BG	0	SF0020577.p1	male	SPARK_WES_1	recalled	ASD	missense_variant	dnMIS	XM_005258393.1:c.526C>A	XP_005258450.1:p.Gln176Lys	5.636	3.704	1	1	1
12	9225335	G	A	12_9225335_G_A	A2M	7	A2M	0	12906.p1	male	CCDG_SSC	recalled	ASD	missense_variant	dnMIS	NM_000014.4:c.3889C>T	NP_000005.2:p.Arg1297Cys	22.9	12.21	1	1	1
12	9265970	A	G	12_9265970_A_G	A2M	7	A2M	0	14397.s1	male	CCDG_SSC	recalled	sibling	missense_variant	dnMIS	NM_000014.4:c.256T>C	NP_000005.2:p.Cys86Arg	24	13.12	1	1	1
12	9227258	C	G	12_9227258_C_G	A2M	7	A2M	0	SP0016887	female	Feliciano2019	recalled	ASD	synonymous_variant	dnSYN	NM_000014.4:c.3654G>C	NP_000005.2:p.Thr1218=	9.302	0.098	1	1	1
12	9229432	GCC	G	12_9229432_GCC_G	A2M	7	A2M	0	GDX_52367	female	GeneDx	no-recall	DD	frameshift_variant	dnLGD	NM_000014.4:c.3450_3451delGG	NP_000005.2:p.Ala1151Leufs*8	35	42	1	3	1
12	9243996	G	A	12_9243996_G_A	A2M	7	A2M	0	GDX_36289	female	GeneDx	no-recall	DD	missense_variant	dnMIS	NM_000014.4:c.2270C>T	NP_000005.2:p.Thr757Ile	12.84	13.86	1	1	1
12	9247583	C	T	12_9247583_C_T	A2M	7	A2M	0	GDX_84172	male	GeneDx	no-recall	DD	missense_variant	dnMIS	NM_000014.4:c.2111G>A	NP_000005.2:p.Arg704His	8.725	8.142	1	1	1
12	9247643	C	T	12_9247643_C_T	A2M	7	A2M	0	GDX_73880	male	GeneDx	no-recall	DD	missense_variant	dnMIS	NM_000014.4:c.2051G>A	NP_000005.2:p.Arg684His	11.65	7.295	1	1	1
12	9268392	G	A	12_9268392_G_A	A2M	7	A2M	0	GDX_44980	male	GeneDx	no-recall	DD	synonymous_variant	dnSYN	NM_000014.4:c.54C>T	NP_000005.2:p.Leu18=	12.62	9.512	1	1	1
12	9229512	G	A	12_9229512_G_A	A2M	7	A2M	0	rumc_patient_628	male	RUMC	no-recall	DD	synonymous_variant	dnSYN	NM_000014.4:c.3372C>T	NP_000005.2:p.Ala1124=	11.42	6.909	1	1	1
12	9220801	C	T	12_9220801_C_T	A2M	7	A2M	0	09C79867	male	Satterstrom2020	no-recall	ASD	synonymous_variant	dnSYN	NM_000014.4:c.4386G>A	NP_000005.2:p.Glu1462=	14.86	6.495	1	1	1
12	9230450	G	A	12_9230450_G_A	A2M	7	A2M	0	Fam0110	unknown	Takata2018	no-recall	ASD	synonymous_variant	dnSYN	NM_000014.4:c.3123C>T	NP_000005.2:p.Leu1041=	11.45	8.939	1	1	1
12	8995956	A	G	12_8995956_A_G	A2ML1	23336	A2ML1	0	DDDF204025.p1	male	DDD13K	recalled	DD	missense_variant	dnMIS	NM_144670.4:c.1475A>G	NP_653271.2:p.Tyr492Cys	23.6	11.7	1	1	1
12	8990094	A	C	12_8990094_A_C	A2ML1	23336	A2ML1	0	GDX_31475	female	GeneDx	no-recall	DD	missense_variant	dnMIS	NM_144670.4:c.787A>C	NP_653271.2:p.Asn263His	0.001	1.593	1	1	1
12	9001488	C	G	12_9001488_C_G	A2ML1	23336	A2ML1	0	GDX_55781	female	GeneDx	no-recall	DD	missense_variant	dnMIS	NM_144670.4:c.2006C>G	NP_653271.2:p.Thr669Arg	0.271	1.889	1	1	1
12	9004546	G	T	12_9004546_G_T	A2ML1	23336	A2ML1	0	GDX_79443	male	GeneDx	no-recall	DD	missense_variant	dnMIS	NM_144670.4:c.2401G>T	NP_653271.2:p.Val801Phe	24.1	13.01	1	1	1
22	43089205	C	A	22_43089205_C_A	A4GALT	18149	A4GALT	0	12170.s1	female	CCDG_SSC	recalled	sibling	synonymous_variant	dnSYN	XM_005261644.1:c.753G>T	XP_005261701.1:p.Pro251=	14.87	9.753	1	1	1
22	43089489	C	T	22_43089489_C_T	A4GALT	18149	A4GALT	0	GDX_50222	female	GeneDx	no-recall	DD	missense_variant	dnMIS	XM_005261644.1:c.469G>A	XP_005261701.1:p.Asp157Asn	8.954	4.299	1	1	1
22	43089735	T	C	22_43089735_T_C	A4GALT	18149	A4GALT	0	GDX_24132	female	GeneDx	no-recall	DD	missense_variant	dnMIS	XM_005261644.1:c.223A>G	XP_005261701.1:p.Thr75Ala	0.001	2.359	1	1	1
22	43089042	G	A	22_43089042_G_A	A4GALT	18149	A4GALT	0	SF0078695.s1	male	SPARK_WES_1	recalled	sibling	missense_variant	dnMIS	XM_005261644.1:c.916C>T	XP_005261701.1:p.Arg306Trp	24	10.7	1	1	1
3	137843330	C	G	3_137843330_C_G	A4GNT	17968	A4GNT	0	DDDF202119.p1	male	DDD13K	recalled	DD	missense_variant	dnMIS	NM_016161.2:c.799G>C	NP_057245.1:p.Glu267Gln	0.253	7.434	1	1	1
3	137843340	G	T	3_137843340_G_T	A4GNT	17968	A4GNT	0	DDDF202119.p1	male	DDD13K	recalled	DD	synonymous_variant	dnSYN	NM_016161.2:c.789C>A	NP_057245.1:p.Ile263=	11.82	9.012	1	1	1
12	53702252	TCAGA	T	12_53702252_TCAGA_T	AAAS	13666	AAAS	0	DDDF212198.p1	male	DDD13K	recalled	DD	frameshift_variant	dnLGD	NM_015665.5:c.1144_1147delTCTG	NP_056480.1:p.Ser382Argfs*33	35	24.2	1	5	1
12	53701481	C	T	12_53701481_C_T	AAAS	13666	AAAS	0	GDX_7589	female	GeneDx	no-recall	DD	missense_variant	dnMIS30	NM_015665.5:c.1433G>A	NP_056480.1:p.Arg478Gln	32	25	1	1	1
12	53702940	C	T	12_53702940_C_T	AAAS	13666	AAAS	0	GDX_3410	male	GeneDx	no-recall	DD	splice_donor_variant	dnLGD	NM_015665.5:c.935+1G>A	-	27.7	23.7	1	1	1
12	53708082	C	T	12_53708082_C_T	AAAS	13666	AAAS	0	08C75732	male	Satterstrom2020	no-recall	ASD	missense_variant	dnMIS30	NM_015665.5:c.689G>A	NP_056480.1:p.Arg230Gln	35	35	1	1	1
12	53702529	AG	A	12_53702529_AG_A	AAAS	13666	AAAS	0	SF0106290.p1	male	SPARK_WES_1	recalled	ASD	frameshift_variant	dnLGD	NM_015665.5:c.1066delC	NP_056480.1:p.Leu356Cysfs*60	20.6	14.62	1	2	1
12	53714468	ATTGATCCAC	A	12_53714468_ATTGATCCAC_A	AAAS	13666	AAAS	0	SF0000145.p1	male	SPARK_WES_1	recalled	ASD	splice_acceptor_variant	dnLGD	NM_015665.5:c.124-1_131delGTGGATCAA	-	26.5	11.7	1	10	1
12	125591681	ACTTT	A	12_125591681_ACTTT_A	AACS	21298	AACS	0	DDDF212410.p1	male	DDD13K	recalled	DD	frameshift_variant	dnLGD	NM_023928.3:c.786_789delTCTT	NP_076417.2:p.Phe262Leufs*50	32	17.81	1	5	1
12	125591742	C	T	12_125591742_C_T	AACS	21298	AACS	0	GDX_8503	female	GeneDx	no-recall	DD	synonymous_variant	dnSYN	NM_023928.3:c.843C>T	NP_076417.2:p.Phe281=	13.46	11.1	1	1	1
12	125626649	C	T	12_125626649_C_T	AACS	21298	AACS	0	GDX_21036	male	GeneDx	no-recall	DD	synonymous_variant	dnSYN	NM_023928.3:c.1893C>T	NP_076417.2:p.Asn631=	9.522	11.36	1	1	1
3	151538186	A	C	3_151538186_A_C	AADAC	17	AADAC	0	09C84345	male	Satterstrom2020	no-recall	ASD	missense_variant	dnMIS	NM_001086.2:c.377A>C	NP_001077.2:p.Asp126Ala	23.7	27.1	1	1	1
3	151451960	C	T	3_151451960_C_T	AADACL2	24427	AADACL2	0	12228.p1	male	CCDG_SSC	recalled	ASD	missense_variant	dnMIS	NM_207365.3:c.137C>T	NP_997248.2:p.Thr46Met	1.012	9.62	1	1	1
1	12779547	C	T	1_12779547_C_T	AADACL3	32037	AADACL3	0	SF0018370.s1	female	SPARK_WES_1	recalled	sibling	missense_variant	dnMIS	NM_001103170.1:c.68C>T	NP_001096640.1:p.Pro23Leu	1.261	0.036	1	1	1
1	12726365	C	T	1_12726365_C_T	AADACL4	32038	AADACL4	0	GDX_6715	male	GeneDx	no-recall	DD	synonymous_variant	dnSYN	NM_001013630.1:c.843C>T	NP_001013652.1:p.Tyr281=	6.609	2.816	1	1	1
1	12726493	C	T	1_12726493_C_T	AADACL4	32038	AADACL4	0	GDX_73437	male	GeneDx	no-recall	DD	missense_variant	dnMIS	NM_001013630.1:c.971C>T	NP_001013652.1:p.Ser324Leu	24	16.36	1	1	1
1	12726725	C	G	1_12726725_C_G	AADACL4	32038	AADACL4	0	09C95914	male	Satterstrom2020	no-recall	ASD	synonymous_variant	dnSYN	NM_001013630.1:c.1203C>G	NP_001013652.1:p.Val401=	4.047	2.043	1	1	1
1	12726260	G	A	1_12726260_G_A	AADACL4	32038	AADACL4	0	SF0040215.p1	male	SPARK_WES_1	recalled	ASD	synonymous_variant	dnSYN	NM_001013630.1:c.738G>A	NP_001013652.1:p.Arg246=	4.41	3.671	1	1	1
4	170991741	G	C	4_170991741_G_C	AADAT	17929	AADAT	0	GDX_100071	male	GeneDx	no-recall	DD	missense_variant	dnMIS	XM_005263045.1:c.729C>G	XP_005263102.1:p.Asn243Lys	13.38	6.188	1	1	1
4	170999679	T	G	4_170999679_T_G	AADAT	17929	AADAT	0	GDX_99343	male	GeneDx	no-recall	DD	missense_variant	dnMIS	XM_005263045.1:c.437A>C	XP_005263102.1:p.Tyr146Ser	26.4	15.59	1	1	1
4	170985937	A	G	4_170985937_A_G	AADAT	17929	AADAT	0	rumc_patient_2347	male	RUMC	no-recall	DD	missense_variant	dnMIS	XM_005263045.1:c.1079T>C	XP_005263102.1:p.Leu360Ser	27.3	19.88	1	1	1
15	67528398	G	T	15_67528398_G_T	AAGAB	25662	AAGAB	0	12608.p1	female	CCDG_SSC	recalled	ASD	synonymous_variant	dnSYN	NM_024666.4:c.370C>A	NP_078942.3:p.Arg124=	11.57	7.356	1	1	1
15	67529014	A	G	15_67529014_A_G	AAGAB	25662	AAGAB	0	DDDF200988.p1	male	DDD13K	recalled	DD	missense_variant	dnMIS	NM_024666.4:c.218T>C	NP_078942.3:p.Ile73Thr	23.3	16.32	1	1	1
15	67500941	C	T	15_67500941_C_T	AAGAB	25662	AAGAB	0	GDX_107282	male	GeneDx	no-recall	DD	missense_variant	dnMIS	NM_024666.4:c.674G>A	NP_078942.3:p.Gly225Asp	1.622	6.917	1	1	1
15	67528969	T	C	15_67528969_T_C	AAGAB	25662	AAGAB	0	SF0049366.p1	female	SPARK_WES_1	recalled	ASD	missense_variant	dnMIS	NM_024666.4:c.263A>G	NP_078942.3:p.Gln88Arg	12.79	10.53	1	1	1
2	69736456	T	A	2_69736456_T_A	AAK1	19679	AAK1	0	DDDF208915.p1	male	DDD13K	recalled	DD	missense_variant	dnMIS	XM_005264207.1:c.1916A>T	XP_005264264.1:p.Asp639Val	28.5	18.83	1	1	1
2	69754369	C	T	2_69754369_C_T	AAK1	19679	AAK1	0	DDDF209671.p1	female	DDD13K	recalled	DD	synonymous_variant	dnSYN	XM_005264207.1:c.954G>A	XP_005264264.1:p.Glu318=	12.12	8.979	1	1	1
2	69771611	G	A	2_69771611_G_A	AAK1	19679	AAK1	0	DDDF206133.p1	male	DDD13K	recalled	DD	synonymous_variant	dnSYN	XM_005264207.1:c.348C>T	XP_005264264.1:p.Ser116=	13.72	10.04	1	1	1
2	69708028	G	A	2_69708028_G_A	AAK1	19679	AAK1	0	09C89010	male	Satterstrom2020	no-recall	ASD	missense_variant	dnMIS	XM_005264207.1:c.2536C>T	XP_005264264.1:p.Pro846Ser	13.42	13.61	1	1	1
2	69734706	C	A	2_69734706_C_A	AAK1	19679	AAK1	0	SF0065373.p1	male	SPARK_WES_1	recalled	ASD	missense_variant	dnMIS	XM_005264207.1:c.2014G>T	XP_005264264.1:p.Ala672Ser	23.1	17.84	1	1	1
2	69769768	G	C	2_69769768_G_C	AAK1	19679	AAK1	0	SF0111760.s1	female	SPARK_WES_1	recalled	sibling	missense_variant	dnMIS	XM_005264207.1:c.421C>G	XP_005264264.1:p.Arg141Gly	25.2	21.2	1	1	1
11	77580816	G	C	11_77580816_G_C	AAMDC	30205	AAMDC	0	GDX_29054	female	GeneDx	no-recall	DD	missense_variant	dnMIS30	XM_005273938.1:c.181G>C	XP_005273995.1:p.Gly61Arg	33	26.4	1	1	1
2	219132259	C	T	2_219132259_C_T	AAMP	18	AAMP	0	GDX_15013	female	GeneDx	no-recall	DD	missense_variant	dnMIS	XM_005246325.1:c.355G>A	XP_005246382.1:p.Val119Ile	23.6	18.08	1	1	1
2	219134124	G	A	2_219134124_G_A	AAMP	18	AAMP	0	2-0149-005	female	Yuen2017	no-recall	ASD	synonymous_variant	dnSYN	XM_005246325.1:c.258C>T	XP_005246382.1:p.Val86=	13.15	11.3	1	1	1
20	34828063	G	A	20_34828063_G_A	AAR2	15886	AAR2	0	DDDF208600.p1	male	DDD13K	recalled	DD	stop_gained	dnLGD	NM_015511.4:c.273G>A	NP_056326.2:p.Trp91*	36	18.33	1	1	1
16	70293071	T	G	16_70293071_T_G	AARS	20	AARS1	1	DDDF201043.p1	female	DDD13K	recalled	DD	missense_variant	dnMIS	XM_005255813.1:c.1804A>C	XP_005255870.1:p.Met602Leu	23.1	18.88	1	1	1
16	70305806	G	A	16_70305806_G_A	AARS	20	AARS1	1	DDDF213402.p1	male	DDD13K	recalled	DD	synonymous_variant	dnSYN	XM_005255813.1:c.549C>T	XP_005255870.1:p.Pro183=	8.949	8.332	1	1	1
16	70305812	C	A	16_70305812_C_A	AARS	20	AARS1	1	DDDF213402.p1	male	DDD13K	recalled	DD	synonymous_variant	dnSYN	XM_005255813.1:c.543G>T	XP_005255870.1:p.Thr181=	21.7	9.269	1	1	1
16	70305830	G	A	16_70305830_G_A	AARS	20	AARS1	1	DDDF211064.p1	male	DDD13K	recalled	DD	synonymous_variant	dnSYN	XM_005255813.1:c.525C>T	XP_005255870.1:p.Phe175=	13.78	10.34	1	1	1
16	70305833	G	A	16_70305833_G_A	AARS	20	AARS1	1	DDDF212209.p1	female	DDD13K	recalled	DD	synonymous_variant	dnSYN	XM_005255813.1:c.522C>T	XP_005255870.1:p.Asn174=	10.84	9.709	1	1	1
16	70302269	G	A	16_70302269_G_A	AARS	20	AARS1	1	GDX_69453	female	GeneDx	no-recall	DD	missense_variant	dnMIS30	XM_005255813.1:c.976C>T	XP_005255870.1:p.Arg326Trp	35	22.6	1	1	1
16	70296278	G	A	16_70296278_G_A	AARS	20	AARS1	1	DEASD_1094_001	male	Satterstrom2020	no-recall	ASD	synonymous_variant	dnSYN	XM_005255813.1:c.1642C>T	XP_005255870.1:p.Leu548=	12.27	9.957	1	1	1
16	70295062	T	A	16_70295062_T_A	AARS	20	AARS1	1	SF0026282.s1	male	SPARK_WES_1	recalled	sibling	splice_acceptor_variant	dnLGD	XM_005255813.1:c.1672-2A>T	-	26.4	22.2	1	1	1
16	70310966	C	T	16_70310966_C_T	AARS	20	AARS1	1	SF0100680.p1	male	SPARK_WES_1	recalled	ASD	missense_variant	dnMIS	XM_005255813.1:c.236G>A	XP_005255870.1:p.Gly79Glu	29.4	26.7	1	1	1
6	44272550	G	A	6_44272550_G_A	AARS2	21022	AARS2	0	DDDF209766.p1	male	DDD13K	recalled	DD	synonymous_variant	dnSYN	NM_020745.3:c.1584C>T	NP_065796.1:p.Phe528=	9.587	2.898	1	1	1
6	44272875	G	A	6_44272875_G_A	AARS2	21022	AARS2	0	DDDF202917.p1	male	DDD13K	recalled	DD	missense_variant	dnMIS	NM_020745.3:c.1495C>T	NP_065796.1:p.Leu499Phe	25.3	16.38	1	1	1
6	44272262	C	G	6_44272262_C_G	AARS2	21022	AARS2	0	GDX_74516	male	GeneDx	no-recall	DD	synonymous_variant	dnSYN	NM_020745.3:c.1761G>C	NP_065796.1:p.Leu587=	12.77	6.833	1	1	1
6	44272410	C	T	6_44272410_C_T	AARS2	21022	AARS2	0	GDX_45215	male	GeneDx	no-recall	DD	missense_variant	dnMIS	NM_020745.3:c.1724G>A	NP_065796.1:p.Arg575His	27.4	14.3	1	1	1
6	44273461	G	A	6_44273461_G_A	AARS2	21022	AARS2	0	GDX_5429	male	GeneDx	no-recall	DD	synonymous_variant	dnSYN	NM_020745.3:c.1363C>T	NP_065796.1:p.Leu455=	12.91	9.222	1	1	1
6	44272163	C	T	6_44272163_C_T	AARS2	21022	AARS2	0	SF0086883.s1	male	SPARK_WES_1	recalled	sibling	synonymous_variant	dnSYN	NM_020745.3:c.1860G>A	NP_065796.1:p.Val620=	11.09	2.047	1	1	1
6	44274105	G	A	6_44274105_G_A	AARS2	21022	AARS2	0	SF0014684.p1	male	SPARK_WES_1	recalled	ASD	synonymous_variant	dnSYN	NM_020745.3:c.1212C>T	NP_065796.1:p.Asp404=	0.515	0.018	1	1	1
4	57248651	G	GT	4_57248651_G_GT	AASDH	23993	AASDH	0	13323.p1	male	CCDG_SSC	recalled	ASD	frameshift_variant	dnLGD	NM_181806.2:c.342dupA	NP_861522.2:p.Gln115Thrfs*3	33	18.17	1	1	2
4	57244382	C	T	4_57244382_C_T	AASDH	23993	AASDH	0	G01-GEA-148-HI	female	Satterstrom2020	no-recall	ASD	synonymous_variant	dnSYN	NM_181806.2:c.600G>A	NP_861522.2:p.Gly200=	12.76	4.592	1	1	1
4	57215676	C	T	4_57215676_C_T	AASDH	23993	AASDH	0	SF0091822.s2	male	SPARK_WES_1	recalled	sibling	synonymous_variant	dnSYN	NM_181806.2:c.2241G>A	NP_861522.2:p.Ala747=	10.84	0.017	1	1	1
11	105967555	T	C	11_105967555_T_C	AASDHPPT	14235	AASDHPPT	0	GDX_14868	male	GeneDx	no-recall	DD	missense_variant	dnMIS	NM_015423.2:c.851T>C	NP_056238.2:p.Met284Thr	23	15.08	1	1	1
17	35346564	C	T	17_35346564_C_T	AATF	19235	AATF	0	GDX_93256	male	GeneDx	no-recall	DD	missense_variant	dnMIS	NM_012138.3:c.1168C>T	NP_036270.1:p.Arg390Cys	28.5	15.45	1	1	1
17	35346709	C	T	17_35346709_C_T	AATF	19235	AATF	0	GDX_30513	female	GeneDx	no-recall	DD	missense_variant	dnMIS	NM_012138.3:c.1313C>T	NP_036270.1:p.Pro438Leu	17.57	8.055	1	1	1
17	35310424	A	G	17_35310424_A_G	AATF	19235	AATF	0	08C77419	male	Satterstrom2020	no-recall	ASD	synonymous_variant	dnSYN	NM_012138.3:c.522A>G	NP_036270.1:p.Glu174=	8.477	8.276	1	1	1
16	8858657	C	T	16_8858657_C_T	ABAT	23	ABAT	0	DDDF212616.p1	male	DDD13K	recalled	DD	synonymous_variant	dnSYN	XM_005255154.1:c.564C>T	XP_005255211.1:p.Asn188=	15.19	9.328	1	1	1
16	8862728	C	G	16_8862728_C_G	ABAT	23	ABAT	0	DDDF211587.p1	male	DDD13K	recalled	DD	missense_variant	dnMIS	XM_005255154.1:c.768C>G	XP_005255211.1:p.Ile256Met	23.9	18.04	1	1	1
16	8870288	C	G	16_8870288_C_G	ABAT	23	ABAT	0	DDDF211587.p1	male	DDD13K	recalled	DD	missense_variant	dnMIS	XM_005255154.1:c.1264C>G	XP_005255211.1:p.Leu422Val	27.1	21.5	1	1	1
16	8868756	G	A	16_8868756_G_A	ABAT	23	ABAT	0	GDX_86929	male	GeneDx	no-recall	DD	missense_variant	dnMIS	XM_005255154.1:c.1018G>A	XP_005255211.1:p.Ala340Thr	25.8	26.6	1	1	1
16	8870306	C	T	16_8870306_C_T	ABAT	23	ABAT	0	GDX_1385	male	GeneDx	no-recall	DD	missense_variant	dnMIS	XM_005255154.1:c.1282C>T	XP_005255211.1:p.His428Tyr	23.2	15.05	1	1	1
16	8857966	C	T	16_8857966_C_T	ABAT	23	ABAT	0	rumc_patient_1049	male	RUMC	no-recall	DD	missense_variant	dnMIS	XM_005255154.1:c.461C>T	XP_005255211.1:p.Pro154Leu	28.2	24.4	1	1	1
16	8857990	G	A	16_8857990_G_A	ABAT	23	ABAT	0	SF0005277.p1	male	SPARK_WES_1	recalled	ASD	missense_variant	dnMIS	XM_005255154.1:c.485G>A	XP_005255211.1:p.Arg162Gln	14.65	8.963	1	1	1
16	8866748	C	T	16_8866748_C_T	ABAT	23	ABAT	0	SF0067349.p1	male	SPARK_WES_1	recalled	ASD	missense_variant	dnMIS	XM_005255154.1:c.982C>T	XP_005255211.1:p.Arg328Trp	25.4	14	1	1	1
9	107583669	C	T	9_107583669_C_T	ABCA1	29	ABCA1	0	DDDF204274.p1	male	DDD13K	recalled	DD	missense_variant	dnMIS30	XM_005251773.1:c.2947G>A	XP_005251830.1:p.Val983Met	34	26.4	1	1	1
9	107564393	G	A	9_107564393_G_A	ABCA1	29	ABCA1	0	GDX_45634	female	GeneDx	no-recall	DD	missense_variant	dnMIS	XM_005251773.1:c.4646C>T	XP_005251830.1:p.Pro1549Leu	17.95	11.96	1	1	1
9	107581162	G	A	9_107581162_G_A	ABCA1	29	ABCA1	0	GDX_91363	female	GeneDx	no-recall	DD	missense_variant	dnMIS30	XM_005251773.1:c.3244C>T	XP_005251830.1:p.Arg1082Cys	35	26.5	1	1	1
9	107602708	C	G	9_107602708_C_G	ABCA1	29	ABCA1	0	GDX_84236	male	GeneDx	no-recall	DD	missense_variant	dnMIS	XM_005251773.1:c.906G>C	XP_005251830.1:p.Gln302His	23.4	17.29	1	1	1
9	107620810	G	T	9_107620810_G_T	ABCA1	29	ABCA1	0	GDX_17890	male	GeneDx	no-recall	DD	missense_variant	dnMIS	XM_005251773.1:c.713C>A	XP_005251830.1:p.Pro238Gln	22.1	15.02	1	1	1
9	107560784	C	T	9_107560784_C_T	ABCA1	29	ABCA1	0	SF0041642.p1	male	SPARK_WES_1	recalled	ASD	missense_variant	dnMIS30	XM_005251773.1:c.5045G>A	XP_005251830.1:p.Arg1682Gln	35	36	1	1	1
9	107589292	G	A	9_107589292_G_A	ABCA1	29	ABCA1	0	SF0080256.p1	female	SPARK_WES_1	recalled	ASD	synonymous_variant	dnSYN	XM_005251773.1:c.2274C>T	XP_005251830.1:p.Tyr758=	8.442	9.943	1	1	1
9	107567001	T	C	9_107567001_T_C	ABCA1	29	ABCA1	0	1-0579-003	male	Yuen2017	no-recall	ASD	missense_variant	dnMIS	XM_005251773.1:c.4471A>G	XP_005251830.1:p.Arg1491Gly	22.5	14.54	1	1	1
17	67212392	A	G	17_67212392_A_G	ABCA10	30	ABCA10	0	GDX_93225	male	GeneDx	no-recall	DD	missense_variant	dnMIS	NM_080282.3:c.638T>C	NP_525021.3:p.Ile213Thr	23.7	13.13	1	1	1
17	67170439	A	T	17_67170439_A_T	ABCA10	30	ABCA10	0	SF0097266.p1	male	SPARK_WES_1	recalled	ASD	missense_variant	dnMIS	NM_080282.3:c.3145T>A	NP_525021.3:p.Ser1049Thr	12.74	8.728	1	1	1
17	67210992	T	C	17_67210992_T_C	ABCA10	30	ABCA10	0	SF0059198.p1	male	SPARK_WES_1	recalled	ASD	missense_variant	dnMIS	NM_080282.3:c.859A>G	NP_525021.3:p.Ile287Val	0.001	0.025	2	1	1
17	67210992	T	C	17_67210992_T_C	ABCA10	30	ABCA10	0	SF0106666.p1	male	SPARK_WES_1	recalled	ASD	missense_variant	dnMIS	NM_080282.3:c.859A>G	NP_525021.3:p.Ile287Val	0.001	0.025	2	1	1
17	67215712	C	T	17_67215712_C_T	ABCA10	30	ABCA10	0	SF0129458.p1	male	SPARK_WES_1	recalled	ASD	synonymous_variant	dnSYN	NM_080282.3:c.504G>A	NP_525021.3:p.Val168=	2.867	0.066	1	1	1
17	67215823	A	G	17_67215823_A_G	ABCA10	30	ABCA10	0	AU4410302	female	Yuen2017	no-recall	ASD	synonymous_variant	dnSYN	NM_080282.3:c.393T>C	NP_525021.3:p.Ile131=	0.027	3.518	1	1	1
2	215876337	C	T	2_215876337_C_T	ABCA12	14637	ABCA12	0	DDDF206939.p1	female	DDD13K	recalled	DD	missense_variant	dnMIS	NM_173076.2:c.2158G>A	NP_775099.2:p.Gly720Arg	28.7	19.21	1	1	1
2	215848439	G	A	2_215848439_G_A	ABCA12	14637	ABCA12	0	GDX_94905	female	GeneDx	no-recall	DD	synonymous_variant	dnSYN	NM_173076.2:c.4314C>T	NP_775099.2:p.His1438=	10.76	9.272	1	1	1
2	215848500	T	A	2_215848500_T_A	ABCA12	14637	ABCA12	0	GDX_102979	female	GeneDx	no-recall	DD	missense_variant	dnMIS	NM_173076.2:c.4253A>T	NP_775099.2:p.Lys1418Met	25.4	17.28	1	1	1
2	215851352	A	T	2_215851352_A_T	ABCA12	14637	ABCA12	0	GDX_65246	male	GeneDx	no-recall	DD	synonymous_variant	dnSYN	NM_173076.2:c.4077T>A	NP_775099.2:p.Val1359=	0.995	9.755	1	1	1
2	215884420	A	G	2_215884420_A_G	ABCA12	14637	ABCA12	0	GDX_56060	female	GeneDx	no-recall	DD	missense_variant	dnMIS	NM_173076.2:c.1388T>C	NP_775099.2:p.Leu463Pro	23.7	8.955	1	1	1
2	215839583	T	C	2_215839583_T_C	ABCA12	14637	ABCA12	0	rumc_patient_490	male	RUMC	no-recall	DD	missense_variant	dnMIS	NM_173076.2:c.5387A>G	NP_775099.2:p.Tyr1796Cys	12.41	5.774	1	1	1
2	215809820	C	T	2_215809820_C_T	ABCA12	14637	ABCA12	0	G01-GEA-132-HI	male	Satterstrom2020	no-recall	ASD	synonymous_variant	dnSYN	NM_173076.2:c.7248G>A	NP_775099.2:p.Pro2416=	12.74	6.41	1	1	1
2	215852457	C	T	2_215852457_C_T	ABCA12	14637	ABCA12	0	AU133A	male	Satterstrom2020	no-recall	ASD	missense_variant	dnMIS	NM_173076.2:c.3890G>A	NP_775099.2:p.Arg1297Gln	23	12.51	1	1	1
2	216002928	C	T	2_216002928_C_T	ABCA12	14637	ABCA12	0	SF0038469.p1	male	SPARK_WES_1	recalled	ASD	missense_variant	dnMIS	NM_173076.2:c.4G>A	NP_775099.2:p.Ala2Thr	14.08	10.45	1	1	1
7	48312591	G	A	7_48312591_G_A	ABCA13	14638	ABCA13	0	11168.p1	male	CCDG_SSC	recalled	ASD	missense_variant	dnMIS	NM_152701.3:c.3328G>A	NP_689914.2:p.Val1110Ile	5.125	6.734	1	1	1
7	48443438	G	A	7_48443438_G_A	ABCA13	14638	ABCA13	0	13496.p1	male	CCDG_SSC	recalled	ASD	missense_variant	dnMIS30	NM_152701.3:c.12032G>A	NP_689914.2:p.Arg4011Gln	33	29.1	1	1	1
7	48467428	G	C	7_48467428_G_C	ABCA13	14638	ABCA13	0	12653.p1	male	CCDG_SSC	recalled	ASD	missense_variant	dnMIS	NM_152701.3:c.12525G>C	NP_689914.2:p.Glu4175Asp	5.596	10.97	1	1	1
7	48312799	T	C	7_48312799_T_C	ABCA13	14638	ABCA13	0	DDDF203141.p1	male	DDD13K	recalled	DD	missense_variant	dnMIS	NM_152701.3:c.3536T>C	NP_689914.2:p.Phe1179Ser	17.34	9.781	1	1	1
7	48315715	A	G	7_48315715_A_G	ABCA13	14638	ABCA13	0	DDDF200389.p1	male	DDD13K	recalled	DD	missense_variant	dnMIS	NM_152701.3:c.6452A>G	NP_689914.2:p.Asn2151Ser	0.046	7.806	1	1	1
7	48375112	C	T	7_48375112_C_T	ABCA13	14638	ABCA13	0	DDDF202900.p1	female	DDD13K	recalled	DD	stop_gained	dnLGD	NM_152701.3:c.10093C>T	NP_689914.2:p.Gln3365*	39	50	1	1	1
7	48378052	G	A	7_48378052_G_A	ABCA13	14638	ABCA13	0	DDDF210470.p1	female	DDD13K	recalled	DD	missense_variant	dnMIS	NM_152701.3:c.10204G>A	NP_689914.2:p.Gly3402Arg	27.6	14.68	1	1	1
7	48619876	C	T	7_48619876_C_T	ABCA13	14638	ABCA13	0	DDDF208985.p1	male	DDD13K	recalled	DD	missense_variant	dnMIS	NM_152701.3:c.14411C>T	NP_689914.2:p.Pro4804Leu	25.7	16.38	1	1	1
7	48634338	T	C	7_48634338_T_C	ABCA13	14638	ABCA13	0	DDDF203702.p1	male	DDD13K	recalled	DD	synonymous_variant	dnSYN	NM_152701.3:c.14673T>C	NP_689914.2:p.Ser4891=	9.508	11.54	1	1	1
7	48280521	C	G	7_48280521_C_G	ABCA13	14638	ABCA13	0	GDX_36725	male	GeneDx	no-recall	DD	missense_variant	dnMIS	NM_152701.3:c.1120C>G	NP_689914.2:p.His374Asp	11.86	10.89	1	1	1
7	48280574	G	A	7_48280574_G_A	ABCA13	14638	ABCA13	0	GDX_36009	female	GeneDx	no-recall	DD	synonymous_variant	dnSYN	NM_152701.3:c.1173G>A	NP_689914.2:p.Lys391=	8.671	2.657	1	1	1
7	48315043	T	C	7_48315043_T_C	ABCA13	14638	ABCA13	0	GDX_50017	male	GeneDx	no-recall	DD	missense_variant	dnMIS	NM_152701.3:c.5780T>C	NP_689914.2:p.Phe1927Ser	14.01	11.66	1	1	1
7	48315918	A	G	7_48315918_A_G	ABCA13	14638	ABCA13	0	GDX_38578	male	GeneDx	no-recall	DD	missense_variant	dnMIS	NM_152701.3:c.6655A>G	NP_689914.2:p.Asn2219Asp	0.008	2.014	1	1	1
7	48319305	A	T	7_48319305_A_T	ABCA13	14638	ABCA13	0	GDX_19214	female	GeneDx	no-recall	DD	synonymous_variant	dnSYN	NM_152701.3:c.8514A>T	NP_689914.2:p.Ile2838=	0.002	4.922	1	1	1
7	48349616	T	G	7_48349616_T_G	ABCA13	14638	ABCA13	0	GDX_10805	male	GeneDx	no-recall	DD	missense_variant	dnMIS	NM_152701.3:c.9394T>G	NP_689914.2:p.Phe3132Val	23.9	19.13	1	1	1
7	48390314	C	T	7_48390314_C_T	ABCA13	14638	ABCA13	0	GDX_48274	male	GeneDx	no-recall	DD	missense_variant	dnMIS	NM_152701.3:c.10279C>T	NP_689914.2:p.Leu3427Phe	24.4	15.98	1	1	1
7	48411771	C	T	7_48411771_C_T	ABCA13	14638	ABCA13	0	GDX_81096	male	GeneDx	no-recall	DD	missense_variant	dnMIS30	NM_152701.3:c.10810C>T	NP_689914.2:p.Arg3604Trp	32	15.8	1	1	1
7	48443439	G	A	7_48443439_G_A	ABCA13	14638	ABCA13	0	GDX_43589	male	GeneDx	no-recall	DD	synonymous_variant	dnSYN	NM_152701.3:c.12033G>A	NP_689914.2:p.Arg4011=	1.521	0.815	1	1	1
7	48619832	C	T	7_48619832_C_T	ABCA13	14638	ABCA13	0	GDX_4666	male	GeneDx	no-recall	DD	synonymous_variant	dnSYN	NM_152701.3:c.14367C>T	NP_689914.2:p.Asp4789=	10.52	4.952	1	1	1
7	48626795	G	T	7_48626795_G_T	ABCA13	14638	ABCA13	0	GDX_92124	male	GeneDx	no-recall	DD	missense_variant	dnMIS	NM_152701.3:c.14551G>T	NP_689914.2:p.Asp4851Tyr	23.2	12.23	1	1	1
7	48287839	C	T	7_48287839_C_T	ABCA13	14638	ABCA13	0	10C117939	male	Satterstrom2020	no-recall	ASD	missense_variant	dnMIS	NM_152701.3:c.1663C>T	NP_689914.2:p.Arg555Cys	26.1	12.64	1	1	1
7	48318773	A	G	7_48318773_A_G	ABCA13	14638	ABCA13	0	NDAR_INVXP194LCA_wes1	male	Satterstrom2020	no-recall	ASD	missense_variant	dnMIS	NM_152701.3:c.7982A>G	NP_689914.2:p.Asn2661Ser	3.435	8.579	1	1	1
7	48335416	C	T	7_48335416_C_T	ABCA13	14638	ABCA13	0	08C77477	male	Satterstrom2020	no-recall	ASD	synonymous_variant	dnSYN	NM_152701.3:c.9075C>T	NP_689914.2:p.Cys3025=	6.846	5.043	1	1	1
7	48390312	A	G	7_48390312_A_G	ABCA13	14638	ABCA13	0	10C103964	male	Satterstrom2020	no-recall	ASD	missense_variant	dnMIS	NM_152701.3:c.10277A>G	NP_689914.2:p.Asn3426Ser	25	18.03	1	1	1
7	48314636	C	T	7_48314636_C_T	ABCA13	14638	ABCA13	0	SF0046512.p1	male	SPARK_WES_1	recalled	ASD	synonymous_variant	dnSYN	NM_152701.3:c.5373C>T	NP_689914.2:p.Phe1791=	9.062	0.024	1	1	1
7	48315746	A	G	7_48315746_A_G	ABCA13	14638	ABCA13	0	SF0083839.p2	male	SPARK_WES_1	recalled	ASD	synonymous_variant	dnSYN	NM_152701.3:c.6483A>G	NP_689914.2:p.Leu2161=	0.026	2.284	1	1	1
7	48317708	A	C	7_48317708_A_C	ABCA13	14638	ABCA13	0	SF0049292.p1	male	SPARK_WES_1	recalled	ASD	missense_variant	dnMIS	NM_152701.3:c.6917A>C	NP_689914.2:p.Lys2306Thr	18.8	12.75	1	1	1
7	48528923	G	C	7_48528923_G_C	ABCA13	14638	ABCA13	0	SF0104693.p2	male	SPARK_WES_1	recalled	ASD	missense_variant	dnMIS	NM_152701.3:c.13273G>C	NP_689914.2:p.Val4425Leu	12.97	9.218	1	1	1
9	139904093	C	T	9_139904093_C_T	ABCA2	32	ABCA2	0	DDDF208816.p1	male	DDD13K	recalled	DD	missense_variant	dnMIS30	NM_212533.2:c.6724G>A	NP_997698.1:p.Glu2242Lys	33	28.6	1	1	1
9	139912059	G	C	9_139912059_G_C	ABCA2	32	ABCA2	0	GDX_5526	female	GeneDx	no-recall	DD	missense_variant	dnMIS	NM_212533.2:c.2387C>G	NP_997698.1:p.Thr796Arg	21	13.42	1	1	1
9	139910164	GC	-	9_139910164_GC_-	ABCA2	32	ABCA2	0	rumc_patient_236	female	RUMC	no-recall	DD	frameshift_variant	dnLGD	NM_001606.5:c.3476_3477del	NP_001597.2:p.Arg1159Profs*25	NA	NA	1	2	.
9	139910459	C	T	9_139910459_C_T	ABCA2	32	ABCA2	0	SF0073894.p1	female	SPARK_WES_1	recalled	ASD	missense_variant	dnMIS	NM_212533.2:c.3362G>A	NP_997698.1:p.Arg1121Gln	17.72	9.801	1	1	1
16	2358475	G	A	16_2358475_G_A	ABCA3	33	ABCA3	0	14095.s1	female	CCDG_SSC	recalled	sibling	missense_variant	dnMIS	NM_001089.2:c.1261C>T	NP_001080.2:p.Leu421Phe	9.269	9.063	1	1	1
16	2345697	G	T	16_2345697_G_T	ABCA3	33	ABCA3	0	DDDF206036.p1	female	DDD13K	recalled	DD	missense_variant	dnMIS	NM_001089.2:c.2308C>A	NP_001080.2:p.Pro770Thr	0.271	6.377	1	1	1
16	2369805	G	A	16_2369805_G_A	ABCA3	33	ABCA3	0	DDDF204490.p1	female	DDD13K	recalled	DD	missense_variant	dnMIS	NM_001089.2:c.650C>T	NP_001080.2:p.Ala217Val	24.3	16.15	1	1	1
16	2329116	C	G	16_2329116_C_G	ABCA3	33	ABCA3	0	GDX_60307	male	GeneDx	no-recall	DD	missense_variant	dnMIS30	NM_001089.2:c.4375G>C	NP_001080.2:p.Gly1459Arg	32	20.4	1	1	1
16	2333324	C	T	16_2333324_C_T	ABCA3	33	ABCA3	0	GDX_85784	female	GeneDx	no-recall	DD	missense_variant	dnMIS	NM_001089.2:c.3898G>A	NP_001080.2:p.Ala1300Thr	6.405	5.855	1	1	1
16	2347907	G	A	16_2347907_G_A	ABCA3	33	ABCA3	0	GDX_19676	female	GeneDx	no-recall	DD	missense_variant	dnMIS	NM_001089.2:c.1912C>T	NP_001080.2:p.Arg638Cys	18.02	12.11	1	1	1
16	2350104	C	T	16_2350104_C_T	ABCA3	33	ABCA3	0	GDX_42653	male	GeneDx	no-recall	DD	missense_variant	dnMIS	NM_001089.2:c.1513G>A	NP_001080.2:p.Glu505Lys	9.563	11.81	1	1	1
16	2358548	G	A	16_2358548_G_A	ABCA3	33	ABCA3	0	7902-01-007	male	Satterstrom2020	no-recall	ASD	synonymous_variant	dnSYN	NM_001089.2:c.1188C>T	NP_001080.2:p.Tyr396=	0.043	0.164	1	1	1
16	2334331	G	A	16_2334331_G_A	ABCA3	33	ABCA3	0	SF0022146.p3	female	SPARK_WES_1	recalled	ASD	missense_variant	dnMIS	NM_001089.2:c.3811C>T	NP_001080.2:p.Arg1271Trp	28.1	18.52	1	1	1
16	2349435	G	A	16_2349435_G_A	ABCA3	33	ABCA3	0	SF0033846.p2	male	SPARK_WES_1	recalled	ASD	synonymous_variant	dnSYN	NM_001089.2:c.1710C>T	NP_001080.2:p.Ala570=	5.934	0.597	1	1	1
16	2350086	C	T	16_2350086_C_T	ABCA3	33	ABCA3	0	SF0054917.s1	male	SPARK_WES_1	recalled	sibling	missense_variant	dnMIS	NM_001089.2:c.1531G>A	NP_001080.2:p.Glu511Lys	14.58	15.02	1	1	1
1	94466455	C	T	1_94466455_C_T	ABCA4	34	ABCA4	0	DDDF202859.p1	male	DDD13K	recalled	DD	missense_variant	dnMIS30	NM_000350.2:c.6416G>A	NP_000341.2:p.Arg2139Gln	35	36	1	1	1
1	94544961	C	T	1_94544961_C_T	ABCA4	34	ABCA4	0	DDDF202184.p1	female	DDD13K	recalled	DD	missense_variant	dnMIS	NM_000350.2:c.1156G>A	NP_000341.2:p.Ala386Thr	24.3	15.1	1	1	1
1	94486833	G	A	1_94486833_G_A	ABCA4	34	ABCA4	0	GDX_16983	female	GeneDx	no-recall	DD	synonymous_variant	dnSYN	NM_000350.2:c.4981C>T	NP_000341.2:p.Leu1661=	11.18	10.39	1	1	1
1	94544144	A	T	1_94544144_A_T	ABCA4	34	ABCA4	0	GDX_89177	male	GeneDx	no-recall	DD	splice_donor_variant	dnLGD	NM_000350.2:c.1356+2T>A	-	23.9	17.77	1	1	1
1	94564530	C	T	1_94564530_C_T	ABCA4	34	ABCA4	0	GDX_82550	male	GeneDx	no-recall	DD	synonymous_variant	dnSYN	NM_000350.2:c.588G>A	NP_000341.2:p.Pro196=	12.92	4.841	1	1	1
1	94514424	C	G	1_94514424_C_G	ABCA4	34	ABCA4	0	rumc_patient_1122	female	RUMC	no-recall	DD	missense_variant	dnMIS	NM_000350.2:c.2743G>C	NP_000341.2:p.Asp915His	24.1	11.07	1	1	1
1	94502713	A	T	1_94502713_A_T	ABCA4	34	ABCA4	0	10C107587	male	Satterstrom2020	no-recall	ASD	synonymous_variant	dnSYN	NM_000350.2:c.3801T>A	NP_000341.2:p.Thr1267=	5.607	10.13	1	1	1
1	94476463	C	T	1_94476463_C_T	ABCA4	34	ABCA4	0	SF0104298.p1	male	SPARK_WES_1	recalled	ASD	synonymous_variant	dnSYN	NM_000350.2:c.5607G>A	NP_000341.2:p.Pro1869=	10.86	0.134	1	1	1
1	94543341	G	A	1_94543341_G_A	ABCA4	34	ABCA4	0	SF0130642.p1	male	SPARK_WES_1	recalled	ASD	missense_variant	dnMIS	NM_000350.2:c.1459C>T	NP_000341.2:p.Arg487Trp	24.9	11.64	1	1	1
17	67287408	C	T	17_67287408_C_T	ABCA5	35	ABCA5	0	DDDF209532.p2	male	DDD13K	recalled	DD	missense_variant	dnMIS30	NM_018672.3:c.1555G>A	NP_061142.2:p.Gly519Arg	32	25.5	1	1	1
17	67309400	A	G	17_67309400_A_G	ABCA5	35	ABCA5	0	DDDF204451.p1	female	DDD13K	recalled	DD	missense_variant	dnMIS	NM_018672.3:c.140T>C	NP_061142.2:p.Ile47Thr	23.1	15.63	1	1	1
17	67252409	C	T	17_67252409_C_T	ABCA5	35	ABCA5	0	GDX_31857	male	GeneDx	no-recall	DD	synonymous_variant	dnSYN	NM_018672.3:c.3747G>A	NP_061142.2:p.Lys1249=	8.928	0.021	1	1	1
17	67270220	C	T	17_67270220_C_T	ABCA5	35	ABCA5	0	GDX_60699	female	GeneDx	no-recall	DD	missense_variant	dnMIS	NM_018672.3:c.2644G>A	NP_061142.2:p.Val882Ile	12.81	10.52	1	1	1
17	67250457	G	A	17_67250457_G_A	ABCA5	35	ABCA5	0	SF0081788.s1	male	SPARK_WES_1	recalled	sibling	stop_gained	dnLGD	NM_018672.3:c.4243C>T	NP_061142.2:p.Arg1415*	40	51	1	1	1
17	67280150	G	A	17_67280150_G_A	ABCA5	35	ABCA5	0	SF0021602.s1	female	SPARK_WES_1	recalled	sibling	missense_variant	dnMIS30	NM_018672.3:c.2336C>T	NP_061142.2:p.Thr779Met	32	28.4	1	1	1
17	67287368	G	A	17_67287368_G_A	ABCA5	35	ABCA5	0	SF0103299.p1	male	SPARK_WES_1	recalled	ASD	missense_variant	dnMIS	NM_018672.3:c.1595C>T	NP_061142.2:p.Pro532Leu	25.4	17.02	3	1	1
17	67287368	G	A	17_67287368_G_A	ABCA5	35	ABCA5	0	SF0103299.p2	male	SPARK_WES_1	recalled	ASD	missense_variant	dnMIS	NM_018672.3:c.1595C>T	NP_061142.2:p.Pro532Leu	25.4	17.02	3	1	1
17	67287368	G	A	17_67287368_G_A	ABCA5	35	ABCA5	0	SF0103299.s1	male	SPARK_WES_1	recalled	sibling	missense_variant	dnMIS	NM_018672.3:c.1595C>T	NP_061142.2:p.Pro532Leu	25.4	17.02	3	1	1
17	67290840	T	C	17_67290840_T_C	ABCA5	35	ABCA5	0	SF0033841.p1	male	SPARK_WES_1	recalled	ASD	missense_variant	dnMIS	NM_018672.3:c.1451A>G	NP_061142.2:p.Gln484Arg	14.5	11.71	2	1	1
17	67290840	T	C	17_67290840_T_C	ABCA5	35	ABCA5	0	SF0118780.p1	male	SPARK_WES_1	recalled	ASD	missense_variant	dnMIS	NM_018672.3:c.1451A>G	NP_061142.2:p.Gln484Arg	14.5	11.71	2	1	1
17	67293455	G	A	17_67293455_G_A	ABCA5	35	ABCA5	0	SF0083117.p1	male	SPARK_WES_1	recalled	ASD	missense_variant	dnMIS30	NM_018672.3:c.1313C>T	NP_061142.2:p.Ser438Leu	31	24.7	1	1	1
17	67297316	C	A	17_67297316_C_A	ABCA5	35	ABCA5	0	SF0121330.s1	male	SPARK_WES_1	recalled	sibling	missense_variant	dnMIS	NM_018672.3:c.1231G>T	NP_061142.2:p.Val411Phe	23.9	14.17	1	1	1
17	67304498	T	C	17_67304498_T_C	ABCA5	35	ABCA5	0	SF0013343.s1	female	SPARK_WES_1	recalled	sibling	missense_variant	dnMIS	NM_018672.3:c.481A>G	NP_061142.2:p.Lys161Glu	14.28	3.919	1	1	1
17	67083510	G	A	17_67083510_G_A	ABCA6	36	ABCA6	0	GDX_45710	male	GeneDx	no-recall	DD	missense_variant	dnMIS	NM_080284.2:c.3803C>T	NP_525023.2:p.Thr1268Ile	23.9	9.786	1	1	1
17	67101644	G	A	17_67101644_G_A	ABCA6	36	ABCA6	0	GDX_93380	female	GeneDx	no-recall	DD	missense_variant	dnMIS	NM_080284.2:c.2699C>T	NP_525023.2:p.Pro900Leu	26.4	16.68	1	1	1
17	67101751	G	A	17_67101751_G_A	ABCA6	36	ABCA6	0	GDX_43387	female	GeneDx	no-recall	DD	synonymous_variant	dnSYN	NM_080284.2:c.2592C>T	NP_525023.2:p.Ile864=	7.881	0.023	1	1	1
17	67114069	C	T	17_67114069_C_T	ABCA6	36	ABCA6	0	GDX_100743	male	GeneDx	no-recall	DD	missense_variant	dnMIS	NM_080284.2:c.1465G>A	NP_525023.2:p.Gly489Arg	22.5	12.92	1	1	1
17	67121040	T	C	17_67121040_T_C	ABCA6	36	ABCA6	0	GDX_91683	male	GeneDx	no-recall	DD	missense_variant	dnMIS	NM_080284.2:c.1256A>G	NP_525023.2:p.Lys419Arg	14.11	12.54	1	1	1
17	67125773	AAG	A	17_67125773_AAG_A	ABCA6	36	ABCA6	0	GDX_73357	male	GeneDx	no-recall	DD	frameshift_variant	dnLGD	NM_080284.2:c.909_910delCT	NP_525023.2:p.Leu306Ilefs*43	31	36	1	3	1
17	67092909	G	T	17_67092909_G_T	ABCA6	36	ABCA6	0	G01-GEA-105-HI	male	Satterstrom2020	no-recall	ASD	missense_variant	dnMIS	NM_080284.2:c.3154C>A	NP_525023.2:p.Leu1052Ile	26.9	18.18	1	1	1
19	1049436	T	C	19_1049436_T_C	ABCA7	37	ABCA7	0	14263.s1	male	CCDG_SSC	recalled	sibling	missense_variant	dnMIS	NM_019112.3:c.2552T>C	NP_061985.2:p.Leu851Pro	24.8	15.89	1	1	1
19	1045224	G	A	19_1045224_G_A	ABCA7	37	ABCA7	0	DDDF202466.p3	female	DDD13K	recalled	DD	missense_variant	dnMIS	NM_019112.3:c.1439G>A	NP_061985.2:p.Arg480Lys	6.454	6.336	1	1	1
19	1057394	C	A	19_1057394_C_A	ABCA7	37	ABCA7	0	DDDF208046.p1	male	DDD13K	recalled	DD	missense_variant	dnMIS	NM_019112.3:c.4846C>A	NP_061985.2:p.Leu1616Met	27.4	15.13	1	1	1
19	1042765	G	A	19_1042765_G_A	ABCA7	37	ABCA7	0	GDX_70993	male	GeneDx	no-recall	DD	synonymous_variant	dnSYN	NM_019112.3:c.519G>A	NP_061985.2:p.Leu173=	2.956	7.206	1	1	1
19	1049285	C	T	19_1049285_C_T	ABCA7	37	ABCA7	0	GDX_51111	male	GeneDx	no-recall	DD	missense_variant	dnMIS	NM_019112.3:c.2401C>T	NP_061985.2:p.Pro801Ser	0.132	5.568	1	1	1
19	1049372	G	C	19_1049372_G_C	ABCA7	37	ABCA7	0	GDX_38805	male	GeneDx	no-recall	DD	missense_variant	dnMIS	NM_019112.3:c.2488G>C	NP_061985.2:p.Asp830His	25.2	15.46	1	1	1
19	1049428	C	A	19_1049428_C_A	ABCA7	37	ABCA7	0	GDX_104065	male	GeneDx	no-recall	DD	synonymous_variant	dnSYN	NM_019112.3:c.2544C>A	NP_061985.2:p.Thr848=	8.652	1.054	1	1	1
19	1051031	G	A	19_1051031_G_A	ABCA7	37	ABCA7	0	GDX_71848	male	GeneDx	no-recall	DD	synonymous_variant	dnSYN	NM_019112.3:c.2664G>A	NP_061985.2:p.Gln888=	9.501	10.24	1	1	1
19	1058162	C	A	19_1058162_C_A	ABCA7	37	ABCA7	0	GDX_49620	male	GeneDx	no-recall	DD	missense_variant	dnMIS30	NM_019112.3:c.5043C>A	NP_061985.2:p.Ser1681Arg	31	17.49	1	1	1
19	1051006	G	A	19_1051006_G_A	ABCA7	37	ABCA7	0	SF0117360.p2	male	SPARK_WES_1	recalled	ASD	missense_variant	dnMIS30	NM_019112.3:c.2639G>A	NP_061985.2:p.Arg880Gln	34	33	1	1	1
19	1058827	T	A	19_1058827_T_A	ABCA7	37	ABCA7	0	SF0105842.p1	male	SPARK_WES_1	recalled	ASD	missense_variant	dnMIS	NM_019112.3:c.5288T>A	NP_061985.2:p.Val1763Glu	4.831	1.005	1	1	1
17	66902187	G	A	17_66902187_G_A	ABCA8	38	ABCA8	0	13882.p1	male	CCDG_SSC	recalled	ASD	missense_variant	dnMIS	XM_005256939.1:c.2396C>T	XP_005256996.1:p.Ser799Leu	22.3	11.85	1	1	1
17	66883200	C	G	17_66883200_C_G	ABCA8	38	ABCA8	0	DDDF210664.p1	male	DDD13K	recalled	DD	missense_variant	dnMIS	XM_005256939.1:c.3387G>C	XP_005256996.1:p.Lys1129Asn	10.85	8.615	1	1	1
17	66883223	C	T	17_66883223_C_T	ABCA8	38	ABCA8	0	DDDF201979.p1	female	DDD13K	recalled	DD	missense_variant	dnMIS	XM_005256939.1:c.3364G>A	XP_005256996.1:p.Val1122Met	25	12.34	1	1	1
17	66871783	C	T	17_66871783_C_T	ABCA8	38	ABCA8	0	GDX_18293	female	GeneDx	no-recall	DD	missense_variant	dnMIS30	XM_005256939.1:c.4462G>A	XP_005256996.1:p.Val1488Met	32	24.2	1	1	1
17	66872637	G	A	17_66872637_G_A	ABCA8	38	ABCA8	0	GDX_63862	male	GeneDx	no-recall	DD	missense_variant	dnMIS	XM_005256939.1:c.4334C>T	XP_005256996.1:p.Ser1445Leu	24.9	14.64	1	1	1
17	66881408	C	T	17_66881408_C_T	ABCA8	38	ABCA8	0	GDX_111908	male	GeneDx	no-recall	DD	missense_variant	dnMIS	XM_005256939.1:c.3478G>A	XP_005256996.1:p.Asp1160Asn	0.976	6.468	1	1	1
17	66903995	C	A	17_66903995_C_A	ABCA8	38	ABCA8	0	GDX_16311	male	GeneDx	no-recall	DD	stop_gained	dnLGD	XM_005256939.1:c.2164G>T	XP_005256996.1:p.Glu722*	35	38	1	1	1
17	66920907	G	A	17_66920907_G_A	ABCA8	38	ABCA8	0	GDX_93838	female	GeneDx	no-recall	DD	synonymous_variant	dnSYN	XM_005256939.1:c.1377C>T	XP_005256996.1:p.Ala459=	8.599	4.909	1	1	1
17	66871417	C	G	17_66871417_C_G	ABCA8	38	ABCA8	0	rumc_patient_444	female	RUMC	no-recall	DD	missense_variant	dnMIS30	XM_005256939.1:c.4615G>C	XP_005256996.1:p.Ala1539Pro	33	24.7	1	1	1
17	66913572	G	C	17_66913572_G_C	ABCA8	38	ABCA8	0	rumc_patient_979	female	RUMC	no-recall	DD	missense_variant	dnMIS	XM_005256939.1:c.2068C>G	XP_005256996.1:p.Gln690Glu	0.002	1.758	1	1	1
17	66925237	T	A	17_66925237_T_A	ABCA8	38	ABCA8	0	rumc_patient_1403	male	RUMC	no-recall	DD	missense_variant	dnMIS	XM_005256939.1:c.1078A>T	XP_005256996.1:p.Ile360Phe	22.7	12.53	1	1	1
17	66938141	G	C	17_66938141_G_C	ABCA8	38	ABCA8	0	SF0114614.p1	male	SPARK_WES_1	recalled	ASD	missense_variant	dnMIS	XM_005256939.1:c.35C>G	XP_005256996.1:p.Thr12Ser	24.6	16.7	1	1	1
17	66872650	G	A	17_66872650_G_A	ABCA8	38	ABCA8	0	AU3730301	male	Yuen2017	no-recall	ASD	synonymous_variant	dnSYN	XM_005256939.1:c.4321C>T	XP_005256996.1:p.Leu1441=	3.432	2.028	1	1	1
17	67016571	C	T	17_67016571_C_T	ABCA9	39	ABCA9	0	DDDF205290.p1	female	DDD13K	recalled	DD	missense_variant	dnMIS	XM_005256934.1:c.2582G>A	XP_005256991.1:p.Arg861His	23.5	16.46	1	1	1
17	67041373	G	C	17_67041373_G_C	ABCA9	39	ABCA9	0	DDDF210250.p2	male	DDD13K	recalled	DD	missense_variant	dnMIS	XM_005256934.1:c.433C>G	XP_005256991.1:p.His145Asp	18.25	9.141	1	1	1
17	66981220	T	C	17_66981220_T_C	ABCA9	39	ABCA9	0	GDX_78144	male	GeneDx	no-recall	DD	missense_variant	dnMIS	XM_005256934.1:c.4282A>G	XP_005256991.1:p.Thr1428Ala	0.019	9.505	1	1	1
17	67039699	T	C	17_67039699_T_C	ABCA9	39	ABCA9	0	GDX_25885	male	GeneDx	no-recall	DD	missense_variant	dnMIS	XM_005256934.1:c.755A>G	XP_005256991.1:p.Asn252Ser	0.02	6.185	1	1	1
17	67016639	G	A	17_67016639_G_A	ABCA9	39	ABCA9	0	rumc_patient_233	male	RUMC	no-recall	DD	synonymous_variant	dnSYN	XM_005256934.1:c.2514C>T	XP_005256991.1:p.His838=	0.169	2.533	1	1	1
17	67023477	A	T	17_67023477_A_T	ABCA9	39	ABCA9	0	1-0272-003	male	Yuen2017	no-recall	ASD	missense_variant	dnMIS	XM_005256934.1:c.1929T>A	XP_005256991.1:p.Asp643Glu	23.7	20.1	1	1	1
7	87145975	A	G	7_87145975_A_G	ABCB1	40	ABCB1	0	12189.p1	male	CCDG_SSC	recalled	ASD	synonymous_variant	dnSYN	NM_000927.4:c.2934T>C	NP_000918.2:p.Phe978=	6.263	9.351	1	1	1
7	87180125	A	G	7_87180125_A_G	ABCB1	40	ABCB1	0	DDDF211891.p1	male	DDD13K	recalled	DD	synonymous_variant	dnSYN	NM_000927.4:c.1029T>C	NP_000918.2:p.Phe343=	2.344	3.592	1	1	1
7	87190593	C	T	7_87190593_C_T	ABCB1	40	ABCB1	0	GDX_43093	male	GeneDx	no-recall	DD	synonymous_variant	dnSYN	NM_000927.4:c.813G>A	NP_000918.2:p.Lys271=	15.94	8.273	2	1	1
7	87195431	C	A	7_87195431_C_A	ABCB1	40	ABCB1	0	GDX_61723	male	GeneDx	no-recall	DD	missense_variant	dnMIS	NM_000927.4:c.657G>T	NP_000918.2:p.Leu219Phe	23.6	14.07	1	1	1
7	87165800	C	T	7_87165800_C_T	ABCB1	40	ABCB1	0	SF0055594.p1	male	SPARK_WES_1	recalled	ASD	missense_variant	dnMIS30	NM_000927.4:c.2455G>A	NP_000918.2:p.Ala819Thr	35	34	1	1	1
7	87190593	C	T	7_87190593_C_T	ABCB1	40	ABCB1	0	SF0145040.p1	male	SPARK_WES_1	recalled	ASD	synonymous_variant	dnSYN	NM_000927.4:c.813G>A	NP_000918.2:p.Lys271=	15.94	8.273	2	1	1
7	87199537	C	T	7_87199537_C_T	ABCB1	40	ABCB1	0	SF0042768.p1	male	SPARK_WES_1	recalled	ASD	missense_variant	dnMIS	NM_000927.4:c.289G>A	NP_000918.2:p.Asp97Asn	0.001	0.845	1	1	1
1	229675261	G	A	1_229675261_G_A	ABCB10	41	ABCB10	0	SP0033959	male	Feliciano2019	recalled	ASD	synonymous_variant	dnSYN	NM_012089.2:c.1281C>T	NP_036221.2:p.Thr427=	13.98	7.586	1	1	1
1	229683279	G	A	1_229683279_G_A	ABCB10	41	ABCB10	0	GDX_61976	female	GeneDx	no-recall	DD	synonymous_variant	dnSYN	NM_012089.2:c.888C>T	NP_036221.2:p.Ala296=	15.08	9.97	1	1	1
1	229663000	T	A	1_229663000_T_A	ABCB10	41	ABCB10	0	SF0052246.s1	female	SPARK_WES_1	recalled	sibling	missense_variant	dnMIS	NM_012089.2:c.1701A>T	NP_036221.2:p.Arg567Ser	29.5	22.5	1	1	1
2	169780296	G	A	2_169780296_G_A	ABCB11	42	ABCB11	0	11251.s1	male	CCDG_SSC	recalled	sibling	missense_variant	dnMIS30	NM_003742.2:c.3802C>T	NP_003733.2:p.Arg1268Trp	35	31	1	1	1
2	169792918	A	G	2_169792918_A_G	ABCB11	42	ABCB11	0	DDDF200628.p1	female	DDD13K	recalled	DD	missense_variant	dnMIS	NM_003742.2:c.2636T>C	NP_003733.2:p.Ile879Thr	27.1	22.2	1	1	1
2	169874598	A	G	2_169874598_A_G	ABCB11	42	ABCB11	0	DDDF205511.p1	male	DDD13K	recalled	DD	missense_variant	dnMIS	NM_003742.2:c.38T>C	NP_003733.2:p.Phe13Ser	17.85	14.42	1	1	1
2	169780292	G	T	2_169780292_G_T	ABCB11	42	ABCB11	0	GDX_9946	female	GeneDx	no-recall	DD	missense_variant	dnMIS	NM_003742.2:c.3806C>A	NP_003733.2:p.Thr1269Asn	29.1	33	1	1	1
2	169801467	A	G	2_169801467_A_G	ABCB11	42	ABCB11	0	GDX_86155	male	GeneDx	no-recall	DD	missense_variant	dnMIS	NM_003742.2:c.2348T>C	NP_003733.2:p.Phe783Ser	29.2	19.14	1	1	1
2	169828465	G	A	2_169828465_G_A	ABCB11	42	ABCB11	0	GDX_83510	female	GeneDx	no-recall	DD	synonymous_variant	dnSYN	NM_003742.2:c.1530C>T	NP_003733.2:p.Thr510=	10.58	8.999	1	1	1
2	169869977	C	T	2_169869977_C_T	ABCB11	42	ABCB11	0	GDX_48678	male	GeneDx	no-recall	DD	missense_variant	dnMIS30	NM_003742.2:c.194G>A	NP_003733.2:p.Gly65Glu	32	27.4	1	1	1
2	169847318	C	A	2_169847318_C_A	ABCB11	42	ABCB11	0	SF0046838.s1	female	SPARK_WES_1	recalled	sibling	missense_variant	dnMIS30	NM_003742.2:c.901G>T	NP_003733.2:p.Val301Phe	33	26.7	1	1	1
2	169850355	T	C	2_169850355_T_C	ABCB11	42	ABCB11	0	SF0134037.s1	female	SPARK_WES_1	recalled	sibling	missense_variant	dnMIS	NM_003742.2:c.649A>G	NP_003733.2:p.Met217Val	0.087	4.714	1	1	1
7	20778650	C	T	7_20778650_C_T	ABCB5	46	ABCB5	0	GDX_43488	male	GeneDx	no-recall	DD	missense_variant	dnMIS	NM_001163941.1:c.2912C>T	NP_001157413.1:p.Thr971Met	29.5	17.58	1	1	1
7	20782528	G	A	7_20782528_G_A	ABCB5	46	ABCB5	0	GDX_81885	female	GeneDx	no-recall	DD	missense_variant	dnMIS	NM_001163941.1:c.3053G>A	NP_001157413.1:p.Arg1018Gln	22.9	11.25	1	1	1
7	20782660	T	A	7_20782660_T_A	ABCB5	46	ABCB5	0	GDX_85281	male	GeneDx	no-recall	DD	missense_variant	dnMIS30	NM_001163941.1:c.3185T>A	NP_001157413.1:p.Leu1062His	32	20.9	1	1	1
7	20683256	G	A	7_20683256_G_A	ABCB5	46	ABCB5	0	SF0091822.s1	female	SPARK_WES_1	recalled	sibling	splice_donor_variant	dnLGD	NM_001163941.1:c.678+1G>A	-	13.36	5.603	1	1	1
7	20687604	A	G	7_20687604_A_G	ABCB5	46	ABCB5	0	SF0059607.p1	male	SPARK_WES_1	recalled	ASD	missense_variant	dnMIS	NM_001163941.1:c.1109A>G	NP_001157413.1:p.Asp370Gly	23.5	18.12	1	1	1
2	220083251	G	A	2_220083251_G_A	ABCB6	47	ABCB6	0	GDX_82242	male	GeneDx	no-recall	DD	missense_variant	dnMIS	NM_005689.2:c.145C>T	NP_005680.1:p.Pro49Ser	13.88	13.66	1	1	1
2	220075780	AGTGT	AGT	2_220075780_AGTGT_AGT	ABCB6	47	ABCB6	0	AU4093301	female	Yuen2017	no-recall	ASD	frameshift_variant	dnLGD	NM_005689.2:c.2017_2018delAC	NP_005680.1:p.Thr673Cysfs*4	NA	14.49	1	5	3
X	74291389	C	T	X_74291389_C_T	ABCB7	48	ABCB7	0	GDX_75480	female	GeneDx	no-recall	DD	missense_variant	dnMIS	NM_004299.4:c.1165G>A	NP_004290.2:p.Gly389Ser	26.6	23.5	1	1	1
X	74332765	G	A	X_74332765_G_A	ABCB7	48	ABCB7	0	GDX_88908	male	GeneDx	no-recall	DD	missense_variant	dnMIS	NM_004299.4:c.292C>T	NP_004290.2:p.His98Tyr	26.9	20.7	1	1	1
X	74291389	C	A	X_74291389_C_A	ABCB7	48	ABCB7	0	rumc_patient_2202	female	RUMC	no-recall	DD	missense_variant	dnMIS30	NM_004299.4:c.1165G>T	NP_004290.2:p.Gly389Cys	34	21.8	1	1	1
7	150737367	C	G	7_150737367_C_G	ABCB8	49	ABCB8	0	DDDF204460.p1	female	DDD13K	recalled	DD	missense_variant	dnMIS	XM_005249935.1:c.1281C>G	XP_005249992.1:p.Asn427Lys	18.65	9.947	1	1	1
7	150741063	C	T	7_150741063_C_T	ABCB8	49	ABCB8	0	GDX_4165	female	GeneDx	no-recall	DD	missense_variant	dnMIS30	XM_005249935.1:c.1822C>T	XP_005249992.1:p.Arg608Trp	34	17.24	1	1	1
7	150742295	G	C	7_150742295_G_C	ABCB8	49	ABCB8	0	SF0010078.p1	male	SPARK_WES_1	recalled	ASD	splice_acceptor_variant	dnLGD	XM_005249935.1:c.2068-1G>C	-	22.9	10.96	1	1	1
12	123444448	C	A	12_123444448_C_A	ABCB9	50	ABCB9	0	GDX_45624	male	GeneDx	no-recall	DD	missense_variant	dnMIS	NM_019625.3:c.335G>T	NP_062571.1:p.Arg112Leu	16.96	8.827	1	1	1
16	16177309	A	G	16_16177309_A_G	ABCC1	51	ABCC1	0	DDDF206662.p1	male	DDD13K	recalled	DD	synonymous_variant	dnSYN	XM_005255326.1:c.2202A>G	XP_005255383.1:p.Glu734=	2.587	0.439	1	1	1
16	16177380	G	C	16_16177380_G_C	ABCC1	51	ABCC1	0	DDDF208957.p1	male	DDD13K	recalled	DD	missense_variant	dnMIS	XM_005255326.1:c.2273G>C	XP_005255383.1:p.Arg758Pro	23	14.95	1	1	1
16	16180684	G	A	16_16180684_G_A	ABCC1	51	ABCC1	0	DDDF213229.p1	male	DDD13K	recalled	DD	missense_variant	dnMIS	XM_005255326.1:c.2296G>A	XP_005255383.1:p.Val766Met	25.1	21.6	1	1	1
16	16139693	G	T	16_16139693_G_T	ABCC1	51	ABCC1	0	GDX_62466	male	GeneDx	no-recall	DD	missense_variant	dnMIS	XM_005255326.1:c.1041G>T	XP_005255383.1:p.Lys347Asn	20.5	9.81	1	1	1
16	16180713	C	T	16_16180713_C_T	ABCC1	51	ABCC1	0	GDX_86693	male	GeneDx	no-recall	DD	synonymous_variant	dnSYN	XM_005255326.1:c.2325C>T	XP_005255383.1:p.Arg775=	17.4	8.877	1	1	1
16	16219694	C	T	16_16219694_C_T	ABCC1	51	ABCC1	0	GDX_6479	male	GeneDx	no-recall	DD	missense_variant	dnMIS30	XM_005255326.1:c.3775C>T	XP_005255383.1:p.Arg1259Trp	35	20.3	1	1	1
16	16218749	C	T	16_16218749_C_T	ABCC1	51	ABCC1	0	rumc_patient_1613	female	RUMC	no-recall	DD	missense_variant	dnMIS	XM_005255326.1:c.3724C>T	XP_005255383.1:p.Leu1242Phe	23.4	19.17	1	1	1
16	16215854	G	A	16_16215854_G_A	ABCC1	51	ABCC1	0	SF0027705.p1	male	SPARK_WES_1	recalled	ASD	missense_variant	dnMIS30	XM_005255326.1:c.3443G>A	XP_005255383.1:p.Arg1148Gln	35	36	1	1	1
16	16230389	T	C	16_16230389_T_C	ABCC1	51	ABCC1	0	SF0089836.p1	female	SPARK_WES_1	recalled	ASD	missense_variant	dnMIS	XM_005255326.1:c.4210T>C	XP_005255383.1:p.Tyr1404His	22.7	15.41	1	1	1
6	43400556	G	A	6_43400556_G_A	ABCC10	52	ABCC10	0	GDX_1825	male	GeneDx	no-recall	DD	missense_variant	dnMIS	NM_001198934.1:c.838G>A	NP_001185863.1:p.Ala280Thr	23.3	16.71	1	1	1
6	43413639	G	A	6_43413639_G_A	ABCC10	52	ABCC10	0	1-0065-004	male	Yuen2017	no-recall	ASD	synonymous_variant	dnSYN	NM_001198934.1:c.3333G>A	NP_001185863.1:p.Leu1111=	0.466	0.573	1	1	1
16	48261823	C	T	16_48261823_C_T	ABCC11	14639	ABCC11	0	14316.s1	male	CCDG_SSC	recalled	sibling	missense_variant	dnMIS	NM_033151.3:c.289G>A	NP_149163.2:p.Val97Met	0.084	11.18	1	1	1
16	48218502	AG	A	16_48218502_AG_A	ABCC11	14639	ABCC11	0	GDX_3360	male	GeneDx	no-recall	DD	frameshift_variant	dnLGD	NM_033151.3:c.3106delC	NP_149163.2:p.Leu1036Cysfs*13	24.4	36	1	2	1
16	48249145	C	T	16_48249145_C_T	ABCC11	14639	ABCC11	0	GDX_5530	male	GeneDx	no-recall	DD	missense_variant	dnMIS30	NM_033151.3:c.1062G>A	NP_149163.2:p.Met354Ile	31	27.8	1	1	1
16	48256675	C	G	16_48256675_C_G	ABCC11	14639	ABCC11	0	GDX_50025	female	GeneDx	no-recall	DD	missense_variant	dnMIS	NM_033151.3:c.611G>C	NP_149163.2:p.Gly204Ala	11.58	0.144	1	1	1
16	48261814	G	C	16_48261814_G_C	ABCC11	14639	ABCC11	0	GDX_97870	male	GeneDx	no-recall	DD	missense_variant	dnMIS	NM_033151.3:c.298C>G	NP_149163.2:p.Leu100Val	23.3	13.81	1	1	1
16	48209216	C	T	16_48209216_C_T	ABCC11	14639	ABCC11	0	AU050910	male	Yuen2017	no-recall	ASD	synonymous_variant	dnSYN	NM_033151.3:c.3651G>A	NP_149163.2:p.Lys1217=	14.52	8.88	1	1	1
16	48145786	T	C	16_48145786_T_C	ABCC12	14640	ABCC12	0	DDDF209069.p1	male	DDD13K	recalled	DD	synonymous_variant	dnSYN	NM_033226.2:c.2025A>G	NP_150229.2:p.Glu675=	0.011	0.663	1	1	1
16	48149509	G	A	16_48149509_G_A	ABCC12	14640	ABCC12	0	DDDF209083.p1	female	DDD13K	recalled	DD	synonymous_variant	dnSYN	NM_033226.2:c.1806C>T	NP_150229.2:p.Asn602=	1.558	13.53	1	1	1
16	48177934	G	A	16_48177934_G_A	ABCC12	14640	ABCC12	0	DDDF208356.p1	male	DDD13K	recalled	DD	synonymous_variant	dnSYN	NM_033226.2:c.162C>T	NP_150229.2:p.Phe54=	9.237	4.575	1	1	1
16	48121861	G	A	16_48121861_G_A	ABCC12	14640	ABCC12	0	GDX_6700	female	GeneDx	no-recall	DD	missense_variant	dnMIS30	NM_033226.2:c.3611C>T	NP_150229.2:p.Pro1204Leu	32	32	1	1	1
16	48145522	G	A	16_48145522_G_A	ABCC12	14640	ABCC12	0	GDX_79475	male	GeneDx	no-recall	DD	missense_variant	dnMIS	NM_033226.2:c.2176C>T	NP_150229.2:p.Pro726Ser	8.359	7.598	1	1	1
16	48145761	T	C	16_48145761_T_C	ABCC12	14640	ABCC12	0	GDX_80204	female	GeneDx	no-recall	DD	missense_variant	dnMIS	NM_033226.2:c.2050A>G	NP_150229.2:p.Thr684Ala	17.05	14.5	1	1	1
16	48180286	C	T	16_48180286_C_T	ABCC12	14640	ABCC12	0	GDX_84088	female	GeneDx	no-recall	DD	missense_variant	dnMIS	NM_033226.2:c.50G>A	NP_150229.2:p.Arg17Gln	6.934	11.16	1	1	1
16	48174756	T	C	16_48174756_T_C	ABCC12	14640	ABCC12	0	NDAR_INVJF959YMH_wes1	male	Satterstrom2020	no-recall	ASD	missense_variant	dnMIS	NM_033226.2:c.499A>G	NP_150229.2:p.Ile167Val	0.001	0.067	1	1	1
16	48175156	C	T	16_48175156_C_T	ABCC12	14640	ABCC12	0	09C98146	male	Satterstrom2020	no-recall	ASD	synonymous_variant	dnSYN	NM_033226.2:c.384G>A	NP_150229.2:p.Val128=	3.259	0.446	1	1	1
16	48149350	G	A	16_48149350_G_A	ABCC12	14640	ABCC12	0	SF0009721.s1	female	SPARK_WES_1	recalled	sibling	synonymous_variant	dnSYN	NM_033226.2:c.1965C>T	NP_150229.2:p.Val655=	9.928	12.57	1	1	1
16	48149520	G	A	16_48149520_G_A	ABCC12	14640	ABCC12	0	SF0103057.p1	male	SPARK_WES_1	recalled	ASD	missense_variant	dnMIS	NM_033226.2:c.1795C>T	NP_150229.2:p.Arg599Trp	24.6	17.19	1	1	1
16	48164777	T	C	16_48164777_T_C	ABCC12	14640	ABCC12	0	SF0143515.p1	female	SPARK_WES_1	recalled	ASD	synonymous_variant	dnSYN	NM_033226.2:c.1158A>G	NP_150229.2:p.Val386=	0.706	3.054	1	1	1
16	48167689	T	G	16_48167689_T_G	ABCC12	14640	ABCC12	0	SF0096258.p1	male	SPARK_WES_1	recalled	ASD	missense_variant	dnMIS	NM_033226.2:c.1037A>C	NP_150229.2:p.Asn346Thr	0.002	0.009	1	1	1
10	101590187	G	A	10_101590187_G_A	ABCC2	53	ABCC2	0	DDDF203887.p1	male	DDD13K	recalled	DD	missense_variant	dnMIS	NM_000392.3:c.2744G>A	NP_000383.1:p.Arg915His	21.7	13.36	1	1	1
10	101590549	G	A	10_101590549_G_A	ABCC2	53	ABCC2	0	DDDF213248.p1	female	DDD13K	recalled	DD	missense_variant	dnMIS	NM_000392.3:c.2824G>A	NP_000383.1:p.Asp942Asn	1.977	11.73	1	1	1
10	101552082	G	C	10_101552082_G_C	ABCC2	53	ABCC2	0	GDX_105848	male	GeneDx	no-recall	DD	missense_variant	dnMIS	NM_000392.3:c.299G>C	NP_000383.1:p.Arg100Pro	24.2	13.75	1	1	1
10	101567954	A	G	10_101567954_A_G	ABCC2	53	ABCC2	0	GDX_629	female	GeneDx	no-recall	DD	missense_variant	dnMIS	NM_000392.3:c.1783A>G	NP_000383.1:p.Met595Val	22.7	16.44	1	1	1
10	101590097	A	C	10_101590097_A_C	ABCC2	53	ABCC2	0	GDX_75250	male	GeneDx	no-recall	DD	missense_variant	dnMIS	NM_000392.3:c.2654A>C	NP_000383.1:p.Tyr885Ser	0.001	0.008	1	1	1
10	101610431	G	A	10_101610431_G_A	ABCC2	53	ABCC2	0	GDX_71478	male	GeneDx	no-recall	DD	synonymous_variant	dnSYN	NM_000392.3:c.4386G>A	NP_000383.1:p.Glu1462=	13	8.954	1	1	1
10	101578555	T	A	10_101578555_T_A	ABCC2	53	ABCC2	0	08C73727	male	Satterstrom2020	no-recall	ASD	missense_variant	dnMIS	NM_000392.3:c.2280T>A	NP_000383.1:p.Asn760Lys	27.5	20.2	1	1	1
10	101544460	G	A	10_101544460_G_A	ABCC2	53	ABCC2	0	SF0023860.s1	male	SPARK_WES_1	recalled	sibling	synonymous_variant	dnSYN	NM_000392.3:c.129G>A	NP_000383.1:p.Leu43=	9.808	9.181	1	1	1
10	101578657	T	C	10_101578657_T_C	ABCC2	53	ABCC2	0	SF0127961.s1	male	SPARK_WES_1	recalled	sibling	synonymous_variant	dnSYN	NM_000392.3:c.2382T>C	NP_000383.1:p.His794=	0.776	8.546	1	1	1
17	48746561	G	T	17_48746561_G_T	ABCC3	54	ABCC3	0	GDX_104555	male	GeneDx	no-recall	DD	synonymous_variant	dnSYN	NM_003786.3:c.1998G>T	NP_003777.2:p.Gly666=	7.913	8.106	1	1	1
17	48755156	C	T	17_48755156_C_T	ABCC3	54	ABCC3	0	GDX_48803	female	GeneDx	no-recall	DD	missense_variant	dnMIS	NM_003786.3:c.3430C>T	NP_003777.2:p.Arg1144Cys	29.5	24	1	1	1
17	48741414	T	C	17_48741414_T_C	ABCC3	54	ABCC3	0	rumc_patient_1016	female	RUMC	no-recall	DD	missense_variant	dnMIS	NM_003786.3:c.1280T>C	NP_003777.2:p.Leu427Pro	26.7	21.8	1	1	1
17	48750397	C	T	17_48750397_C_T	ABCC3	54	ABCC3	0	1-0756-003	male	Yuen2017	no-recall	ASD	synonymous_variant	dnSYN	NM_003786.3:c.2307C>T	NP_003777.2:p.Ala769=	14.42	4.464	1	1	1
13	95813508	A	G	13_95813508_A_G	ABCC4	55	ABCC4	0	DDDF205164.p1	female	DDD13K	recalled	DD	missense_variant	dnMIS30	NM_005845.3:c.2390T>C	NP_005836.2:p.Leu797Ser	32	22.6	1	1	1
13	95723939	C	T	13_95723939_C_T	ABCC4	55	ABCC4	0	GDX_51191	male	GeneDx	no-recall	DD	missense_variant	dnMIS	NM_005845.3:c.3187G>A	NP_005836.2:p.Ala1063Thr	22.8	16.69	1	1	1
13	95696676	G	A	13_95696676_G_A	ABCC4	55	ABCC4	0	SF0085951.p1	male	SPARK_WES_1	recalled	ASD	missense_variant	dnMIS	NM_005845.3:c.3473C>T	NP_005836.2:p.Thr1158Ile	20.5	11.12	1	1	1
3	183681319	G	A	3_183681319_G_A	ABCC5	56	ABCC5	0	11793.p1	male	CCDG_SSC	recalled	ASD	missense_variant	dnMIS30	XM_005247059.1:c.2089C>T	XP_005247116.1:p.Arg697Trp	34	22.4	1	1	1
3	183645164	T	TC	3_183645164_T_TC	ABCC5	56	ABCC5	0	GDX_61947	male	GeneDx	no-recall	DD	frameshift_variant	dnLGD	XM_005247059.1:c.4000dupG	XP_005247116.1:p.Glu1334Glyfs*9	36	37	1	1	2
3	183669232	C	T	3_183669232_C_T	ABCC5	56	ABCC5	0	GDX_95062	male	GeneDx	no-recall	DD	missense_variant	dnMIS30	XM_005247059.1:c.2941G>A	XP_005247116.1:p.Glu981Lys	34	36	1	1	1
3	183670976	G	C	3_183670976_G_C	ABCC5	56	ABCC5	0	GDX_6407	male	GeneDx	no-recall	DD	synonymous_variant	dnSYN	XM_005247059.1:c.2565C>G	XP_005247116.1:p.Gly855=	4.765	6.002	1	1	1
3	183681276	G	A	3_183681276_G_A	ABCC5	56	ABCC5	0	GDX_12412	male	GeneDx	no-recall	DD	missense_variant	dnMIS30	XM_005247059.1:c.2132C>T	XP_005247116.1:p.Pro711Leu	32	32	1	1	1
3	183706444	C	T	3_183706444_C_T	ABCC5	56	ABCC5	0	GDX_112955	male	GeneDx	no-recall	DD	missense_variant	dnMIS	XM_005247059.1:c.359G>A	XP_005247116.1:p.Arg120His	12.77	8.218	1	1	1
3	183646593	T	C	3_183646593_T_C	ABCC5	56	ABCC5	0	TAS_F5044Y	male	Satterstrom2020	no-recall	ASD	missense_variant	dnMIS	XM_005247059.1:c.3875A>G	XP_005247116.1:p.Asn1292Ser	7.951	10.68	1	1	1
3	183682987	T	G	3_183682987_T_G	ABCC5	56	ABCC5	0	AU149A	male	Satterstrom2020	no-recall	ASD	missense_variant	dnMIS	XM_005247059.1:c.2017A>C	XP_005247116.1:p.Ser673Arg	24.2	16.71	1	1	1
3	183700635	CG	C	3_183700635_CG_C	ABCC5	56	ABCC5	0	SF0066932.p2	female	SPARK_WES_1	recalled	ASD	frameshift_variant	dnLGD	XM_005247059.1:c.751delC	XP_005247116.1:p.Arg251Glyfs*5	34	37	1	2	1
3	183706387	T	C	3_183706387_T_C	ABCC5	56	ABCC5	0	SF0073323.p1	male	SPARK_WES_1	recalled	ASD	missense_variant	dnMIS	XM_005247059.1:c.416A>G	XP_005247116.1:p.His139Arg	4.923	15.55	1	1	1
16	16272712	G	A	16_16272712_G_A	ABCC6	57	ABCC6	0	13621.s1	male	CCDG_SSC	recalled	sibling	synonymous_variant	dnSYN	NM_001171.5:c.2358C>T	NP_001162.4:p.His786=	6.018	1.302	1	1	1
16	16271447	G	A	16_16271447_G_A	ABCC6	57	ABCC6	0	DDDF200970.p2	female	DDD13K	recalled	DD	missense_variant	dnMIS	NM_001171.5:c.2452C>T	NP_001162.4:p.Pro818Ser	21.6	16.41	1	1	1
16	16271408	T	C	16_16271408_T_C	ABCC6	57	ABCC6	0	SP0004175	male	Feliciano2019	recalled	ASD	missense_variant	dnMIS	NM_001171.5:c.2491A>G	NP_001162.4:p.Ile831Val	1.085	4.805	1	1	1
16	16259515	T	C	16_16259515_T_C	ABCC6	57	ABCC6	0	GDX_105989	female	GeneDx	no-recall	DD	missense_variant	dnMIS	NM_001171.5:c.3271A>G	NP_001162.4:p.Ile1091Val	1.604	8.501	1	1	1
16	16284191	G	A	16_16284191_G_A	ABCC6	57	ABCC6	0	rumc_patient_137	male	RUMC	no-recall	DD	missense_variant	dnMIS	NM_001171.5:c.1465C>T	NP_001162.4:p.Arg489Trp	28.4	14.66	1	1	1
16	16256934	C	T	16_16256934_C_T	ABCC6	57	ABCC6	0	SF0062005.p1	male	SPARK_WES_1	recalled	ASD	missense_variant	dnMIS	NM_001171.5:c.3422G>A	NP_001162.4:p.Arg1141Gln	18.27	11.81	1	1	1
11	17448603	A	G	11_17448603_A_G	ABCC8	59	ABCC8	0	13692.s1	male	CCDG_SSC	recalled	sibling	missense_variant	dnMIS	XM_005253088.1:c.2215T>C	XP_005253145.1:p.Trp739Arg	28.1	20.9	1	1	1
11	17419894	C	A	11_17419894_C_A	ABCC8	59	ABCC8	0	DDDF209282.p1	male	DDD13K	recalled	DD	missense_variant	dnMIS30	XM_005253088.1:c.3748G>T	XP_005253145.1:p.Val1250Phe	32	29.9	1	1	1
11	17482130	G	A	11_17482130_G_A	ABCC8	59	ABCC8	0	DDDF208157.p1	female	DDD13K	recalled	DD	missense_variant	dnMIS30	XM_005253088.1:c.916C>T	XP_005253145.1:p.Arg306Cys	35	34	1	1	1
11	17415249	T	G	11_17415249_T_G	ABCC8	59	ABCC8	0	GDX_3946	female	GeneDx	no-recall	DD	missense_variant	dnMIS	XM_005253088.1:c.4606A>C	XP_005253145.1:p.Ile1536Leu	25.2	19.58	1	1	1
11	17450208	C	T	11_17450208_C_T	ABCC8	59	ABCC8	0	rumc_patient_440	male	RUMC	no-recall	DD	synonymous_variant	dnSYN	XM_005253088.1:c.1827G>A	XP_005253145.1:p.Lys609=	14.13	9.554	1	1	1
11	17418782	C	T	11_17418782_C_T	ABCC8	59	ABCC8	0	SF0117016.p1	male	SPARK_WES_1	recalled	ASD	missense_variant	dnMIS	XM_005253088.1:c.3949G>A	XP_005253145.1:p.Gly1317Arg	17.06	12.3	1	1	1
11	17452455	C	T	11_17452455_C_T	ABCC8	59	ABCC8	0	SF0076954.p1	male	SPARK_WES_1	recalled	ASD	missense_variant	dnMIS	XM_005253088.1:c.1723G>A	XP_005253145.1:p.Val575Met	27.2	23.5	1	1	1
11	17464735	C	T	11_17464735_C_T	ABCC8	59	ABCC8	0	SF0082999.p1	male	SPARK_WES_1	recalled	ASD	missense_variant	dnMIS	XM_005253088.1:c.1457G>A	XP_005253145.1:p.Arg486Gln	24.6	18.58	1	1	1
11	17483150	C	T	11_17483150_C_T	ABCC8	59	ABCC8	0	SF0030260.s1	female	SPARK_WES_1	recalled	sibling	missense_variant	dnMIS	XM_005253088.1:c.802G>A	XP_005253145.1:p.Glu268Lys	10.54	10.78	1	1	1
12	21967597	T	C	12_21967597_T_C	ABCC9	60	ABCC9	0	DDDF210235.p1	female	DDD13K	recalled	DD	synonymous_variant	dnSYN	XM_005253286.1:c.4083A>G	XP_005253343.1:p.Arg1361=	6.753	8.783	1	1	1
12	21981943	G	T	12_21981943_G_T	ABCC9	60	ABCC9	0	DDDF202646.p1	male	DDD13K	recalled	DD	missense_variant	dnMIS	XM_005253286.1:c.3618C>A	XP_005253343.1:p.Asn1206Lys	29.4	23.1	1	1	1
12	21995260	C	T	12_21995260_C_T	ABCC9	60	ABCC9	0	DDDF201381.p1	male	DDD13K	recalled	DD	missense_variant	dnMIS30	XM_005253286.1:c.3461G>A	XP_005253343.1:p.Arg1154Gln	35	28.9	1	1	1
12	21997785	G	T	12_21997785_G_T	ABCC9	60	ABCC9	0	DDDF205502.p1	male	DDD13K	recalled	DD	missense_variant	dnMIS	XM_005253286.1:c.3161C>A	XP_005253343.1:p.Ser1054Tyr	28.2	24.2	1	1	1
12	22061091	C	T	12_22061091_C_T	ABCC9	60	ABCC9	0	DDDF203144.p1	male	DDD13K	recalled	DD	missense_variant	dnMIS	XM_005253286.1:c.1375G>A	XP_005253343.1:p.Gly459Ser	29	36	1	1	1
12	21960322	A	C	12_21960322_A_C	ABCC9	60	ABCC9	0	GDX_34590	female	GeneDx	no-recall	DD	missense_variant	dnMIS	XM_005253286.1:c.4407T>G	XP_005253343.1:p.Ile1469Met	23.5	17.42	1	1	1
12	21968805	A	G	12_21968805_A_G	ABCC9	60	ABCC9	0	GDX_50510	male	GeneDx	no-recall	DD	synonymous_variant	dnSYN	XM_005253286.1:c.3915T>C	XP_005253343.1:p.His1305=	0.126	6.221	1	1	1
12	21995261	G	C	12_21995261_G_C	ABCC9	60	ABCC9	0	GDX_48286	female	GeneDx	no-recall	DD	missense_variant	dnMIS	XM_005253286.1:c.3460C>G	XP_005253343.1:p.Arg1154Gly	27.3	13.16	1	1	1
12	22013951	T	A	12_22013951_T_A	ABCC9	60	ABCC9	0	GDX_31929	female	GeneDx	no-recall	DD	missense_variant	dnMIS30	XM_005253286.1:c.2378A>T	XP_005253343.1:p.Asp793Val	32	23.3	1	1	1
12	22040758	A	G	12_22040758_A_G	ABCC9	60	ABCC9	0	GDX_24367	male	GeneDx	no-recall	DD	splice_donor_variant	dnLGD	XM_005253286.1:c.1911+2T>C	-	24.8	17.99	1	1	1
12	22059177	C	T	12_22059177_C_T	ABCC9	60	ABCC9	0	GDX_47001	female	GeneDx	no-recall	DD	missense_variant	dnMIS30	XM_005253286.1:c.1501G>A	XP_005253343.1:p.Gly501Ser	34	31	1	1	1
12	22061081	A	G	12_22061081_A_G	ABCC9	60	ABCC9	0	GDX_42140	male	GeneDx	no-recall	DD	missense_variant	dnMIS	XM_005253286.1:c.1385T>C	XP_005253343.1:p.Val462Ala	24.3	27.1	1	1	1
X	153001665	C	T	X_153001665_C_T	ABCD1	61	ABCD1	0	rumc_patient_1836	male	RUMC	no-recall	DD	missense_variant	dnMIS	NM_000033.3:c.1181C>T	NP_000024.2:p.Ala394Val	24	19.71	1	1	1
12	39980073	C	G	12_39980073_C_G	ABCD2	66	ABCD2	0	DDDF201018.p1	female	DDD13K	recalled	DD	missense_variant	dnMIS30	NM_005164.3:c.1673G>C	NP_005155.1:p.Arg558Pro	34	23.4	1	1	1
12	39967552	A	G	12_39967552_A_G	ABCD2	66	ABCD2	0	GDX_110003	male	GeneDx	no-recall	DD	missense_variant	dnMIS	NM_005164.3:c.1969T>C	NP_005155.1:p.Ser657Pro	24.6	21.5	1	1	1
12	39994438	G	C	12_39994438_G_C	ABCD2	66	ABCD2	0	SF0072895.p1	male	SPARK_WES_1	recalled	ASD	synonymous_variant	dnSYN	NM_005164.3:c.1581C>G	NP_005155.1:p.Leu527=	9.099	8.927	1	1	1
12	39998663	C	T	12_39998663_C_T	ABCD2	66	ABCD2	0	SF0027488.p1	male	SPARK_WES_1	recalled	ASD	missense_variant	dnMIS30	NM_005164.3:c.1306G>A	NP_005155.1:p.Gly436Ser	32	32	1	1	1
1	94924183	C	T	1_94924183_C_T	ABCD3	67	ABCD3	0	DDDF207513.p1	female	DDD13K	recalled	DD	missense_variant	dnMIS	XM_005271087.1:c.203C>T	XP_005271144.1:p.Pro68Leu	21.4	13.98	1	1	1
1	94953146	A	G	1_94953146_A_G	ABCD3	67	ABCD3	0	GDX_116187	female	GeneDx	no-recall	DD	missense_variant	dnMIS	XM_005271087.1:c.1018A>G	XP_005271144.1:p.Ile340Val	1.463	5.051	1	1	1
1	94965128	T	C	1_94965128_T_C	ABCD3	67	ABCD3	0	GDX_10490	male	GeneDx	no-recall	DD	synonymous_variant	dnSYN	XM_005271087.1:c.1770T>C	XP_005271144.1:p.Asp590=	0.967	8.965	1	1	1
1	94953137	A	G	1_94953137_A_G	ABCD3	67	ABCD3	0	09C81574	male	Satterstrom2020	no-recall	ASD	missense_variant	dnMIS	XM_005271087.1:c.1009A>G	XP_005271144.1:p.Met337Val	14.67	15.14	1	1	1
14	74756994	C	A	14_74756994_C_A	ABCD4	68	ABCD4	0	GDX_83572	male	GeneDx	no-recall	DD	missense_variant	dnMIS30	NM_005050.3:c.1327G>T	NP_005041.1:p.Gly443Cys	33	34	1	1	1
14	74757052	C	T	14_74757052_C_T	ABCD4	68	ABCD4	0	SF0076599.p1	male	SPARK_WES_1	recalled	ASD	synonymous_variant	dnSYN	NM_005050.3:c.1269G>A	NP_005041.1:p.Thr423=	17.56	8.351	1	1	1
4	146044179	G	A	4_146044179_G_A	ABCE1	69	ABCE1	0	13548.p1	female	CCDG_SSC	recalled	ASD	missense_variant	dnMIS	NM_002940.2:c.1270G>A	NP_002931.2:p.Val424Ile	29.8	34	1	1	1
4	146044453	A	C	4_146044453_A_C	ABCE1	69	ABCE1	0	GDX_36576	female	GeneDx	no-recall	DD	missense_variant	dnMIS	NM_002940.2:c.1461A>C	NP_002931.2:p.Glu487Asp	24.6	26.4	1	1	1
4	146038515	G	A	4_146038515_G_A	ABCE1	69	ABCE1	0	SF0090114.p1	male	SPARK_WES_1	recalled	ASD	missense_variant	dnMIS30	NM_002940.2:c.871G>A	NP_002931.2:p.Gly291Ser	33	36	1	1	1
6	30554028	C	T	6_30554028_C_T	ABCF1	70	ABCF1	0	DEASD_0235_001	male	Satterstrom2020	no-recall	ASD	missense_variant	dnMIS30	XM_005248954.1:c.1834C>T	XP_005249011.1:p.Arg612Cys	35	20.7	1	1	1
7	150911986	A	C	7_150911986_A_C	ABCF2	71	ABCF2	0	DDDF206353.p1	female	DDD13K	recalled	DD	missense_variant	dnMIS	NM_005692.4:c.1713T>G	NP_005683.2:p.His571Gln	24.6	21.1	1	1	1
7	150913091	G	A	7_150913091_G_A	ABCF2	71	ABCF2	0	GDX_74621	male	GeneDx	no-recall	DD	stop_gained	dnLGD	NM_005692.4:c.1363C>T	NP_005683.2:p.Arg455*	39	37	1	1	1
7	150915221	C	A	7_150915221_C_A	ABCF2	71	ABCF2	0	AC04-0043-01	male	Satterstrom2020	no-recall	ASD	synonymous_variant	dnSYN	NM_005692.4:c.1284G>T	NP_005683.2:p.Leu428=	18.98	10.1	1	1	1
3	183910623	C	G	3_183910623_C_G	ABCF3	72	ABCF3	0	DDDF212347.p1	male	DDD13K	recalled	DD	missense_variant	dnMIS	NM_018358.2:c.1689C>G	NP_060828.2:p.His563Gln	27.4	17.98	1	1	1
3	183907213	G	A	3_183907213_G_A	ABCF3	72	ABCF3	0	SP0000855	male	Feliciano2019	recalled	ASD	stop_gained	dnLGD	NM_018358.2:c.1095G>A	NP_060828.2:p.Trp365*	40	35	1	1	1
3	183907446	C	T	3_183907446_C_T	ABCF3	72	ABCF3	0	SP0036966	male	Feliciano2019	recalled	ASD	synonymous_variant	dnSYN	NM_018358.2:c.1215C>T	NP_060828.2:p.Tyr405=	10.44	6.944	1	1	1
3	183905969	C	T	3_183905969_C_T	ABCF3	72	ABCF3	0	GDX_7383	male	GeneDx	no-recall	DD	missense_variant	dnMIS30	NM_018358.2:c.610C>T	NP_060828.2:p.Arg204Cys	34	21.6	1	1	1
3	183907487	G	A	3_183907487_G_A	ABCF3	72	ABCF3	0	GDX_39483	female	GeneDx	no-recall	DD	missense_variant	dnMIS30	NM_018358.2:c.1256G>A	NP_060828.2:p.Arg419Gln	33	21	1	1	1
21	43691209	G	A	21_43691209_G_A	ABCG1	73	ABCG1	0	12026.p1	male	CCDG_SSC	recalled	ASD	missense_variant	dnMIS	XM_005261209.1:c.349G>A	XP_005261266.1:p.Gly117Arg	28.5	19.54	1	1	1
21	43645788	G	A	21_43645788_G_A	ABCG1	73	ABCG1	0	GDX_13662	female	GeneDx	no-recall	DD	missense_variant	dnMIS	XM_005261209.1:c.83G>A	XP_005261266.1:p.Ser28Asn	8.867	11.19	1	1	1
4	89061074	G	A	4_89061074_G_A	ABCG2	74	ABCG2	0	11387.p1	male	CCDG_SSC	recalled	ASD	missense_variant	dnMIS	NM_004827.2:c.74C>T	NP_004818.2:p.Ser25Phe	4.129	10.84	1	1	1
4	89061095	T	C	4_89061095_T_C	ABCG2	74	ABCG2	0	DDDF202627.p1	female	DDD13K	recalled	DD	missense_variant	dnMIS	NM_004827.2:c.53A>G	NP_004818.2:p.Asn18Ser	0.003	4.694	1	1	1
4	89020522	C	A	4_89020522_C_A	ABCG2	74	ABCG2	0	GDX_29811	male	GeneDx	no-recall	DD	missense_variant	dnMIS30	NM_004827.2:c.1446G>T	NP_004818.2:p.Arg482Ser	31	16.56	1	1	1
4	89052270	GT	G	4_89052270_GT_G	ABCG2	74	ABCG2	0	GDX_35016	female	GeneDx	no-recall	DD	frameshift_variant	dnLGD	NM_004827.2:c.473delA	NP_004818.2:p.Asn158Thrfs*11	28.9	19.03	1	2	1
4	89061129	C	T	4_89061129_C_T	ABCG2	74	ABCG2	0	rumc_patient_1760	male	RUMC	no-recall	DD	missense_variant	dnMIS	NM_004827.2:c.19G>A	NP_004818.2:p.Glu7Lys	7.072	10.32	1	1	1
4	89053764	T	C	4_89053764_T_C	ABCG2	74	ABCG2	0	SF0080400.p1	male	SPARK_WES_1	recalled	ASD	missense_variant	dnMIS	NM_004827.2:c.227A>G	NP_004818.2:p.Asn76Ser	25.3	22.1	1	1	1
11	119031617	C	T	11_119031617_C_T	ABCG4	13884	ABCG4	0	13798.s1	female	CCDG_SSC	recalled	sibling	missense_variant	dnMIS	NM_022169.4:c.1742C>T	NP_071452.2:p.Thr581Met	25.5	27	1	1	1
11	119030946	C	T	11_119030946_C_T	ABCG4	13884	ABCG4	0	DDDF203878.p1	male	DDD13K	recalled	DD	missense_variant	dnMIS	NM_022169.4:c.1447C>T	NP_071452.2:p.Pro483Ser	23.5	16.24	1	1	1
11	119020753	C	T	11_119020753_C_T	ABCG4	13884	ABCG4	0	GDX_117977	female	GeneDx	no-recall	DD	synonymous_variant	dnSYN	NM_022169.4:c.78C>T	NP_071452.2:p.Asp26=	17.74	9.425	1	1	1
11	119027103	C	T	11_119027103_C_T	ABCG4	13884	ABCG4	0	GDX_28944	female	GeneDx	no-recall	DD	missense_variant	dnMIS30	NM_022169.4:c.751C>T	NP_071452.2:p.Arg251Cys	35	24.2	1	1	1
11	119027611	G	A	11_119027611_G_A	ABCG4	13884	ABCG4	0	GDX_42585	male	GeneDx	no-recall	DD	missense_variant	dnMIS	NM_022169.4:c.955G>A	NP_071452.2:p.Asp319Asn	23.3	21.8	1	1	1
2	44047187	G	A	2_44047187_G_A	ABCG5	13886	ABCG5	0	GDX_100486	female	GeneDx	no-recall	DD	missense_variant	dnMIS	NM_022436.2:c.1516C>T	NP_071881.1:p.Leu506Phe	23.5	17.53	1	1	1
2	44051529	A	G	2_44051529_A_G	ABCG5	13886	ABCG5	0	GDX_54643	female	GeneDx	no-recall	DD	missense_variant	dnMIS	NM_022436.2:c.947T>C	NP_071881.1:p.Ile316Thr	12.39	10.47	1	1	1
2	44065090	G	A	2_44065090_G_A	ABCG5	13886	ABCG5	0	SF0106518.p1	female	SPARK_WES_1	recalled	ASD	missense_variant	dnMIS	NM_022436.2:c.148C>T	NP_071881.1:p.Arg50Cys	23	17.92	1	1	1
2	44078770	G	A	2_44078770_G_A	ABCG8	13887	ABCG8	0	GDX_85324	male	GeneDx	no-recall	DD	missense_variant	dnMIS	NM_022437.2:c.370G>A	NP_071882.1:p.Gly124Ser	28.7	21.4	1	1	1
2	44079752	G	A	2_44079752_G_A	ABCG8	13887	ABCG8	0	GDX_109302	male	GeneDx	no-recall	DD	missense_variant	dnMIS30	NM_022437.2:c.709G>A	NP_071882.1:p.Asp237Asn	32	21.2	1	1	1
2	44079890	G	C	2_44079890_G_C	ABCG8	13887	ABCG8	0	F9958-1	male	Satterstrom2020	no-recall	ASD	missense_variant	dnMIS	NM_022437.2:c.847G>C	NP_071882.1:p.Val283Leu	22.8	14.27	1	1	1
2	27346837	C	A	2_27346837_C_A	ABHD1	17553	ABHD1	0	GDX_111228	female	GeneDx	no-recall	DD	missense_variant	dnMIS	NM_032604.3:c.21C>A	NP_115993.3:p.Ser7Arg	15.92	17.23	1	1	1
2	27351318	C	A	2_27351318_C_A	ABHD1	17553	ABHD1	0	SF0073249.p1	male	SPARK_WES_1	recalled	ASD	missense_variant	dnMIS	NM_032604.3:c.124C>A	NP_115993.3:p.Leu42Met	24.5	14.81	1	1	1
3	111705894	T	C	3_111705894_T_C	ABHD10	25656	ABHD10	0	DDDF202341.p1	female	DDD13K	recalled	DD	missense_variant	dnMIS	NM_018394.3:c.572T>C	NP_060864.1:p.Val191Ala	12.55	16.32	1	1	1
7	73151578	C	T	7_73151578_C_T	ABHD11	16407	ABHD11	0	DDDF203007.p1	male	DDD13K	recalled	DD	synonymous_variant	dnSYN	NM_148912.2:c.606G>A	NP_683710.1:p.Ala202=	11.84	0.982	1	1	1
7	73150939	C	T	7_73150939_C_T	ABHD11	16407	ABHD11	0	GDX_5173	male	GeneDx	no-recall	DD	missense_variant	dnMIS	NM_148912.2:c.898G>A	NP_683710.1:p.Ala300Thr	23	13.89	1	1	1
20	25288632	G	A	20_25288632_G_A	ABHD12	15868	ABHD12	0	DDDF202285.p1	female	DDD13K	recalled	DD	synonymous_variant	dnSYN	XM_005260698.1:c.837C>T	XP_005260755.1:p.Arg279=	8.588	4.587	1	1	1
20	25319863	C	T	20_25319863_C_T	ABHD12	15868	ABHD12	0	GDX_7871	male	GeneDx	no-recall	DD	missense_variant	dnMIS	XM_005260698.1:c.316G>A	XP_005260755.1:p.Val106Ile	23	20.7	1	1	1
20	25319967	C	T	20_25319967_C_T	ABHD12	15868	ABHD12	0	GDX_41751	male	GeneDx	no-recall	DD	missense_variant	dnMIS	XM_005260698.1:c.212G>A	XP_005260755.1:p.Arg71His	25.1	17.01	1	1	1
14	51348322	C	T	14_51348322_C_T	ABHD12B	19837	ABHD12B	0	GDX_45879	female	GeneDx	no-recall	DD	missense_variant	dnMIS	NM_001206673.1:c.464C>T	NP_001193602.1:p.Ser155Leu	12.17	11.05	1	1	1
14	51368610	A	G	14_51368610_A_G	ABHD12B	19837	ABHD12B	0	SF0092575.p1	male	SPARK_WES_1	recalled	ASD	missense_variant	dnMIS	NM_001206673.1:c.844A>G	NP_001193602.1:p.Ile282Val	11.78	6.676	1	1	1
17	27889951	G	A	17_27889951_G_A	ABHD15	26971	ABHD15	0	DDDF204591.p1	female	DDD13K	recalled	DD	synonymous_variant	dnSYN	NM_198147.2:c.1035C>T	NP_937790.2:p.Val345=	12.29	15.53	1	1	1
17	27890003	A	G	17_27890003_A_G	ABHD15	26971	ABHD15	0	SF0056567.s1	male	SPARK_WES_1	recalled	sibling	missense_variant	dnMIS	NM_198147.2:c.983T>C	NP_937790.2:p.Phe328Ser	13.75	11.14	1	1	1
6	31656056	C	T	6_31656056_C_T	ABHD16A	13921	ABHD16A	0	GDX_84242	male	GeneDx	no-recall	DD	missense_variant	dnMIS30	NM_021160.2:c.1277G>A	NP_066983.1:p.Arg426Gln	35	32	1	1	1
6	31660834	C	T	6_31660834_C_T	ABHD16A	13921	ABHD16A	0	rumc_patient_1314	male	RUMC	no-recall	DD	missense_variant	dnMIS	NM_021160.2:c.596G>A	NP_066983.1:p.Arg199Gln	22.5	16.51	1	1	1
9	74489777	T	A	9_74489777_T_A	ABHD17B	24278	ABHD17B	0	EGAN00001100948	male	Satterstrom2020	no-recall	ASD	missense_variant	dnMIS	NM_016014.2:c.220A>T	NP_057098.2:p.Ser74Cys	25.5	18.43	1	1	1
9	74489992	T	C	9_74489992_T_C	ABHD17B	24278	ABHD17B	0	SF0014273.p1	male	SPARK_WES_1	recalled	ASD	missense_variant	dnMIS	NM_016014.2:c.5A>G	NP_057098.2:p.Asn2Ser	24.3	17.47	1	1	1
15	89659649	C	T	15_89659649_C_T	ABHD2	18717	ABHD2	0	GDX_56189	male	GeneDx	no-recall	DD	missense_variant	dnMIS30	NM_007011.7:c.91C>T	NP_008942.3:p.Arg31Trp	35	28.9	1	1	1
15	89698698	C	T	15_89698698_C_T	ABHD2	18717	ABHD2	0	SF0063318.s1	male	SPARK_WES_1	recalled	sibling	synonymous_variant	dnSYN	NM_007011.7:c.471C>T	NP_008942.3:p.Cys157=	13.14	9.252	1	1	1
15	89734361	G	C	15_89734361_G_C	ABHD2	18717	ABHD2	0	SF0151550.p1	female	SPARK_WES_1	recalled	ASD	missense_variant	dnMIS	NM_007011.7:c.977G>C	NP_008942.3:p.Cys326Ser	17.1	13.29	1	1	1
18	19263927	C	T	18_19263927_C_T	ABHD3	18718	ABHD3	0	GDX_38144	female	GeneDx	no-recall	DD	splice_acceptor_variant	dnLGD	NM_138340.4:c.510-1G>A	-	25.5	17.23	1	1	1
18	19282393	C	T	18_19282393_C_T	ABHD3	18718	ABHD3	0	GDX_22611	male	GeneDx	no-recall	DD	synonymous_variant	dnSYN	NM_138340.4:c.393G>A	NP_612213.2:p.Thr131=	14.42	9.655	1	1	1
14	23072959	T	C	14_23072959_T_C	ABHD4	20154	ABHD4	0	DDDF211376.p1	male	DDD13K	recalled	DD	synonymous_variant	dnSYN	NM_022060.2:c.615T>C	NP_071343.2:p.Ala205=	4.695	10.13	1	1	1
14	23072943	G	A	14_23072943_G_A	ABHD4	20154	ABHD4	0	GDX_42918	female	GeneDx	no-recall	DD	missense_variant	dnMIS	NM_022060.2:c.599G>A	NP_071343.2:p.Arg200His	22.2	14.51	1	1	1
3	43759303	G	T	3_43759303_G_T	ABHD5	21396	ABHD5	0	12320.s1	female	CCDG_SSC	recalled	sibling	missense_variant	dnMIS30	NM_016006.4:c.914G>T	NP_057090.2:p.Gly305Val	32	24.8	1	1	1
3	43743740	G	A	3_43743740_G_A	ABHD5	21396	ABHD5	0	GDX_43787	male	GeneDx	no-recall	DD	missense_variant	dnMIS	NM_016006.4:c.167G>A	NP_057090.2:p.Arg56His	1.427	5.989	1	1	1
3	58260478	C	T	3_58260478_C_T	ABHD6	21398	ABHD6	0	GDX_3405	male	GeneDx	no-recall	DD	missense_variant	dnMIS30	XM_005265334.1:c.617C>T	XP_005265391.1:p.Thr206Ile	33	33	1	1	1
10	27040604	T	G	10_27040604_T_G	ABI1	11320	ABI1	0	SF0037073.p1	male	SPARK_WES_1	recalled	ASD	missense_variant	dnMIS	XM_005252331.1:c.1325A>C	XP_005252388.1:p.Glu442Ala	21.3	22.5	1	1	1
2	204267382	C	T	2_204267382_C_T	ABI2	24011	ABI2	0	13471.p1	male	CCDG_SSC	recalled	ASD	missense_variant	dnMIS30	XM_005246217.1:c.1117C>T	XP_005246274.1:p.Arg373Cys	35	27.6	1	1	1
2	204281786	C	T	2_204281786_C_T	ABI2	24011	ABI2	0	DDDF204061.p1	male	DDD13K	recalled	DD	missense_variant	dnMIS	XM_005246217.1:c.1435C>T	XP_005246274.1:p.Arg479Cys	29.8	17.68	1	1	1
2	204231652	C	CA	2_204231652_C_CA	ABI2	24011	ABI2	0	GDX_72205	male	GeneDx	no-recall	DD	frameshift_variant	dnLGD	XM_005246217.1:c.170_171insA	XP_005246274.1:p.Ala59Serfs*40	34	18.65	1	1	2
2	204259483	C	T	2_204259483_C_T	ABI2	24011	ABI2	0	GDX_55180	male	GeneDx	no-recall	DD	synonymous_variant	dnSYN	XM_005246217.1:c.639C>T	XP_005246274.1:p.Tyr213=	11.64	8.565	1	1	1
2	204291918	A	G	2_204291918_A_G	ABI2	24011	ABI2	0	GDX_110988	male	GeneDx	no-recall	DD	missense_variant	dnMIS	XM_005246217.1:c.1472A>G	XP_005246274.1:p.Tyr491Cys	27.8	19.6	1	1	1
3	100471643	C	T	3_100471643_C_T	ABI3BP	17265	ABI3BP	0	11484.p1	male	CCDG_SSC	recalled	ASD	missense_variant	dnMIS30	XM_005247281.1:c.5131G>A	XP_005247338.1:p.Asp1711Asn	35	34	1	1	1
3	100508318	T	C	3_100508318_T_C	ABI3BP	17265	ABI3BP	0	DDDF205262.p1	male	DDD13K	recalled	DD	missense_variant	dnMIS	XM_005247281.1:c.4088A>G	XP_005247338.1:p.Asp1363Gly	6.19	10.6	1	1	1
3	100605031	C	T	3_100605031_C_T	ABI3BP	17265	ABI3BP	0	GDX_9313	male	GeneDx	no-recall	DD	missense_variant	dnMIS	XM_005247281.1:c.619G>A	XP_005247338.1:p.Gly207Ser	24.8	16.46	1	1	1
3	100583737	C	A	3_100583737_C_A	ABI3BP	17265	ABI3BP	0	SF0102281.s1	male	SPARK_WES_1	recalled	sibling	missense_variant	dnMIS	XM_005247281.1:c.1024G>T	XP_005247338.1:p.Val342Phe	24.3	16.61	1	1	1
9	133730284	C	T	9_133730284_C_T	ABL1	76	ABL1	0	14373.p1	female	CCDG_SSC	recalled	ASD	missense_variant	dnMIS30	NM_007313.2:c.407C>T	NP_009297.2:p.Thr136Met	34	33	1	1	1
9	133748348	G	A	9_133748348_G_A	ABL1	76	ABL1	0	DDDF211801.p1	female	DDD13K	recalled	DD	missense_variant	dnMIS30	NM_007313.2:c.1066G>A	NP_009297.2:p.Ala356Thr	34	36	3	1	1
9	133753828	G	A	9_133753828_G_A	ABL1	76	ABL1	0	DDDF210471.p1	male	DDD13K	recalled	DD	missense_variant	dnMIS30	NM_007313.2:c.1354G>A	NP_009297.2:p.Ala452Thr	31	31	1	1	1
9	133755898	G	A	9_133755898_G_A	ABL1	76	ABL1	0	DDDF211785.p1	male	DDD13K	recalled	DD	missense_variant	dnMIS30	NM_007313.2:c.1582G>A	NP_009297.2:p.Glu528Lys	35	36	1	1	1
9	133589725	A	G	9_133589725_A_G	ABL1	76	ABL1	0	GDX_51345	male	GeneDx	no-recall	DD	missense_variant	dnMIS	NM_007313.2:c.19A>G	NP_009297.2:p.Lys7Glu	26.8	16.5	1	1	1
9	133738277	A	G	9_133738277_A_G	ABL1	76	ABL1	0	GDX_13793	male	GeneDx	no-recall	DD	missense_variant	dnMIS	NM_007313.2:c.734A>G	NP_009297.2:p.Tyr245Cys	27	22.2	1	1	1
9	133748348	G	A	9_133748348_G_A	ABL1	76	ABL1	0	GDX_23350	female	GeneDx	no-recall	DD	missense_variant	dnMIS30	NM_007313.2:c.1066G>A	NP_009297.2:p.Ala356Thr	34	36	3	1	1
9	133748348	G	A	9_133748348_G_A	ABL1	76	ABL1	0	GDX_69745	female	GeneDx	no-recall	DD	missense_variant	dnMIS30	NM_007313.2:c.1066G>A	NP_009297.2:p.Ala356Thr	34	36	3	1	1
9	133748358	T	C	9_133748358_T_C	ABL1	76	ABL1	0	GDX_64096	female	GeneDx	no-recall	DD	missense_variant	dnMIS30	NM_007313.2:c.1076T>C	NP_009297.2:p.Leu359Pro	31	28.4	1	1	1
9	133753919	G	A	9_133753919_G_A	ABL1	76	ABL1	0	GDX_6606	male	GeneDx	no-recall	DD	missense_variant	dnMIS30	NM_007313.2:c.1445G>A	NP_009297.2:p.Gly482Asp	32	32	1	1	1
9	133755916	G	A	9_133755916_G_A	ABL1	76	ABL1	0	SF0012926.p1	female	SPARK_WES_1	recalled	ASD	missense_variant	dnMIS	NM_007313.2:c.1600G>A	NP_009297.2:p.Val534Ile	4.04	11.74	1	1	1
1	179077107	C	T	1_179077107_C_T	ABL2	77	ABL2	0	14242.p1	male	CCDG_SSC	recalled	ASD	missense_variant	dnMIS	NM_007314.3:c.3295G>A	NP_009298.1:p.Ala1099Thr	28.2	20.9	1	1	1
1	179078400	G	A	1_179078400_G_A	ABL2	77	ABL2	0	DDDF207233.p1	female	DDD13K	recalled	DD	missense_variant	dnMIS	NM_007314.3:c.2002C>T	NP_009298.1:p.Arg668Cys	29.7	17.16	1	1	1
1	179079522	T	C	1_179079522_T_C	ABL2	77	ABL2	0	DDDF203330.p1	female	DDD13K	recalled	DD	missense_variant	dnMIS	NM_007314.3:c.1720A>G	NP_009298.1:p.Ile574Val	0.154	11.75	1	1	1
1	179077599	T	C	1_179077599_T_C	ABL2	77	ABL2	0	GDX_94465	male	GeneDx	no-recall	DD	missense_variant	dnMIS	NM_007314.3:c.2803A>G	NP_009298.1:p.Ile935Val	18.97	14.85	1	1	1
1	179095535	T	G	1_179095535_T_G	ABL2	77	ABL2	0	GDX_35616	female	GeneDx	no-recall	DD	missense_variant	dnMIS	NM_007314.3:c.664A>C	NP_009298.1:p.Ile222Leu	27.9	27.8	1	1	1
1	179095587	A	G	1_179095587_A_G	ABL2	77	ABL2	0	GDX_33038	male	GeneDx	no-recall	DD	synonymous_variant	dnSYN	NM_007314.3:c.612T>C	NP_009298.1:p.Pro204=	2.189	9.968	1	1	1
1	179100465	G	A	1_179100465_G_A	ABL2	77	ABL2	0	GDX_84628	female	GeneDx	no-recall	DD	synonymous_variant	dnSYN	NM_007314.3:c.372C>T	NP_009298.1:p.Asn124=	8.303	8.848	1	1	1
1	179086650	C	A	1_179086650_C_A	ABL2	77	ABL2	0	SF0027467.s1	female	SPARK_WES_1	recalled	sibling	missense_variant	dnMIS30	NM_007314.3:c.1225G>T	NP_009298.1:p.Asp409Tyr	34	27.1	1	1	1
10	116213154	T	C	10_116213154_T_C	ABLIM1	78	ABLIM1	0	DDDF205862.p1	female	DDD13K	recalled	DD	synonymous_variant	dnSYN	NM_002313.5:c.1530A>G	NP_002304.3:p.Lys510=	1.363	10.1	1	1	1
10	116225460	G	T	10_116225460_G_T	ABLIM1	78	ABLIM1	0	DDDF208186.p2	female	DDD13K	recalled	DD	missense_variant	dnMIS	NM_002313.5:c.1438C>A	NP_002304.3:p.Pro480Thr	24.6	24.1	1	1	1
10	116232766	A	G	10_116232766_A_G	ABLIM1	78	ABLIM1	0	DDDF212188.p1	male	DDD13K	recalled	DD	synonymous_variant	dnSYN	NM_002313.5:c.1245T>C	NP_002304.3:p.Asp415=	5.211	9.659	1	1	1
10	116307530	C	T	10_116307530_C_T	ABLIM1	78	ABLIM1	0	DDDF200591.p2	male	DDD13K	recalled	DD	missense_variant	dnMIS	NM_002313.5:c.679G>A	NP_002304.3:p.Ala227Thr	25	21.4	1	1	1
10	116225545	C	G	10_116225545_C_G	ABLIM1	78	ABLIM1	0	GDX_2744	male	GeneDx	no-recall	DD	synonymous_variant	dnSYN	NM_002313.5:c.1353G>C	NP_002304.3:p.Thr451=	12.93	8.704	1	1	1
10	116251583	T	C	10_116251583_T_C	ABLIM1	78	ABLIM1	0	GDX_6760	male	GeneDx	no-recall	DD	missense_variant	dnMIS	NM_002313.5:c.949A>G	NP_002304.3:p.Met317Val	23.6	23.1	1	1	1
4	8079371	G	A	4_8079371_G_A	ABLIM2	19195	ABLIM2	0	DDDF201630.p1	female	DDD13K	recalled	DD	missense_variant	dnMIS	XM_005248014.1:c.674C>T	XP_005248071.1:p.Thr225Met	28.4	17.47	1	1	1
4	8079417	G	C	4_8079417_G_C	ABLIM2	19195	ABLIM2	0	DDDF208186.p2	female	DDD13K	recalled	DD	missense_variant	dnMIS	XM_005248014.1:c.628C>G	XP_005248071.1:p.His210Asp	25.1	15.59	1	1	1
4	8037916	T	C	4_8037916_T_C	ABLIM2	19195	ABLIM2	0	GDX_53113	male	GeneDx	no-recall	DD	missense_variant	dnMIS	XM_005248014.1:c.1022A>G	XP_005248071.1:p.Tyr341Cys	24.8	18.36	1	1	1
5	148596585	G	A	5_148596585_G_A	ABLIM3	29132	ABLIM3	0	SF0018795.p1	male	SPARK_WES_1	recalled	ASD	missense_variant	dnMIS30	NM_014945.2:c.733G>A	NP_055760.1:p.Glu245Lys	34	35	1	1	1
5	148624540	C	T	5_148624540_C_T	ABLIM3	29132	ABLIM3	0	SF0105203.p1	male	SPARK_WES_1	recalled	ASD	missense_variant	dnMIS	NM_014945.2:c.1448C>T	NP_055760.1:p.Ser483Leu	22.7	13.95	1	1	1
9	136131399	C	A	9_136131399_C_A	ABO	79	ABO	0	DDDF208136.p1	female	DDD13K	recalled	DD	missense_variant	dnMIS	NM_020469.2:c.718G>T	NP_065202.2:p.Ala240Ser	2.558	0.087	1	1	1
9	136131645	G	A	9_136131645_G_A	ABO	79	ABO	0	SF0120673.p1	female	SPARK_WES_1	recalled	ASD	missense_variant	dnMIS	NM_020469.2:c.472C>T	NP_065202.2:p.Arg158Trp	0.819	1.253	1	1	1
17	1003915	C	T	17_1003915_C_T	ABR	81	ABR	0	11142.p1	male	CCDG_SSC	recalled	ASD	missense_variant	dnMIS30	NM_021962.3:c.307G>A	NP_068781.2:p.Glu103Lys	35	33	1	1	1
17	916389	C	T	17_916389_C_T	ABR	81	ABR	0	14359.p1	male	CCDG_SSC	recalled	ASD	missense_variant	dnMIS30	NM_021962.3:c.1807G>A	NP_068781.2:p.Val603Met	34	21	1	1	1
17	916367	G	A	17_916367_G_A	ABR	81	ABR	0	DDDF205893.p1	female	DDD13K	recalled	DD	missense_variant	dnMIS	NM_021962.3:c.1829C>T	NP_068781.2:p.Thr610Met	23	14.26	1	1	1
17	995076	C	T	17_995076_C_T	ABR	81	ABR	0	DDDF210224.p1	male	DDD13K	recalled	DD	synonymous_variant	dnSYN	NM_021962.3:c.360G>A	NP_068781.2:p.Leu120=	10.03	9.935	1	1	1
17	909329	G	C	17_909329_G_C	ABR	81	ABR	0	GDX_27250	female	GeneDx	no-recall	DD	synonymous_variant	dnSYN	NM_021962.3:c.2571C>G	NP_068781.2:p.Thr857=	10.86	13.51	1	1	1
17	915120	C	T	17_915120_C_T	ABR	81	ABR	0	SF0039802.p1	male	SPARK_WES_1	recalled	ASD	synonymous_variant	dnSYN	NM_021962.3:c.2067G>A	NP_068781.2:p.Thr689=	17.6	9.862	1	1	1
8	107773694	A	G	8_107773694_A_G	ABRA	30655	ABRA	0	DDDF206868.p1	female	DDD13K	recalled	DD	synonymous_variant	dnSYN	NM_139166.4:c.717T>C	NP_631905.1:p.Tyr239=	0.001	0.018	1	1	1
8	107782103	T	C	8_107782103_T_C	ABRA	30655	ABRA	0	DDDF207713.p1	female	DDD13K	recalled	DD	missense_variant	dnMIS	NM_139166.4:c.316A>G	NP_631905.1:p.Lys106Glu	8.081	13.39	1	1	1
8	107773391	G	A	8_107773391_G_A	ABRA	30655	ABRA	0	GDX_33061	female	GeneDx	no-recall	DD	synonymous_variant	dnSYN	NM_139166.4:c.1020C>T	NP_631905.1:p.Tyr340=	8.13	7.871	1	1	1
10	126523412	G	A	10_126523412_G_A	FAM175B	28975	ABRAXAS2	1	DDDF200663.p1	female	DDD13K	recalled	DD	missense_variant	dnMIS	NM_032182.3:c.1120G>A	NP_115558.3:p.Asp374Asn	21.7	15.15	1	1	1
10	126523364	C	T	10_126523364_C_T	FAM175B	28975	ABRAXAS2	1	rumc_patient_1289	female	RUMC	no-recall	DD	missense_variant	dnMIS	NM_032182.3:c.1072C>T	NP_115558.3:p.Leu358Phe	10.3	8.304	1	1	1
3	127395222	T	G	3_127395222_T_G	ABTB1	18275	ABTB1	0	14320.p1	female	CCDG_SSC	recalled	ASD	missense_variant	dnMIS	NM_172027.2:c.428T>G	NP_742024.1:p.Met143Arg	8.172	12.34	1	1	1
3	127398956	C	T	3_127398956_C_T	ABTB1	18275	ABTB1	0	DDDF210924.p1	male	DDD13K	recalled	DD	synonymous_variant	dnSYN	NM_172027.2:c.1158C>T	NP_742024.1:p.Arg386=	18.46	10.4	1	1	1
3	38178135	C	A	3_38178135_C_A	ACAA1	82	ACAA1	0	NDAR_INVPW419PR4_wes1	male	Satterstrom2020	no-recall	ASD	synonymous_variant	dnSYN	NM_001607.3:c.213G>T	NP_001598.1:p.Ala71=	23.3	13.05	1	1	1
18	47318605	G	A	18_47318605_G_A	ACAA2	83	ACAA2	0	SF0036804.p1	male	SPARK_WES_1	recalled	ASD	missense_variant	dnMIS	NM_006111.2:c.670C>T	NP_006102.2:p.Arg224Trp	29.2	14.82	1	1	1
17	35583333	A	G	17_35583333_A_G	ACACA	84	ACACA	0	DDDF201620.p2	male	DDD13K	recalled	DD	missense_variant	dnMIS	NM_198834.1:c.3287T>C	NP_942131.1:p.Leu1096Pro	26.8	21	1	1	1
17	35557371	T	C	17_35557371_T_C	ACACA	84	ACACA	0	rumc_patient_523	male	RUMC	no-recall	DD	missense_variant	dnMIS	NM_198834.1:c.4112A>G	NP_942131.1:p.Lys1371Arg	24.5	18.11	1	1	1
17	35641784	T	C	17_35641784_T_C	ACACA	84	ACACA	0	rumc_patient_579	female	RUMC	no-recall	DD	synonymous_variant	dnSYN	NM_198834.1:c.426A>G	NP_942131.1:p.Pro142=	9.312	11.02	1	1	1
17	35487135	G	A	17_35487135_G_A	ACACA	84	ACACA	0	Fam0074	unknown	Takata2018	no-recall	ASD	missense_variant	dnMIS30	NM_198834.1:c.5689C>T	NP_942131.1:p.Arg1897Trp	34	20.8	1	1	1
17	35641846	C	T	17_35641846_C_T	ACACA	84	ACACA	0	1-0435-003	male	Yuen2017	no-recall	ASD	missense_variant	dnMIS	NM_198834.1:c.364G>A	NP_942131.1:p.Val122Ile	22.4	18.48	1	1	1
12	109623528	A	G	12_109623528_A_G	ACACB	85	ACACB	0	BK-162.p1	male	CCDG_SAGE	recalled	ASD	missense_variant	dnMIS	XM_005253876.1:c.1963A>G	XP_005253933.1:p.Ser655Gly	24.8	20.3	1	1	1
12	109577549	A	AG	12_109577549_A_AG	ACACB	85	ACACB	0	13585.p1	male	CCDG_SSC	recalled	ASD	frameshift_variant	dnLGD	XM_005253876.1:c.340dupG	XP_005253933.1:p.Glu114Glyfs*58	21.2	12.64	1	1	2
12	109677728	C	T	12_109677728_C_T	ACACB	85	ACACB	0	14135.p1	male	CCDG_SSC	recalled	ASD	missense_variant	dnMIS30	XM_005253876.1:c.4756C>T	XP_005253933.1:p.Arg1586Cys	35	26.5	1	1	1
12	109617783	A	G	12_109617783_A_G	ACACB	85	ACACB	0	DDDF211664.p1	male	DDD13K	recalled	DD	missense_variant	dnMIS	XM_005253876.1:c.1709A>G	XP_005253933.1:p.Tyr570Cys	27.1	18.17	1	1	1
12	109675149	C	T	12_109675149_C_T	ACACB	85	ACACB	0	DDDF204049.p1	male	DDD13K	recalled	DD	synonymous_variant	dnSYN	XM_005253876.1:c.4626C>T	XP_005253933.1:p.Ile1542=	15.84	8.998	1	1	1
12	109690876	G	T	12_109690876_G_T	ACACB	85	ACACB	0	DDDF202970.p1	female	DDD13K	recalled	DD	missense_variant	dnMIS30	XM_005253876.1:c.5958G>T	XP_005253933.1:p.Met1986Ile	32	34	1	1	1
12	109577780	G	A	12_109577780_G_A	ACACB	85	ACACB	0	GDX_83564	female	GeneDx	no-recall	DD	synonymous_variant	dnSYN	XM_005253876.1:c.570G>A	XP_005253933.1:p.Lys190=	11.04	10.44	1	1	1
12	109660350	G	A	12_109660350_G_A	ACACB	85	ACACB	0	GDX_110011	male	GeneDx	no-recall	DD	synonymous_variant	dnSYN	XM_005253876.1:c.3603G>A	XP_005253933.1:p.Glu1201=	10.6	7.644	1	1	1
12	109692084	C	T	12_109692084_C_T	ACACB	85	ACACB	0	GDX_74122	male	GeneDx	no-recall	DD	synonymous_variant	dnSYN	XM_005253876.1:c.6111C>T	XP_005253933.1:p.Leu2037=	15.36	6.724	1	1	1
12	109614036	A	G	12_109614036_A_G	ACACB	85	ACACB	0	ASC_CA_179_A	male	Satterstrom2020	no-recall	ASD	missense_variant	dnMIS	XM_005253876.1:c.1405A>G	XP_005253933.1:p.Ser469Gly	17.84	14.85	1	1	1
12	109577236	G	A	12_109577236_G_A	ACACB	85	ACACB	0	SF0035635.p1	female	SPARK_WES_1	recalled	ASD	missense_variant	dnMIS	XM_005253876.1:c.26G>A	XP_005253933.1:p.Cys9Tyr	23.1	13.53	1	1	1
12	109671621	G	A	12_109671621_G_A	ACACB	85	ACACB	0	SF0036063.s1	male	SPARK_WES_1	recalled	sibling	missense_variant	dnMIS	XM_005253876.1:c.4208G>A	XP_005253933.1:p.Arg1403His	12.75	5.958	1	1	1
12	109675039	C	G	12_109675039_C_G	ACACB	85	ACACB	0	SF0082648.p1	male	SPARK_WES_1	recalled	ASD	missense_variant	dnMIS	XM_005253876.1:c.4516C>G	XP_005253933.1:p.Arg1506Gly	27.6	23.2	1	1	1
12	109684210	A	T	12_109684210_A_T	ACACB	85	ACACB	0	SF0092140.p1	male	SPARK_WES_1	recalled	ASD	missense_variant	dnMIS	XM_005253876.1:c.5528A>T	XP_005253933.1:p.His1843Leu	19.47	15.1	1	1	1
12	109644596	G	A	12_109644596_G_A	ACACB	85	ACACB	0	7-0129-003	male	Yuen2017	no-recall	ASD	missense_variant	dnMIS	XM_005253876.1:c.2995G>A	XP_005253933.1:p.Val999Ile	22	11.33	1	1	1
12	109644607	C	A	12_109644607_C_A	ACACB	85	ACACB	0	1-0935-003	female	Yuen2017	no-recall	ASD	missense_variant	dnMIS	XM_005253876.1:c.3006C>A	XP_005253933.1:p.Asn1002Lys	23.4	2.441	1	1	1
12	112187030	G	T	12_112187030_G_T	ACAD10	21597	ACAD10	0	14621.p1	female	CCDG_SSC	recalled	ASD	missense_variant	dnMIS	NM_001136538.1:c.2791G>T	NP_001130010.1:p.Val931Phe	25.7	16.56	2	1	1
12	112153752	A	G	12_112153752_A_G	ACAD10	21597	ACAD10	0	DDDF207236.p1	male	DDD13K	recalled	DD	missense_variant	dnMIS	NM_001136538.1:c.1071A>G	NP_001130010.1:p.Ile357Met	19.69	14.53	1	1	1
12	112174645	CTG	C	12_112174645_CTG_C	ACAD10	21597	ACAD10	0	GDX_57924	male	GeneDx	no-recall	DD	frameshift_variant	dnLGD	NM_001136538.1:c.1647_1648delTG	NP_001130010.1:p.Cys549*	26.5	39	1	3	1
12	112171866	C	G	12_112171866_C_G	ACAD10	21597	ACAD10	0	rumc_patient_25	male	RUMC	no-recall	DD	missense_variant	dnMIS	NM_001136538.1:c.1627C>G	NP_001130010.1:p.Leu543Val	19.28	10.47	1	1	1
12	112187030	G	T	12_112187030_G_T	ACAD10	21597	ACAD10	0	10C112515	female	Satterstrom2020	no-recall	ASD	missense_variant	dnMIS	NM_001136538.1:c.2791G>T	NP_001130010.1:p.Val931Phe	25.7	16.56	2	1	1
12	112187147	C	T	12_112187147_C_T	ACAD10	21597	ACAD10	0	08C77381	male	Satterstrom2020	no-recall	ASD	missense_variant	dnMIS30	NM_001136538.1:c.2908C>T	NP_001130010.1:p.Arg970Cys	34	20.4	1	1	1
12	112167625	G	A	12_112167625_G_A	ACAD10	21597	ACAD10	0	SF0047102.s1	female	SPARK_WES_1	recalled	sibling	missense_variant	dnMIS	NM_001136538.1:c.1352G>A	NP_001130010.1:p.Arg451His	16.95	13.47	1	1	1
12	112184017	G	A	12_112184017_G_A	ACAD10	21597	ACAD10	0	SF0103155.s1	female	SPARK_WES_1	recalled	sibling	missense_variant	dnMIS	NM_001136538.1:c.2278G>A	NP_001130010.1:p.Gly760Arg	30	20.7	1	1	1
3	132294700	T	C	3_132294700_T_C	ACAD11	30211	ACAD11	0	GDX_51222	male	GeneDx	no-recall	DD	synonymous_variant	dnSYN	NM_032169.4:c.1917A>G	NP_115545.3:p.Thr639=	6.808	9.498	1	1	1
3	132349331	A	G	3_132349331_A_G	ACAD11	30211	ACAD11	0	GDX_79588	female	GeneDx	no-recall	DD	missense_variant	dnMIS	NM_032169.4:c.913T>C	NP_115545.3:p.Trp305Arg	26.4	20.6	1	1	1
3	132361596	G	A	3_132361596_G_A	ACAD11	30211	ACAD11	0	rumc_patient_2312	female	RUMC	no-recall	DD	synonymous_variant	dnSYN	NM_032169.4:c.300C>T	NP_115545.3:p.Pro100=	10.42	4.566	1	1	1
3	132361523	G	A	3_132361523_G_A	ACAD11	30211	ACAD11	0	3D632	male	Satterstrom2020	no-recall	ASD	stop_gained	dnLGD	NM_032169.4:c.373C>T	NP_115545.3:p.Gln125*	35	24.3	1	1	1
3	132298373	T	C	3_132298373_T_C	ACAD11	30211	ACAD11	0	SF0006871.p1	male	SPARK_WES_1	recalled	ASD	missense_variant	dnMIS	NM_032169.4:c.1651A>G	NP_115545.3:p.Ile551Val	4.617	9.503	1	1	1
3	132338346	T	G	3_132338346_T_G	ACAD11	30211	ACAD11	0	SF0005068.p1	male	SPARK_WES_1	recalled	ASD	missense_variant	dnMIS	NM_032169.4:c.1241A>C	NP_115545.3:p.Lys414Thr	15.67	10.13	1	1	1
11	134128471	C	T	11_134128471_C_T	ACAD8	87	ACAD8	0	GDX_102791	female	GeneDx	no-recall	DD	missense_variant	dnMIS	XM_005271501.1:c.443C>T	XP_005271558.1:p.Pro148Leu	22.6	13.84	1	1	1
3	128621435	G	C	3_128621435_G_C	ACAD9	21497	ACAD9	0	DDDF202671.p2	female	DDD13K	recalled	DD	missense_variant	dnMIS	NM_014049.4:c.922G>C	NP_054768.2:p.Gly308Arg	29.7	27	1	1	1
3	128631394	C	T	3_128631394_C_T	ACAD9	21497	ACAD9	0	DDDF208012.p1	female	DDD13K	recalled	DD	stop_gained	dnLGD	NM_014049.4:c.1810C>T	NP_054768.2:p.Gln604*	36	19.78	1	1	1
3	128618177	A	ACAGT	3_128618177_A_ACAGT	ACAD9	21497	ACAD9	0	GDX_115739	male	GeneDx	no-recall	DD	frameshift_variant	dnLGD	NM_014049.4:c.681_682insCAGT	NP_054768.2:p.Lys228Glnfs*2	29.6	19.16	1	1	5
2	211068111	T	C	2_211068111_T_C	ACADL	88	ACADL	0	GDX_43858	male	GeneDx	no-recall	DD	missense_variant	dnMIS	NM_001608.3:c.928A>G	NP_001599.1:p.Thr310Ala	26	22.7	1	1	1
2	211070498	A	G	2_211070498_A_G	ACADL	88	ACADL	0	EGAN00001100911	male	Satterstrom2020	no-recall	ASD	missense_variant	dnMIS	NM_001608.3:c.626T>C	NP_001599.1:p.Leu209Ser	22.4	6.033	1	1	1
2	211060050	T	G	2_211060050_T_G	ACADL	88	ACADL	0	SF0083096.p1	male	SPARK_WES_1	recalled	ASD	missense_variant	dnMIS	NM_001608.3:c.997A>C	NP_001599.1:p.Lys333Gln	25.6	18.22	1	1	1
1	76215126	G	T	1_76215126_G_T	ACADM	89	ACADM	0	GDX_67837	male	GeneDx	no-recall	DD	missense_variant	dnMIS30	NM_001127328.1:c.743G>T	NP_001120800.1:p.Cys248Phe	33	27.6	1	1	1
1	76215194	G	A	1_76215194_G_A	ACADM	89	ACADM	0	SF0104571.p1	male	SPARK_WES_1	recalled	ASD	missense_variant	dnMIS30	NM_001127328.1:c.811G>A	NP_001120800.1:p.Gly271Arg	34	35	1	1	1
12	121175665	G	A	12_121175665_G_A	ACADS	90	ACADS	0	SF0082893.p1	male	SPARK_WES_1	recalled	ASD	synonymous_variant	dnSYN	NM_000017.2:c.498G>A	NP_000008.1:p.Ala166=	9.051	1.872	1	1	1
10	124793986	C	T	10_124793986_C_T	ACADSB	91	ACADSB	0	DDDF205705.p1	male	DDD13K	recalled	DD	missense_variant	dnMIS	NM_001609.3:c.157C>T	NP_001600.1:p.Pro53Ser	21	18.02	1	1	1
10	124800046	T	G	10_124800046_T_G	ACADSB	91	ACADSB	0	GDX_5447	male	GeneDx	no-recall	DD	missense_variant	dnMIS	NM_001609.3:c.368T>G	NP_001600.1:p.Leu123Arg	24.8	16.02	1	1	1
10	124810574	C	T	10_124810574_C_T	ACADSB	91	ACADSB	0	GDX_7868	female	GeneDx	no-recall	DD	missense_variant	dnMIS	NM_001609.3:c.1000C>T	NP_001600.1:p.His334Tyr	26.7	27.6	1	1	1
10	124812585	A	T	10_124812585_A_T	ACADSB	91	ACADSB	0	GDX_117744	male	GeneDx	no-recall	DD	synonymous_variant	dnSYN	NM_001609.3:c.1137A>T	NP_001600.1:p.Gly379=	0.035	5.139	1	1	1
10	124806770	A	G	10_124806770_A_G	ACADSB	91	ACADSB	0	SF0100576.p1	male	SPARK_WES_1	recalled	ASD	missense_variant	dnMIS	NM_001609.3:c.946A>G	NP_001600.1:p.Ile316Val	1.119	1.662	3	1	1
10	124806770	A	G	10_124806770_A_G	ACADSB	91	ACADSB	0	SF0146130.p1	male	SPARK_WES_1	recalled	ASD	missense_variant	dnMIS	NM_001609.3:c.946A>G	NP_001600.1:p.Ile316Val	1.119	1.662	3	1	1
10	124806770	A	G	10_124806770_A_G	ACADSB	91	ACADSB	0	SF0100576.s1	female	SPARK_WES_1	recalled	sibling	missense_variant	dnMIS	NM_001609.3:c.946A>G	NP_001600.1:p.Ile316Val	1.119	1.662	3	1	1
17	7125311	C	T	17_7125311_C_T	ACADVL	92	ACADVL	0	14452.s1	male	CCDG_SSC	recalled	sibling	synonymous_variant	dnSYN	NM_001270447.1:c.732C>T	NP_001257376.1:p.Ser244=	17.87	10.74	1	1	1
17	7127549	A	G	17_7127549_A_G	ACADVL	92	ACADVL	0	GDX_47407	female	GeneDx	no-recall	DD	missense_variant	dnMIS	NM_001270447.1:c.1588A>G	NP_001257376.1:p.Lys530Glu	21.8	12.55	1	1	1
17	7126538	G	A	17_7126538_G_A	ACADVL	92	ACADVL	0	SF0068063.s1	female	SPARK_WES_1	recalled	sibling	missense_variant	dnMIS	NM_001270447.1:c.1233G>A	NP_001257376.1:p.Met411Ile	14	12.11	1	1	1
15	89384990	C	G	15_89384990_C_G	ACAN	319	ACAN	0	DDDF211695.p1	female	DDD13K	recalled	DD	missense_variant	dnMIS	NM_013227.3:c.649C>G	NP_037359.3:p.Arg217Gly	24.9	15.07	1	1	1
15	89389089	C	T	15_89389089_C_T	ACAN	319	ACAN	0	rumc_patient_475	male	RUMC	no-recall	DD	missense_variant	dnMIS	NM_013227.3:c.1405C>T	NP_037359.3:p.Pro469Ser	24.5	17.57	1	1	1
15	89391210	A	G	15_89391210_A_G	ACAN	319	ACAN	0	SF0016562.p1	male	SPARK_WES_1	recalled	ASD	missense_variant	dnMIS	NM_013227.3:c.1673A>G	NP_037359.3:p.Tyr558Cys	23.6	16.06	1	1	1
17	7246853	G	A	17_7246853_G_A	ACAP1	16467	ACAP1	0	GDX_112559	male	GeneDx	no-recall	DD	missense_variant	dnMIS	NM_014716.3:c.500G>A	NP_055531.1:p.Arg167Gln	20.9	11.87	1	1	1
17	7249564	C	T	17_7249564_C_T	ACAP1	16467	ACAP1	0	GDX_19455	female	GeneDx	no-recall	DD	missense_variant	dnMIS30	NM_014716.3:c.856C>T	NP_055531.1:p.Arg286Cys	35	28.8	1	1	1
17	7250235	C	T	17_7250235_C_T	ACAP1	16467	ACAP1	0	GDX_56941	male	GeneDx	no-recall	DD	synonymous_variant	dnSYN	NM_014716.3:c.1116C>T	NP_055531.1:p.Pro372=	13.03	4.522	1	1	1
17	7246853	G	C	17_7246853_G_C	ACAP1	16467	ACAP1	0	SF0084747.p1	male	SPARK_WES_1	recalled	ASD	missense_variant	dnMIS	NM_014716.3:c.500G>C	NP_055531.1:p.Arg167Pro	25.9	14.56	1	1	1
3	195063205	G	A	3_195063205_G_A	ACAP2	16469	ACAP2	0	5138	unknown	Chen2017	no-recall	ASD	missense_variant	dnMIS	XM_005269314.1:c.523C>T	XP_005269371.1:p.Leu175Phe	20.7	13.9	2	1	1
3	195018005	C	T	3_195018005_C_T	ACAP2	16469	ACAP2	0	GDX_76736	male	GeneDx	no-recall	DD	missense_variant	dnMIS30	XM_005269314.1:c.1401G>A	XP_005269371.1:p.Met467Ile	33	28.3	1	1	1
3	195063205	G	A	3_195063205_G_A	ACAP2	16469	ACAP2	0	200675765@1082034184	male	Satterstrom2020	no-recall	ASD	missense_variant	dnMIS	XM_005269314.1:c.523C>T	XP_005269371.1:p.Leu175Phe	20.7	13.9	2	1	1
11	108017050	T	C	11_108017050_T_C	ACAT1	93	ACAT1	0	DDDF207700.p1	female	DDD13K	recalled	DD	missense_variant	dnMIS	NM_000019.3:c.1127T>C	NP_000010.1:p.Ile376Thr	26.1	23.2	1	1	1
11	108016967	A	G	11_108016967_A_G	ACAT1	93	ACAT1	0	DEASD_1024_001	male	Satterstrom2020	no-recall	ASD	synonymous_variant	dnSYN	NM_000019.3:c.1044A>G	NP_000010.1:p.Ala348=	11.2	10.15	1	1	1
6	160189651	G	T	6_160189651_G_T	ACAT2	94	ACAT2	0	GDX_57050	male	GeneDx	no-recall	DD	missense_variant	dnMIS30	XM_005266980.1:c.568G>T	XP_005267037.1:p.Gly190Cys	33	22.9	1	1	1
1	226342371	T	G	1_226342371_T_G	ACBD3	15453	ACBD3	0	DDDF212712.p1	female	DDD13K	recalled	DD	missense_variant	dnMIS	NM_022735.3:c.1067A>C	NP_073572.2:p.Glu356Ala	23.4	21.3	1	1	1
1	226353622	G	A	1_226353622_G_A	ACBD3	15453	ACBD3	0	GDX_87263	female	GeneDx	no-recall	DD	synonymous_variant	dnSYN	NM_022735.3:c.366C>T	NP_073572.2:p.Gly122=	11.11	9.764	1	1	1
17	43213890	G	C	17_43213890_G_C	ACBD4	23337	ACBD4	0	09C83621	male	Satterstrom2020	no-recall	ASD	missense_variant	dnMIS	XM_005257676.1:c.112G>C	XP_005257733.1:p.Glu38Gln	23.7	17.56	1	1	1
10	27497178	C	T	10_27497178_C_T	ACBD5	23338	ACBD5	0	DDDF210671.p1	female	DDD13K	recalled	DD	synonymous_variant	dnSYN	NM_145698.3:c.1401G>A	NP_663736.2:p.Leu467=	7.547	0.074	1	1	1
1	180464656	T	C	1_180464656_T_C	ACBD6	23339	ACBD6	0	GDX_45713	male	GeneDx	no-recall	DD	missense_variant	dnMIS	NM_032360.3:c.227A>G	NP_115736.1:p.Lys76Arg	12.82	13.98	1	1	1
1	180257596	G	C	1_180257596_G_C	ACBD6	23339	ACBD6	0	SF0135476.p1	female	SPARK_WES_1	recalled	ASD	missense_variant	dnMIS	NM_032360.3:c.751C>G	NP_115736.1:p.Pro251Ala	18.95	16.59	1	1	1
11	44089282	A	G	11_44089282_A_G	ACCS	23989	ACCS	0	13303.s1	male	CCDG_SSC	recalled	sibling	synonymous_variant	dnSYN	NM_032592.3:c.105A>G	NP_115981.1:p.Glu35=	3.903	4.034	1	1	1
11	44102734	C	T	11_44102734_C_T	ACCS	23989	ACCS	0	GDX_3784	female	GeneDx	no-recall	DD	synonymous_variant	dnSYN	NM_032592.3:c.975C>T	NP_115981.1:p.Phe325=	11.49	1.018	1	1	1
11	44072163	G	C	11_44072163_G_C	ACCSL	34391	ACCSL	0	DDDF203180.p1	female	DDD13K	recalled	DD	missense_variant	dnMIS	NM_001031854.2:c.626G>C	NP_001027025.2:p.Gly209Ala	26.2	32	1	1	1
11	44077788	G	A	11_44077788_G_A	ACCSL	34391	ACCSL	0	GDX_30533	female	GeneDx	no-recall	DD	synonymous_variant	dnSYN	NM_001031854.2:c.1239G>A	NP_001027025.2:p.Glu413=	4.205	1.613	1	1	1
11	44080142	G	A	11_44080142_G_A	ACCSL	34391	ACCSL	0	GDX_33270	female	GeneDx	no-recall	DD	missense_variant	dnMIS	NM_001031854.2:c.1517G>A	NP_001027025.2:p.Arg506His	21.2	11.25	1	1	1
16	67691947	C	T	16_67691947_C_T	ACD	25070	ACD	0	DDDF201118.p1	male	DDD13K	recalled	DD	missense_variant	dnMIS	NM_001082486.1:c.1406G>A	NP_001075955.1:p.Arg469Gln	0.085	7.58	1	1	1
16	67693142	C	T	16_67693142_C_T	ACD	25070	ACD	0	GDX_105975	male	GeneDx	no-recall	DD	synonymous_variant	dnSYN	NM_001082486.1:c.741G>A	NP_001075955.1:p.Ser247=	13.89	5.972	1	1	1
16	67693452	C	T	16_67693452_C_T	ACD	25070	ACD	0	SF0130174.p2	male	SPARK_WES_1	recalled	ASD	missense_variant	dnMIS	NM_001082486.1:c.659G>A	NP_001075955.1:p.Arg220Gln	11.97	12.79	1	1	1
17	61566305	A	G	17_61566305_A_G	ACE	2707	ACE	0	14191.p1	male	CCDG_SSC	recalled	ASD	missense_variant	dnMIS	NM_000789.3:c.2453A>G	NP_000780.1:p.Tyr818Cys	25.1	7.512	1	1	1
17	61564423	A	T	17_61564423_A_T	ACE	2707	ACE	0	GDX_116739	female	GeneDx	no-recall	DD	missense_variant	dnMIS	NM_000789.3:c.2294A>T	NP_000780.1:p.Gln765Leu	16.53	12.61	1	1	1
17	61558935	C	T	17_61558935_C_T	ACE	2707	ACE	0	08C78236	male	Satterstrom2020	no-recall	ASD	synonymous_variant	dnSYN	NM_000789.3:c.954C>T	NP_000780.1:p.Asn318=	13.38	4.843	1	1	1
17	61557144	C	A	17_61557144_C_A	ACE	2707	ACE	0	SF0107988.s1	male	SPARK_WES_1	recalled	sibling	missense_variant	dnMIS	NM_000789.3:c.526C>A	NP_000780.1:p.Leu176Met	12.01	3.396	1	1	1
17	61568640	C	T	17_61568640_C_T	ACE	2707	ACE	0	SF0022146.p2	male	SPARK_WES_1	recalled	ASD	missense_variant	dnMIS30	NM_000789.3:c.2810C>T	NP_000780.1:p.Pro937Leu	34	17.64	1	1	1
X	15605919	A	T	X_15605919_A_T	ACE2	13557	ACE2	0	GDX_110954	female	GeneDx	no-recall	DD	synonymous_variant	dnSYN	NM_021804.2:c.759T>A	NP_068576.1:p.Pro253=	0.012	1.041	1	1	1
X	15596247	A	G	X_15596247_A_G	ACE2	13557	ACE2	0	rumc_patient_313	female	RUMC	no-recall	DD	missense_variant	dnMIS	NM_021804.2:c.1262T>C	NP_068576.1:p.Ile421Thr	26.2	21.5	1	1	1
X	15607569	G	A	X_15607569_G_A	ACE2	13557	ACE2	0	Fam0134	unknown	Takata2018	no-recall	ASD	synonymous_variant	dnSYN	NM_021804.2:c.594C>T	NP_068576.1:p.Asp198=	1.925	5.565	1	1	1
19	6312424	G	A	19_6312424_G_A	ACER1	18356	ACER1	0	DDDF211567.p1	male	DDD13K	recalled	DD	synonymous_variant	dnSYN	NM_133492.2:c.180C>T	NP_597999.1:p.Tyr60=	1.605	3.829	1	1	1
19	6312455	G	A	19_6312455_G_A	ACER1	18356	ACER1	0	GDX_59260	male	GeneDx	no-recall	DD	missense_variant	dnMIS	NM_133492.2:c.149C>T	NP_597999.1:p.Pro50Leu	27.7	20.3	1	1	1
9	19435076	T	G	9_19435076_T_G	ACER2	23675	ACER2	0	SF0100125.p1	male	SPARK_WES_1	recalled	ASD	missense_variant	dnMIS	NM_001010887.2:c.497T>G	NP_001010887.2:p.Leu166Arg	27.8	17.69	1	1	1
11	76701606	G	A	11_76701606_G_A	ACER3	16066	ACER3	0	SF0073323.p1	male	SPARK_WES_1	recalled	ASD	synonymous_variant	dnSYN	NM_018367.5:c.426G>A	NP_060837.3:p.Pro142=	11.6	7.639	1	1	1
7	100491403	C	T	7_100491403_C_T	ACHE	108	ACHE	0	14533.p1	male	CCDG_SSC	recalled	ASD	missense_variant	dnMIS	NM_015831.2:c.451G>A	NP_056646.1:p.Gly151Arg	27.6	27.7	1	1	1
7	100490899	C	T	7_100490899_C_T	ACHE	108	ACHE	0	DDDF204532.p1	female	DDD13K	recalled	DD	missense_variant	dnMIS	NM_015831.2:c.955G>A	NP_056646.1:p.Val319Met	23.5	11	1	1	1
7	100491461	G	A	7_100491461_G_A	ACHE	108	ACHE	0	GDX_19369	male	GeneDx	no-recall	DD	synonymous_variant	dnSYN	NM_015831.2:c.393C>T	NP_056646.1:p.Asn131=	6.249	8.048	1	1	1
7	100491066	G	A	7_100491066_G_A	ACHE	108	ACHE	0	NDAR_INVTW658HK1_wes1	female	Satterstrom2020	no-recall	ASD	missense_variant	dnMIS	NM_015831.2:c.788C>T	NP_056646.1:p.Pro263Leu	25	18.76	1	1	1
7	100490794	C	T	7_100490794_C_T	ACHE	108	ACHE	0	SF0025145.p1	female	SPARK_WES_1	recalled	ASD	missense_variant	dnMIS	NM_015831.2:c.1060G>A	NP_056646.1:p.Gly354Ser	13.48	8.027	1	1	1
14	23548205	T	C	14_23548205_T_C	ACIN1	17066	ACIN1	0	GDX_79634	female	GeneDx	no-recall	DD	missense_variant	dnMIS	NM_014977.3:c.2005A>G	NP_055792.1:p.Thr669Ala	12.46	14.89	1	1	1
14	23564421	A	G	14_23564421_A_G	ACIN1	17066	ACIN1	0	rumc_patient_1983	female	RUMC	no-recall	DD	synonymous_variant	dnSYN	NM_014977.3:c.75T>C	NP_055792.1:p.Tyr25=	0.497	9.481	1	1	1
14	23531626	G	A	14_23531626_G_A	ACIN1	17066	ACIN1	0	SF0034783.s1	male	SPARK_WES_1	recalled	sibling	missense_variant	dnMIS30	NM_014977.3:c.3164C>T	NP_055792.1:p.Thr1055Met	32	26.2	1	1	1
1	159176166	C	T	1_159176166_C_T	DARC	4035	ACKR1	1	DDDF205919.p1	male	DDD13K	recalled	DD	missense_variant	dnMIS	NM_001122951.2:c.943C>T	NP_001116423.1:p.Arg315Cys	25.6	12.01	1	1	1
1	159175999	G	A	1_159175999_G_A	DARC	4035	ACKR1	1	GDX_77180	male	GeneDx	no-recall	DD	missense_variant	dnMIS	NM_001122951.2:c.776G>A	NP_001116423.1:p.Gly259Glu	27.2	19.44	1	1	1
1	159175611	C	G	1_159175611_C_G	DARC	4035	ACKR1	1	EGAN00001101116	female	Satterstrom2020	no-recall	ASD	missense_variant	dnMIS	NM_001122951.2:c.388C>G	NP_001116423.1:p.Leu130Val	0.443	11.2	1	1	1
3	42906118	G	A	3_42906118_G_A	ACKR2	1565	ACKR2	0	13351.p1	male	CCDG_SSC	recalled	ASD	missense_variant	dnMIS	XM_005264858.1:c.280G>A	XP_005264915.1:p.Val94Met	0.018	6.047	1	1	1
2	237489921	G	A	2_237489921_G_A	ACKR3	23692	ACKR3	0	DDDF206114.p1	male	DDD13K	recalled	DD	synonymous_variant	dnSYN	NM_020311.2:c.813G>A	NP_064707.1:p.Ala271=	11.4	7.361	1	1	1
17	40042385	G	A	17_40042385_G_A	ACLY	115	ACLY	0	11029.p1	female	CCDG_SSC	recalled	ASD	synonymous_variant	dnSYN	XM_005257393.1:c.2214C>T	XP_005257450.1:p.Gly738=	17.21	9.776	1	1	1
17	40042392	T	C	17_40042392_T_C	ACLY	115	ACLY	0	DDDF204769.p1	male	DDD13K	recalled	DD	missense_variant	dnMIS	XM_005257393.1:c.2207A>G	XP_005257450.1:p.Tyr736Cys	23.8	12.46	1	1	1
17	40025322	C	CA	17_40025322_C_CA	ACLY	115	ACLY	0	GDX_43491	male	GeneDx	no-recall	DD	frameshift_variant	dnLGD	XM_005257393.1:c.3269dupT	XP_005257450.1:p.Met1090Ilefs*3	36	36	1	1	2
17	40025344	A	G	17_40025344_A_G	ACLY	115	ACLY	0	DEASD_0029_001	female	Satterstrom2020	no-recall	ASD	missense_variant	dnMIS	XM_005257393.1:c.3248T>C	XP_005257450.1:p.Ile1083Thr	25.8	18.23	1	1	1
17	40040444	A	G	17_40040444_A_G	ACLY	115	ACLY	0	SF0068433.s1	male	SPARK_WES_1	recalled	sibling	splice_donor_variant	dnLGD	XM_005257393.1:c.2316+2T>C	-	24.8	17.89	1	1	1
17	40061792	C	T	17_40061792_C_T	ACLY	115	ACLY	0	SF0118536.p1	male	SPARK_WES_1	recalled	ASD	missense_variant	dnMIS	XM_005257393.1:c.1148G>A	XP_005257450.1:p.Arg383Gln	25.7	25.4	1	1	1
9	32436258	C	T	9_32436258_C_T	ACO1	117	ACO1	0	DDDF207018.p1	male	DDD13K	recalled	DD	stop_gained	dnLGD	NM_001278352.1:c.2110C>T	NP_001265281.1:p.Arg704*	43	41	1	1	1
9	32420965	G	A	9_32420965_G_A	ACO1	117	ACO1	0	GDX_8129	male	GeneDx	no-recall	DD	missense_variant	dnMIS30	NM_001278352.1:c.910G>A	NP_001265281.1:p.Gly304Arg	34	27.3	1	1	1
9	32423384	C	T	9_32423384_C_T	ACO1	117	ACO1	0	GDX_47120	female	GeneDx	no-recall	DD	synonymous_variant	dnSYN	NM_001278352.1:c.1038C>T	NP_001265281.1:p.Phe346=	12.8	10.22	1	1	1
9	32450066	A	G	9_32450066_A_G	ACO1	117	ACO1	0	GDX_8780	female	GeneDx	no-recall	DD	missense_variant	dnMIS	NM_001278352.1:c.2627A>G	NP_001265281.1:p.Asn876Ser	22	13.93	1	1	1
22	41924508	C	A	22_41924508_C_A	ACO2	118	ACO2	0	13855.s1	female	CCDG_SSC	recalled	sibling	missense_variant	dnMIS	NM_001098.2:c.2234C>A	NP_001089.1:p.Pro745His	24.4	15.38	1	1	1
22	41865184	C	T	22_41865184_C_T	ACO2	118	ACO2	0	GDX_23442	female	GeneDx	no-recall	DD	stop_gained	dnLGD	NM_001098.2:c.34C>T	NP_001089.1:p.Gln12*	37	37	1	1	1
22	41903804	G	C	22_41903804_G_C	ACO2	118	ACO2	0	GDX_52838	male	GeneDx	no-recall	DD	synonymous_variant	dnSYN	NM_001098.2:c.183G>C	NP_001089.1:p.Arg61=	2.003	0.857	1	1	1
22	41924512	C	T	22_41924512_C_T	ACO2	118	ACO2	0	GDX_24212	female	GeneDx	no-recall	DD	synonymous_variant	dnSYN	NM_001098.2:c.2238C>T	NP_001089.1:p.Asn746=	14.57	7.444	1	1	1
22	41919893	C	T	22_41919893_C_T	ACO2	118	ACO2	0	089-05-102822	male	Satterstrom2020	no-recall	ASD	missense_variant	dnMIS30	NM_001098.2:c.1430C>T	NP_001089.1:p.Thr477Met	33	24.3	1	1	1
22	41919899	G	A	22_41919899_G_A	ACO2	118	ACO2	0	01C05532	female	Satterstrom2020	no-recall	ASD	missense_variant	dnMIS	NM_001098.2:c.1436G>A	NP_001089.1:p.Arg479His	26.1	26.6	1	1	1
22	41895779	G	A	22_41895779_G_A	ACO2	118	ACO2	0	SF0035185.p2	male	SPARK_WES_1	recalled	ASD	missense_variant	dnMIS	NM_001098.2:c.86G>A	NP_001089.1:p.Arg29Gln	22.6	13.93	1	1	1
1	55067072	C	T	1_55067072_C_T	ACOT11	18156	ACOT11	0	DDDF202510.p2	male	DDD13K	recalled	DD	missense_variant	dnMIS	XM_005270730.1:c.1078C>T	XP_005270787.1:p.Arg360Trp	23.2	15	1	1	1
1	55074770	C	A	1_55074770_C_A	ACOT11	18156	ACOT11	0	GDX_78952	female	GeneDx	no-recall	DD	missense_variant	dnMIS	XM_005270730.1:c.1833C>A	XP_005270787.1:p.Ser611Arg	21	10.55	1	1	1
1	55060359	A	G	1_55060359_A_G	ACOT11	18156	ACOT11	0	NDAR_INVLT014TFN_wes1	female	Satterstrom2020	no-recall	ASD	missense_variant	dnMIS	XM_005270730.1:c.665A>G	XP_005270787.1:p.Gln222Arg	15.42	13.01	1	1	1
1	55060300	G	A	1_55060300_G_A	ACOT11	18156	ACOT11	0	AU4263304	male	Yuen2017	no-recall	ASD	synonymous_variant	dnSYN	XM_005270730.1:c.606G>A	XP_005270787.1:p.Arg202=	11.75	10.68	1	1	1
5	80659652	A	C	5_80659652_A_C	ACOT12	24436	ACOT12	0	DDDF206067.p1	male	DDD13K	recalled	DD	missense_variant	dnMIS	NM_130767.2:c.315T>G	NP_570123.1:p.Ser105Arg	24.5	18.23	1	1	1
5	80659683	T	A	5_80659683_T_A	ACOT12	24436	ACOT12	0	GDX_59168	female	GeneDx	no-recall	DD	missense_variant	dnMIS	NM_130767.2:c.284A>T	NP_570123.1:p.Asp95Val	27.7	18.57	1	1	1
1	6399649	C	G	1_6399649_C_G	ACOT7	24157	ACOT7	0	DDDF211942.p1	male	DDD13K	recalled	DD	missense_variant	dnMIS	NM_181864.2:c.292G>C	NP_863654.1:p.Glu98Gln	19.46	14.97	1	1	1
20	44472352	C	T	20_44472352_C_T	ACOT8	15919	ACOT8	0	GDX_65371	male	GeneDx	no-recall	DD	missense_variant	dnMIS	NM_005469.3:c.655G>A	NP_005460.2:p.Asp219Asn	24.4	25.8	1	1	1
17	73951711	T	C	17_73951711_T_C	ACOX1	119	ACOX1	0	GDX_16174	male	GeneDx	no-recall	DD	missense_variant	dnMIS	NM_004035.6:c.710A>G	NP_004026.2:p.Asn237Ser	26.2	31	2	1	1
17	73951711	T	C	17_73951711_T_C	ACOX1	119	ACOX1	0	GDX_30288	female	GeneDx	no-recall	DD	missense_variant	dnMIS	NM_004035.6:c.710A>G	NP_004026.2:p.Asn237Ser	26.2	31	2	1	1
3	58491004	CA	C	3_58491004_CA_C	ACOX2	120	ACOX2	0	13702.p1	male	CCDG_SSC	recalled	ASD	frameshift_variant	dnLGD	NM_003500.3:c.1992delT	NP_003491.1:p.Ala665Profs*6	35	38	1	2	1
3	58516295	C	T	3_58516295_C_T	ACOX2	120	ACOX2	0	DDDF207596.p1	male	DDD13K	recalled	DD	missense_variant	dnMIS30	NM_003500.3:c.890G>A	NP_003491.1:p.Arg297Gln	32	33	1	1	1
3	58503036	C	T	3_58503036_C_T	ACOX2	120	ACOX2	0	rumc_patient_1794	male	RUMC	no-recall	DD	missense_variant	dnMIS	NM_003500.3:c.1747G>A	NP_003491.1:p.Gly583Arg	24	17.36	1	1	1
3	58516200	G	A	3_58516200_G_A	ACOX2	120	ACOX2	0	rumc_patient_1464	male	RUMC	no-recall	DD	missense_variant	dnMIS30	NM_003500.3:c.985C>T	NP_003491.1:p.Arg329Trp	34	17.91	1	1	1
4	8412052	C	T	4_8412052_C_T	ACOX3	121	ACOX3	0	13064.s1	male	CCDG_SSC	recalled	sibling	missense_variant	dnMIS30	XM_005248011.1:c.574G>A	XP_005248068.1:p.Ala192Thr	33	28.6	1	1	1
4	8401309	C	T	4_8401309_C_T	ACOX3	121	ACOX3	0	3715	unknown	Chen2017	no-recall	ASD	missense_variant	dnMIS	XM_005248011.1:c.847G>A	XP_005248068.1:p.Glu283Lys	18.82	10.98	1	1	1
4	8391408	C	A	4_8391408_C_A	ACOX3	121	ACOX3	0	DDDF210598.p1	male	DDD13K	recalled	DD	missense_variant	dnMIS30	XM_005248011.1:c.1354G>T	XP_005248068.1:p.Gly452Cys	31	16.55	1	1	1
4	8398796	C	A	4_8398796_C_A	ACOX3	121	ACOX3	0	DDDF207577.p1	female	DDD13K	recalled	DD	synonymous_variant	dnSYN	XM_005248011.1:c.924G>T	XP_005248068.1:p.Arg308=	14.17	0.452	1	1	1
4	8398753	C	G	4_8398753_C_G	ACOX3	121	ACOX3	0	GDX_7692	male	GeneDx	no-recall	DD	missense_variant	dnMIS	XM_005248011.1:c.967G>C	XP_005248068.1:p.Val323Leu	0.005	0.078	1	1	1
2	111691125	G	A	2_111691125_G_A	ACOXL	25621	ACOXL	0	rumc_patient_1167	male	RUMC	no-recall	DD	missense_variant	dnMIS	NM_001142807.1:c.965G>A	NP_001136279.1:p.Arg322His	8.862	5.046	1	1	1
2	111598958	C	T	2_111598958_C_T	ACOXL	25621	ACOXL	0	SF0037338.p1	male	SPARK_WES_1	recalled	ASD	missense_variant	dnMIS	NM_001142807.1:c.764C>T	NP_001136279.1:p.Thr255Met	21.5	8.885	4	1	1
2	111598958	C	T	2_111598958_C_T	ACOXL	25621	ACOXL	0	SF0061541.p1	male	SPARK_WES_1	recalled	ASD	missense_variant	dnMIS	NM_001142807.1:c.764C>T	NP_001136279.1:p.Thr255Met	21.5	8.885	4	1	1
2	111598958	C	T	2_111598958_C_T	ACOXL	25621	ACOXL	0	SF0061541.p2	male	SPARK_WES_1	recalled	ASD	missense_variant	dnMIS	NM_001142807.1:c.764C>T	NP_001136279.1:p.Thr255Met	21.5	8.885	4	1	1
2	111598958	C	T	2_111598958_C_T	ACOXL	25621	ACOXL	0	SF0037338.s1	female	SPARK_WES_1	recalled	sibling	missense_variant	dnMIS	NM_001142807.1:c.764C>T	NP_001136279.1:p.Thr255Met	21.5	8.885	4	1	1
2	271928	A	G	2_271928_A_G	ACP1	122	ACP1	0	SF0056567.p1	male	SPARK_WES_1	recalled	ASD	missense_variant	dnMIS	NM_004300.3:c.106A>G	NP_004291.1:p.Ile36Val	0.001	6.235	1	1	1
11	47266922	G	A	11_47266922_G_A	ACP2	123	ACP2	0	GDX_75489	female	GeneDx	no-recall	DD	synonymous_variant	dnSYN	NM_001610.2:c.573C>T	NP_001601.1:p.Asn191=	11.17	7.636	1	1	1
11	47264345	C	T	11_47264345_C_T	ACP2	123	ACP2	0	08C77419	male	Satterstrom2020	no-recall	ASD	missense_variant	dnMIS	NM_001610.2:c.1067G>A	NP_001601.1:p.Arg356His	12.51	8.61	1	1	1
3	132050490	G	A	3_132050490_G_A	ACPP	125	ACP3	1	12228.s1	female	CCDG_SSC	recalled	sibling	splice_acceptor_variant	dnLGD	NM_001134194.1:c.217-1G>A	-	24	13.48	1	1	1
3	132056390	C	G	3_132056390_C_G	ACPP	125	ACP3	1	GDX_15616	male	GeneDx	no-recall	DD	missense_variant	dnMIS	NM_001134194.1:c.547C>G	NP_001127666.1:p.Pro183Ala	16.24	14.44	1	1	1
3	132075661	AC	A	3_132075661_AC_A	ACPP	125	ACP3	1	GDX_106576	female	GeneDx	no-recall	DD	frameshift_variant	dnLGD	NM_001134194.1:c.1101delC	NP_001127666.1:p.Trp368Glyfs*6	35	23.6	1	2	1
3	132075612	TG	-	3_132075612_TG_-	ACPP	125	ACP3	1	rumc_patient_362	female	RUMC	no-recall	DD	frameshift_variant	dnLGD	NM_001099.5:c.1052_1053del	NP_001090.2:p.Cys351Serfs*7	NA	NA	1	2	.
19	51295512	G	A	19_51295512_G_A	ACPT	14376	ACP4	1	DDDF209435.p1	female	DDD13K	recalled	DD	missense_variant	dnMIS	NM_033068.2:c.563G>A	NP_149059.1:p.Arg188His	17.4	12.62	1	1	1
19	51298118	G	A	19_51298118_G_A	ACPT	14376	ACP4	1	1-0629-003	male	Yuen2017	no-recall	ASD	synonymous_variant	dnSYN	NM_033068.2:c.1062G>A	NP_149059.1:p.Pro354=	8.657	0.478	1	1	1
19	11687093	T	A	19_11687093_T_A	ACP5	124	ACP5	0	GDX_23974	female	GeneDx	no-recall	DD	missense_variant	dnMIS	XM_005259938.1:c.700A>T	XP_005259995.1:p.Thr234Ser	13.62	14.43	1	1	1
19	11687262	G	A	19_11687262_G_A	ACP5	124	ACP5	0	GDX_4783	male	GeneDx	no-recall	DD	synonymous_variant	dnSYN	XM_005259938.1:c.531C>T	XP_005259995.1:p.Asp177=	3.451	0.017	1	1	1
19	11687214	C	T	19_11687214_C_T	ACP5	124	ACP5	0	SF0069964.s1	male	SPARK_WES_1	recalled	sibling	synonymous_variant	dnSYN	XM_005259938.1:c.579G>A	XP_005259995.1:p.Ala193=	9.499	0.236	1	1	1
19	39591281	A	G	19_39591281_A_G	PAPL	33781	ACP7	1	rumc_patient_1527	male	RUMC	no-recall	DD	missense_variant	dnMIS	NM_001004318.2:c.691A>G	NP_001004318.2:p.Ser231Gly	25.1	20.7	1	1	1
22	51178320	G	A	22_51178320_G_A	ACR	126	ACR	0	DDDF207228.p1	female	DDD13K	recalled	DD	synonymous_variant	dnSYN	NM_001097.2:c.480G>A	NP_001088.2:p.Pro160=	13.77	7.008	1	1	1
22	51178229	T	C	22_51178229_T_C	ACR	126	ACR	0	GDX_35511	male	GeneDx	no-recall	DD	missense_variant	dnMIS	NM_001097.2:c.389T>C	NP_001088.2:p.Ile130Thr	5.068	4.487	1	1	1
12	6752713	C	T	12_6752713_C_T	ACRBP	17195	ACRBP	0	12426.p1	male	CCDG_SSC	recalled	ASD	missense_variant	dnMIS	NM_032489.2:c.1069G>A	NP_115878.2:p.Gly357Arg	26.8	14.6	1	1	1
12	6755669	T	G	12_6755669_T_G	ACRBP	17195	ACRBP	0	GDX_42021	female	GeneDx	no-recall	DD	missense_variant	dnMIS	NM_032489.2:c.337A>C	NP_115878.2:p.Asn113His	22.8	16.64	1	1	1
15	78472062	C	T	15_78472062_C_T	ACSBG1	29567	ACSBG1	0	DDDF211504.p1	female	DDD13K	recalled	DD	synonymous_variant	dnSYN	NM_015162.4:c.1314G>A	NP_055977.3:p.Gln438=	13.81	9.416	1	1	1
15	78472020	C	T	15_78472020_C_T	ACSBG1	29567	ACSBG1	0	GDX_72959	female	GeneDx	no-recall	DD	synonymous_variant	dnSYN	NM_015162.4:c.1356G>A	NP_055977.3:p.Ala452=	11.44	0.289	1	1	1
15	78487048	G	A	15_78487048_G_A	ACSBG1	29567	ACSBG1	0	GDX_58033	male	GeneDx	no-recall	DD	missense_variant	dnMIS	NM_015162.4:c.253C>T	NP_055977.3:p.Arg85Trp	24.2	12	1	1	1
15	78526735	T	A	15_78526735_T_A	ACSBG1	29567	ACSBG1	0	09C83414	female	Satterstrom2020	no-recall	ASD	missense_variant	dnMIS	NM_015162.4:c.109A>T	NP_055977.3:p.Thr37Ser	0.002	2.159	1	1	1
19	6147564	G	T	19_6147564_G_T	ACSBG2	24174	ACSBG2	0	DDDF213287.p1	male	DDD13K	recalled	DD	stop_gained	dnLGD	XM_005259650.1:c.175G>T	XP_005259707.1:p.Glu59*	35	35	1	1	1
19	6147483	C	T	19_6147483_C_T	ACSBG2	24174	ACSBG2	0	GDX_110000	male	GeneDx	no-recall	DD	stop_gained	dnLGD	XM_005259650.1:c.94C>T	XP_005259707.1:p.Arg32*	27.5	28.7	1	1	1
17	48551595	T	C	17_48551595_T_C	ACSF2	26101	ACSF2	0	14084.s1	female	CCDG_SSC	recalled	sibling	synonymous_variant	dnSYN	XM_005257698.1:c.1839T>C	XP_005257755.1:p.Phe613=	0.272	5.031	1	1	1
17	48541621	C	G	17_48541621_C_G	ACSF2	26101	ACSF2	0	GDX_80133	female	GeneDx	no-recall	DD	missense_variant	dnMIS	XM_005257698.1:c.1256C>G	XP_005257755.1:p.Ala419Gly	23.5	13.43	1	1	1
17	48539642	C	T	17_48539642_C_T	ACSF2	26101	ACSF2	0	Fam0039	unknown	Takata2018	no-recall	ASD	missense_variant	dnMIS30	XM_005257698.1:c.680C>T	XP_005257755.1:p.Pro227Leu	31	25.7	1	1	1
16	89212368	G	A	16_89212368_G_A	ACSF3	27288	ACSF3	0	11404.s1	male	CCDG_SSC	recalled	sibling	synonymous_variant	dnSYN	XM_005256293.1:c.1524G>A	XP_005256350.1:p.Pro508=	12.57	6.961	1	1	1
16	89167282	C	T	16_89167282_C_T	ACSF3	27288	ACSF3	0	SF0041739.p1	male	SPARK_WES_1	recalled	ASD	missense_variant	dnMIS	XM_005256293.1:c.193C>T	XP_005256350.1:p.Arg65Cys	8.781	6.897	1	1	1
16	89199602	T	G	16_89199602_T_G	ACSF3	27288	ACSF3	0	SF0031795.p1	female	SPARK_WES_1	recalled	ASD	missense_variant	dnMIS	XM_005256293.1:c.1298T>G	XP_005256350.1:p.Phe433Cys	25.4	14.35	1	1	1
4	185691574	A	G	4_185691574_A_G	ACSL1	3569	ACSL1	0	DDDF212230.p1	male	DDD13K	recalled	DD	synonymous_variant	dnSYN	XM_005262827.1:c.1101T>C	XP_005262884.1:p.His367=	1.46	8.873	1	1	1
4	185678840	G	C	4_185678840_G_C	ACSL1	3569	ACSL1	0	GDX_100565	female	GeneDx	no-recall	DD	synonymous_variant	dnSYN	XM_005262827.1:c.2034C>G	XP_005262884.1:p.Leu678=	7.877	3.313	1	1	1
4	185684369	A	G	4_185684369_A_G	ACSL1	3569	ACSL1	0	GDX_71208	male	GeneDx	no-recall	DD	synonymous_variant	dnSYN	XM_005262827.1:c.1602T>C	XP_005262884.1:p.Leu534=	5.03	10.02	1	1	1
2	223789272	G	T	2_223789272_G_T	ACSL3	3570	ACSL3	0	DDDF207820.p1	female	DDD13K	recalled	DD	missense_variant	dnMIS	NM_004457.3:c.1251G>T	NP_004448.2:p.Met417Ile	23.6	22.8	1	1	1
2	223782861	A	G	2_223782861_A_G	ACSL3	3570	ACSL3	0	GDX_10638	male	GeneDx	no-recall	DD	synonymous_variant	dnSYN	NM_004457.3:c.654A>G	NP_004448.2:p.Gln218=	6.395	9.358	1	1	1
2	223787862	G	A	2_223787862_G_A	ACSL3	3570	ACSL3	0	GDX_48592	male	GeneDx	no-recall	DD	missense_variant	dnMIS30	NM_004457.3:c.1147G>A	NP_004448.2:p.Val383Ile	32	32	1	1	1
2	223799406	G	T	2_223799406_G_T	ACSL3	3570	ACSL3	0	GDX_34235	male	GeneDx	no-recall	DD	splice_donor_variant	dnLGD	NM_004457.3:c.2005+1G>T	-	26.5	24	1	1	1
2	223786069	C	T	2_223786069_C_T	ACSL3	3570	ACSL3	0	SF0102689.s1	female	SPARK_WES_1	recalled	sibling	missense_variant	dnMIS	NM_004457.3:c.877C>T	NP_004448.2:p.Leu293Phe	23.2	15.28	1	1	1
X	108921542	T	A	X_108921542_T_A	ACSL4	3571	ACSL4	0	DDDF211056.p1	female	DDD13K	recalled	DD	missense_variant	dnMIS30	NM_022977.2:c.881A>T	NP_075266.1:p.Asn294Ile	32	25.9	1	1	1
10	114172942	C	T	10_114172942_C_T	ACSL5	16526	ACSL5	0	GDX_97272	male	GeneDx	no-recall	DD	synonymous_variant	dnSYN	NM_016234.3:c.1128C>T	NP_057318.2:p.Tyr376=	1.077	2.835	1	1	1
10	114186082	G	A	10_114186082_G_A	ACSL5	16526	ACSL5	0	GDX_57301	male	GeneDx	no-recall	DD	missense_variant	dnMIS	NM_016234.3:c.1972G>A	NP_057318.2:p.Val658Met	22.6	5.077	1	1	1
16	20682973	G	C	16_20682973_G_C	ACSM1	18049	ACSM1	0	SP0036741	female	Feliciano2019	recalled	ASD	missense_variant	dnMIS	XM_005255084.1:c.632C>G	XP_005255141.1:p.Thr211Ser	10.91	0.023	1	1	1
16	20696700	G	T	16_20696700_G_T	ACSM1	18049	ACSM1	0	GDX_104214	male	GeneDx	no-recall	DD	missense_variant	dnMIS	XM_005255084.1:c.218C>A	XP_005255141.1:p.Ala73Asp	28.6	24.1	1	1	1
16	20802007	C	A	16_20802007_C_A	ACSM3	10522	ACSM3	0	SF0012036.p1	male	SPARK_WES_1	recalled	ASD	stop_gained	dnLGD	XM_005255466.1:c.1323C>A	XP_005255523.1:p.Tyr441*	35	8.816	1	1	1
16	20781361	T	C	16_20781361_T_C	ACSM3	10522	ACSM3	0	1-0044-003	male	Yuen2017	no-recall	ASD	missense_variant	dnMIS	XM_005255466.1:c.5T>C	XP_005255523.1:p.Leu2Pro	21.8	11.28	1	1	1
12	7475131	G	A	12_7475131_G_A	ACSM4	32016	ACSM4	0	12922.p1	male	CCDG_SSC	recalled	ASD	synonymous_variant	dnSYN	NM_001080454.1:c.1119G>A	NP_001073923.1:p.Thr373=	12.49	2.995	1	1	1
12	7480936	C	T	12_7480936_C_T	ACSM4	32016	ACSM4	0	14219.s1	female	CCDG_SSC	recalled	sibling	synonymous_variant	dnSYN	NM_001080454.1:c.1710C>T	NP_001073923.1:p.Asn570=	16.1	6.458	1	1	1
12	7457068	A	G	12_7457068_A_G	ACSM4	32016	ACSM4	0	GDX_73966	male	GeneDx	no-recall	DD	synonymous_variant	dnSYN	NM_001080454.1:c.141A>G	NP_001073923.1:p.Pro47=	2.492	2.921	1	1	1
12	7470747	T	C	12_7470747_T_C	ACSM4	32016	ACSM4	0	GDX_40994	female	GeneDx	no-recall	DD	missense_variant	dnMIS	NM_001080454.1:c.890T>C	NP_001073923.1:p.Met297Thr	22.1	11.74	1	1	1
12	7475113	T	A	12_7475113_T_A	ACSM4	32016	ACSM4	0	GDX_105857	female	GeneDx	no-recall	DD	stop_gained	dnLGD	NM_001080454.1:c.1101T>A	NP_001073923.1:p.Tyr367*	35	17.52	1	1	1
12	7470651	T	C	12_7470651_T_C	ACSM4	32016	ACSM4	0	SF0009665.s1	female	SPARK_WES_1	recalled	sibling	missense_variant	dnMIS	NM_001080454.1:c.794T>C	NP_001073923.1:p.Ile265Thr	16.86	12.77	1	1	1
10	96970504	G	A	10_96970504_G_A	C10orf129	31665	ACSM6	1	14484.s1	female	CCDG_SSC	recalled	sibling	missense_variant	dnMIS	NM_207321.2:c.709G>A	NP_997204.2:p.Glu237Lys	0.049	1.753	1	1	1
20	25000689	C	T	20_25000689_C_T	ACSS1	16091	ACSS1	0	DDDF201462.p1	female	DDD13K	recalled	DD	stop_gained	dnLGD	NM_032501.3:c.1203G>A	NP_115890.2:p.Trp401*	41	39	1	1	1
20	25011506	C	T	20_25011506_C_T	ACSS1	16091	ACSS1	0	DDDF211536.p1	female	DDD13K	recalled	DD	missense_variant	dnMIS	NM_032501.3:c.520G>A	NP_115890.2:p.Val174Met	17.16	7.284	1	1	1
20	25028756	G	A	20_25028756_G_A	ACSS1	16091	ACSS1	0	DDDF206635.p1	female	DDD13K	recalled	DD	synonymous_variant	dnSYN	NM_032501.3:c.396C>T	NP_115890.2:p.Arg132=	9.593	3.382	1	1	1
20	25002077	G	A	20_25002077_G_A	ACSS1	16091	ACSS1	0	SF0071989.s1	female	SPARK_WES_1	recalled	sibling	synonymous_variant	dnSYN	NM_032501.3:c.1056C>T	NP_115890.2:p.Cys352=	4.667	4.063	1	1	1
20	33501953	C	T	20_33501953_C_T	ACSS2	15814	ACSS2	0	GDX_18011	female	GeneDx	no-recall	DD	missense_variant	dnMIS30	XM_005260454.1:c.737C>T	XP_005260511.1:p.Ala246Val	31	31	1	1	1
20	33514748	C	T	20_33514748_C_T	ACSS2	15814	ACSS2	0	GDX_3913	male	GeneDx	no-recall	DD	missense_variant	dnMIS30	XM_005260454.1:c.2050C>T	XP_005260511.1:p.Arg684Cys	35	19.88	1	1	1
20	33514898	A	G	20_33514898_A_G	ACSS2	15814	ACSS2	0	GDX_29054	female	GeneDx	no-recall	DD	missense_variant	dnMIS	XM_005260454.1:c.2065A>G	XP_005260511.1:p.Met689Val	22.8	9.97	1	1	1
12	81503406	G	C	12_81503406_G_C	ACSS3	24723	ACSS3	0	GDX_85340	male	GeneDx	no-recall	DD	missense_variant	dnMIS	NM_024560.2:c.379G>C	NP_078836.1:p.Asp127His	29	23.8	1	1	1
12	81647277	TAA	T	12_81647277_TAA_T	ACSS3	24723	ACSS3	0	GDX_15119	female	GeneDx	no-recall	DD	frameshift_variant	dnLGD	NM_024560.2:c.1825_1826delAA	NP_078836.1:p.Asn609Cysfs*15	35	37	1	3	1
12	81647408	C	T	12_81647408_C_T	ACSS3	24723	ACSS3	0	GDX_2473	female	GeneDx	no-recall	DD	stop_gained	dnLGD	NM_024560.2:c.1954C>T	NP_078836.1:p.Arg652*	42	37	1	1	1
12	81648642	T	C	12_81648642_T_C	ACSS3	24723	ACSS3	0	GDX_27609	male	GeneDx	no-recall	DD	missense_variant	dnMIS	NM_024560.2:c.2002T>C	NP_078836.1:p.Ser668Pro	3.022	4.477	1	1	1
1	229567874	G	T	1_229567874_G_T	ACTA1	129	ACTA1	0	DDDF202547.p1	female	DDD13K	recalled	DD	missense_variant	dnMIS	NM_001100.3:c.675C>A	NP_001091.1:p.Phe225Leu	25.6	13.82	1	1	1
1	229567257	T	G	1_229567257_T_G	ACTA1	129	ACTA1	0	GDX_96012	male	GeneDx	no-recall	DD	missense_variant	dnMIS	NM_001100.3:c.1123A>C	NP_001091.1:p.Lys375Gln	26	11.26	1	1	1
1	229567741	C	T	1_229567741_C_T	ACTA1	129	ACTA1	0	GDX_92384	female	GeneDx	no-recall	DD	missense_variant	dnMIS30	NM_001100.3:c.808G>A	NP_001091.1:p.Gly270Ser	34	20.3	1	1	1
1	229568428	G	A	1_229568428_G_A	ACTA1	129	ACTA1	0	GDX_41844	male	GeneDx	no-recall	DD	missense_variant	dnMIS	NM_001100.3:c.329C>T	NP_001091.1:p.Ala110Val	25.7	14.94	1	1	1
1	229568585	C	T	1_229568585_C_T	ACTA1	129	ACTA1	0	GDX_14350	male	GeneDx	no-recall	DD	missense_variant	dnMIS	NM_001100.3:c.172G>A	NP_001091.1:p.Asp58Asn	23.5	18.69	1	1	1
1	229568610	C	T	1_229568610_C_T	ACTA1	129	ACTA1	0	GDX_72592	male	GeneDx	no-recall	DD	missense_variant	dnMIS	NM_001100.3:c.147G>A	NP_001091.1:p.Met49Ile	22.4	12.5	1	1	1
1	229567786	C	A	1_229567786_C_A	ACTA1	129	ACTA1	0	rumc_patient_102	male	RUMC	no-recall	DD	stop_gained	dnLGD	NM_001100.3:c.763G>T	NP_001091.1:p.Glu255*	42	35	1	1	1
10	90695124	C	G	10_90695124_C_G	ACTA2	130	ACTA2	0	GDX_8691	female	GeneDx	no-recall	DD	splice_acceptor_variant	dnLGD	NM_001141945.1:c.991-1G>C	-	26.3	22	1	1	1
10	90701087	G	A	10_90701087_G_A	ACTA2	130	ACTA2	0	GDX_57362	female	GeneDx	no-recall	DD	missense_variant	dnMIS	NM_001141945.1:c.515C>T	NP_001135417.1:p.Ala172Val	26.5	23.8	1	1	1
10	90703583	G	A	10_90703583_G_A	ACTA2	130	ACTA2	0	GDX_103708	female	GeneDx	no-recall	DD	missense_variant	dnMIS	NM_001141945.1:c.340C>T	NP_001135417.1:p.Pro114Ser	29.2	21.7	1	1	1
10	90699437	C	T	10_90699437_C_T	ACTA2	130	ACTA2	0	rumc_patient_525	female	RUMC	no-recall	DD	missense_variant	dnMIS30	NM_001141945.1:c.635G>A	NP_001135417.1:p.Arg212Gln	35	26.3	1	1	1
15	35082728	G	A	15_35082728_G_A	ACTC1	143	ACTC1	0	DDDF201538.p1	female	DDD13K	recalled	DD	missense_variant	dnMIS30	NM_005159.4:c.1019C>T	NP_005150.1:p.Ser340Phe	32	18.49	1	1	1
15	35085667	A	T	15_35085667_A_T	ACTC1	143	ACTC1	0	DDDF203155.p1	male	DDD13K	recalled	DD	missense_variant	dnMIS30	NM_005159.4:c.233T>A	NP_005150.1:p.Ile78Asn	31	19.31	1	1	1
15	35085647	C	T	15_35085647_C_T	ACTC1	143	ACTC1	0	rumc_patient_1247	male	RUMC	no-recall	DD	missense_variant	dnMIS30	NM_005159.4:c.253G>A	NP_005150.1:p.Glu85Lys	34	28.3	1	1	1
2	74128534	C	T	2_74128534_C_T	ACTG2	145	ACTG2	0	GDX_32875	male	GeneDx	no-recall	DD	synonymous_variant	dnSYN	NM_001615.3:c.96C>T	NP_001606.1:p.Phe32=	13.11	7.568	1	1	1
2	74128556	C	T	2_74128556_C_T	ACTG2	145	ACTG2	0	GDX_27250	female	GeneDx	no-recall	DD	missense_variant	dnMIS	NM_001615.3:c.118C>T	NP_001606.1:p.Arg40Cys	29.3	11.44	1	1	1
2	74140748	G	T	2_74140748_G_T	ACTG2	145	ACTG2	0	GDX_17478	male	GeneDx	no-recall	DD	missense_variant	dnMIS	NM_001615.3:c.588G>T	NP_001606.1:p.Glu196Asp	18.14	11.58	1	1	1
2	74141962	C	T	2_74141962_C_T	ACTG2	145	ACTG2	0	rumc_patient_2112	male	RUMC	no-recall	DD	missense_variant	dnMIS	NM_001615.3:c.769C>T	NP_001606.1:p.Arg257Cys	29.4	17.52	1	1	1
3	179304340	C	T	3_179304340_C_T	ACTL6A	24124	ACTL6A	0	GDX_13745	male	GeneDx	no-recall	DD	missense_variant	dnMIS30	NM_004301.3:c.1129C>T	NP_004292.1:p.Arg377Trp	35	19.96	1	1	1
3	179304421	G	C	3_179304421_G_C	ACTL6A	24124	ACTL6A	0	rumc_patient_1029	male	RUMC	no-recall	DD	splice_donor_variant	dnLGD	NM_004301.3:c.1209+1G>C	-	25.3	17.11	1	1	1
7	100244260	C	T	7_100244260_C_T	ACTL6B	160	ACTL6B	0	DDDF201387.p1	female	DDD13K	recalled	DD	missense_variant	dnMIS	NM_016188.4:c.1027G>A	NP_057272.1:p.Gly343Arg	26	14.64	4	1	1
7	100244260	C	T	7_100244260_C_T	ACTL6B	160	ACTL6B	0	DDDF202391.p1	male	DDD13K	recalled	DD	missense_variant	dnMIS	NM_016188.4:c.1027G>A	NP_057272.1:p.Gly343Arg	26	14.64	4	1	1
7	100244260	C	T	7_100244260_C_T	ACTL6B	160	ACTL6B	0	GDX_30060	female	GeneDx	no-recall	DD	missense_variant	dnMIS	NM_016188.4:c.1027G>A	NP_057272.1:p.Gly343Arg	26	14.64	4	1	1
7	100244885	G	T	7_100244885_G_T	ACTL6B	160	ACTL6B	0	GDX_24838	male	GeneDx	no-recall	DD	missense_variant	dnMIS	NM_016188.4:c.782C>A	NP_057272.1:p.Ala261Asp	23.9	18.36	1	1	1
7	100253082	T	C	7_100253082_T_C	ACTL6B	160	ACTL6B	0	GDX_2787	female	GeneDx	no-recall	DD	missense_variant	dnMIS	NM_016188.4:c.230A>G	NP_057272.1:p.Asp77Gly	18.19	13.81	1	1	1
7	100244260	C	T	7_100244260_C_T	ACTL6B	160	ACTL6B	0	rumc_patient_1211	female	RUMC	no-recall	DD	missense_variant	dnMIS	NM_016188.4:c.1027G>A	NP_057272.1:p.Gly343Arg	26	14.64	4	1	1
9	111625009	G	A	9_111625009_G_A	ACTL7A	161	ACTL7A	0	DDDF205393.p1	male	DDD13K	recalled	DD	missense_variant	dnMIS	NM_006687.2:c.407G>A	NP_006678.1:p.Arg136Gln	18.67	13.79	1	1	1
9	111625008	C	T	9_111625008_C_T	ACTL7A	161	ACTL7A	0	GDX_25139	female	GeneDx	no-recall	DD	stop_gained	dnLGD	NM_006687.2:c.406C>T	NP_006678.1:p.Arg136*	35	23.3	1	1	1
9	111625626	T	C	9_111625626_T_C	ACTL7A	161	ACTL7A	0	GDX_48752	female	GeneDx	no-recall	DD	missense_variant	dnMIS	NM_006687.2:c.1024T>C	NP_006678.1:p.Cys342Arg	24.8	15.48	1	1	1
9	111617101	C	T	9_111617101_C_T	ACTL7B	162	ACTL7B	0	12837.p1	male	CCDG_SSC	recalled	ASD	synonymous_variant	dnSYN	NM_006686.3:c.1110G>A	NP_006677.1:p.Val370=	0.93	0.091	1	1	1
9	111617803	G	A	9_111617803_G_A	ACTL7B	162	ACTL7B	0	DDDF204205.p1	male	DDD13K	recalled	DD	synonymous_variant	dnSYN	NM_006686.3:c.408C>T	NP_006677.1:p.Thr136=	9.131	6.942	1	1	1
9	111618015	C	T	9_111618015_C_T	ACTL7B	162	ACTL7B	0	DDDF211795.p1	male	DDD13K	recalled	DD	missense_variant	dnMIS	NM_006686.3:c.196G>A	NP_006677.1:p.Ala66Thr	26	16.25	1	1	1
9	111617950	G	A	9_111617950_G_A	ACTL7B	162	ACTL7B	0	05C48774	male	Satterstrom2020	no-recall	ASD	synonymous_variant	dnSYN	NM_006686.3:c.261C>T	NP_006677.1:p.Ala87=	1.489	0.757	1	1	1
1	18152342	G	A	1_18152342_G_A	ACTL8	24018	ACTL8	0	DDDF203515.p1	female	DDD13K	recalled	DD	synonymous_variant	dnSYN	NM_030812.2:c.429G>A	NP_110439.2:p.Leu143=	1.506	0.369	1	1	1
19	8808081	C	T	19_8808081_C_T	ACTL9	28494	ACTL9	0	GDX_110047	female	GeneDx	no-recall	DD	missense_variant	dnMIS	NM_178525.3:c.971G>A	NP_848620.2:p.Arg324His	0.009	0.537	1	1	1
14	69351566	C	T	14_69351566_C_T	ACTN1	163	ACTN1	0	BK-219.p1	male	CCDG_SAGE	recalled	ASD	missense_variant	dnMIS	XM_005268149.1:c.1420G>A	XP_005268206.1:p.Ala474Thr	23.3	17.91	1	1	1
14	69387808	C	G	14_69387808_C_G	ACTN1	163	ACTN1	0	DDDF210702.p1	male	DDD13K	recalled	DD	missense_variant	dnMIS	XM_005268149.1:c.255G>C	XP_005268206.1:p.Met85Ile	24.8	26.4	1	1	1
14	69352275	G	A	14_69352275_G_A	ACTN1	163	ACTN1	0	GDX_49890	male	GeneDx	no-recall	DD	stop_gained	dnLGD	XM_005268149.1:c.1252C>T	XP_005268206.1:p.Arg418*	48	39	1	1	1
14	69376093	A	G	14_69376093_A_G	ACTN1	163	ACTN1	0	GDX_21141	male	GeneDx	no-recall	DD	missense_variant	dnMIS30	XM_005268149.1:c.536T>C	XP_005268206.1:p.Phe179Ser	33	28.8	1	1	1
14	69360426	G	A	14_69360426_G_A	ACTN1	163	ACTN1	0	08C73458	male	Satterstrom2020	no-recall	ASD	synonymous_variant	dnSYN	XM_005268149.1:c.801C>T	XP_005268206.1:p.Ala267=	17.15	10.45	1	1	1
14	69371386	A	C	14_69371386_A_C	ACTN1	163	ACTN1	0	F10406-1	male	Satterstrom2020	no-recall	ASD	missense_variant	dnMIS	XM_005268149.1:c.662T>G	XP_005268206.1:p.Met221Arg	30	24.2	1	1	1
1	236924393	G	A	1_236924393_G_A	ACTN2	164	ACTN2	0	GDX_45672	female	GeneDx	no-recall	DD	missense_variant	dnMIS	XM_005273339.1:c.2557G>A	XP_005273396.1:p.Asp853Asn	30	35	1	1	1
1	236908003	G	A	1_236908003_G_A	ACTN2	164	ACTN2	0	rumc_patient_2401	male	RUMC	no-recall	DD	missense_variant	dnMIS30	XM_005273339.1:c.1444G>A	XP_005273396.1:p.Glu482Lys	35	36	1	1	1
1	236898982	G	A	1_236898982_G_A	ACTN2	164	ACTN2	0	SF0042982.p1	female	SPARK_WES_1	recalled	ASD	missense_variant	dnMIS30	XM_005273339.1:c.745G>A	XP_005273396.1:p.Val249Ile	33	36	1	1	1
1	236918353	C	A	1_236918353_C_A	ACTN2	164	ACTN2	0	SF0117360.p2	male	SPARK_WES_1	recalled	ASD	missense_variant	dnMIS	XM_005273339.1:c.2120C>A	XP_005273396.1:p.Ala707Asp	23.8	17.58	1	1	1
19	39214685	A	G	19_39214685_A_G	ACTN4	166	ACTN4	0	12252.p1	male	CCDG_SSC	recalled	ASD	missense_variant	dnMIS	NM_004924.4:c.1660A>G	NP_004915.2:p.Met554Val	14.66	10.52	1	1	1
19	39200043	T	C	19_39200043_T_C	ACTN4	166	ACTN4	0	GDX_82500	male	GeneDx	no-recall	DD	synonymous_variant	dnSYN	NM_004924.4:c.660T>C	NP_004915.2:p.Pro220=	0.69	3.496	1	1	1
19	39205202	G	A	19_39205202_G_A	ACTN4	166	ACTN4	0	GDX_26271	male	GeneDx	no-recall	DD	splice_donor_variant	dnLGD	NM_004924.4:c.912+1G>A	-	23.9	12.32	1	1	1
19	39207744	C	T	19_39207744_C_T	ACTN4	166	ACTN4	0	GDX_115121	male	GeneDx	no-recall	DD	missense_variant	dnMIS30	NM_004924.4:c.931C>T	NP_004915.2:p.Arg311Cys	35	16.21	1	1	1
19	39212223	T	C	19_39212223_T_C	ACTN4	166	ACTN4	0	GDX_73259	female	GeneDx	no-recall	DD	missense_variant	dnMIS	NM_004924.4:c.1337T>C	NP_004915.2:p.Leu446Pro	27.2	18.63	1	1	1
19	39216441	C	T	19_39216441_C_T	ACTN4	166	ACTN4	0	SF0120175.p1	female	SPARK_WES_1	recalled	ASD	synonymous_variant	dnSYN	NM_004924.4:c.2088C>T	NP_004915.2:p.Ser696=	16.12	10.03	1	1	1
14	58680406	G	A	14_58680406_G_A	ACTR10	17372	ACTR10	0	rumc_patient_1557	male	RUMC	no-recall	DD	missense_variant	dnMIS	NM_018477.2:c.508G>A	NP_060947.1:p.Ala170Thr	23.9	17.14	1	1	1
14	58681950	A	G	14_58681950_A_G	ACTR10	17372	ACTR10	0	rumc_patient_1244	male	RUMC	no-recall	DD	synonymous_variant	dnSYN	NM_018477.2:c.546A>G	NP_060947.1:p.Gln182=	8.135	12.89	1	1	1
14	58678057	G	A	14_58678057_G_A	ACTR10	17372	ACTR10	0	SF0102884.p1	male	SPARK_WES_1	recalled	ASD	synonymous_variant	dnSYN	NM_018477.2:c.390G>A	NP_060947.1:p.Thr130=	12.65	8.009	2	1	1
14	58678057	G	A	14_58678057_G_A	ACTR10	17372	ACTR10	0	SF0102884.s1	female	SPARK_WES_1	recalled	sibling	synonymous_variant	dnSYN	NM_018477.2:c.390G>A	NP_060947.1:p.Thr130=	12.65	8.009	2	1	1
10	104241812	G	A	10_104241812_G_A	ACTR1A	167	ACTR1A	0	GDX_72257	male	GeneDx	no-recall	DD	missense_variant	dnMIS30	NM_005736.3:c.871C>T	NP_005727.1:p.Arg291Trp	34	20.9	1	1	1
10	104243976	T	C	10_104243976_T_C	ACTR1A	167	ACTR1A	0	GDX_51626	female	GeneDx	no-recall	DD	missense_variant	dnMIS	NM_005736.3:c.598A>G	NP_005727.1:p.Lys200Glu	23.2	17.63	1	1	1
10	104247970	G	A	10_104247970_G_A	ACTR1A	167	ACTR1A	0	GDX_6570	male	GeneDx	no-recall	DD	synonymous_variant	dnSYN	NM_005736.3:c.252C>T	NP_005727.1:p.Asn84=	13.05	10.11	1	1	1
10	104250339	C	T	10_104250339_C_T	ACTR1A	167	ACTR1A	0	GDX_106622	male	GeneDx	no-recall	DD	missense_variant	dnMIS30	NM_005736.3:c.80G>A	NP_005727.1:p.Gly27Asp	33	33	1	1	1
2	65473726	T	C	2_65473726_T_C	ACTR2	169	ACTR2	0	DDDF206146.p1	female	DDD13K	recalled	DD	synonymous_variant	dnSYN	NM_001005386.2:c.243T>C	NP_001005386.1:p.Asn81=	2.638	8.711	1	1	1
20	37400393	C	T	20_37400393_C_T	ACTR5	14671	ACTR5	0	DDDF208673.p1	male	DDD13K	recalled	DD	synonymous_variant	dnSYN	NM_024855.3:c.1758C>T	NP_079131.3:p.Ser586=	17.92	13.19	1	1	1
12	100601535	A	G	12_100601535_A_G	ACTR6	24025	ACTR6	0	13561.p1	female	CCDG_SSC	recalled	ASD	missense_variant	dnMIS	NM_022496.4:c.350A>G	NP_071941.1:p.Tyr117Cys	26.9	22.8	1	1	1
12	100612288	T	TA	12_100612288_T_TA	ACTR6	24025	ACTR6	0	GDX_72248	male	GeneDx	no-recall	DD	frameshift_variant	dnLGD	NM_022496.4:c.848dupA	NP_071941.1:p.Asn283Lysfs*4	35	31	1	1	2
12	100612248	G	A	12_100612248_G_A	ACTR6	24025	ACTR6	0	rumc_patient_1016	female	RUMC	no-recall	DD	missense_variant	dnMIS	NM_022496.4:c.806G>A	NP_071941.1:p.Arg269His	24.9	23.7	1	1	1
3	53905502	G	A	3_53905502_G_A	ACTR8	14672	ACTR8	0	DDDF204384.p1	male	DDD13K	recalled	DD	stop_gained	dnLGD	NM_022899.4:c.1324C>T	NP_075050.3:p.Arg442*	41	36	1	1	1
1	2938820	G	A	1_2938820_G_A	ACTRT2	24026	ACTRT2	0	DDDF202996.p1	male	DDD13K	recalled	DD	synonymous_variant	dnSYN	NM_080431.4:c.570G>A	NP_536356.3:p.Thr190=	7.232	3.956	1	1	1
1	2939333	C	T	1_2939333_C_T	ACTRT2	24026	ACTRT2	0	SF0127180.p1	male	SPARK_WES_1	recalled	ASD	synonymous_variant	dnSYN	NM_080431.4:c.1083C>T	NP_536356.3:p.Ala361=	8.729	0.217	1	1	1
3	169485485	C	T	3_169485485_C_T	ACTRT3	24022	ACTRT3	0	14201.p1	male	CCDG_SSC	recalled	ASD	missense_variant	dnMIS	NM_032487.4:c.854G>A	NP_115876.3:p.Gly285Asp	10.72	3.432	1	1	1
2	158630626	C	T	2_158630626_C_T	ACVR1	171	ACVR1	0	DDDF206234.p1	male	DDD13K	recalled	DD	missense_variant	dnMIS30	NM_001105.4:c.617G>A	NP_001096.1:p.Arg206His	35	35	1	1	1
2	158622623	G	A	2_158622623_G_A	ACVR1	171	ACVR1	0	DEASD_0290_001	male	Satterstrom2020	no-recall	ASD	synonymous_variant	dnSYN	NM_001105.4:c.876C>T	NP_001096.1:p.Tyr292=	5.465	8.249	1	1	1
12	52374882	C	T	12_52374882_C_T	ACVR1B	172	ACVR1B	0	GDX_58033	male	GeneDx	no-recall	DD	missense_variant	dnMIS	NM_020328.3:c.710C>T	NP_064733.3:p.Ser237Phe	24.7	18.6	1	1	1
12	52377854	A	G	12_52377854_A_G	ACVR1B	172	ACVR1B	0	SF0027386.p1	male	SPARK_WES_1	recalled	ASD	missense_variant	dnMIS	NM_020328.3:c.1006A>G	NP_064733.3:p.Asn336Asp	28.9	19.89	1	1	1
12	52379059	G	T	12_52379059_G_T	ACVR1B	172	ACVR1B	0	SF0136053.p1	male	SPARK_WES_1	recalled	ASD	missense_variant	dnMIS30	NM_020328.3:c.1186G>T	NP_064733.3:p.Gly396Cys	33	26.2	1	1	1
2	158443738	T	C	2_158443738_T_C	ACVR1C	18123	ACVR1C	0	GDX_109640	female	GeneDx	no-recall	DD	missense_variant	dnMIS	NM_145259.2:c.265A>G	NP_660302.2:p.Thr89Ala	21	19.5	1	1	1
2	148676144	A	C	2_148676144_A_C	ACVR2A	173	ACVR2A	0	DDDF200027.p1	female	DDD13K	recalled	DD	missense_variant	dnMIS	NM_001278579.1:c.945A>C	NP_001265508.1:p.Lys315Asn	26.5	18.56	3	1	1
2	148676144	A	C	2_148676144_A_C	ACVR2A	173	ACVR2A	0	DDDF200027.p2	male	DDD13K	recalled	DD	missense_variant	dnMIS	NM_001278579.1:c.945A>C	NP_001265508.1:p.Lys315Asn	26.5	18.56	3	1	1
2	148676144	A	C	2_148676144_A_C	ACVR2A	173	ACVR2A	0	DDDF203483.p3	female	DDD13K	recalled	DD	missense_variant	dnMIS	NM_001278579.1:c.945A>C	NP_001265508.1:p.Lys315Asn	26.5	18.56	3	1	1
2	148653875	A	G	2_148653875_A_G	ACVR2A	173	ACVR2A	0	GDX_63254	female	GeneDx	no-recall	DD	missense_variant	dnMIS	NM_001278579.1:c.61A>G	NP_001265508.1:p.Ile21Val	9.869	7.071	1	1	1
2	148676120	A	C	2_148676120_A_C	ACVR2A	173	ACVR2A	0	EGAN00001101174	male	Satterstrom2020	no-recall	ASD	synonymous_variant	dnSYN	NM_001278579.1:c.921A>C	NP_001265508.1:p.Ile307=	4.86	10.22	1	1	1
2	148680663	G	A	2_148680663_G_A	ACVR2A	173	ACVR2A	0	SF0096116.p1	male	SPARK_WES_1	recalled	ASD	missense_variant	dnMIS30	NM_001278579.1:c.1199G>A	NP_001265508.1:p.Arg400His	34	27.5	1	1	1
3	38519646	C	T	3_38519646_C_T	ACVR2B	174	ACVR2B	0	GDX_74385	male	GeneDx	no-recall	DD	missense_variant	dnMIS	XM_005265583.1:c.448C>T	XP_005265640.1:p.Pro150Ser	13.91	7.521	1	1	1
12	52312868	C	T	12_52312868_C_T	ACVRL1	175	ACVRL1	0	SF0107434.p1	male	SPARK_WES_1	recalled	ASD	missense_variant	dnMIS30	XM_005269235.1:c.1346C>T	XP_005269292.1:p.Pro449Leu	34	33	1	1	1
3	52021405	A	C	3_52021405_A_C	ACY1	177	ACY1	0	SP0010023	male	Feliciano2019	recalled	ASD	missense_variant	dnMIS	NM_000666.2:c.788A>C	NP_000657.1:p.Asn263Thr	26.9	23	1	1	1
2	54365828	C	G	2_54365828_C_G	ACYP2	180	ACYP2	0	DEASD_0272_006	male	Satterstrom2020	no-recall	sibling	missense_variant	dnMIS	NM_138448.3:c.128C>G	NP_612457.1:p.Thr43Ser	28.5	25.9	1	1	1
20	43252915	T	C	20_43252915_T_C	ADA	186	ADA	0	DDDF206280.p1	male	DDD13K	recalled	DD	synonymous_variant	dnSYN	NM_000022.2:c.534A>G	NP_000013.2:p.Val178=	8.724	10.35	1	1	1
20	43249019	A	G	20_43249019_A_G	ADA	186	ADA	0	GDX_81295	female	GeneDx	no-recall	DD	synonymous_variant	dnSYN	NM_000022.2:c.999T>C	NP_000013.2:p.Ser333=	3.861	8.977	1	1	1
22	17662817	C	T	22_17662817_C_T	CECR1	1839	ADA2	1	09C91621	female	Satterstrom2020	no-recall	ASD	missense_variant	dnMIS	XM_005261246.1:c.1335G>A	XP_005261303.1:p.Met445Ile	0.002	0	1	1	1
4	123342540	G	A	4_123342540_G_A	ADAD1	30713	ADAD1	0	11047.p1	male	CCDG_SSC	recalled	ASD	missense_variant	dnMIS30	XM_005262742.1:c.1612G>A	XP_005262799.1:p.Ala538Thr	32	24.6	1	1	1
4	123301311	G	A	4_123301311_G_A	ADAD1	30713	ADAD1	0	SF0011688.s1	male	SPARK_WES_1	recalled	sibling	synonymous_variant	dnSYN	XM_005262742.1:c.87G>A	XP_005262799.1:p.Ala29=	7.75	5.734	1	1	1
16	84230311	C	T	16_84230311_C_T	ADAD2	30714	ADAD2	0	08C74159	male	Satterstrom2020	no-recall	ASD	stop_gained	dnLGD	NM_139174.3:c.1831C>T	NP_631913.3:p.Gln611*	38	25.1	1	1	1
15	58974400	A	G	15_58974400_A_G	ADAM10	188	ADAM10	0	BK-131.p1	female	CCDG_SAGE	recalled	ASD	missense_variant	dnMIS	NM_001110.2:c.320T>C	NP_001101.1:p.Ile107Thr	20.5	21.6	1	1	1
15	58904025	T	G	15_58904025_T_G	ADAM10	188	ADAM10	0	DDDF210155.p2	male	DDD13K	recalled	DD	synonymous_variant	dnSYN	NM_001110.2:c.1677A>C	NP_001101.1:p.Thr559=	10.5	9.28	1	1	1
15	58974501	T	C	15_58974501_T_C	ADAM10	188	ADAM10	0	GDX_100629	male	GeneDx	no-recall	DD	synonymous_variant	dnSYN	NM_001110.2:c.219A>G	NP_001101.1:p.Leu73=	5.889	9.386	1	1	1
17	42837220	G	A	17_42837220_G_A	ADAM11	189	ADAM11	0	SF0062791.p1	male	SPARK_WES_1	recalled	ASD	synonymous_variant	dnSYN	XM_005257373.1:c.192G>A	XP_005257430.1:p.Lys64=	13.98	10.95	1	1	1
10	127787020	T	A	10_127787020_T_A	ADAM12	190	ADAM12	0	GDX_39117	male	GeneDx	no-recall	DD	missense_variant	dnMIS	NM_003474.4:c.970A>T	NP_003465.3:p.Met324Leu	29.9	29.4	1	1	1
10	127760054	C	A	10_127760054_C_A	ADAM12	190	ADAM12	0	SF0079760.s1	female	SPARK_WES_1	recalled	sibling	stop_gained	dnLGD	NM_003474.4:c.1324G>T	NP_003465.3:p.Glu442*	37	39	1	1	1
2	9676928	G	C	2_9676928_G_C	ADAM17	195	ADAM17	0	DDDF200799.p1	male	DDD13K	recalled	DD	missense_variant	dnMIS	NM_003183.4:c.260C>G	NP_003174.3:p.Thr87Ser	15.12	13.2	1	1	1
8	39495171	G	A	8_39495171_G_A	ADAM18	196	ADAM18	0	13838.s1	female	CCDG_SSC	recalled	sibling	stop_gained	dnLGD	NM_014237.2:c.776G>A	NP_055052.1:p.Trp259*	38	37	1	1	1
8	39463874	G	A	8_39463874_G_A	ADAM18	196	ADAM18	0	GDX_67115	male	GeneDx	no-recall	DD	missense_variant	dnMIS	NM_014237.2:c.181G>A	NP_055052.1:p.Gly61Arg	9.562	2.241	1	1	1
8	39466621	T	C	8_39466621_T_C	ADAM18	196	ADAM18	0	GDX_114627	female	GeneDx	no-recall	DD	synonymous_variant	dnSYN	NM_014237.2:c.249T>C	NP_055052.1:p.Ser83=	0.061	0.187	1	1	1
8	39550178	C	A	8_39550178_C_A	ADAM18	196	ADAM18	0	GDX_61129	male	GeneDx	no-recall	DD	synonymous_variant	dnSYN	NM_014237.2:c.1881C>A	NP_055052.1:p.Thr627=	9.745	0.045	1	1	1
8	39494828	G	T	8_39494828_G_T	ADAM18	196	ADAM18	0	SF0020210.p1	female	SPARK_WES_1	recalled	ASD	missense_variant	dnMIS	NM_014237.2:c.634G>T	NP_055052.1:p.Val212Phe	0.409	2.162	2	1	1
8	39494828	G	T	8_39494828_G_T	ADAM18	196	ADAM18	0	SF0020210.s1	female	SPARK_WES_1	recalled	sibling	missense_variant	dnMIS	NM_014237.2:c.634G>T	NP_055052.1:p.Val212Phe	0.409	2.162	2	1	1
8	39564367	A	G	8_39564367_A_G	ADAM18	196	ADAM18	0	SF0154208.p1	male	SPARK_WES_1	recalled	ASD	missense_variant	dnMIS	NM_014237.2:c.1961A>G	NP_055052.1:p.Lys654Arg	15.06	12.29	2	1	1
8	39564367	A	G	8_39564367_A_G	ADAM18	196	ADAM18	0	SF0154208.s1	female	SPARK_WES_1	recalled	sibling	missense_variant	dnMIS	NM_014237.2:c.1961A>G	NP_055052.1:p.Lys654Arg	15.06	12.29	2	1	1
5	156929856	G	A	5_156929856_G_A	ADAM19	197	ADAM19	0	14455.p1	female	CCDG_SSC	recalled	ASD	synonymous_variant	dnSYN	XM_005266003.1:c.1263C>T	XP_005266060.1:p.Asn421=	8.096	5.359	1	1	1
5	156929964	AT	A	5_156929964_AT_A	ADAM19	197	ADAM19	0	GDX_9048	female	GeneDx	no-recall	DD	frameshift_variant	dnLGD	XM_005266003.1:c.1154delA	XP_005266060.1:p.Asn385Metfs*66	31	38	1	2	1
5	156940466	T	C	5_156940466_T_C	ADAM19	197	ADAM19	0	GDX_1809	male	GeneDx	no-recall	DD	missense_variant	dnMIS	XM_005266003.1:c.714A>G	XP_005266060.1:p.Ile238Met	3.471	11.25	1	1	1
5	156932772	G	A	5_156932772_G_A	ADAM19	197	ADAM19	0	SF0018947.p1	male	SPARK_WES_1	recalled	ASD	synonymous_variant	dnSYN	XM_005266003.1:c.1035C>T	XP_005266060.1:p.His345=	11.19	9.403	1	1	1
8	39682387	T	TA	8_39682387_T_TA	ADAM2	198	ADAM2	0	DDDF200748.p1	male	DDD13K	recalled	DD	frameshift_variant	dnLGD	NM_001464.4:c.217dupT	NP_001455.3:p.Tyr73Leufs*4	28.2	10.81	1	1	2
8	39645698	T	C	8_39645698_T_C	ADAM2	198	ADAM2	0	AU1829302	female	Satterstrom2020	no-recall	ASD	missense_variant	dnMIS	NM_001464.4:c.715A>G	NP_001455.3:p.Thr239Ala	22.9	11.16	1	1	1
8	39645715	T	C	8_39645715_T_C	ADAM2	198	ADAM2	0	08C79295	male	Satterstrom2020	no-recall	ASD	missense_variant	dnMIS	NM_001464.4:c.698A>G	NP_001455.3:p.Asp233Gly	23.7	17.42	1	1	1
14	70989611	G	A	14_70989611_G_A	ADAM20	199	ADAM20	0	GDX_104653	female	GeneDx	no-recall	DD	missense_variant	dnMIS	XM_005268151.1:c.2014C>T	XP_005268208.1:p.Arg672Cys	23.9	15.49	1	1	1
14	70991262	T	C	14_70991262_T_C	ADAM20	199	ADAM20	0	GDX_47950	male	GeneDx	no-recall	DD	synonymous_variant	dnSYN	XM_005268151.1:c.363A>G	XP_005268208.1:p.Arg121=	0.026	0.043	1	1	1
7	87607682	T	C	7_87607682_T_C	ADAM22	201	ADAM22	0	DDDF208539.p2	female	DDD13K	recalled	DD	missense_variant	dnMIS	XM_005250444.1:c.434T>C	XP_005250501.1:p.Val145Ala	23.5	21.4	1	1	1
7	87759716	G	A	7_87759716_G_A	ADAM22	201	ADAM22	0	GDX_650	female	GeneDx	no-recall	DD	missense_variant	dnMIS30	XM_005250444.1:c.923G>A	XP_005250501.1:p.Arg308Gln	32	36	1	1	1
7	87760687	G	A	7_87760687_G_A	ADAM22	201	ADAM22	0	1360JS0028	male	Satterstrom2020	no-recall	ASD	missense_variant	dnMIS	XM_005250444.1:c.1085G>A	XP_005250501.1:p.Arg362His	21.9	16.18	1	1	1
2	207413038	C	T	2_207413038_C_T	ADAM23	202	ADAM23	0	BK-215.p1	male	CCDG_SAGE	recalled	ASD	missense_variant	dnMIS	NM_003812.3:c.827C>T	NP_003803.1:p.Ser276Phe	22.4	12.11	1	1	1
2	207422202	G	A	2_207422202_G_A	ADAM23	202	ADAM23	0	13589.s1	male	CCDG_SSC	recalled	sibling	missense_variant	dnMIS30	NM_003812.3:c.985G>A	NP_003803.1:p.Val329Met	32	22.6	1	1	1
2	207437877	C	T	2_207437877_C_T	ADAM23	202	ADAM23	0	DDDF212149.p1	male	DDD13K	recalled	DD	synonymous_variant	dnSYN	NM_003812.3:c.1695C>T	NP_003803.1:p.Asn565=	16.78	8.78	1	1	1
2	207454192	G	A	2_207454192_G_A	ADAM23	202	ADAM23	0	GDX_2722	male	GeneDx	no-recall	DD	missense_variant	dnMIS30	NM_003812.3:c.1912G>A	NP_003803.1:p.Gly638Arg	34	33	1	1	1
2	207406825	C	A	2_207406825_C_A	ADAM23	202	ADAM23	0	rumc_patient_1124	female	RUMC	no-recall	DD	missense_variant	dnMIS	NM_003812.3:c.623C>A	NP_003803.1:p.Ser208Tyr	26.3	15.81	1	1	1
2	207429789	CAG	C	2_207429789_CAG_C	ADAM23	202	ADAM23	0	026-06-105556	male	Satterstrom2020	no-recall	ASD	frameshift_variant	dnLGD	NM_003812.3:c.1392_1393delAG	NP_003803.1:p.Ser467Profs*14	35	32	1	3	1
2	207459467	C	T	2_207459467_C_T	ADAM23	202	ADAM23	0	SF0089071.p1	male	SPARK_WES_1	recalled	ASD	synonymous_variant	dnSYN	NM_003812.3:c.2085C>T	NP_003803.1:p.Ala695=	14.88	8.129	1	1	1
8	24170934	T	C	8_24170934_T_C	ADAM28	206	ADAM28	0	SF0021625.p2	male	SPARK_WES_1	recalled	ASD	synonymous_variant	dnSYN	NM_014265.4:c.417T>C	NP_055080.2:p.Phe139=	1.796	5.32	1	1	1
4	175898213	G	A	4_175898213_G_A	ADAM29	207	ADAM29	0	SF0065091.p1	male	SPARK_WES_1	recalled	ASD	missense_variant	dnMIS	NM_001278125.1:c.1537G>A	NP_001265054.1:p.Ala513Thr	23.7	15.2	1	1	1
1	120437222	G	A	1_120437222_G_A	ADAM30	208	ADAM30	0	DDDF207996.p1	female	DDD13K	recalled	DD	stop_gained	dnLGD	NM_021794.3:c.1738C>T	NP_068566.2:p.Gln580*	23.9	20.5	1	1	1
1	120438816	C	T	1_120438816_C_T	ADAM30	208	ADAM30	0	DDDF200555.p1	male	DDD13K	recalled	DD	synonymous_variant	dnSYN	NM_021794.3:c.144G>A	NP_068566.2:p.Lys48=	7.834	0.059	1	1	1
1	120438139	C	T	1_120438139_C_T	ADAM30	208	ADAM30	0	GDX_79794	male	GeneDx	no-recall	DD	missense_variant	dnMIS	NM_021794.3:c.821G>A	NP_068566.2:p.Gly274Asp	1.129	7.289	1	1	1
8	39112033	T	C	8_39112033_T_C	ADAM32	15479	ADAM32	0	SF0079670.p1	male	SPARK_WES_1	recalled	ASD	missense_variant	dnMIS	NM_145004.5:c.2003T>C	NP_659441.3:p.Met668Thr	0.002	0.006	1	1	1
8	39141120	C	A	8_39141120_C_A	ADAM32	15479	ADAM32	0	SF0083589.p1	male	SPARK_WES_1	recalled	ASD	missense_variant	dnMIS	NM_145004.5:c.2334C>A	NP_659441.3:p.Asp778Glu	9.826	1.791	3	1	1
8	39141120	C	A	8_39141120_C_A	ADAM32	15479	ADAM32	0	SF0086858.p1	male	SPARK_WES_1	recalled	ASD	missense_variant	dnMIS	NM_145004.5:c.2334C>A	NP_659441.3:p.Asp778Glu	9.826	1.791	3	1	1
8	39141120	C	A	8_39141120_C_A	ADAM32	15479	ADAM32	0	SF0140013.p2	male	SPARK_WES_1	recalled	ASD	missense_variant	dnMIS	NM_145004.5:c.2334C>A	NP_659441.3:p.Asp778Glu	9.826	1.791	3	1	1
8	39141138	C	G	8_39141138_C_G	ADAM32	15479	ADAM32	0	2-1644-004	male	Yuen2017	no-recall	ASD	missense_variant	dnMIS	NM_145004.5:c.2352C>G	NP_659441.3:p.Ser784Arg	21.6	13.99	1	1	1
20	3654902	C	T	20_3654902_C_T	ADAM33	15478	ADAM33	0	rumc_patient_1026	female	RUMC	no-recall	DD	synonymous_variant	dnSYN	XM_005260837.1:c.669G>A	XP_005260894.1:p.Lys223=	10.57	3.884	1	1	1
20	3649632	ATCTGGACT	A	20_3649632_ATCTGGACT_A	ADAM33	15478	ADAM33	0	SF0070465.p1	male	SPARK_WES_1	recalled	ASD	frameshift_variant	dnLGD	XM_005260837.1:c.2622_2629delAGTCCAGA	XP_005260894.1:p.Gln874Hisfs*13	28.9	36	1	9	1
8	24304717	T	A	8_24304717_T_A	ADAM7	214	ADAM7	0	DDDF210633.p1	female	DDD13K	recalled	DD	missense_variant	dnMIS	XM_005273668.1:c.175T>A	XP_005273725.1:p.Leu59Met	14.11	9.711	1	1	1
8	24339783	C	A	8_24339783_C_A	ADAM7	214	ADAM7	0	DDDF200219.p1	female	DDD13K	recalled	DD	synonymous_variant	dnSYN	XM_005273668.1:c.834C>A	XP_005273725.1:p.Ile278=	11.64	0.026	1	1	1
8	24304728	A	G	8_24304728_A_G	ADAM7	214	ADAM7	0	GDX_118329	male	GeneDx	no-recall	DD	synonymous_variant	dnSYN	XM_005273668.1:c.186A>G	XP_005273725.1:p.Glu62=	7.323	8.533	1	1	1
8	24342837	G	A	8_24342837_G_A	ADAM7	214	ADAM7	0	GDX_28988	male	GeneDx	no-recall	DD	missense_variant	dnMIS	XM_005273668.1:c.923G>A	XP_005273725.1:p.Gly308Asp	22.9	12.78	1	1	1
8	38871548	C	T	8_38871548_C_T	ADAM9	216	ADAM9	0	DDDF209255.p1	male	DDD13K	recalled	DD	missense_variant	dnMIS	NM_003816.2:c.319C>T	NP_003807.1:p.His107Tyr	0.03	0.013	1	1	1
8	38940176	A	G	8_38940176_A_G	ADAM9	216	ADAM9	0	SF0085049.s1	male	SPARK_WES_1	recalled	sibling	missense_variant	dnMIS	NM_003816.2:c.1898A>G	NP_003807.1:p.Gln633Arg	22.2	14.67	1	1	1
8	38959407	T	G	8_38959407_T_G	ADAM9	216	ADAM9	0	SF0099729.p1	male	SPARK_WES_1	recalled	ASD	missense_variant	dnMIS	NM_003816.2:c.2324T>G	NP_003807.1:p.Val775Gly	23.9	13.39	1	1	1
8	24259460	G	C	8_24259460_G_C	ADAMDEC1	16299	ADAMDEC1	0	223-10-113200	male	Satterstrom2020	no-recall	ASD	missense_variant	dnMIS	NM_014479.3:c.1175G>C	NP_055294.1:p.Cys392Ser	0.002	0.004	1	1	1
21	28212256	T	C	21_28212256_T_C	ADAMTS1	217	ADAMTS1	0	GDX_7238	male	GeneDx	no-recall	DD	missense_variant	dnMIS	NM_006988.3:c.1790A>G	NP_008919.3:p.Tyr597Cys	24.8	15.23	1	1	1
19	8661989	C	T	19_8661989_C_T	ADAMTS10	13201	ADAMTS10	0	DDDF200495.p1	male	DDD13K	recalled	DD	missense_variant	dnMIS30	NM_030957.2:c.922G>A	NP_112219.2:p.Gly308Arg	33	25.6	1	1	1
19	8661053	T	C	19_8661053_T_C	ADAMTS10	13201	ADAMTS10	0	GDX_17528	male	GeneDx	no-recall	DD	missense_variant	dnMIS	NM_030957.2:c.1241A>G	NP_112219.2:p.Gln414Arg	22.7	14.83	1	1	1
19	8665978	G	A	19_8665978_G_A	ADAMTS10	13201	ADAMTS10	0	GDX_119280	female	GeneDx	no-recall	DD	missense_variant	dnMIS	NM_030957.2:c.644C>T	NP_112219.2:p.Pro215Leu	13.34	9.711	1	1	1
19	8668659	C	T	19_8668659_C_T	ADAMTS10	13201	ADAMTS10	0	GDX_55804	male	GeneDx	no-recall	DD	missense_variant	dnMIS30	NM_030957.2:c.545G>A	NP_112219.2:p.Arg182His	31	31	1	1	1
19	8661981	G	A	19_8661981_G_A	ADAMTS10	13201	ADAMTS10	0	SF0120688.p1	male	SPARK_WES_1	recalled	ASD	synonymous_variant	dnSYN	NM_030957.2:c.930C>T	NP_112219.2:p.Ser310=	11.05	9.594	1	1	1
5	33576539	G	T	5_33576539_G_T	ADAMTS12	14605	ADAMTS12	0	13573.s1	female	CCDG_SSC	recalled	sibling	missense_variant	dnMIS	NM_030955.2:c.3592C>A	NP_112217.2:p.Pro1198Thr	11.32	9.168	1	1	1
5	33527425	T	C	5_33527425_T_C	ADAMTS12	14605	ADAMTS12	0	DDDF200199.p1	male	DDD13K	recalled	DD	synonymous_variant	dnSYN	NM_030955.2:c.4653A>G	NP_112217.2:p.Thr1551=	7.133	10.79	1	1	1
5	33549421	C	T	5_33549421_C_T	ADAMTS12	14605	ADAMTS12	0	DDDF208448.p1	female	DDD13K	recalled	DD	missense_variant	dnMIS	NM_030955.2:c.4193G>A	NP_112217.2:p.Arg1398Gln	22.9	12.99	1	1	1
5	33576461	G	C	5_33576461_G_C	ADAMTS12	14605	ADAMTS12	0	GDX_104011	male	GeneDx	no-recall	DD	missense_variant	dnMIS	NM_030955.2:c.3670C>G	NP_112217.2:p.Gln1224Glu	7.526	7.477	1	1	1
5	33615962	C	G	5_33615962_C_G	ADAMTS12	14605	ADAMTS12	0	GDX_32102	female	GeneDx	no-recall	DD	missense_variant	dnMIS30	NM_030955.2:c.2359G>C	NP_112217.2:p.Gly787Arg	33	27.1	1	1	1
5	33649732	G	T	5_33649732_G_T	ADAMTS12	14605	ADAMTS12	0	rumc_patient_1579	female	RUMC	no-recall	DD	missense_variant	dnMIS	NM_030955.2:c.1261C>A	NP_112217.2:p.Arg421Ser	25.9	19.36	1	1	1
5	33616165	A	G	5_33616165_A_G	ADAMTS12	14605	ADAMTS12	0	SF0034976.s1	female	SPARK_WES_1	recalled	sibling	missense_variant	dnMIS	NM_030955.2:c.2156T>C	NP_112217.2:p.Ile719Thr	28.7	23.3	1	1	1
9	136305584	C	T	9_136305584_C_T	ADAMTS13	1366	ADAMTS13	0	DDDF212699.p1	male	DDD13K	recalled	DD	missense_variant	dnMIS	NM_139025.4:c.1906C>T	NP_620594.1:p.Arg636Trp	24.7	15.92	1	1	1
9	136307621	T	A	9_136307621_T_A	ADAMTS13	1366	ADAMTS13	0	GDX_6229	female	GeneDx	no-recall	DD	synonymous_variant	dnSYN	NM_139025.4:c.2070T>A	NP_620594.1:p.Ala690=	10.1	7.746	1	1	1
9	136321214	G	C	9_136321214_G_C	ADAMTS13	1366	ADAMTS13	0	GDX_14797	male	GeneDx	no-recall	DD	missense_variant	dnMIS	NM_139025.4:c.3592G>C	NP_620594.1:p.Glu1198Gln	13.57	6.743	1	1	1
9	136307759	G	T	9_136307759_G_T	ADAMTS13	1366	ADAMTS13	0	EGAN00001101280	male	Satterstrom2020	no-recall	ASD	missense_variant	dnMIS	NM_139025.4:c.2129G>T	NP_620594.1:p.Cys710Phe	28.2	18.21	1	1	1
9	136304547	G	A	9_136304547_G_A	ADAMTS13	1366	ADAMTS13	0	SF0073407.s1	male	SPARK_WES_1	recalled	sibling	missense_variant	dnMIS	NM_139025.4:c.1766G>A	NP_620594.1:p.Arg589Lys	15.01	12.28	1	1	1
9	136307618	C	T	9_136307618_C_T	ADAMTS13	1366	ADAMTS13	0	7-0024-003	male	Yuen2017	no-recall	ASD	synonymous_variant	dnSYN	NM_139025.4:c.2067C>T	NP_620594.1:p.Ala689=	16.34	5.046	1	1	1
10	72517830	G	A	10_72517830_G_A	ADAMTS14	14899	ADAMTS14	0	DDDF200850.p1	female	DDD13K	recalled	DD	missense_variant	dnMIS	NM_139155.2:c.3059G>A	NP_631894.2:p.Ser1020Asn	20.8	11.65	1	1	1
10	72505038	C	T	10_72505038_C_T	ADAMTS14	14899	ADAMTS14	0	SF0116444.s1	female	SPARK_WES_1	recalled	sibling	synonymous_variant	dnSYN	NM_139155.2:c.2248C>T	NP_631894.2:p.Leu750=	14.38	9.621	1	1	1
11	130332546	C	T	11_130332546_C_T	ADAMTS15	16305	ADAMTS15	0	DDDF202439.p1	male	DDD13K	recalled	DD	synonymous_variant	dnSYN	NM_139055.2:c.1413C>T	NP_620686.1:p.Thr471=	14.89	7.714	1	1	1
11	130339155	A	G	11_130339155_A_G	ADAMTS15	16305	ADAMTS15	0	SP0000753	male	Feliciano2019	recalled	ASD	splice_acceptor_variant	dnLGD	NM_139055.2:c.1543-2A>G	-	23.8	16.48	1	1	1
11	130343003	C	T	11_130343003_C_T	ADAMTS15	16305	ADAMTS15	0	ASC_CA_40_A	male	Satterstrom2020	no-recall	ASD	missense_variant	dnMIS30	NM_139055.2:c.2140C>T	NP_620686.1:p.Arg714Cys	35	31	1	1	1
11	130342997	C	T	11_130342997_C_T	ADAMTS15	16305	ADAMTS15	0	7-0002-003	male	Yuen2017	no-recall	ASD	missense_variant	dnMIS30	NM_139055.2:c.2134C>T	NP_620686.1:p.Arg712Cys	34	22	1	1	1
5	5182214	C	T	5_5182214_C_T	ADAMTS16	17108	ADAMTS16	0	GDX_118090	female	GeneDx	no-recall	DD	missense_variant	dnMIS	NM_139056.2:c.559C>T	NP_620687.2:p.Leu187Phe	21.9	13.49	1	1	1
5	5232531	C	T	5_5232531_C_T	ADAMTS16	17108	ADAMTS16	0	GDX_5271	female	GeneDx	no-recall	DD	synonymous_variant	dnSYN	NM_139056.2:c.1752C>T	NP_620687.2:p.Pro584=	14.46	8.776	1	1	1
5	5237111	G	A	5_5237111_G_A	ADAMTS16	17108	ADAMTS16	0	GDX_21022	female	GeneDx	no-recall	DD	missense_variant	dnMIS30	NM_139056.2:c.2053G>A	NP_620687.2:p.Ala685Thr	33	34	1	1	1
5	5306758	G	A	5_5306758_G_A	ADAMTS16	17108	ADAMTS16	0	SF0042916.s1	male	SPARK_WES_1	recalled	sibling	missense_variant	dnMIS	NM_139056.2:c.3328G>A	NP_620687.2:p.Ala1110Thr	1.317	1.618	1	1	1
15	100514765	C	T	15_100514765_C_T	ADAMTS17	17109	ADAMTS17	0	DDDF205782.p1	male	DDD13K	recalled	DD	missense_variant	dnMIS30	XM_005254872.1:c.3211G>A	XP_005254929.1:p.Ala1071Thr	32	26.8	1	1	1
15	100591841	C	T	15_100591841_C_T	ADAMTS17	17109	ADAMTS17	0	DDDF200449.p1	female	DDD13K	recalled	DD	synonymous_variant	dnSYN	XM_005254872.1:c.2472G>A	XP_005254929.1:p.Pro824=	11.9	1.034	1	1	1
15	100514616	C	T	15_100514616_C_T	ADAMTS17	17109	ADAMTS17	0	GDX_76597	male	GeneDx	no-recall	DD	synonymous_variant	dnSYN	XM_005254872.1:c.3360G>A	XP_005254929.1:p.Pro1120=	9.016	5.273	1	1	1
15	100514744	G	A	15_100514744_G_A	ADAMTS17	17109	ADAMTS17	0	GDX_118995	male	GeneDx	no-recall	DD	stop_gained	dnLGD	XM_005254872.1:c.3232C>T	XP_005254929.1:p.Arg1078*	38	40	1	1	1
15	100591898	A	T	15_100591898_A_T	ADAMTS17	17109	ADAMTS17	0	GDX_4012	male	GeneDx	no-recall	DD	stop_gained	dnLGD	XM_005254872.1:c.2415T>A	XP_005254929.1:p.Tyr805*	36	37	1	1	1
15	100594115	G	A	15_100594115_G_A	ADAMTS17	17109	ADAMTS17	0	GDX_72274	female	GeneDx	no-recall	DD	missense_variant	dnMIS	XM_005254872.1:c.2363C>T	XP_005254929.1:p.Pro788Leu	28.3	18.93	1	1	1
15	100657163	C	T	15_100657163_C_T	ADAMTS17	17109	ADAMTS17	0	GDX_2996	male	GeneDx	no-recall	DD	missense_variant	dnMIS	XM_005254872.1:c.1777G>A	XP_005254929.1:p.Glu593Lys	29.4	31	1	1	1
15	100692877	A	C	15_100692877_A_C	ADAMTS17	17109	ADAMTS17	0	GDX_63272	female	GeneDx	no-recall	DD	missense_variant	dnMIS	XM_005254872.1:c.1413T>G	XP_005254929.1:p.Ser471Arg	23.7	22.6	1	1	1
15	100695510	G	A	15_100695510_G_A	ADAMTS17	17109	ADAMTS17	0	GDX_78795	female	GeneDx	no-recall	DD	synonymous_variant	dnSYN	XM_005254872.1:c.1197C>T	XP_005254929.1:p.His399=	8.786	7.906	1	1	1
15	100802562	G	A	15_100802562_G_A	ADAMTS17	17109	ADAMTS17	0	GDX_9783	female	GeneDx	no-recall	DD	missense_variant	dnMIS	XM_005254872.1:c.868C>T	XP_005254929.1:p.Arg290Cys	29.3	24.5	1	1	1
15	100672331	G	C	15_100672331_G_C	ADAMTS17	17109	ADAMTS17	0	rumc_patient_1115	female	RUMC	no-recall	DD	missense_variant	dnMIS	XM_005254872.1:c.1602C>G	XP_005254929.1:p.Ser534Arg	18.49	12.18	1	1	1
15	100801731	G	T	15_100801731_G_T	ADAMTS17	17109	ADAMTS17	0	rumc_patient_2224	female	RUMC	no-recall	DD	synonymous_variant	dnSYN	XM_005254872.1:c.984C>A	XP_005254929.1:p.Gly328=	0.362	0.135	1	1	1
15	100636667	G	A	15_100636667_G_A	ADAMTS17	17109	ADAMTS17	0	DEASD_0020_001	male	Satterstrom2020	no-recall	ASD	synonymous_variant	dnSYN	XM_005254872.1:c.2031C>T	XP_005254929.1:p.Asp677=	10.25	8.997	2	1	1
15	100636667	G	A	15_100636667_G_A	ADAMTS17	17109	ADAMTS17	0	DEASD_0177_001	male	Satterstrom2020	no-recall	ASD	synonymous_variant	dnSYN	XM_005254872.1:c.2031C>T	XP_005254929.1:p.Asp677=	10.25	8.997	2	1	1
15	100514711	G	A	15_100514711_G_A	ADAMTS17	17109	ADAMTS17	0	SF0025050.s1	male	SPARK_WES_1	recalled	sibling	stop_gained	dnLGD	XM_005254872.1:c.3265C>T	XP_005254929.1:p.Arg1089*	46	43	1	1	1
15	100589110	C	T	15_100589110_C_T	ADAMTS17	17109	ADAMTS17	0	SF0120843.p1	male	SPARK_WES_1	recalled	ASD	missense_variant	dnMIS30	XM_005254872.1:c.2624G>A	XP_005254929.1:p.Arg875His	35	29	1	1	1
15	100794354	C	T	15_100794354_C_T	ADAMTS17	17109	ADAMTS17	0	SF0127620.p1	male	SPARK_WES_1	recalled	ASD	synonymous_variant	dnSYN	XM_005254872.1:c.1062G>A	XP_005254929.1:p.Pro354=	14.21	4.402	2	1	1
15	100794354	C	T	15_100794354_C_T	ADAMTS17	17109	ADAMTS17	0	SF0127620.s1	female	SPARK_WES_1	recalled	sibling	synonymous_variant	dnSYN	XM_005254872.1:c.1062G>A	XP_005254929.1:p.Pro354=	14.21	4.402	2	1	1
16	77326983	G	A	16_77326983_G_A	ADAMTS18	17110	ADAMTS18	0	13617.p1	male	CCDG_SSC	recalled	ASD	missense_variant	dnMIS	NM_199355.2:c.3179C>T	NP_955387.1:p.Ser1060Leu	22.5	12.98	1	1	1
16	77327129	C	T	16_77327129_C_T	ADAMTS18	17110	ADAMTS18	0	13118.p1	male	CCDG_SSC	recalled	ASD	synonymous_variant	dnSYN	NM_199355.2:c.3033G>A	NP_955387.1:p.Val1011=	8.863	1.175	1	1	1
16	77327080	C	T	16_77327080_C_T	ADAMTS18	17110	ADAMTS18	0	DDDF200107.p1	female	DDD13K	recalled	DD	missense_variant	dnMIS	NM_199355.2:c.3082G>A	NP_955387.1:p.Glu1028Lys	25.3	17.06	1	1	1
16	77334233	A	G	16_77334233_A_G	ADAMTS18	17110	ADAMTS18	0	DDDF202472.p3	female	DDD13K	recalled	DD	synonymous_variant	dnSYN	NM_199355.2:c.2601T>C	NP_955387.1:p.Thr867=	8.452	7.394	2	1	1
16	77334233	A	G	16_77334233_A_G	ADAMTS18	17110	ADAMTS18	0	DDDF202472.p4	female	DDD13K	recalled	DD	synonymous_variant	dnSYN	NM_199355.2:c.2601T>C	NP_955387.1:p.Thr867=	8.452	7.394	2	1	1
16	77355015	A	C	16_77355015_A_C	ADAMTS18	17110	ADAMTS18	0	DDDF207503.p1	male	DDD13K	recalled	DD	missense_variant	dnMIS	NM_199355.2:c.2248T>G	NP_955387.1:p.Phe750Val	9.145	3.574	1	1	1
16	77396113	A	C	16_77396113_A_C	ADAMTS18	17110	ADAMTS18	0	DDDF211445.p1	female	DDD13K	recalled	DD	missense_variant	dnMIS	NM_199355.2:c.1105T>G	NP_955387.1:p.Cys369Gly	25	21.4	1	1	1
16	77401535	G	A	16_77401535_G_A	ADAMTS18	17110	ADAMTS18	0	GDX_103794	female	GeneDx	no-recall	DD	missense_variant	dnMIS	NM_199355.2:c.581C>T	NP_955387.1:p.Pro194Leu	24.3	23.7	1	1	1
16	77328965	C	T	16_77328965_C_T	ADAMTS18	17110	ADAMTS18	0	rumc_patient_1402	female	RUMC	no-recall	DD	missense_variant	dnMIS30	NM_199355.2:c.2861G>A	NP_955387.1:p.Arg954Gln	35	35	1	1	1
16	77375666	C	T	16_77375666_C_T	ADAMTS18	17110	ADAMTS18	0	rumc_patient_2347	male	RUMC	no-recall	DD	missense_variant	dnMIS	NM_199355.2:c.1645G>A	NP_955387.1:p.Val549Ile	16.31	10.65	1	1	1
16	77325207	C	A	16_77325207_C_A	ADAMTS18	17110	ADAMTS18	0	SF0058507.s1	male	SPARK_WES_1	recalled	sibling	missense_variant	dnMIS	NM_199355.2:c.3358G>T	NP_955387.1:p.Val1120Leu	0.441	2.907	1	1	1
16	77369788	C	T	16_77369788_C_T	ADAMTS18	17110	ADAMTS18	0	SF0061153.p1	male	SPARK_WES_1	recalled	ASD	missense_variant	dnMIS30	NM_199355.2:c.1724G>A	NP_955387.1:p.Gly575Asp	34	34	1	1	1
16	77325261	G	GTTTC	16_77325261_G_GTTTC	ADAMTS18	17110	ADAMTS18	0	Fam0112	unknown	Takata2018	no-recall	ASD	frameshift_variant	dnLGD	NM_199355.2:c.3300_3303dupGAAA	NP_955387.1:p.Pro1102Glufs*73	35	23.8	1	1	5
5	129015559	G	T	5_129015559_G_T	ADAMTS19	17111	ADAMTS19	0	DDDF200832.p1	male	DDD13K	recalled	DD	missense_variant	dnMIS30	NM_133638.3:c.2591G>T	NP_598377.3:p.Gly864Val	32	24.4	1	1	1
5	129015502	T	C	5_129015502_T_C	ADAMTS19	17111	ADAMTS19	0	SP0024711	female	Feliciano2019	recalled	ASD	missense_variant	dnMIS	NM_133638.3:c.2534T>C	NP_598377.3:p.Ile845Thr	27.7	20.4	1	1	1
5	128862110	A	C	5_128862110_A_C	ADAMTS19	17111	ADAMTS19	0	GDX_63372	male	GeneDx	no-recall	DD	synonymous_variant	dnSYN	NM_133638.3:c.1029A>C	NP_598377.3:p.Ala343=	4.285	9.694	1	1	1
5	128994319	T	G	5_128994319_T_G	ADAMTS19	17111	ADAMTS19	0	GDX_76937	female	GeneDx	no-recall	DD	missense_variant	dnMIS	NM_133638.3:c.2296T>G	NP_598377.3:p.Cys766Gly	27.5	18.22	1	1	1
5	129015555	C	T	5_129015555_C_T	ADAMTS19	17111	ADAMTS19	0	GDX_29241	female	GeneDx	no-recall	DD	stop_gained	dnLGD	NM_133638.3:c.2587C>T	NP_598377.3:p.Arg863*	44	41	1	1	1
5	129037242	G	T	5_129037242_G_T	ADAMTS19	17111	ADAMTS19	0	GDX_89972	female	GeneDx	no-recall	DD	missense_variant	dnMIS	NM_133638.3:c.3098G>T	NP_598377.3:p.Gly1033Val	25.7	19.05	1	1	1
5	178541309	G	A	5_178541309_G_A	ADAMTS2	218	ADAMTS2	0	13307.s1	male	CCDG_SSC	recalled	sibling	synonymous_variant	dnSYN	NM_014244.4:c.3195C>T	NP_055059.2:p.Gly1065=	11.87	9.654	1	1	1
5	178562998	TC	T	5_178562998_TC_T	ADAMTS2	218	ADAMTS2	0	13996.s1	male	CCDG_SSC	recalled	sibling	frameshift_variant	dnLGD	NM_014244.4:c.1996delG	NP_055059.2:p.Glu666Argfs*5	35	39	1	2	1
5	178541125	T	G	5_178541125_T_G	ADAMTS2	218	ADAMTS2	0	DDDF202341.p1	female	DDD13K	recalled	DD	missense_variant	dnMIS	NM_014244.4:c.3379A>C	NP_055059.2:p.Thr1127Pro	9.641	7.804	1	1	1
5	178563002	C	G	5_178563002_C_G	ADAMTS2	218	ADAMTS2	0	GDX_28568	female	GeneDx	no-recall	DD	missense_variant	dnMIS	NM_014244.4:c.1993G>C	NP_055059.2:p.Gly665Arg	23.2	15.84	1	1	1
5	178553025	G	C	5_178553025_G_C	ADAMTS2	218	ADAMTS2	0	SF0139126.p1	male	SPARK_WES_1	recalled	ASD	missense_variant	dnMIS	NM_014244.4:c.2724C>G	NP_055059.2:p.Cys908Trp	26.1	15.08	1	1	1
5	178585795	G	A	5_178585795_G_A	ADAMTS2	218	ADAMTS2	0	SF0070045.p1	male	SPARK_WES_1	recalled	ASD	missense_variant	dnMIS	NM_014244.4:c.1061C>T	NP_055059.2:p.Thr354Met	23.9	15.07	1	1	1
12	43822596	C	T	12_43822596_C_T	ADAMTS20	17178	ADAMTS20	0	DDDF200529.p1	male	DDD13K	recalled	DD	missense_variant	dnMIS	NM_025003.3:c.3496G>A	NP_079279.3:p.Val1166Ile	26.4	18.92	1	1	1
12	43847780	G	T	12_43847780_G_T	ADAMTS20	17178	ADAMTS20	0	DDDF212829.p1	female	DDD13K	recalled	DD	missense_variant	dnMIS	NM_025003.3:c.1690C>A	NP_079279.3:p.Pro564Thr	26.9	21.6	1	1	1
12	43825274	G	C	12_43825274_G_C	ADAMTS20	17178	ADAMTS20	0	GDX_5075	female	GeneDx	no-recall	DD	missense_variant	dnMIS	NM_025003.3:c.3122C>G	NP_079279.3:p.Thr1041Arg	10.93	6.156	1	1	1
12	43846421	C	A	12_43846421_C_A	ADAMTS20	17178	ADAMTS20	0	GDX_2112	male	GeneDx	no-recall	DD	missense_variant	dnMIS	NM_025003.3:c.1838G>T	NP_079279.3:p.Gly613Val	29	21.4	1	1	1
12	43858451	A	T	12_43858451_A_T	ADAMTS20	17178	ADAMTS20	0	GDX_10497	male	GeneDx	no-recall	DD	missense_variant	dnMIS	NM_025003.3:c.1452T>A	NP_079279.3:p.Asp484Glu	24.7	16.94	1	1	1
12	43823483	G	A	12_43823483_G_A	ADAMTS20	17178	ADAMTS20	0	147-06-105672	male	Satterstrom2020	no-recall	ASD	synonymous_variant	dnSYN	NM_025003.3:c.3426C>T	NP_079279.3:p.Thr1142=	8.768	2.837	1	1	1
12	43858428	G	A	12_43858428_G_A	ADAMTS20	17178	ADAMTS20	0	SF0144155.p1	male	SPARK_WES_1	recalled	ASD	missense_variant	dnMIS	NM_025003.3:c.1475C>T	NP_079279.3:p.Ala492Val	16.17	4.452	1	1	1
12	43884205	G	T	12_43884205_G_T	ADAMTS20	17178	ADAMTS20	0	SF0120586.s1	male	SPARK_WES_1	recalled	sibling	missense_variant	dnMIS	NM_025003.3:c.1110C>A	NP_079279.3:p.Asn370Lys	23	11.89	1	1	1
4	73148872	G	T	4_73148872_G_T	ADAMTS3	219	ADAMTS3	0	GDX_110768	female	GeneDx	no-recall	DD	stop_gained	dnLGD	NM_014243.2:c.3599C>A	NP_055058.2:p.Ser1200*	36	35	1	1	1
4	73149100	G	A	4_73149100_G_A	ADAMTS3	219	ADAMTS3	0	GDX_64897	male	GeneDx	no-recall	DD	missense_variant	dnMIS	NM_014243.2:c.3371C>T	NP_055058.2:p.Pro1124Leu	10.33	3.077	1	1	1
4	73178007	C	T	4_73178007_C_T	ADAMTS3	219	ADAMTS3	0	GDX_9012	female	GeneDx	no-recall	DD	splice_donor_variant	dnLGD	NM_014243.2:c.1921+1G>A	-	24.9	12.54	1	1	1
4	73186506	C	G	4_73186506_C_G	ADAMTS3	219	ADAMTS3	0	GDX_21260	male	GeneDx	no-recall	DD	missense_variant	dnMIS	NM_014243.2:c.1027G>C	NP_055058.2:p.Asp343His	26.1	19.07	1	1	1
4	73161432	C	T	4_73161432_C_T	ADAMTS3	219	ADAMTS3	0	EGAN00001101114	male	Satterstrom2020	no-recall	ASD	missense_variant	dnMIS	NM_014243.2:c.2662G>A	NP_055058.2:p.Ala888Thr	23.1	13.95	1	1	1
4	73181637	G	T	4_73181637_G_T	ADAMTS3	219	ADAMTS3	0	SF0096276.s1	male	SPARK_WES_1	recalled	sibling	missense_variant	dnMIS	NM_014243.2:c.1537C>A	NP_055058.2:p.Pro513Thr	28.3	27.4	1	1	1
4	73185642	T	A	4_73185642_T_A	ADAMTS3	219	ADAMTS3	0	SF0026304.p1	male	SPARK_WES_1	recalled	ASD	missense_variant	dnMIS	NM_014243.2:c.1141A>T	NP_055058.2:p.Ser381Cys	27.1	24.4	1	1	1
1	161163615	A	T	1_161163615_A_T	ADAMTS4	220	ADAMTS4	0	DDDF213135.p1	male	DDD13K	recalled	DD	missense_variant	dnMIS	NM_005099.4:c.1550T>A	NP_005090.3:p.Ile517Asn	10.47	10.62	1	1	1
1	161161983	G	C	1_161161983_G_C	ADAMTS4	220	ADAMTS4	0	SF0103857.p1	female	SPARK_WES_1	recalled	ASD	synonymous_variant	dnSYN	NM_005099.4:c.1959C>G	NP_005090.3:p.Val653=	8.626	9.769	1	1	1
21	28304377	G	A	21_28304377_G_A	ADAMTS5	221	ADAMTS5	0	GDX_105569	male	GeneDx	no-recall	DD	synonymous_variant	dnSYN	NM_007038.3:c.1995C>T	NP_008969.2:p.Cys665=	8.218	9.952	1	1	1
21	28337909	G	C	21_28337909_G_C	ADAMTS5	221	ADAMTS5	0	GDX_6466	female	GeneDx	no-recall	DD	missense_variant	dnMIS	NM_007038.3:c.802C>G	NP_008969.2:p.Gln268Glu	25	19.08	1	1	1
21	28338546	G	T	21_28338546_G_T	ADAMTS5	221	ADAMTS5	0	GDX_94423	female	GeneDx	no-recall	DD	synonymous_variant	dnSYN	NM_007038.3:c.165C>A	NP_008969.2:p.Ala55=	9.485	4.731	1	1	1
21	28338038	G	T	21_28338038_G_T	ADAMTS5	221	ADAMTS5	0	rumc_patient_1488	male	RUMC	no-recall	DD	missense_variant	dnMIS	NM_007038.3:c.673C>A	NP_008969.2:p.His225Asn	0.004	0.014	1	1	1
21	28302346	T	G	21_28302346_T_G	ADAMTS5	221	ADAMTS5	0	SF0060927.p1	male	SPARK_WES_1	recalled	ASD	missense_variant	dnMIS	NM_007038.3:c.2084A>C	NP_008969.2:p.Asn695Thr	4.331	0.272	1	1	1
5	64766661	A	T	5_64766661_A_T	ADAMTS6	222	ADAMTS6	0	DDDF211265.p1	female	DDD13K	recalled	DD	missense_variant	dnMIS	NM_197941.2:c.406T>A	NP_922932.2:p.Tyr136Asn	17.13	14.24	1	1	1
5	64468700	G	A	5_64468700_G_A	ADAMTS6	222	ADAMTS6	0	GDX_17205	female	GeneDx	no-recall	DD	missense_variant	dnMIS30	NM_197941.2:c.3046C>T	NP_922932.2:p.Arg1016Cys	34	28	1	1	1
5	64483916	T	C	5_64483916_T_C	ADAMTS6	222	ADAMTS6	0	GDX_61527	male	GeneDx	no-recall	DD	missense_variant	dnMIS	NM_197941.2:c.2837A>G	NP_922932.2:p.His946Arg	7.077	13.44	1	1	1
5	64558678	C	T	5_64558678_C_T	ADAMTS6	222	ADAMTS6	0	GDX_19667	female	GeneDx	no-recall	DD	missense_variant	dnMIS	NM_197941.2:c.1732G>A	NP_922932.2:p.Val578Ile	23	22.8	1	1	1
5	64769404	C	T	5_64769404_C_T	ADAMTS6	222	ADAMTS6	0	GDX_84487	male	GeneDx	no-recall	DD	missense_variant	dnMIS	NM_197941.2:c.97G>A	NP_922932.2:p.Glu33Lys	23.6	29.1	1	1	1
11	130275794	G	A	11_130275794_G_A	ADAMTS8	224	ADAMTS8	0	DDDF207749.p1	female	DDD13K	recalled	DD	stop_gained	dnLGD	NM_007037.4:c.2329C>T	NP_008968.4:p.Gln777*	42	46	1	1	1
11	130281470	G	A	11_130281470_G_A	ADAMTS8	224	ADAMTS8	0	GDX_7595	female	GeneDx	no-recall	DD	missense_variant	dnMIS	NM_007037.4:c.1592C>T	NP_008968.4:p.Pro531Leu	20.5	12.76	1	1	1
11	130284667	C	T	11_130284667_C_T	ADAMTS8	224	ADAMTS8	0	GDX_9281	male	GeneDx	no-recall	DD	missense_variant	dnMIS	NM_007037.4:c.1325G>A	NP_008968.4:p.Arg442His	14.07	7.045	1	1	1
3	64547409	GG	AT	3_64547409_GG_AT	ADAMTS9	13202	ADAMTS9	0	14490.p1	male	CCDG_SSC	recalled	ASD	stop_gained	dnLGD	NM_182920.1:c.4542_4543delCCinsAT	NP_891550.1:p.Arg1515*	41	38	1	2	2
3	64666926	G	A	3_64666926_G_A	ADAMTS9	13202	ADAMTS9	0	12820.p1	male	CCDG_SSC	recalled	ASD	synonymous_variant	dnSYN	NM_182920.1:c.630C>T	NP_891550.1:p.Ser210=	9.332	4.911	1	1	1
3	64582637	G	T	3_64582637_G_T	ADAMTS9	13202	ADAMTS9	0	DDDF203060.p1	female	DDD13K	recalled	DD	synonymous_variant	dnSYN	NM_182920.1:c.4048C>A	NP_891550.1:p.Arg1350=	14.08	10.12	1	1	1
3	64590001	C	T	3_64590001_C_T	ADAMTS9	13202	ADAMTS9	0	DDDF200272.p1	female	DDD13K	recalled	DD	missense_variant	dnMIS	NM_182920.1:c.3481G>A	NP_891550.1:p.Glu1161Lys	22.8	18.27	1	1	1
3	64518937	T	C	3_64518937_T_C	ADAMTS9	13202	ADAMTS9	0	GDX_12298	female	GeneDx	no-recall	DD	missense_variant	dnMIS	NM_182920.1:c.5623A>G	NP_891550.1:p.Ser1875Gly	24.4	15.77	1	1	1
3	64608122	G	T	3_64608122_G_T	ADAMTS9	13202	ADAMTS9	0	GDX_80296	male	GeneDx	no-recall	DD	missense_variant	dnMIS	NM_182920.1:c.2530C>A	NP_891550.1:p.Arg844Ser	26.8	17.56	1	1	1
3	64644308	C	G	3_64644308_C_G	ADAMTS9	13202	ADAMTS9	0	GDX_58861	female	GeneDx	no-recall	DD	missense_variant	dnMIS	NM_182920.1:c.839G>C	NP_891550.1:p.Arg280Thr	10.89	8.496	1	1	1
3	64601011	C	T	3_64601011_C_T	ADAMTS9	13202	ADAMTS9	0	rumc_patient_1512	male	RUMC	no-recall	DD	missense_variant	dnMIS	NM_182920.1:c.3175G>A	NP_891550.1:p.Gly1059Arg	27.6	27.4	1	1	1
3	64601793	C	T	3_64601793_C_T	ADAMTS9	13202	ADAMTS9	0	DEASD_1023_001	male	Satterstrom2020	no-recall	ASD	missense_variant	dnMIS30	NM_182920.1:c.2867G>A	NP_891550.1:p.Arg956His	34	23.1	1	1	1
3	64524911	C	G	3_64524911_C_G	ADAMTS9	13202	ADAMTS9	0	SF0026446.p2	male	SPARK_WES_1	recalled	ASD	missense_variant	dnMIS30	NM_182920.1:c.5581G>C	NP_891550.1:p.Gly1861Arg	35	28	1	1	1
3	64536638	C	T	3_64536638_C_T	ADAMTS9	13202	ADAMTS9	0	SF0127719.s1	male	SPARK_WES_1	recalled	sibling	missense_variant	dnMIS	NM_182920.1:c.4799G>A	NP_891550.1:p.Arg1600Gln	23.7	19.4	1	1	1
3	64587845	C	T	3_64587845_C_T	ADAMTS9	13202	ADAMTS9	0	SF0050968.p1	male	SPARK_WES_1	recalled	ASD	missense_variant	dnMIS	NM_182920.1:c.3792G>A	NP_891550.1:p.Met1264Ile	1.108	7.567	1	1	1
3	64619246	C	G	3_64619246_C_G	ADAMTS9	13202	ADAMTS9	0	SF0048085.p1	male	SPARK_WES_1	recalled	ASD	missense_variant	dnMIS	NM_182920.1:c.2077G>C	NP_891550.1:p.Ala693Pro	28.9	22	1	1	1
3	64635418	T	C	3_64635418_T_C	ADAMTS9	13202	ADAMTS9	0	SF0093105.p1	male	SPARK_WES_1	recalled	ASD	synonymous_variant	dnSYN	NM_182920.1:c.1500A>G	NP_891550.1:p.Glu500=	9.169	9.529	1	1	1
3	64536720	C	T	3_64536720_C_T	ADAMTS9	13202	ADAMTS9	0	2-0223-004	male	Yuen2017	no-recall	ASD	missense_variant	dnMIS	NM_182920.1:c.4717G>A	NP_891550.1:p.Glu1573Lys	19.02	12.48	1	1	1
9	18622342	T	C	9_18622342_T_C	ADAMTSL1	14632	ADAMTSL1	0	12620.p1	male	CCDG_SSC	recalled	ASD	synonymous_variant	dnSYN	NM_001040272.5:c.576T>C	NP_001035362.3:p.Tyr192=	0.466	10.28	1	1	1
9	18721602	G	A	9_18721602_G_A	ADAMTSL1	14632	ADAMTSL1	0	13872.p1	male	CCDG_SSC	recalled	ASD	missense_variant	dnMIS	NM_001040272.5:c.1945G>A	NP_001035362.3:p.Val649Met	24.2	19.21	1	1	1
9	18777001	C	A	9_18777001_C_A	ADAMTSL1	14632	ADAMTSL1	0	13486.s1	male	CCDG_SSC	recalled	sibling	missense_variant	dnMIS	NM_001040272.5:c.2774C>A	NP_001035362.3:p.Thr925Lys	26.7	15.42	1	1	1
9	18684756	C	T	9_18684756_C_T	ADAMTSL1	14632	ADAMTSL1	0	DDDF211255.p1	male	DDD13K	recalled	DD	missense_variant	dnMIS30	NM_001040272.5:c.1532C>T	NP_001035362.3:p.Ala511Val	33	35	1	1	1
9	18775817	C	T	9_18775817_C_T	ADAMTSL1	14632	ADAMTSL1	0	DDDF207491.p1	female	DDD13K	recalled	DD	missense_variant	dnMIS	NM_001040272.5:c.2474C>T	NP_001035362.3:p.Thr825Met	23.9	8.347	1	1	1
9	18777422	G	A	9_18777422_G_A	ADAMTSL1	14632	ADAMTSL1	0	DDDF200097.p2	male	DDD13K	recalled	DD	synonymous_variant	dnSYN	NM_001040272.5:c.3195G>A	NP_001035362.3:p.Leu1065=	0.082	0.185	2	1	1
9	18777422	G	A	9_18777422_G_A	ADAMTSL1	14632	ADAMTSL1	0	DDDF200097.p3	female	DDD13K	recalled	DD	synonymous_variant	dnSYN	NM_001040272.5:c.3195G>A	NP_001035362.3:p.Leu1065=	0.082	0.185	2	1	1
9	18777700	G	C	9_18777700_G_C	ADAMTSL1	14632	ADAMTSL1	0	DDDF213027.p1	female	DDD13K	recalled	DD	missense_variant	dnMIS	NM_001040272.5:c.3473G>C	NP_001035362.3:p.Arg1158Pro	18.3	2.928	1	1	1
9	18504923	T	G	9_18504923_T_G	ADAMTSL1	14632	ADAMTSL1	0	GDX_87254	female	GeneDx	no-recall	DD	missense_variant	dnMIS	NM_001040272.5:c.160T>G	NP_001035362.3:p.Ser54Ala	27.7	28.4	1	1	1
9	18753462	C	T	9_18753462_C_T	ADAMTSL1	14632	ADAMTSL1	0	GDX_72182	female	GeneDx	no-recall	DD	missense_variant	dnMIS30	NM_001040272.5:c.2173C>T	NP_001035362.3:p.Arg725Cys	35	27.5	1	1	1
9	18817119	T	G	9_18817119_T_G	ADAMTSL1	14632	ADAMTSL1	0	GDX_57937	female	GeneDx	no-recall	DD	missense_variant	dnMIS	NM_001040272.5:c.3818T>G	NP_001035362.3:p.Val1273Gly	23.8	15.91	1	1	1
9	18908520	T	C	9_18908520_T_C	ADAMTSL1	14632	ADAMTSL1	0	rumc_patient_255	female	RUMC	no-recall	DD	missense_variant	dnMIS	NM_001040272.5:c.5263T>C	NP_001035362.3:p.Cys1755Arg	28.6	23.1	1	1	1
9	18776858	G	C	9_18776858_G_C	ADAMTSL1	14632	ADAMTSL1	0	SF0038083.p2	male	SPARK_WES_1	recalled	ASD	missense_variant	dnMIS	NM_001040272.5:c.2631G>C	NP_001035362.3:p.Arg877Ser	14.64	8.311	1	1	1
9	136401852	A	G	9_136401852_A_G	ADAMTSL2	14631	ADAMTSL2	0	GDX_55917	male	GeneDx	no-recall	DD	synonymous_variant	dnSYN	XM_005272237.1:c.345A>G	XP_005272294.1:p.Gln115=	0.063	3.925	1	1	1
9	136402573	C	T	9_136402573_C_T	ADAMTSL2	14631	ADAMTSL2	0	GDX_35966	male	GeneDx	no-recall	DD	missense_variant	dnMIS	XM_005272237.1:c.464C>T	XP_005272294.1:p.Thr155Met	23.1	18.32	1	1	1
9	136412241	C	T	9_136412241_C_T	ADAMTSL2	14631	ADAMTSL2	0	GDX_16629	male	GeneDx	no-recall	DD	missense_variant	dnMIS30	XM_005272237.1:c.1172C>T	XP_005272294.1:p.Thr391Met	33	26.8	1	1	1
9	136403523	C	A	9_136403523_C_A	ADAMTSL2	14631	ADAMTSL2	0	SF0130244.p1	male	SPARK_WES_1	recalled	ASD	synonymous_variant	dnSYN	XM_005272237.1:c.613C>A	XP_005272294.1:p.Arg205=	22.6	10.66	1	1	1
15	84651759	G	A	15_84651759_G_A	ADAMTSL3	14633	ADAMTSL3	0	DDDF208324.p1	male	DDD13K	recalled	DD	missense_variant	dnMIS	NM_207517.2:c.3379G>A	NP_997400.2:p.Glu1127Lys	26.1	18.61	1	1	1
15	84473445	C	T	15_84473445_C_T	ADAMTSL3	14633	ADAMTSL3	0	GDX_102372	female	GeneDx	no-recall	DD	missense_variant	dnMIS	NM_207517.2:c.361C>T	NP_997400.2:p.His121Tyr	7.43	3.168	1	1	1
15	84582038	G	A	15_84582038_G_A	ADAMTSL3	14633	ADAMTSL3	0	GDX_102973	male	GeneDx	no-recall	DD	missense_variant	dnMIS	NM_207517.2:c.1895G>A	NP_997400.2:p.Arg632Gln	0.004	1.062	1	1	1
15	84639349	G	T	15_84639349_G_T	ADAMTSL3	14633	ADAMTSL3	0	GDX_55627	male	GeneDx	no-recall	DD	synonymous_variant	dnSYN	NM_207517.2:c.2604G>T	NP_997400.2:p.Gly868=	9.842	12.44	1	1	1
15	84651253	G	A	15_84651253_G_A	ADAMTSL3	14633	ADAMTSL3	0	GDX_58438	male	GeneDx	no-recall	DD	missense_variant	dnMIS	NM_207517.2:c.2873G>A	NP_997400.2:p.Arg958Gln	22.9	14.28	1	1	1
15	84611697	A	G	15_84611697_A_G	ADAMTSL3	14633	ADAMTSL3	0	08C76577	male	Satterstrom2020	no-recall	ASD	missense_variant	dnMIS	NM_207517.2:c.2353A>G	NP_997400.2:p.Thr785Ala	12.17	11.7	1	1	1
15	84651640	G	A	15_84651640_G_A	ADAMTSL3	14633	ADAMTSL3	0	20-0613146-18	male	Satterstrom2020	no-recall	ASD	missense_variant	dnMIS	NM_207517.2:c.3260G>A	NP_997400.2:p.Gly1087Glu	23.9	15.7	1	1	1
15	84706461	C	T	15_84706461_C_T	ADAMTSL3	14633	ADAMTSL3	0	SF0052880.p1	male	SPARK_WES_1	recalled	ASD	missense_variant	dnMIS	NM_207517.2:c.4979C>T	NP_997400.2:p.Thr1660Ile	20.8	12.18	2	1	1
15	84706461	C	T	15_84706461_C_T	ADAMTSL3	14633	ADAMTSL3	0	SF0139309.p1	male	SPARK_WES_1	recalled	ASD	missense_variant	dnMIS	NM_207517.2:c.4979C>T	NP_997400.2:p.Thr1660Ile	20.8	12.18	2	1	1
1	150529511	C	T	1_150529511_C_T	ADAMTSL4	19706	ADAMTSL4	0	14441.p1	male	CCDG_SSC	recalled	ASD	missense_variant	dnMIS	XM_005245269.1:c.1915C>T	XP_005245326.1:p.Pro639Ser	1.543	6.805	1	1	1
1	150526082	C	T	1_150526082_C_T	ADAMTSL4	19706	ADAMTSL4	0	DDDF210092.p1	male	DDD13K	recalled	DD	synonymous_variant	dnSYN	XM_005245269.1:c.615C>T	XP_005245326.1:p.Ser205=	11.94	4.085	1	1	1
1	150528662	G	C	1_150528662_G_C	ADAMTSL4	19706	ADAMTSL4	0	GDX_1667	male	GeneDx	no-recall	DD	missense_variant	dnMIS	XM_005245269.1:c.1465G>C	XP_005245326.1:p.Gly489Arg	28.2	27.2	1	1	1
1	150529170	C	T	1_150529170_C_T	ADAMTSL4	19706	ADAMTSL4	0	SF0045927.p2	male	SPARK_WES_1	recalled	ASD	synonymous_variant	dnSYN	XM_005245269.1:c.1719C>T	XP_005245326.1:p.Ala573=	13.9	1.441	1	1	1
19	1507280	C	G	19_1507280_C_G	ADAMTSL5	27912	ADAMTSL5	0	GDX_102157	male	GeneDx	no-recall	DD	missense_variant	dnMIS	XM_005259549.1:c.843G>C	XP_005259606.1:p.Leu281Phe	8.642	10.05	1	1	1
7	944776	C	T	7_944776_C_T	ADAP1	16486	ADAP1	0	GDX_105763	female	GeneDx	no-recall	DD	missense_variant	dnMIS30	XM_005249586.1:c.455G>A	XP_005249643.1:p.Arg152Gln	34	26.7	2	1	1
7	944776	C	T	7_944776_C_T	ADAP1	16486	ADAP1	0	SF0109099.p1	female	SPARK_WES_1	recalled	ASD	missense_variant	dnMIS30	XM_005249586.1:c.455G>A	XP_005249643.1:p.Arg152Gln	34	26.7	2	1	1
17	29250073	C	T	17_29250073_C_T	ADAP2	16487	ADAP2	0	DDDF205841.p1	female	DDD13K	recalled	DD	synonymous_variant	dnSYN	XM_005258008.1:c.210C>T	XP_005258065.1:p.Asp70=	20.4	9.985	1	1	1
17	29258978	C	T	17_29258978_C_T	ADAP2	16487	ADAP2	0	GDX_19376	female	GeneDx	no-recall	DD	missense_variant	dnMIS	XM_005258008.1:c.407C>T	XP_005258065.1:p.Ser136Leu	16.24	14.24	1	1	1
17	29250039	G	A	17_29250039_G_A	ADAP2	16487	ADAP2	0	rumc_patient_568	female	RUMC	no-recall	DD	missense_variant	dnMIS	XM_005258008.1:c.176G>A	XP_005258065.1:p.Ser59Asn	27.9	16.61	1	1	1
1	154562778	A	T	1_154562778_A_T	ADAR	225	ADAR	0	GDX_107088	female	GeneDx	no-recall	DD	missense_variant	dnMIS30	NM_001111.4:c.2378T>A	NP_001102.2:p.Ile793Asn	32	27.8	1	1	1
1	154574209	G	C	1_154574209_G_C	ADAR	225	ADAR	0	GDX_71267	female	GeneDx	no-recall	DD	missense_variant	dnMIS	NM_001111.4:c.909C>G	NP_001102.2:p.Ile303Met	25.7	17.38	1	1	1
1	154574556	C	T	1_154574556_C_T	ADAR	225	ADAR	0	GDX_96619	male	GeneDx	no-recall	DD	missense_variant	dnMIS	NM_001111.4:c.562G>A	NP_001102.2:p.Glu188Lys	8.426	15.04	1	1	1
1	154558287	CTT	C	1_154558287_CTT_C	ADAR	225	ADAR	0	SF0083440.p1	male	SPARK_WES_1	recalled	ASD	frameshift_variant	dnLGD	NM_001111.4:c.3255_3256delAA	NP_001102.2:p.Asp1087Trpfs*5	35	40	1	3	1
1	154574391	C	CA	1_154574391_C_CA	ADAR	225	ADAR	0	SF0009144.p1	male	SPARK_WES_1	recalled	ASD	frameshift_variant	dnLGD	NM_001111.4:c.726dupT	NP_001102.2:p.Glu243*	18.53	8.836	1	1	2
21	46595866	A	AT	21_46595866_A_AT	ADARB1	226	ADARB1	0	13795.s1	female	CCDG_SSC	recalled	sibling	frameshift_variant	dnLGD	NM_015833.3:c.251dupT	NP_056648.1:p.Met84Ilefs*5	25.6	15.04	1	1	2
21	46596347	G	C	21_46596347_G_C	ADARB1	226	ADARB1	0	DDDF203916.p1	female	DDD13K	recalled	DD	missense_variant	dnMIS	NM_015833.3:c.731G>C	NP_056648.1:p.Arg244Pro	29	22.9	1	1	1
21	46641951	C	T	21_46641951_C_T	ADARB1	226	ADARB1	0	SP0040659	male	Feliciano2019	recalled	ASD	missense_variant	dnMIS	NM_015833.3:c.2065C>T	NP_056648.1:p.Arg689Cys	26	12.62	1	1	1
21	46596043	G	A	21_46596043_G_A	ADARB1	226	ADARB1	0	GDX_1728	male	GeneDx	no-recall	DD	missense_variant	dnMIS	NM_015833.3:c.427G>A	NP_056648.1:p.Val143Ile	17	12.04	1	1	1
21	46604999	A	T	21_46604999_A_T	ADARB1	226	ADARB1	0	GDX_98169	female	GeneDx	no-recall	DD	missense_variant	dnMIS	NM_015833.3:c.1678A>T	NP_056648.1:p.Ile560Phe	26.1	19.3	1	1	1
21	46602618	T	C	21_46602618_T_C	ADARB1	226	ADARB1	0	086-09-110952	male	Satterstrom2020	no-recall	ASD	synonymous_variant	dnSYN	NM_015833.3:c.1197T>C	NP_056648.1:p.Ser399=	4.001	10.38	1	1	1
21	46595725	G	A	21_46595725_G_A	ADARB1	226	ADARB1	0	2-1391-004	male	Yuen2017	no-recall	ASD	missense_variant	dnMIS	NM_015833.3:c.109G>A	NP_056648.1:p.Glu37Lys	23.1	11.54	1	1	1
10	1421289	G	A	10_1421289_G_A	ADARB2	227	ADARB2	0	GDX_34099	female	GeneDx	no-recall	DD	missense_variant	dnMIS	NM_018702.3:c.167C>T	NP_061172.1:p.Thr56Met	7.417	2.564	1	1	1
16	75654641	C	G	16_75654641_C_G	ADAT1	228	ADAT1	0	14176.p1	male	CCDG_SSC	recalled	ASD	synonymous_variant	dnSYN	NM_012091.3:c.57G>C	NP_036223.2:p.Leu19=	6.884	1.504	1	1	1
16	75642852	C	T	16_75642852_C_T	ADAT1	228	ADAT1	0	DDDF204006.p1	female	DDD13K	recalled	DD	missense_variant	dnMIS	NM_012091.3:c.1078G>A	NP_036223.2:p.Gly360Arg	24.8	8.606	1	1	1
16	75654178	T	C	16_75654178_T_C	ADAT1	228	ADAT1	0	GDX_66821	female	GeneDx	no-recall	DD	missense_variant	dnMIS	NM_012091.3:c.224A>G	NP_036223.2:p.Lys75Arg	24.3	22.4	1	1	1
16	75651093	A	G	16_75651093_A_G	ADAT1	228	ADAT1	0	SF0098453.s1	female	SPARK_WES_1	recalled	sibling	missense_variant	dnMIS	NM_012091.3:c.371T>C	NP_036223.2:p.Val124Ala	0.34	6.164	1	1	1
16	75646419	G	A	16_75646419_G_A	ADAT1	228	ADAT1	0	1-0025-004	male	Yuen2017	no-recall	ASD	synonymous_variant	dnSYN	NM_012091.3:c.765C>T	NP_036223.2:p.Asp255=	7.281	0.58	1	1	1
6	143753703	C	A	6_143753703_C_A	ADAT2	21172	ADAT2	0	SF0053238.s1	male	SPARK_WES_1	recalled	sibling	missense_variant	dnMIS30	NM_182503.2:c.398G>T	NP_872309.2:p.Gly133Val	34	28.6	1	1	1
14	78390816	G	T	14_78390816_G_T	ADCK1	19038	ADCK1	0	SF0082263.s1	male	SPARK_WES_1	recalled	sibling	missense_variant	dnMIS30	NM_020421.3:c.875G>T	NP_065154.2:p.Gly292Val	33	28.9	1	1	1
7	140373463	C	A	7_140373463_C_A	ADCK2	19039	ADCK2	0	GDX_106994	female	GeneDx	no-recall	DD	missense_variant	dnMIS	NM_052853.3:c.333C>A	NP_443085.2:p.Phe111Leu	13.62	11.21	1	1	1
7	140394518	G	C	7_140394518_G_C	ADCK2	19039	ADCK2	0	rumc_patient_1490	female	RUMC	no-recall	DD	missense_variant	dnMIS	NM_052853.3:c.1796G>C	NP_443085.2:p.Gly599Ala	25.7	23.2	1	1	1
8	145616136	C	T	8_145616136_C_T	ADCK5	21738	ADCK5	0	DDDF201245.p2	female	DDD13K	recalled	DD	synonymous_variant	dnSYN	XM_005272312.1:c.465C>T	XP_005272369.1:p.Asn155=	13.02	7.505	1	1	1
8	145617155	C	T	8_145617155_C_T	ADCK5	21738	ADCK5	0	SF0024323.p1	female	SPARK_WES_1	recalled	ASD	synonymous_variant	dnSYN	XM_005272312.1:c.1071C>T	XP_005272369.1:p.Leu357=	1.64	0.043	1	1	1
7	45717589	G	A	7_45717589_G_A	ADCY1	232	ADCY1	0	GDX_41844	male	GeneDx	no-recall	DD	missense_variant	dnMIS30	NM_021116.2:c.1727G>A	NP_066939.1:p.Arg576His	34	34	1	1	1
7	45753509	T	C	7_45753509_T_C	ADCY1	232	ADCY1	0	GDX_61772	female	GeneDx	no-recall	DD	missense_variant	dnMIS	NM_021116.2:c.3275T>C	NP_066939.1:p.Met1092Thr	0.009	2.889	1	1	1
7	45688397	G	A	7_45688397_G_A	ADCY1	232	ADCY1	0	rumc_patient_1559	male	RUMC	no-recall	DD	splice_donor_variant	dnLGD	NM_021116.2:c.1148+1G>A	-	25.8	20.4	1	1	1
7	45748058	G	T	7_45748058_G_T	ADCY1	232	ADCY1	0	rumc_patient_167	male	RUMC	no-recall	DD	missense_variant	dnMIS30	NM_021116.2:c.2927G>T	NP_066939.1:p.Arg976Leu	33	23.7	1	1	1
1	167815087	G	A	1_167815087_G_A	ADCY10	21285	ADCY10	0	13939.p1	male	CCDG_SSC	recalled	ASD	synonymous_variant	dnSYN	NM_018417.4:c.2721C>T	NP_060887.2:p.His907=	1.694	3.312	1	1	1
1	167870958	G	A	1_167870958_G_A	ADCY10	21285	ADCY10	0	13043.p1	male	CCDG_SSC	recalled	ASD	synonymous_variant	dnSYN	NM_018417.4:c.378C>T	NP_060887.2:p.Ile126=	10.73	8.976	1	1	1
1	167793952	C	T	1_167793952_C_T	ADCY10	21285	ADCY10	0	DDDF205571.p1	male	DDD13K	recalled	DD	missense_variant	dnMIS	NM_018417.4:c.3892G>A	NP_060887.2:p.Val1298Met	8.961	5.132	1	1	1
1	167815265	C	T	1_167815265_C_T	ADCY10	21285	ADCY10	0	DDDF204736.p1	female	DDD13K	recalled	DD	missense_variant	dnMIS	NM_018417.4:c.2674G>A	NP_060887.2:p.Val892Met	25.4	17.18	1	1	1
1	167849419	T	C	1_167849419_T_C	ADCY10	21285	ADCY10	0	SP0000665	male	Feliciano2019	recalled	ASD	missense_variant	dnMIS	NM_018417.4:c.1150A>G	NP_060887.2:p.Ile384Val	10.96	9.994	1	1	1
1	167814993	C	T	1_167814993_C_T	ADCY10	21285	ADCY10	0	GDX_34973	female	GeneDx	no-recall	DD	missense_variant	dnMIS30	NM_018417.4:c.2815G>A	NP_060887.2:p.Glu939Lys	33	22.5	1	1	1
1	167815067	C	T	1_167815067_C_T	ADCY10	21285	ADCY10	0	GDX_86810	male	GeneDx	no-recall	DD	missense_variant	dnMIS	NM_018417.4:c.2741G>A	NP_060887.2:p.Arg914His	11.68	10.57	1	1	1
1	167849797	G	A	1_167849797_G_A	ADCY10	21285	ADCY10	0	GDX_113991	male	GeneDx	no-recall	DD	synonymous_variant	dnSYN	NM_018417.4:c.1071C>T	NP_060887.2:p.Asp357=	1.703	0.174	1	1	1
1	167787409	G	A	1_167787409_G_A	ADCY10	21285	ADCY10	0	rumc_patient_1170	male	RUMC	no-recall	DD	synonymous_variant	dnSYN	NM_018417.4:c.4383C>T	NP_060887.2:p.Asp1461=	1.2	3.091	1	1	1
1	167868822	T	C	1_167868822_T_C	ADCY10	21285	ADCY10	0	rumc_patient_2383	male	RUMC	no-recall	DD	missense_variant	dnMIS	NM_018417.4:c.481A>G	NP_060887.2:p.Thr161Ala	1.528	9.854	1	1	1
1	167815470	T	C	1_167815470_T_C	ADCY10	21285	ADCY10	0	SF0074777.p1	male	SPARK_WES_1	recalled	ASD	synonymous_variant	dnSYN	NM_018417.4:c.2469A>G	NP_060887.2:p.Arg823=	2.09	9.409	1	1	1
5	7709415	T	C	5_7709415_T_C	ADCY2	233	ADCY2	0	DDDF201355.p1	female	DDD13K	recalled	DD	missense_variant	dnMIS	NM_020546.2:c.1493T>C	NP_065433.2:p.Leu498Ser	27.3	27.7	1	1	1
5	7766851	A	G	5_7766851_A_G	ADCY2	233	ADCY2	0	DDDF205595.p1	female	DDD13K	recalled	DD	missense_variant	dnMIS	NM_020546.2:c.2146A>G	NP_065433.2:p.Asn716Asp	10.03	14.26	1	1	1
5	7706903	G	A	5_7706903_G_A	ADCY2	233	ADCY2	0	GDX_17535	male	GeneDx	no-recall	DD	missense_variant	dnMIS30	NM_020546.2:c.1156G>A	NP_065433.2:p.Val386Met	32	22.2	1	1	1
5	7820717	C	T	5_7820717_C_T	ADCY2	233	ADCY2	0	GDX_115160	male	GeneDx	no-recall	DD	missense_variant	dnMIS30	NM_020546.2:c.3038C>T	NP_065433.2:p.Ala1013Val	34	36	1	1	1
5	7826901	G	C	5_7826901_G_C	ADCY2	233	ADCY2	0	GDX_116731	male	GeneDx	no-recall	DD	missense_variant	dnMIS	NM_020546.2:c.3193G>C	NP_065433.2:p.Val1065Leu	29.5	29.5	1	1	1
5	7817043	A	G	5_7817043_A_G	ADCY2	233	ADCY2	0	SF0085425.s1	female	SPARK_WES_1	recalled	sibling	missense_variant	dnMIS	NM_020546.2:c.2948A>G	NP_065433.2:p.Lys983Arg	26.6	23.2	1	1	1
2	25043632	G	A	2_25043632_G_A	ADCY3	234	ADCY3	0	GDX_58812	male	GeneDx	no-recall	DD	synonymous_variant	dnSYN	XM_005264102.1:c.3279C>T	XP_005264159.1:p.Ala1093=	14.71	11.31	1	1	1
2	25141731	G	T	2_25141731_G_T	ADCY3	234	ADCY3	0	GDX_82017	male	GeneDx	no-recall	DD	missense_variant	dnMIS	XM_005264102.1:c.126C>A	XP_005264159.1:p.Asn42Lys	12.01	9.786	1	1	1
2	25042880	A	G	2_25042880_A_G	ADCY3	234	ADCY3	0	DEASD_0369_004	male	Satterstrom2020	no-recall	ASD	missense_variant	dnMIS30	XM_005264102.1:c.3422T>C	XP_005264159.1:p.Leu1141Ser	31	27.8	1	1	1
2	25061366	G	A	2_25061366_G_A	ADCY3	234	ADCY3	0	DEASD_0171_001	male	Satterstrom2020	no-recall	ASD	missense_variant	dnMIS	XM_005264102.1:c.1547C>T	XP_005264159.1:p.Ala516Val	17.99	11.3	1	1	1
2	25046224	C	T	2_25046224_C_T	ADCY3	234	ADCY3	0	SF0143189.p1	female	SPARK_WES_1	recalled	ASD	missense_variant	dnMIS	XM_005264102.1:c.2803G>A	XP_005264159.1:p.Glu935Lys	29.4	34	1	1	1
2	25065146	G	A	2_25065146_G_A	ADCY3	234	ADCY3	0	SF0086281.p1	male	SPARK_WES_1	recalled	ASD	synonymous_variant	dnSYN	XM_005264102.1:c.933C>T	XP_005264159.1:p.Tyr311=	9.305	10.65	1	1	1
2	25046118	C	T	2_25046118_C_T	ADCY3	234	ADCY3	0	1-0051-005	male	Yuen2017	no-recall	ASD	missense_variant	dnMIS30	XM_005264102.1:c.2909G>A	XP_005264159.1:p.Cys970Tyr	33	29	1	1	1
14	24787930	T	C	14_24787930_T_C	ADCY4	235	ADCY4	0	DDDF208881.p1	female	DDD13K	recalled	DD	missense_variant	dnMIS	XM_005267391.1:c.3050A>G	XP_005267448.1:p.Tyr1017Cys	26	18.04	1	1	1
14	24788370	C	T	14_24788370_C_T	ADCY4	235	ADCY4	0	GDX_21210	male	GeneDx	no-recall	DD	missense_variant	dnMIS	XM_005267391.1:c.2929G>A	XP_005267448.1:p.Val977Met	16.23	6.015	1	1	1
14	24791282	C	T	14_24791282_C_T	ADCY4	235	ADCY4	0	152314	male	Satterstrom2020	no-recall	ASD	missense_variant	dnMIS	XM_005267391.1:c.2615G>A	XP_005267448.1:p.Arg872Gln	29.5	24.8	1	1	1
3	123049782	C	T	3_123049782_C_T	ADCY5	236	ADCY5	0	12688.p1	male	CCDG_SSC	recalled	ASD	missense_variant	dnMIS30	XM_005247077.1:c.1600G>A	XP_005247134.1:p.Ala534Thr	35	37	1	1	1
3	123003524	G	A	3_123003524_G_A	ADCY5	236	ADCY5	0	DDDF203652.p1	female	DDD13K	recalled	DD	synonymous_variant	dnSYN	XM_005247077.1:c.3792C>T	XP_005247134.1:p.Gly1264=	15.76	10.8	1	1	1
3	123008754	G	A	3_123008754_G_A	ADCY5	236	ADCY5	0	DDDF202999.p1	male	DDD13K	recalled	DD	synonymous_variant	dnSYN	XM_005247077.1:c.3450C>T	XP_005247134.1:p.Ile1150=	13.44	10.59	1	1	1
3	123010118	G	A	3_123010118_G_A	ADCY5	236	ADCY5	0	GDX_53129	female	GeneDx	no-recall	DD	missense_variant	dnMIS30	XM_005247077.1:c.3244C>T	XP_005247134.1:p.Arg1082Trp	34	23.4	1	1	1
3	123010214	C	T	3_123010214_C_T	ADCY5	236	ADCY5	0	GDX_109836	female	GeneDx	no-recall	DD	missense_variant	dnMIS30	XM_005247077.1:c.3148G>A	XP_005247134.1:p.Glu1050Lys	34	36	1	1	1
3	123044288	C	T	3_123044288_C_T	ADCY5	236	ADCY5	0	GDX_116860	male	GeneDx	no-recall	DD	missense_variant	dnMIS	XM_005247077.1:c.1969G>A	XP_005247134.1:p.Ala657Thr	26.5	20.8	1	1	1
3	123071310	C	T	3_123071310_C_T	ADCY5	236	ADCY5	0	GDX_22368	male	GeneDx	no-recall	DD	missense_variant	dnMIS30	XM_005247077.1:c.1253G>A	XP_005247134.1:p.Arg418Gln	35	37	1	1	1
3	123039606	G	A	3_123039606_G_A	ADCY5	236	ADCY5	0	200675257@1082034415	female	Satterstrom2020	no-recall	ASD	missense_variant	dnMIS	XM_005247077.1:c.2101C>T	XP_005247134.1:p.Pro701Ser	21.1	9.894	1	1	1
3	123044231	C	T	3_123044231_C_T	ADCY5	236	ADCY5	0	05HI3915A	female	Satterstrom2020	no-recall	ASD	missense_variant	dnMIS	XM_005247077.1:c.2026G>A	XP_005247134.1:p.Ala676Thr	21.1	14.93	1	1	1
3	123049800	C	T	3_123049800_C_T	ADCY5	236	ADCY5	0	ASC_CA_60_A	male	Satterstrom2020	no-recall	ASD	missense_variant	dnMIS30	XM_005247077.1:c.1582G>A	XP_005247134.1:p.Glu528Lys	34	37	1	1	1
12	49164710	G	A	12_49164710_G_A	ADCY6	237	ADCY6	0	DDDF203970.p1	female	DDD13K	recalled	DD	missense_variant	dnMIS30	NM_015270.3:c.3095C>T	NP_056085.1:p.Thr1032Met	33	28.2	1	1	1
12	49164679	C	A	12_49164679_C_A	ADCY6	237	ADCY6	0	GDX_57411	female	GeneDx	no-recall	DD	synonymous_variant	dnSYN	NM_015270.3:c.3126G>T	NP_056085.1:p.Gly1042=	19.04	9.897	1	1	1
12	49168479	C	G	12_49168479_C_G	ADCY6	237	ADCY6	0	GDX_84067	male	GeneDx	no-recall	DD	missense_variant	dnMIS	NM_015270.3:c.2161G>C	NP_056085.1:p.Gly721Arg	22.7	11.13	1	1	1
12	49169100	C	T	12_49169100_C_T	ADCY6	237	ADCY6	0	GDX_74609	male	GeneDx	no-recall	DD	missense_variant	dnMIS	NM_015270.3:c.1966G>A	NP_056085.1:p.Asp656Asn	23.7	18.06	1	1	1
12	49171425	ATC	A	12_49171425_ATC_A	ADCY6	237	ADCY6	0	GDX_18963	female	GeneDx	no-recall	DD	frameshift_variant	dnLGD	NM_015270.3:c.1107_1108delGA	NP_056085.1:p.Lys369Asnfs*7	34	38	1	3	1
12	49167420	C	T	12_49167420_C_T	ADCY6	237	ADCY6	0	F10314-4	male	Satterstrom2020	no-recall	ASD	missense_variant	dnMIS	NM_015270.3:c.2453G>A	NP_056085.1:p.Gly818Glu	19.65	11.06	1	1	1
16	50347916	C	T	16_50347916_C_T	ADCY7	238	ADCY7	0	DDDF213027.p1	female	DDD13K	recalled	DD	synonymous_variant	dnSYN	XM_005255783.1:c.2799C>T	XP_005255840.1:p.Ile933=	21.3	11.21	1	1	1
16	50348241	G	A	16_50348241_G_A	ADCY7	238	ADCY7	0	DDDF202472.p2	female	DDD13K	recalled	DD	synonymous_variant	dnSYN	XM_005255783.1:c.2895G>A	XP_005255840.1:p.Val965=	14.3	10.77	1	1	1
16	50327291	G	A	16_50327291_G_A	ADCY7	238	ADCY7	0	GDX_42243	male	GeneDx	no-recall	DD	synonymous_variant	dnSYN	XM_005255783.1:c.714G>A	XP_005255840.1:p.Pro238=	3.776	0.179	1	1	1
16	50339449	C	T	16_50339449_C_T	ADCY7	238	ADCY7	0	GDX_40625	male	GeneDx	no-recall	DD	missense_variant	dnMIS	XM_005255783.1:c.1631C>T	XP_005255840.1:p.Ser544Leu	14.71	8.324	1	1	1
16	50343555	C	T	16_50343555_C_T	ADCY7	238	ADCY7	0	GDX_81849	female	GeneDx	no-recall	DD	missense_variant	dnMIS	XM_005255783.1:c.2158C>T	XP_005255840.1:p.Pro720Ser	20.5	19.2	1	1	1
16	50344601	T	A	16_50344601_T_A	ADCY7	238	ADCY7	0	GDX_42764	male	GeneDx	no-recall	DD	missense_variant	dnMIS	XM_005255783.1:c.2164T>A	XP_005255840.1:p.Tyr722Asn	22.9	15.5	1	1	1
16	50348306	G	A	16_50348306_G_A	ADCY7	238	ADCY7	0	80001103406	male	Satterstrom2020	no-recall	ASD	missense_variant	dnMIS30	XM_005255783.1:c.2960G>A	XP_005255840.1:p.Arg987His	35	36	1	1	1
16	50332899	C	T	16_50332899_C_T	ADCY7	238	ADCY7	0	SF0111477.p1	male	SPARK_WES_1	recalled	ASD	missense_variant	dnMIS30	XM_005255783.1:c.1033C>T	XP_005255840.1:p.Arg345Trp	35	23.6	1	1	1
16	50338291	C	T	16_50338291_C_T	ADCY7	238	ADCY7	0	SF0072007.p1	male	SPARK_WES_1	recalled	ASD	synonymous_variant	dnSYN	XM_005255783.1:c.1389C>T	XP_005255840.1:p.Pro463=	7.198	1.155	1	1	1
16	50338337	C	T	16_50338337_C_T	ADCY7	238	ADCY7	0	SF0017248.p1	male	SPARK_WES_1	recalled	ASD	missense_variant	dnMIS30	XM_005255783.1:c.1435C>T	XP_005255840.1:p.Arg479Trp	34	19.78	1	1	1
8	131826325	C	T	8_131826325_C_T	ADCY8	239	ADCY8	0	13390.s1	female	CCDG_SSC	recalled	sibling	missense_variant	dnMIS30	NM_001115.2:c.2903G>A	NP_001106.1:p.Arg968Gln	33	23.5	1	1	1
8	131949377	G	A	8_131949377_G_A	ADCY8	239	ADCY8	0	DDDF202427.p1	female	DDD13K	recalled	DD	missense_variant	dnMIS30	NM_001115.2:c.1423C>T	NP_001106.1:p.Arg475Cys	35	28.3	1	1	1
8	132052246	G	A	8_132052246_G_A	ADCY8	239	ADCY8	0	DDDF207550.p1	male	DDD13K	recalled	DD	missense_variant	dnMIS	NM_001115.2:c.334C>T	NP_001106.1:p.Arg112Cys	23.7	19.87	1	1	1
8	131826440	G	A	8_131826440_G_A	ADCY8	239	ADCY8	0	GDX_13868	male	GeneDx	no-recall	DD	stop_gained	dnLGD	NM_001115.2:c.2788C>T	NP_001106.1:p.Arg930*	48	55	1	1	1
8	131896887	G	A	8_131896887_G_A	ADCY8	239	ADCY8	0	GDX_113481	male	GeneDx	no-recall	DD	missense_variant	dnMIS30	NM_001115.2:c.2032C>T	NP_001106.1:p.Arg678Trp	34	31	1	1	1
8	132002653	C	T	8_132002653_C_T	ADCY8	239	ADCY8	0	GDX_106493	male	GeneDx	no-recall	DD	missense_variant	dnMIS30	NM_001115.2:c.1096G>A	NP_001106.1:p.Glu366Lys	34	36	1	1	1
8	131792713	G	A	8_131792713_G_A	ADCY8	239	ADCY8	0	rumc_patient_866	male	RUMC	no-recall	DD	missense_variant	dnMIS	NM_001115.2:c.3679C>T	NP_001106.1:p.Arg1227Trp	25.8	21.2	1	1	1
8	131964115	T	C	8_131964115_T_C	ADCY8	239	ADCY8	0	rumc_patient_1557	male	RUMC	no-recall	DD	missense_variant	dnMIS	NM_001115.2:c.1240A>G	NP_001106.1:p.Ser414Gly	26.4	32	1	1	1
16	4016387	C	T	16_4016387_C_T	ADCY9	240	ADCY9	0	DDDF202700.p1	female	DDD13K	recalled	DD	missense_variant	dnMIS	XM_005255079.1:c.3508G>A	XP_005255136.1:p.Asp1170Asn	22.8	18.97	1	1	1
16	4164495	T	A	16_4164495_T_A	ADCY9	240	ADCY9	0	DDDF200897.p1	female	DDD13K	recalled	DD	missense_variant	dnMIS	XM_005255079.1:c.949A>T	XP_005255136.1:p.Ile317Phe	24.7	16.34	1	1	1
16	4016471	C	T	16_4016471_C_T	ADCY9	240	ADCY9	0	GDX_17588	male	GeneDx	no-recall	DD	missense_variant	dnMIS	XM_005255079.1:c.3424G>A	XP_005255136.1:p.Ala1142Thr	9.464	7.287	1	1	1
16	4042178	C	T	16_4042178_C_T	ADCY9	240	ADCY9	0	GDX_76348	female	GeneDx	no-recall	DD	missense_variant	dnMIS	XM_005255079.1:c.2233G>A	XP_005255136.1:p.Ala745Thr	26.1	22.1	1	1	1
16	4029255	G	A	16_4029255_G_A	ADCY9	240	ADCY9	0	SF0036020.p1	male	SPARK_WES_1	recalled	ASD	synonymous_variant	dnSYN	XM_005255079.1:c.2598C>T	XP_005255136.1:p.Asp866=	13.29	9.596	1	1	1
18	909603	T	TA	18_909603_T_TA	ADCYAP1	241	ADCYAP1	0	GDX_82688	male	GeneDx	no-recall	DD	frameshift_variant	dnLGD	XM_005258081.1:c.986dupA	XP_005258138.1:p.Asn329Lysfs*32	35	20.2	1	1	2
4	2901062	G	GT	4_2901062_G_GT	ADD1	243	ADD1	0	DDDF203308.p1	male	DDD13K	recalled	DD	frameshift_variant	dnLGD	XM_005247933.1:c.1063dupT	XP_005247990.1:p.Ser355Phefs*20	35	31	1	1	2
4	2896428	C	T	4_2896428_C_T	ADD1	243	ADD1	0	GDX_46019	male	GeneDx	no-recall	DD	synonymous_variant	dnSYN	XM_005247933.1:c.711C>T	XP_005247990.1:p.Val237=	18.48	9.185	1	1	1
4	2916664	C	T	4_2916664_C_T	ADD1	243	ADD1	0	GDX_78789	female	GeneDx	no-recall	DD	synonymous_variant	dnSYN	XM_005247933.1:c.1845C>T	XP_005247990.1:p.His615=	15.75	9.371	1	1	1
4	2883684	C	T	4_2883684_C_T	ADD1	243	ADD1	0	rumc_patient_1096	male	RUMC	no-recall	DD	synonymous_variant	dnSYN	XM_005247933.1:c.255C>T	XP_005247990.1:p.Pro85=	14.76	9.797	1	1	1
4	2901077	C	T	4_2901077_C_T	ADD1	243	ADD1	0	SF0109227.p1	male	SPARK_WES_1	recalled	ASD	missense_variant	dnMIS	XM_005247933.1:c.1076C>T	XP_005247990.1:p.Pro359Leu	24.6	13.1	1	1	1
10	111872668	C	A	10_111872668_C_A	ADD3	245	ADD3	0	14479.p1	male	CCDG_SSC	recalled	ASD	missense_variant	dnMIS	NM_016824.3:c.329C>A	NP_058432.1:p.Pro110His	29.2	25.8	1	1	1
10	111885649	T	C	10_111885649_T_C	ADD3	245	ADD3	0	DDDF211247.p1	female	DDD13K	recalled	DD	synonymous_variant	dnSYN	NM_016824.3:c.1467T>C	NP_058432.1:p.Asn489=	5.152	9.91	1	1	1
10	111884010	C	T	10_111884010_C_T	ADD3	245	ADD3	0	rumc_patient_2341	male	RUMC	no-recall	DD	missense_variant	dnMIS	NM_016824.3:c.1379C>T	NP_058432.1:p.Thr460Ile	17.92	12.82	1	1	1
10	111878999	A	G	10_111878999_A_G	ADD3	245	ADD3	0	SF0088716.p1	female	SPARK_WES_1	recalled	ASD	missense_variant	dnMIS	NM_016824.3:c.748A>G	NP_058432.1:p.Ile250Val	23.4	17.97	1	1	1
6	147013978	C	G	6_147013978_C_G	ADGB	21212	ADGB	0	GDX_93145	male	GeneDx	no-recall	DD	missense_variant	dnMIS	NM_024694.3:c.1504C>G	NP_078970.3:p.Pro502Ala	23.3	11.11	1	1	1
6	147038678	A	T	6_147038678_A_T	ADGB	21212	ADGB	0	GDX_43663	female	GeneDx	no-recall	DD	synonymous_variant	dnSYN	NM_024694.3:c.1935A>T	NP_078970.3:p.Ile645=	1.304	11.43	1	1	1
6	147054361	C	A	6_147054361_C_A	ADGB	21212	ADGB	0	GDX_77595	male	GeneDx	no-recall	DD	missense_variant	dnMIS	NM_024694.3:c.2626C>A	NP_078970.3:p.Leu876Ile	11.87	4.162	1	1	1
6	147055057	G	T	6_147055057_G_T	ADGB	21212	ADGB	0	GDX_112988	male	GeneDx	no-recall	DD	missense_variant	dnMIS	NM_024694.3:c.2685G>T	NP_078970.3:p.Met895Ile	0.225	1.225	1	1	1
6	147123030	G	A	6_147123030_G_A	ADGB	21212	ADGB	0	GDX_12770	female	GeneDx	no-recall	DD	synonymous_variant	dnSYN	NM_024694.3:c.4701G>A	NP_078970.3:p.Ala1567=	16.46	13.71	1	1	1
6	147122366	C	T	6_147122366_C_T	ADGB	21212	ADGB	0	AGG0091	male	Satterstrom2020	no-recall	ASD	stop_gained	dnLGD	NM_024694.3:c.4585C>T	NP_078970.3:p.Arg1529*	36	12.88	1	1	1
6	146975279	A	G	6_146975279_A_G	ADGB	21212	ADGB	0	SF0065656.p1	male	SPARK_WES_1	recalled	ASD	synonymous_variant	dnSYN	NM_024694.3:c.339A>G	NP_078970.3:p.Val113=	0.33	0.582	1	1	1
6	147123049	C	T	6_147123049_C_T	ADGB	21212	ADGB	0	SF0010928.p2	male	SPARK_WES_1	recalled	ASD	stop_gained	dnLGD	NM_024694.3:c.4720C>T	NP_078970.3:p.Arg1574*	48	37	1	1	1
8	37686847	G	A	8_37686847_G_A	GPR124	17849	ADGRA2	1	GDX_9541	female	GeneDx	no-recall	DD	missense_variant	dnMIS	NM_032777.9:c.479G>A	NP_116166.9:p.Arg160Gln	24.2	26.9	1	1	1
4	22389691	G	A	4_22389691_G_A	GPR125	13839	ADGRA3	1	13333.s1	male	CCDG_SSC	recalled	sibling	synonymous_variant	dnSYN	NM_145290.3:c.3603C>T	NP_660333.2:p.Ser1201=	9.047	2.066	1	1	1
4	22390766	C	T	4_22390766_C_T	GPR125	13839	ADGRA3	1	DDDF201703.p2	female	DDD13K	recalled	DD	missense_variant	dnMIS30	NM_145290.3:c.2668G>A	NP_660333.2:p.Gly890Ser	32	23	1	1	1
4	22414861	C	T	4_22414861_C_T	GPR125	13839	ADGRA3	1	DDDF200447.p1	female	DDD13K	recalled	DD	missense_variant	dnMIS	NM_145290.3:c.2176G>A	NP_660333.2:p.Asp726Asn	19.57	12.41	1	1	1
4	22404350	T	A	4_22404350_T_A	GPR125	13839	ADGRA3	1	GDX_28429	male	GeneDx	no-recall	DD	missense_variant	dnMIS	NM_145290.3:c.2305A>T	NP_660333.2:p.Ile769Phe	23.5	16.7	1	1	1
4	22440041	G	T	4_22440041_G_T	GPR125	13839	ADGRA3	1	GDX_112986	male	GeneDx	no-recall	DD	missense_variant	dnMIS	NM_145290.3:c.923C>A	NP_660333.2:p.Ala308Asp	26.1	21.5	1	1	1
4	22390013	G	A	4_22390013_G_A	GPR125	13839	ADGRA3	1	SF0047380.p1	male	SPARK_WES_1	recalled	ASD	missense_variant	dnMIS	NM_145290.3:c.3281C>T	NP_660333.2:p.Ala1094Val	25	20.7	1	1	1
8	143620747	A	G	8_143620747_A_G	BAI1	943	ADGRB1	1	DDDF200998.p1	male	DDD13K	recalled	DD	missense_variant	dnMIS	XM_005251015.1:c.3670A>G	XP_005251072.1:p.Lys1224Glu	24.3	19.41	1	1	1
8	143614706	G	A	8_143614706_G_A	BAI1	943	ADGRB1	1	GDX_76664	male	GeneDx	no-recall	DD	stop_gained	dnLGD	XM_005251015.1:c.3440G>A	XP_005251072.1:p.Trp1147*	41	44	1	1	1
8	143562656	G	A	8_143562656_G_A	BAI1	943	ADGRB1	1	SF0106388.p2	male	SPARK_WES_1	recalled	ASD	missense_variant	dnMIS30	XM_005251015.1:c.1861G>A	XP_005251072.1:p.Ala621Thr	32	31	1	1	1
6	70034815	T	A	6_70034815_T_A	BAI3	945	ADGRB3	1	12550.p1	female	CCDG_SSC	recalled	ASD	missense_variant	dnMIS30	XM_005248752.1:c.2866T>A	XP_005248809.1:p.Phe956Ile	33	35	1	1	1
6	70040421	G	A	6_70040421_G_A	BAI3	945	ADGRB3	1	11634.s1	male	CCDG_SSC	recalled	sibling	missense_variant	dnMIS30	XM_005248752.1:c.3059G>A	XP_005248809.1:p.Gly1020Glu	33	34	1	1	1
6	70049285	G	A	6_70049285_G_A	BAI3	945	ADGRB3	1	DDDF208763.p1	male	DDD13K	recalled	DD	synonymous_variant	dnSYN	XM_005248752.1:c.3348G>A	XP_005248809.1:p.Ala1116=	10.79	6.83	1	1	1
6	69349095	G	C	6_69349095_G_C	BAI3	945	ADGRB3	1	GDX_89454	male	GeneDx	no-recall	DD	missense_variant	dnMIS	XM_005248752.1:c.528G>C	XP_005248809.1:p.Glu176Asp	20.8	10.68	1	1	1
6	69640522	C	T	6_69640522_C_T	BAI3	945	ADGRB3	1	GDX_38203	female	GeneDx	no-recall	DD	stop_gained	dnLGD	XM_005248752.1:c.829C>T	XP_005248809.1:p.Gln277*	39	45	1	1	1
6	69666660	C	T	6_69666660_C_T	BAI3	945	ADGRB3	1	10C109058	male	Satterstrom2020	no-recall	ASD	missense_variant	dnMIS	XM_005248752.1:c.1484C>T	XP_005248809.1:p.Thr495Met	23.7	14.12	1	1	1
6	69666672	T	G	6_69666672_T_G	BAI3	945	ADGRB3	1	1572023	male	Satterstrom2020	no-recall	ASD	missense_variant	dnMIS	XM_005248752.1:c.1496T>G	XP_005248809.1:p.Val499Gly	27	16.93	1	1	1
6	69349303	G	T	6_69349303_G_T	BAI3	945	ADGRB3	1	SF0031421.p1	male	SPARK_WES_1	recalled	ASD	missense_variant	dnMIS	XM_005248752.1:c.736G>T	XP_005248809.1:p.Ala246Ser	15.6	12.99	1	1	1
6	69703687	C	T	6_69703687_C_T	BAI3	945	ADGRB3	1	SF0024265.s1	female	SPARK_WES_1	recalled	sibling	stop_gained	dnLGD	XM_005248752.1:c.1762C>T	XP_005248809.1:p.Arg588*	39	46	1	1	1
6	70048901	C	T	6_70048901_C_T	BAI3	945	ADGRB3	1	SF0110129.s1	male	SPARK_WES_1	recalled	sibling	synonymous_variant	dnSYN	XM_005248752.1:c.3282C>T	XP_005248809.1:p.Asn1094=	11.28	6.603	1	1	1
6	69348649	T	A	6_69348649_T_A	BAI3	945	ADGRB3	1	1-0986-003	male	Yuen2017	no-recall	ASD	missense_variant	dnMIS	XM_005248752.1:c.82T>A	XP_005248809.1:p.Phe28Ile	19.64	14.66	1	1	1
12	131466436	G	A	12_131466436_G_A	GPR133	19893	ADGRD1	1	12492.s1	male	CCDG_SSC	recalled	sibling	synonymous_variant	dnSYN	XM_005253565.1:c.414G>A	XP_005253622.1:p.Thr138=	6.667	0.049	1	1	1
12	131471727	C	T	12_131471727_C_T	GPR133	19893	ADGRD1	1	GDX_114631	male	GeneDx	no-recall	DD	missense_variant	dnMIS30	XM_005253565.1:c.674C>T	XP_005253622.1:p.Pro225Leu	31	21.7	1	1	1
12	131471837	A	G	12_131471837_A_G	GPR133	19893	ADGRD1	1	GDX_120688	female	GeneDx	no-recall	DD	missense_variant	dnMIS	XM_005253565.1:c.784A>G	XP_005253622.1:p.Ile262Val	24.6	18.21	1	1	1
12	131590314	C	T	12_131590314_C_T	GPR133	19893	ADGRD1	1	DEASD_1069_001	male	Satterstrom2020	no-recall	ASD	synonymous_variant	dnSYN	XM_005253565.1:c.1887C>T	XP_005253622.1:p.Ile629=	14.75	10.24	1	1	1
12	131476812	A	C	12_131476812_A_C	GPR133	19893	ADGRD1	1	SF0124962.s1	female	SPARK_WES_1	recalled	sibling	missense_variant	dnMIS	XM_005253565.1:c.937A>C	XP_005253622.1:p.Thr313Pro	0.378	8.569	1	1	1
19	6926380	G	A	19_6926380_G_A	EMR1	3336	ADGRE1	1	12997.p1	male	CCDG_SSC	recalled	ASD	missense_variant	dnMIS	NM_001974.4:c.1990G>A	NP_001965.3:p.Gly664Ser	22.1	15.63	1	1	1
19	6908768	C	T	19_6908768_C_T	EMR1	3336	ADGRE1	1	GDX_52228	male	GeneDx	no-recall	DD	synonymous_variant	dnSYN	NM_001974.4:c.1107C>T	NP_001965.3:p.Thr369=	8.573	1.758	1	1	1
19	6908764	C	T	19_6908764_C_T	EMR1	3336	ADGRE1	1	SF0046483.s1	male	SPARK_WES_1	recalled	sibling	missense_variant	dnMIS	NM_001974.4:c.1103C>T	NP_001965.3:p.Thr368Met	23.4	10.99	1	1	1
19	14865792	C	T	19_14865792_C_T	EMR2	3337	ADGRE2	1	GDX_117311	male	GeneDx	no-recall	DD	missense_variant	dnMIS	XM_005259884.1:c.1771G>A	XP_005259941.1:p.Val591Ile	11.96	3.59	1	1	1
19	14875356	G	T	19_14875356_G_T	EMR2	3337	ADGRE2	1	GDX_91873	female	GeneDx	no-recall	DD	missense_variant	dnMIS	XM_005259884.1:c.1180C>A	XP_005259941.1:p.Gln394Lys	3.703	11.91	1	1	1
19	14877869	G	A	19_14877869_G_A	EMR2	3337	ADGRE2	1	GDX_67499	male	GeneDx	no-recall	DD	synonymous_variant	dnSYN	XM_005259884.1:c.615C>T	XP_005259941.1:p.Cys205=	2.78	3.163	1	1	1
19	14877845	C	G	19_14877845_C_G	EMR2	3337	ADGRE2	1	rumc_patient_2018	female	RUMC	no-recall	DD	synonymous_variant	dnSYN	XM_005259884.1:c.639G>C	XP_005259941.1:p.Thr213=	10.06	2.85	1	1	1
19	14761920	T	A	19_14761920_T_A	EMR3	23647	ADGRE3	1	rumc_patient_1884	female	RUMC	no-recall	DD	missense_variant	dnMIS	NM_032571.3:c.674A>T	NP_115960.2:p.Asp225Val	13.1	5.104	1	1	1
19	14758168	G	A	19_14758168_G_A	EMR3	23647	ADGRE3	1	SF0074691.p1	male	SPARK_WES_1	recalled	ASD	missense_variant	dnMIS	NM_032571.3:c.707C>T	NP_115960.2:p.Ala236Val	3.426	0.01	1	1	1
19	14499524	G	T	19_14499524_G_T	CD97	1711	ADGRE5	1	DDDF205234.p1	female	DDD13K	recalled	DD	synonymous_variant	dnSYN	XM_005260170.1:c.261G>T	XP_005260227.1:p.Arg87=	1.923	3.609	1	1	1
19	14508912	CAG	C	19_14508912_CAG_C	CD97	1711	ADGRE5	1	DDDF200174.p1	female	DDD13K	recalled	DD	frameshift_variant	dnLGD	XM_005260170.1:c.1039_1040delGA	XP_005260227.1:p.Asp347Leufs*19	23.3	16.29	1	3	1
19	14512243	G	A	19_14512243_G_A	CD97	1711	ADGRE5	1	DDDF211851.p1	male	DDD13K	recalled	DD	missense_variant	dnMIS	XM_005260170.1:c.1120G>A	XP_005260227.1:p.Val374Ile	0.111	9.763	1	1	1
19	14517542	C	T	19_14517542_C_T	CD97	1711	ADGRE5	1	DDDF206002.p1	male	DDD13K	recalled	DD	synonymous_variant	dnSYN	XM_005260170.1:c.2256C>T	XP_005260227.1:p.Leu752=	15.74	9.643	1	1	1
19	14507970	G	A	19_14507970_G_A	CD97	1711	ADGRE5	1	GDX_69259	male	GeneDx	no-recall	DD	missense_variant	dnMIS	XM_005260170.1:c.737G>A	XP_005260227.1:p.Arg246His	4.992	5.183	1	1	1
19	14499574	A	G	19_14499574_A_G	CD97	1711	ADGRE5	1	SF0094395.p1	male	SPARK_WES_1	recalled	ASD	missense_variant	dnMIS	XM_005260170.1:c.311A>G	XP_005260227.1:p.Asn104Ser	0.001	1.755	1	1	1
19	14516753	T	C	19_14516753_T_C	CD97	1711	ADGRE5	1	SF0104678.s1	female	SPARK_WES_1	recalled	sibling	splice_donor_variant	dnLGD	XM_005260170.1:c.1998+2T>C	-	22.6	15.81	1	1	1
6	47649340	G	A	6_47649340_G_A	GPR111	18991	ADGRF2	1	DDDF209322.p1	male	DDD13K	recalled	DD	missense_variant	dnMIS	XM_005248939.1:c.1045G>A	XP_005248996.1:p.Ala349Thr	23.3	15.49	1	1	1
6	47649745	C	T	6_47649745_C_T	GPR111	18991	ADGRF2	1	DDDF204834.p1	male	DDD13K	recalled	DD	missense_variant	dnMIS30	XM_005248939.1:c.1450C>T	XP_005248996.1:p.Arg484Cys	32	18.41	1	1	1
6	47646865	T	G	6_47646865_T_G	GPR111	18991	ADGRF2	1	GDX_102754	female	GeneDx	no-recall	DD	missense_variant	dnMIS	XM_005248939.1:c.466T>G	XP_005248996.1:p.Phe156Val	25.6	17.16	1	1	1
2	26534704	G	A	2_26534704_G_A	GPR113	18989	ADGRF3	1	SF0014853.s1	female	SPARK_WES_1	recalled	sibling	missense_variant	dnMIS	NM_001145168.1:c.1892C>T	NP_001138640.1:p.Pro631Leu	22.8	8.629	1	1	1
6	47682097	C	T	6_47682097_C_T	GPR115	19011	ADGRF4	1	DDDF205271.p1	female	DDD13K	recalled	DD	synonymous_variant	dnSYN	NM_153838.3:c.1116C>T	NP_722580.3:p.Asn372=	3.855	0.01	1	1	1
6	46830671	T	C	6_46830671_T_C	GPR116	19030	ADGRF5	1	GDX_77143	male	GeneDx	no-recall	DD	missense_variant	dnMIS	XM_005248892.1:c.2273A>G	XP_005248949.1:p.Asn758Ser	0.091	4.078	1	1	1
6	46830694	G	A	6_46830694_G_A	GPR116	19030	ADGRF5	1	SF0025514.p1	male	SPARK_WES_1	recalled	ASD	synonymous_variant	dnSYN	XM_005248892.1:c.2250C>T	XP_005248949.1:p.Gly750=	8.933	5.038	1	1	1
6	46847621	C	T	6_46847621_C_T	GPR116	19030	ADGRF5	1	SF0146241.p1	male	SPARK_WES_1	recalled	ASD	missense_variant	dnMIS	XM_005248892.1:c.970G>A	XP_005248949.1:p.Ala324Thr	0.951	10.57	1	1	1
16	57687959	T	C	16_57687959_T_C	GPR56	4512	ADGRG1	1	GDX_101273	female	GeneDx	no-recall	DD	missense_variant	dnMIS	XM_005256238.1:c.697T>C	XP_005256295.1:p.Phe233Leu	8.414	12.73	1	1	1
16	57690473	A	G	16_57690473_A_G	GPR56	4512	ADGRG1	1	GDX_51649	male	GeneDx	no-recall	DD	missense_variant	dnMIS	XM_005256238.1:c.1126A>G	XP_005256295.1:p.Arg376Gly	7.754	2.897	1	1	1
16	57695718	C	T	16_57695718_C_T	GPR56	4512	ADGRG1	1	GDX_10802	male	GeneDx	no-recall	DD	missense_variant	dnMIS30	XM_005256238.1:c.1807C>T	XP_005256295.1:p.Arg603Trp	33	16.45	2	1	1
16	57695718	C	T	16_57695718_C_T	GPR56	4512	ADGRG1	1	GDX_17035	female	GeneDx	no-recall	DD	missense_variant	dnMIS30	XM_005256238.1:c.1807C>T	XP_005256295.1:p.Arg603Trp	33	16.45	2	1	1
16	57697413	T	G	16_57697413_T_G	GPR56	4512	ADGRG1	1	GDX_38521	female	GeneDx	no-recall	DD	synonymous_variant	dnSYN	XM_005256238.1:c.2016T>G	XP_005256295.1:p.Gly672=	8.737	8.967	1	1	1
X	19024142	A	G	X_19024142_A_G	GPR64	4516	ADGRG2	1	GDX_78340	male	GeneDx	no-recall	DD	missense_variant	dnMIS	NM_001079858.2:c.1817T>C	NP_001073327.1:p.Leu606Pro	24.8	14.68	1	1	1
16	57717886	C	A	16_57717886_C_A	GPR97	13728	ADGRG3	1	GDX_113703	female	GeneDx	no-recall	DD	synonymous_variant	dnSYN	XM_005255842.1:c.1065C>A	XP_005255899.1:p.Ile355=	19.44	9.951	1	1	1
X	135426634	G	A	X_135426634_G_A	GPR112	18992	ADGRG4	1	12211.s1	female	CCDG_SSC	recalled	sibling	missense_variant	dnMIS	NM_153834.3:c.769G>A	NP_722576.3:p.Gly257Arg	24.4	14.22	1	1	1
X	135431207	C	CA	X_135431207_C_CA	GPR112	18992	ADGRG4	1	DDDF204154.p1	female	DDD13K	recalled	DD	frameshift_variant	dnLGD	NM_153834.3:c.5348dupA	NP_722576.3:p.Asn1783Lysfs*3	24.7	36	1	1	2
X	135431671	G	A	X_135431671_G_A	GPR112	18992	ADGRG4	1	SP0022770	female	Feliciano2019	recalled	ASD	missense_variant	dnMIS	NM_153834.3:c.5806G>A	NP_722576.3:p.Ala1936Thr	7.232	2.532	1	1	1
X	135432246	CA	C	X_135432246_CA_C	GPR112	18992	ADGRG4	1	GDX_72597	female	GeneDx	no-recall	DD	frameshift_variant	dnLGD	NM_153834.3:c.6382delA	NP_722576.3:p.Arg2128Glufs*25	22.7	39	1	2	1
X	135426634	G	T	X_135426634_G_T	GPR112	18992	ADGRG4	1	SF0087337.p1	male	SPARK_WES_1	recalled	ASD	stop_gained	dnLGD	NM_153834.3:c.769G>T	NP_722576.3:p.Gly257*	36	37	1	1	1
X	135428803	A	C	X_135428803_A_C	GPR112	18992	ADGRG4	1	SF0013161.p1	male	SPARK_WES_1	recalled	ASD	missense_variant	dnMIS	NM_153834.3:c.2938A>C	NP_722576.3:p.Thr980Pro	17.88	12.23	1	1	1
X	135431669	T	C	X_135431669_T_C	GPR112	18992	ADGRG4	1	SF0022879.s1	female	SPARK_WES_1	recalled	sibling	missense_variant	dnMIS	NM_153834.3:c.5804T>C	NP_722576.3:p.Met1935Thr	0.003	0.003	1	1	1
16	57604401	G	A	16_57604401_G_A	GPR114	19010	ADGRG5	1	11526.p1	male	CCDG_SSC	recalled	ASD	missense_variant	dnMIS	NM_153837.1:c.1162G>A	NP_722579.1:p.Val388Ile	0.218	10.51	1	1	1
16	57601792	C	T	16_57601792_C_T	GPR114	19010	ADGRG5	1	DDDF201044.p1	male	DDD13K	recalled	DD	synonymous_variant	dnSYN	NM_153837.1:c.846C>T	NP_722579.1:p.Arg282=	12.89	3.552	1	1	1
6	142704909	C	T	6_142704909_C_T	GPR126	13841	ADGRG6	1	DDDF207860.p2	female	DDD13K	recalled	DD	missense_variant	dnMIS30	NM_198569.2:c.1151C>T	NP_940971.1:p.Ser384Phe	32	22.1	1	1	1
6	142704969	A	C	6_142704969_A_C	GPR126	13841	ADGRG6	1	DDDF202484.p1	female	DDD13K	recalled	DD	missense_variant	dnMIS	NM_198569.2:c.1211A>C	NP_940971.1:p.Lys404Thr	16.31	14.23	1	1	1
6	142711417	C	T	6_142711417_C_T	GPR126	13841	ADGRG6	1	DDDF204856.p1	female	DDD13K	recalled	DD	synonymous_variant	dnSYN	NM_198569.2:c.1245C>T	NP_940971.1:p.Ser415=	14.96	7.123	1	1	1
6	142724952	A	G	6_142724952_A_G	GPR126	13841	ADGRG6	1	DDDF211123.p1	male	DDD13K	recalled	DD	missense_variant	dnMIS	NM_198569.2:c.1969A>G	NP_940971.1:p.Ile657Val	22.9	10.84	1	1	1
6	142726929	A	C	6_142726929_A_C	GPR126	13841	ADGRG6	1	GDX_61533	male	GeneDx	no-recall	DD	synonymous_variant	dnSYN	NM_198569.2:c.2232A>C	NP_940971.1:p.Ala744=	0.896	10.51	1	1	1
6	142726944	C	T	6_142726944_C_T	GPR126	13841	ADGRG6	1	GDX_87254	female	GeneDx	no-recall	DD	synonymous_variant	dnSYN	NM_198569.2:c.2247C>T	NP_940971.1:p.Phe749=	12.94	9.847	1	1	1
6	142758628	G	A	6_142758628_G_A	GPR126	13841	ADGRG6	1	GDX_31608	female	GeneDx	no-recall	DD	missense_variant	dnMIS30	NM_198569.2:c.3377G>A	NP_940971.1:p.Arg1126Gln	33	34	1	1	1
6	142741075	T	C	6_142741075_T_C	GPR126	13841	ADGRG6	1	09C81713	male	Satterstrom2020	no-recall	ASD	synonymous_variant	dnSYN	NM_198569.2:c.3153T>C	NP_940971.1:p.Asn1051=	4.415	9.757	1	1	1
6	142732463	C	T	6_142732463_C_T	GPR126	13841	ADGRG6	1	SF0036063.s1	male	SPARK_WES_1	recalled	sibling	missense_variant	dnMIS	NM_198569.2:c.2456C>T	NP_940971.1:p.Thr819Met	24.9	16.4	1	1	1
3	100365425	G	C	3_100365425_G_C	GPR128	19241	ADGRG7	1	GDX_55491	male	GeneDx	no-recall	DD	missense_variant	dnMIS	NM_032787.2:c.1123G>C	NP_116176.2:p.Glu375Gln	0.19	8.329	1	1	1
3	100413829	C	CA	3_100413829_C_CA	GPR128	19241	ADGRG7	1	GDX_38212	female	GeneDx	no-recall	DD	frameshift_variant	dnLGD	NM_032787.2:c.2381dupA	NP_116176.2:p.Glu795Glyfs*15	24.3	19.13	1	1	2
3	100413790	C	T	3_100413790_C_T	GPR128	19241	ADGRG7	1	SF0102714.p3	female	SPARK_WES_1	recalled	ASD	missense_variant	dnMIS	NM_032787.2:c.2339C>T	NP_116176.2:p.Pro780Leu	0.002	2.432	1	1	1
19	14268081	G	A	19_14268081_G_A	LPHN1	20973	ADGRL1	1	11808.p1	female	CCDG_SSC	recalled	ASD	synonymous_variant	dnSYN	XM_005259819.1:c.2742C>T	XP_005259876.1:p.Ile914=	7.477	1.028	1	1	1
19	14263398	T	C	19_14263398_T_C	LPHN1	20973	ADGRL1	1	DDDF211071.p1	male	DDD13K	recalled	DD	missense_variant	dnMIS	XM_005259819.1:c.3466A>G	XP_005259876.1:p.Thr1156Ala	26.4	26.4	1	1	1
19	14271064	G	A	19_14271064_G_A	LPHN1	20973	ADGRL1	1	DDDF213426.p1	male	DDD13K	recalled	DD	stop_gained	dnLGD	XM_005259819.1:c.1675C>T	XP_005259876.1:p.Arg559*	36	41	1	1	1
19	14268820	C	T	19_14268820_C_T	LPHN1	20973	ADGRL1	1	GDX_48541	male	GeneDx	no-recall	DD	synonymous_variant	dnSYN	XM_005259819.1:c.2424G>A	XP_005259876.1:p.Ser808=	11.98	1.704	1	1	1
19	14263647	G	A	19_14263647_G_A	LPHN1	20973	ADGRL1	1	rumc_patient_1899	male	RUMC	no-recall	DD	synonymous_variant	dnSYN	XM_005259819.1:c.3387C>T	XP_005259876.1:p.Ser1129=	12.54	9.646	1	1	1
19	14271102	C	G	19_14271102_C_G	LPHN1	20973	ADGRL1	1	DEASD_0338_001	male	Satterstrom2020	no-recall	ASD	missense_variant	dnMIS	XM_005259819.1:c.1637G>C	XP_005259876.1:p.Ser546Thr	25.5	17.84	1	1	1
19	14273591	T	C	19_14273591_T_C	LPHN1	20973	ADGRL1	1	UK10K_SKUSE5080230	male	Satterstrom2020	no-recall	ASD	missense_variant	dnMIS	XM_005259819.1:c.1037A>G	XP_005259876.1:p.Tyr346Cys	25.4	20.7	1	1	1
19	14288464	C	T	19_14288464_C_T	LPHN1	20973	ADGRL1	1	SF0032395.s1	female	SPARK_WES_1	recalled	sibling	missense_variant	dnMIS	XM_005259819.1:c.163G>A	XP_005259876.1:p.Val55Ile	26.3	35	1	1	1
1	82434968	G	A	1_82434968_G_A	LPHN2	18582	ADGRL2	1	13496.p1	male	CCDG_SSC	recalled	ASD	missense_variant	dnMIS30	XM_005270666.1:c.2618G>A	XP_005270723.1:p.Arg873His	35	33	1	1	1
1	82416129	A	G	1_82416129_A_G	LPHN2	18582	ADGRL2	1	DDDF200436.p1	male	DDD13K	recalled	DD	synonymous_variant	dnSYN	XM_005270666.1:c.1455A>G	XP_005270723.1:p.Gly485=	0.074	3.677	1	1	1
1	82433781	T	C	1_82433781_T_C	LPHN2	18582	ADGRL2	1	DDDF209123.p1	female	DDD13K	recalled	DD	synonymous_variant	dnSYN	XM_005270666.1:c.2409T>C	XP_005270723.1:p.Ser803=	5.427	8.469	1	1	1
1	82431837	G	A	1_82431837_G_A	LPHN2	18582	ADGRL2	1	GDX_111268	male	GeneDx	no-recall	DD	missense_variant	dnMIS	XM_005270666.1:c.2101G>A	XP_005270723.1:p.Ala701Thr	25.4	22.7	1	1	1
1	82450966	T	C	1_82450966_T_C	LPHN2	18582	ADGRL2	1	GDX_3693	female	GeneDx	no-recall	DD	synonymous_variant	dnSYN	XM_005270666.1:c.3423T>C	XP_005270723.1:p.Asn1141=	9	9.286	1	1	1
1	82409390	G	T	1_82409390_G_T	LPHN2	18582	ADGRL2	1	SF0085257.s1	male	SPARK_WES_1	recalled	sibling	missense_variant	dnMIS30	XM_005270666.1:c.1135G>T	XP_005270723.1:p.Val379Leu	33	35	1	1	1
1	82409397	A	G	1_82409397_A_G	LPHN2	18582	ADGRL2	1	SF0021412.p1	male	SPARK_WES_1	recalled	ASD	missense_variant	dnMIS	XM_005270666.1:c.1142A>G	XP_005270723.1:p.Asn381Ser	26.5	27.9	1	1	1
4	62800598	C	T	4_62800598_C_T	LPHN3	20974	ADGRL3	1	DDDF203785.p1	male	DDD13K	recalled	DD	missense_variant	dnMIS30	XM_005265660.1:c.2153C>T	XP_005265717.1:p.Ala718Val	32	32	1	1	1
4	62800679	C	T	4_62800679_C_T	LPHN3	20974	ADGRL3	1	DDDF201243.p1	male	DDD13K	recalled	DD	missense_variant	dnMIS30	XM_005265660.1:c.2234C>T	XP_005265717.1:p.Ala745Val	32	32	1	1	1
4	62903477	G	A	4_62903477_G_A	LPHN3	20974	ADGRL3	1	DDDF201532.p1	female	DDD13K	recalled	DD	missense_variant	dnMIS30	XM_005265660.1:c.3620G>A	XP_005265717.1:p.Arg1207Gln	34	28.3	1	1	1
4	62936078	A	G	4_62936078_A_G	LPHN3	20974	ADGRL3	1	GDX_67487	male	GeneDx	no-recall	DD	missense_variant	dnMIS	XM_005265660.1:c.4066A>G	XP_005265717.1:p.Lys1356Glu	22.3	17.88	1	1	1
4	62897185	C	T	4_62897185_C_T	LPHN3	20974	ADGRL3	1	08C73487	male	Satterstrom2020	no-recall	ASD	missense_variant	dnMIS	XM_005265660.1:c.3448C>T	XP_005265717.1:p.Leu1150Phe	29.1	20.5	1	1	1
4	62936383	C	T	4_62936383_C_T	LPHN3	20974	ADGRL3	1	SF0048423.s1	male	SPARK_WES_1	recalled	sibling	synonymous_variant	dnSYN	XM_005265660.1:c.4371C>T	XP_005265717.1:p.Ala1457=	13.57	2.15	1	1	1
1	79392717	C	T	1_79392717_C_T	ELTD1	20822	ADGRL4	1	14662.s1	female	CCDG_SSC	recalled	sibling	missense_variant	dnMIS	NM_022159.3:c.937G>A	NP_071442.2:p.Asp313Asn	9.666	1.93	1	1	1
1	79412039	T	C	1_79412039_T_C	ELTD1	20822	ADGRL4	1	DDDF208747.p1	female	DDD13K	recalled	DD	missense_variant	dnMIS	NM_022159.3:c.245A>G	NP_071442.2:p.Tyr82Cys	23.4	14.4	1	1	1
1	79383723	T	C	1_79383723_T_C	ELTD1	20822	ADGRL4	1	GDX_10106	male	GeneDx	no-recall	DD	missense_variant	dnMIS	NM_022159.3:c.1474A>G	NP_071442.2:p.Ile492Val	1.124	3.921	1	1	1
1	79403500	GT	G	1_79403500_GT_G	ELTD1	20822	ADGRL4	1	GDX_26558	female	GeneDx	no-recall	DD	frameshift_variant	dnLGD	NM_022159.3:c.751delA	NP_071442.2:p.Thr251Argfs*3	32	21.6	1	2	1
1	79411969	G	A	1_79411969_G_A	ELTD1	20822	ADGRL4	1	AU3760302	female	Yuen2017	no-recall	ASD	synonymous_variant	dnSYN	NM_022159.3:c.315C>T	NP_071442.2:p.Thr105=	15.94	7.779	1	1	1
5	89923398	A	T	5_89923398_A_T	GPR98	17416	ADGRV1	1	12852.p1	male	CCDG_SSC	recalled	ASD	missense_variant	dnMIS	NM_032119.3:c.1043A>T	NP_115495.3:p.Asp348Val	27.4	25.5	1	1	1
5	89949288	G	A	5_89949288_G_A	GPR98	17416	ADGRV1	1	11484.p1	male	CCDG_SSC	recalled	ASD	missense_variant	dnMIS	NM_032119.3:c.3897G>A	NP_115495.3:p.Met1299Ile	22.9	15.56	1	1	1
5	90144469	A	G	5_90144469_A_G	GPR98	17416	ADGRV1	1	12832.p1	female	CCDG_SSC	recalled	ASD	missense_variant	dnMIS	NM_032119.3:c.17035A>G	NP_115495.3:p.Lys5679Glu	22.8	9.125	1	1	1
5	89923090	TAA	GTT	5_89923090_TAA_GTT	GPR98	17416	ADGRV1	1	DDDF208387.p1	female	DDD13K	recalled	DD	missense_variant	dnMIS	NM_032119.3:c.735_737delTAAinsGTT	NP_115495.3:p.IleAsn245MetPhe	15.45	17.5	1	3	3
5	89925099	A	T	5_89925099_A_T	GPR98	17416	ADGRV1	1	DDDF203526.p1	male	DDD13K	recalled	DD	missense_variant	dnMIS	NM_032119.3:c.1582A>T	NP_115495.3:p.Ile528Phe	23.5	22.9	1	1	1
5	90368385	T	C	5_90368385_T_C	GPR98	17416	ADGRV1	1	DDDF201918.p1	male	DDD13K	recalled	DD	missense_variant	dnMIS	NM_032119.3:c.18274T>C	NP_115495.3:p.Tyr6092His	26.3	18.93	1	1	1
5	90012409	G	A	5_90012409_G_A	GPR98	17416	ADGRV1	1	SP0009874	male	Feliciano2019	recalled	ASD	missense_variant	dnMIS	NM_032119.3:c.9310G>A	NP_115495.3:p.Val3104Ile	11.87	8.881	1	1	1
5	89939656	G	A	5_89939656_G_A	GPR98	17416	ADGRV1	1	GDX_54236	male	GeneDx	no-recall	DD	missense_variant	dnMIS	NM_032119.3:c.2590G>A	NP_115495.3:p.Gly864Arg	25.7	19.38	1	1	1
5	89943349	T	A	5_89943349_T_A	GPR98	17416	ADGRV1	1	GDX_80982	male	GeneDx	no-recall	DD	synonymous_variant	dnSYN	NM_032119.3:c.3057T>A	NP_115495.3:p.Thr1019=	13.23	9.801	1	1	1
5	89953987	A	G	5_89953987_A_G	GPR98	17416	ADGRV1	1	GDX_103923	male	GeneDx	no-recall	DD	synonymous_variant	dnSYN	NM_032119.3:c.4644A>G	NP_115495.3:p.Val1548=	0.082	0.084	1	1	1
5	89969871	G	A	5_89969871_G_A	GPR98	17416	ADGRV1	1	GDX_31833	male	GeneDx	no-recall	DD	missense_variant	dnMIS	NM_032119.3:c.4930G>A	NP_115495.3:p.Val1644Ile	24.4	23.4	1	1	1
5	89979537	G	A	5_89979537_G_A	GPR98	17416	ADGRV1	1	GDX_33925	female	GeneDx	no-recall	DD	synonymous_variant	dnSYN	NM_032119.3:c.5799G>A	NP_115495.3:p.Val1933=	4.17	0.761	1	1	1
5	89985715	G	C	5_89985715_G_C	GPR98	17416	ADGRV1	1	GDX_33979	male	GeneDx	no-recall	DD	missense_variant	dnMIS	NM_032119.3:c.6528G>C	NP_115495.3:p.Leu2176Phe	23.7	15.45	1	1	1
5	89990339	C	T	5_89990339_C_T	GPR98	17416	ADGRV1	1	GDX_54990	male	GeneDx	no-recall	DD	missense_variant	dnMIS	NM_032119.3:c.7766C>T	NP_115495.3:p.Thr2589Ile	24	24.3	1	1	1
5	90021421	G	T	5_90021421_G_T	GPR98	17416	ADGRV1	1	GDX_3066	female	GeneDx	no-recall	DD	missense_variant	dnMIS	NM_032119.3:c.10109G>T	NP_115495.3:p.Ser3370Ile	15.38	11.17	1	1	1
5	90049600	G	A	5_90049600_G_A	GPR98	17416	ADGRV1	1	GDX_67830	male	GeneDx	no-recall	DD	synonymous_variant	dnSYN	NM_032119.3:c.11331G>A	NP_115495.3:p.Val3777=	13.57	8.865	1	1	1
5	90052945	A	G	5_90052945_A_G	GPR98	17416	ADGRV1	1	GDX_27751	male	GeneDx	no-recall	DD	synonymous_variant	dnSYN	NM_032119.3:c.11907A>G	NP_115495.3:p.Pro3969=	12.92	9.532	1	1	1
5	90261271	G	A	5_90261271_G_A	GPR98	17416	ADGRV1	1	GDX_52224	female	GeneDx	no-recall	DD	missense_variant	dnMIS	NM_032119.3:c.17896G>A	NP_115495.3:p.Ala5966Thr	0.219	2.684	1	1	1
5	90459648	G	C	5_90459648_G_C	GPR98	17416	ADGRV1	1	GDX_11387	male	GeneDx	no-recall	DD	missense_variant	dnMIS	NM_032119.3:c.18852G>C	NP_115495.3:p.Glu6284Asp	21.6	8.53	2	1	1
5	90049642	TAAAG	T	5_90049642_TAAAG_T	GPR98	17416	ADGRV1	1	DEASD_1063_001	male	Satterstrom2020	no-recall	ASD	frameshift_variant	dnLGD	NM_032119.3:c.11374_11377delAAAG	NP_115495.3:p.Glu3793Thrfs*9	36	50	1	5	1
5	90449167	G	A	5_90449167_G_A	GPR98	17416	ADGRV1	1	98HI0379A	female	Satterstrom2020	no-recall	ASD	missense_variant	dnMIS30	NM_032119.3:c.18754G>A	NP_115495.3:p.Asp6252Asn	34	24.5	1	1	1
5	89913770	G	C	5_89913770_G_C	GPR98	17416	ADGRV1	1	SF0083156.p1	male	SPARK_WES_1	recalled	ASD	missense_variant	dnMIS	NM_032119.3:c.357G>C	NP_115495.3:p.Gln119His	22.2	14.47	1	1	1
5	89914925	T	G	5_89914925_T_G	GPR98	17416	ADGRV1	1	SF0071800.s1	male	SPARK_WES_1	recalled	sibling	missense_variant	dnMIS	NM_032119.3:c.380T>G	NP_115495.3:p.Leu127Arg	26.4	20.1	1	1	1
5	89980007	G	A	5_89980007_G_A	GPR98	17416	ADGRV1	1	SF0046030.p1	male	SPARK_WES_1	recalled	ASD	missense_variant	dnMIS	NM_032119.3:c.6269G>A	NP_115495.3:p.Arg2090His	26.2	14.77	1	1	1
5	89988477	G	A	5_89988477_G_A	GPR98	17416	ADGRV1	1	SF0074684.p1	male	SPARK_WES_1	recalled	ASD	missense_variant	dnMIS	NM_032119.3:c.7007G>A	NP_115495.3:p.Arg2336Gln	19.76	14.45	1	1	1
5	90020923	T	G	5_90020923_T_G	GPR98	17416	ADGRV1	1	SF0127237.p1	male	SPARK_WES_1	recalled	ASD	synonymous_variant	dnSYN	NM_032119.3:c.9927T>G	NP_115495.3:p.Pro3309=	10.49	8.59	1	1	1
5	90084029	C	T	5_90084029_C_T	GPR98	17416	ADGRV1	1	SF0081957.s1	female	SPARK_WES_1	recalled	sibling	missense_variant	dnMIS	NM_032119.3:c.13795C>T	NP_115495.3:p.His4599Tyr	23.7	12.55	1	1	1
5	90098576	T	C	5_90098576_T_C	GPR98	17416	ADGRV1	1	SF0033756.p1	male	SPARK_WES_1	recalled	ASD	synonymous_variant	dnSYN	NM_032119.3:c.14538T>C	NP_115495.3:p.Ser4846=	11.41	10.66	1	1	1
5	90459648	G	C	5_90459648_G_C	GPR98	17416	ADGRV1	1	SF0144763.p1	male	SPARK_WES_1	recalled	ASD	missense_variant	dnMIS	NM_032119.3:c.18852G>C	NP_115495.3:p.Glu6284Asp	21.6	8.53	2	1	1
4	100203533	T	C	4_100203533_T_C	ADH1A	249	ADH1A	0	GDX_7630	male	GeneDx	no-recall	DD	synonymous_variant	dnSYN	NM_000667.3:c.798A>G	NP_000658.1:p.Ser266=	2.9	3.126	1	1	1
4	100205609	GAC	G	4_100205609_GAC_G	ADH1A	249	ADH1A	0	GDX_89225	male	GeneDx	no-recall	DD	frameshift_variant	dnLGD	NM_000667.3:c.512_513delGT	NP_000658.1:p.Cys171Serfs*42	27.8	11.93	1	3	1
4	100239988	T	C	4_100239988_T_C	ADH1B	250	ADH1B	0	GDX_39670	male	GeneDx	no-recall	DD	missense_variant	dnMIS	NM_000668.4:c.74A>G	NP_000659.2:p.Glu25Gly	27.2	18.54	1	1	1
4	100232051	C	T	4_100232051_C_T	ADH1B	250	ADH1B	0	SF0096443.s1	male	SPARK_WES_1	recalled	sibling	missense_variant	dnMIS	NM_000668.4:c.974G>A	NP_000659.2:p.Ser325Asn	24.4	12.57	1	1	1
4	100240002	T	C	4_100240002_T_C	ADH1B	250	ADH1B	0	SF0096657.p1	male	SPARK_WES_1	recalled	ASD	synonymous_variant	dnSYN	NM_000668.4:c.60A>G	NP_000659.2:p.Lys20=	8.538	9.353	1	1	1
4	100266371	A	G	4_100266371_A_G	ADH1C	251	ADH1C	0	DDDF205455.p1	female	DDD13K	recalled	DD	synonymous_variant	dnSYN	NM_000669.3:c.312T>C	NP_000660.1:p.Cys104=	6.708	8.702	1	1	1
4	100268961	G	T	4_100268961_G_T	ADH1C	251	ADH1C	0	DDDF209657.p1	female	DDD13K	recalled	DD	missense_variant	dnMIS	NM_000669.3:c.61C>A	NP_000660.1:p.Pro21Thr	25.8	18.3	1	1	1
4	100052733	C	A	4_100052733_C_A	ADH4	252	ADH4	0	DDDF206835.p1	male	DDD13K	recalled	DD	synonymous_variant	dnSYN	NM_000670.3:c.765G>T	NP_000661.2:p.Pro255=	13.87	0.078	1	1	1
4	100137360	C	A	4_100137360_C_A	ADH6	255	ADH6	0	14363.s1	female	CCDG_SSC	recalled	sibling	missense_variant	dnMIS	NM_001102470.1:c.78G>T	NP_001095940.1:p.Glu26Asp	11.78	12.26	1	1	1
8	67361139	T	C	8_67361139_T_C	ADHFE1	16354	ADHFE1	0	GDX_45410	male	GeneDx	no-recall	DD	missense_variant	dnMIS	NM_144650.2:c.668T>C	NP_653251.2:p.Ile223Thr	26.9	26.7	1	1	1
8	67364258	C	T	8_67364258_C_T	ADHFE1	16354	ADHFE1	0	GDX_16514	male	GeneDx	no-recall	DD	missense_variant	dnMIS	NM_144650.2:c.805C>T	NP_653251.2:p.Arg269Trp	29.4	16.91	1	1	1
8	67380511	T	C	8_67380511_T_C	ADHFE1	16354	ADHFE1	0	GDX_31133	female	GeneDx	no-recall	DD	missense_variant	dnMIS	NM_144650.2:c.1328T>C	NP_653251.2:p.Val443Ala	26.9	26.1	1	1	1
20	37214728	C	G	20_37214728_C_G	ADIG	28606	ADIG	0	GDX_51166	male	GeneDx	no-recall	DD	missense_variant	dnMIS	NM_001018082.1:c.181C>G	NP_001018092.1:p.Pro61Ala	2.096	12.03	1	1	1
3	186571011	G	A	3_186571011_G_A	ADIPOQ	13633	ADIPOQ	0	AU4344301	male	Yuen2017	no-recall	ASD	missense_variant	dnMIS	NM_001177800.1:c.164G>A	NP_001171271.1:p.Arg55His	29	31	1	1	1
1	202917480	G	C	1_202917480_G_C	ADIPOR1	24040	ADIPOR1	0	GDX_50564	male	GeneDx	no-recall	DD	synonymous_variant	dnSYN	NM_015999.4:c.210C>G	NP_057083.2:p.Pro70=	8.797	9.983	1	1	1
1	202920185	T	C	1_202920185_T_C	ADIPOR1	24040	ADIPOR1	0	GDX_55265	male	GeneDx	no-recall	DD	missense_variant	dnMIS	NM_015999.4:c.14A>G	NP_057083.2:p.Lys5Arg	23.3	17.26	1	1	1
1	202920080	C	T	1_202920080_C_T	ADIPOR1	24040	ADIPOR1	0	SF0033401.p1	male	SPARK_WES_1	recalled	ASD	missense_variant	dnMIS	NM_015999.4:c.119G>A	NP_057083.2:p.Arg40Gln	21.8	10.69	1	1	1
12	1890136	A	G	12_1890136_A_G	ADIPOR2	24041	ADIPOR2	0	DDDF213318.p1	male	DDD13K	recalled	DD	synonymous_variant	dnSYN	XM_005253790.1:c.732A>G	XP_005253847.1:p.Gln244=	13.06	9.468	1	1	1
10	76285163	T	C	10_76285163_T_C	ADK	257	ADK	0	SF0133544.p1	male	SPARK_WES_1	recalled	ASD	synonymous_variant	dnSYN	NM_006721.3:c.705T>C	NP_006712.2:p.Asp235=	7.173	9.116	1	1	1
20	49509094	G	GT	20_49509094_G_GT	ADNP	15766	ADNP	0	13545.p1	male	CCDG_SSC	recalled	ASD	stop_gained	dnLGD	XM_005260354.1:c.2156dupA	XP_005260411.1:p.Tyr719*	32	19.67	2	1	2
20	49510027	CTT	C	20_49510027_CTT_C	ADNP	15766	ADNP	0	12130.p1	female	CCDG_SSC	recalled	ASD	frameshift_variant	dnLGD	XM_005260354.1:c.1222_1223delAA	XP_005260411.1:p.Lys408Valfs*31	32	37	3	3	1
20	49507987	CA	C	20_49507987_CA_C	ADNP	15766	ADNP	0	DDDF200468.p1	male	DDD13K	recalled	DD	frameshift_variant	dnLGD	XM_005260354.1:c.3263delT	XP_005260411.1:p.Met1088Serfs*5	35	40	1	2	1
20	49508382	CCTCA	C	20_49508382_CCTCA_C	ADNP	15766	ADNP	0	DDDF204340.p1	male	DDD13K	recalled	DD	frameshift_variant	dnLGD	XM_005260354.1:c.2865_2868delTGAG	XP_005260411.1:p.Ser955Argfs*36	35	39	2	5	1
20	49508751	CTTTA	C	20_49508751_CTTTA_C	ADNP	15766	ADNP	0	DDDF201751.p1	female	DDD13K	recalled	DD	frameshift_variant	dnLGD	XM_005260354.1:c.2496_2499delTAAA	XP_005260411.1:p.Asn832Lysfs*81	35	39	5	5	1
20	49508751	CTTTA	C	20_49508751_CTTTA_C	ADNP	15766	ADNP	0	DDDF202473.p1	male	DDD13K	recalled	DD	frameshift_variant	dnLGD	XM_005260354.1:c.2496_2499delTAAA	XP_005260411.1:p.Asn832Lysfs*81	35	39	5	5	1
20	49508751	CTTTAT	C	20_49508751_CTTTAT_C	ADNP	15766	ADNP	0	DDDF206955.p1	male	DDD13K	recalled	DD	frameshift_variant	dnLGD	XM_005260354.1:c.2495_2499delATAAA	XP_005260411.1:p.Asn832Serfs*4	35	39	1	6	1
20	49508756	TTTAA	T	20_49508756_TTTAA_T	ADNP	15766	ADNP	0	DDDF205362.p1	female	DDD13K	recalled	DD	frameshift_variant	dnLGD	XM_005260354.1:c.2491_2494delTTAA	XP_005260411.1:p.Leu831Ilefs*82	35	39	3	5	1
20	49508838	TA	T	20_49508838_TA_T	ADNP	15766	ADNP	0	DDDF209516.p1	male	DDD13K	recalled	DD	frameshift_variant	dnLGD	XM_005260354.1:c.2412delT	XP_005260411.1:p.Phe804Leufs*25	31	39	1	2	1
20	49508932	CT	C	20_49508932_CT_C	ADNP	15766	ADNP	0	DDDF211543.p1	male	DDD13K	recalled	DD	frameshift_variant	dnLGD	XM_005260354.1:c.2318delA	XP_005260411.1:p.Lys773Serfs*17	35	40	1	2	1
20	49509038	G	T	20_49509038_G_T	ADNP	15766	ADNP	0	DDDF206173.p1	male	DDD13K	recalled	DD	stop_gained	dnLGD	XM_005260354.1:c.2213C>A	XP_005260411.1:p.Ser738*	44	46	1	1	1
20	49509093	C	A	20_49509093_C_A	ADNP	15766	ADNP	0	DDDF201832.p1	male	DDD13K	recalled	DD	stop_gained	dnLGD	XM_005260354.1:c.2158G>T	XP_005260411.1:p.Glu720*	37	41	1	1	1
20	49509094	G	GT	20_49509094_G_GT	ADNP	15766	ADNP	0	DDDF203151.p1	male	DDD13K	recalled	DD	stop_gained	dnLGD	XM_005260354.1:c.2156dupA	XP_005260411.1:p.Tyr719*	32	19.67	2	1	2
20	49509094	G	T	20_49509094_G_T	ADNP	15766	ADNP	0	DDDF205408.p1	female	DDD13K	recalled	DD	stop_gained	dnLGD	XM_005260354.1:c.2157C>A	XP_005260411.1:p.Tyr719*	22.9	38	4	1	1
20	49509121	T	TG	20_49509121_T_TG	ADNP	15766	ADNP	0	DDDF206014.p1	female	DDD13K	recalled	DD	frameshift_variant	dnLGD	XM_005260354.1:c.2129dupC	XP_005260411.1:p.Ser711Lysfs*24	34	22.9	1	1	2
20	49509162	G	A	20_49509162_G_A	ADNP	15766	ADNP	0	DDDF203863.p1	female	DDD13K	recalled	DD	stop_gained	dnLGD	XM_005260354.1:c.2089C>T	XP_005260411.1:p.Gln697*	39	43	1	1	1
20	49509232	GC	G	20_49509232_GC_G	ADNP	15766	ADNP	0	DDDF205994.p1	female	DDD13K	recalled	DD	frameshift_variant	dnLGD	XM_005260354.1:c.2018delG	XP_005260411.1:p.Ser673Thrfs*3	35	38	1	2	1
20	49509260	C	T	20_49509260_C_T	ADNP	15766	ADNP	0	DDDF206773.p1	male	DDD13K	recalled	DD	missense_variant	dnMIS	XM_005260354.1:c.1991G>A	XP_005260411.1:p.Cys664Tyr	26.6	17.17	1	1	1
20	49509261	A	G	20_49509261_A_G	ADNP	15766	ADNP	0	DDDF201453.p1	male	DDD13K	recalled	DD	missense_variant	dnMIS	XM_005260354.1:c.1990T>C	XP_005260411.1:p.Cys664Arg	25.3	16.04	1	1	1
20	49509286	TG	T	20_49509286_TG_T	ADNP	15766	ADNP	0	DDDF207313.p1	female	DDD13K	recalled	DD	frameshift_variant	dnLGD	XM_005260354.1:c.1964delC	XP_005260411.1:p.Pro655Glnfs*21	35	38	1	2	1
20	49509794	T	C	20_49509794_T_C	ADNP	15766	ADNP	0	DDDF204594.p1	male	DDD13K	recalled	DD	missense_variant	dnMIS	XM_005260354.1:c.1457A>G	XP_005260411.1:p.Asn486Ser	22.7	17.01	1	1	1
20	49509914	C	T	20_49509914_C_T	ADNP	15766	ADNP	0	DDDF210856.p1	male	DDD13K	recalled	DD	stop_gained	dnLGD	XM_005260354.1:c.1337G>A	XP_005260411.1:p.Trp446*	39	41	1	1	1
20	49510009	CTG	C	20_49510009_CTG_C	ADNP	15766	ADNP	0	DDDF201902.p1	female	DDD13K	recalled	DD	frameshift_variant	dnLGD	XM_005260354.1:c.1240_1241delCA	XP_005260411.1:p.Gln414Valfs*25	35	37	1	3	1
20	49510027	CTT	C	20_49510027_CTT_C	ADNP	15766	ADNP	0	DDDF200004.p1	male	DDD13K	recalled	DD	frameshift_variant	dnLGD	XM_005260354.1:c.1222_1223delAA	XP_005260411.1:p.Lys408Valfs*31	32	37	3	3	1
20	49510558	CT	C	20_49510558_CT_C	ADNP	15766	ADNP	0	DDDF207077.p1	male	DDD13K	recalled	DD	frameshift_variant	dnLGD	XM_005260354.1:c.692delA	XP_005260411.1:p.Lys231Serfs*17	28.1	35	1	2	1
20	49510641	A	AT	20_49510641_A_AT	ADNP	15766	ADNP	0	DDDF200839.p1	male	DDD13K	recalled	DD	frameshift_variant	dnLGD	XM_005260354.1:c.609dupA	XP_005260411.1:p.Ser204Ilefs*17	26.5	17.44	1	1	2
20	49510708	CCTAA	C	20_49510708_CCTAA_C	ADNP	15766	ADNP	0	DDDF200568.p1	male	DDD13K	recalled	DD	frameshift_variant	dnLGD	XM_005260354.1:c.539_542delTTAG	XP_005260411.1:p.Val180Glyfs*17	34	36	5	5	1
20	49510708	CCTAA	C	20_49510708_CCTAA_C	ADNP	15766	ADNP	0	DDDF209284.p1	female	DDD13K	recalled	DD	frameshift_variant	dnLGD	XM_005260354.1:c.539_542delTTAG	XP_005260411.1:p.Val180Glyfs*17	34	36	5	5	1
20	49510818	CTT	C	20_49510818_CTT_C	ADNP	15766	ADNP	0	DDDF206229.p1	male	DDD13K	recalled	DD	frameshift_variant	dnLGD	XM_005260354.1:c.431_432delAA	XP_005260411.1:p.Lys144Argfs*2	27.2	34	1	3	1
20	49520424	A	AC	20_49520424_A_AC	ADNP	15766	ADNP	0	DDDF205036.p1	male	DDD13K	recalled	DD	splice_donor_variant	dnLGD	XM_005260354.1:c.108+1dupG	-	25.4	24.4	1	1	2
20	49508751	CTTTA	C	20_49508751_CTTTA_C	ADNP	15766	ADNP	0	GDX_14482	female	GeneDx	no-recall	DD	frameshift_variant	dnLGD	XM_005260354.1:c.2496_2499delTAAA	XP_005260411.1:p.Asn832Lysfs*81	35	39	5	5	1
20	49508751	CTTTA	C	20_49508751_CTTTA_C	ADNP	15766	ADNP	0	GDX_77785	male	GeneDx	no-recall	DD	frameshift_variant	dnLGD	XM_005260354.1:c.2496_2499delTAAA	XP_005260411.1:p.Asn832Lysfs*81	35	39	5	5	1
20	49508751	CTTTA	C	20_49508751_CTTTA_C	ADNP	15766	ADNP	0	GDX_85110	male	GeneDx	no-recall	DD	frameshift_variant	dnLGD	XM_005260354.1:c.2496_2499delTAAA	XP_005260411.1:p.Asn832Lysfs*81	35	39	5	5	1
20	49508756	TTTAA	T	20_49508756_TTTAA_T	ADNP	15766	ADNP	0	GDX_13910	male	GeneDx	no-recall	DD	frameshift_variant	dnLGD	XM_005260354.1:c.2491_2494delTTAA	XP_005260411.1:p.Leu831Ilefs*82	35	39	3	5	1
20	49508756	TTTAA	T	20_49508756_TTTAA_T	ADNP	15766	ADNP	0	GDX_26360	female	GeneDx	no-recall	DD	frameshift_variant	dnLGD	XM_005260354.1:c.2491_2494delTTAA	XP_005260411.1:p.Leu831Ilefs*82	35	39	3	5	1
20	49508873	A	C	20_49508873_A_C	ADNP	15766	ADNP	0	GDX_51240	male	GeneDx	no-recall	DD	stop_gained	dnLGD	XM_005260354.1:c.2378T>G	XP_005260411.1:p.Leu793*	48	45	1	1	1
20	49508982	T	TG	20_49508982_T_TG	ADNP	15766	ADNP	0	GDX_51953	male	GeneDx	no-recall	DD	frameshift_variant	dnLGD	XM_005260354.1:c.2268dupC	XP_005260411.1:p.Lys757Glnfs*4	35	37	1	1	2
20	49509012	C	A	20_49509012_C_A	ADNP	15766	ADNP	0	GDX_82162	male	GeneDx	no-recall	DD	stop_gained	dnLGD	XM_005260354.1:c.2239G>T	XP_005260411.1:p.Glu747*	45	45	1	1	1
20	49509021	C	A	20_49509021_C_A	ADNP	15766	ADNP	0	GDX_95451	female	GeneDx	no-recall	DD	stop_gained	dnLGD	XM_005260354.1:c.2230G>T	XP_005260411.1:p.Glu744*	44	45	1	1	1
20	49509038	G	C	20_49509038_G_C	ADNP	15766	ADNP	0	GDX_57204	male	GeneDx	no-recall	DD	stop_gained	dnLGD	XM_005260354.1:c.2213C>G	XP_005260411.1:p.Ser738*	43	46	1	1	1
20	49509044	C	CT	20_49509044_C_CT	ADNP	15766	ADNP	0	GDX_26389	male	GeneDx	no-recall	DD	frameshift_variant	dnLGD	XM_005260354.1:c.2206dupA	XP_005260411.1:p.Ser736Lysfs*2	28.8	38	1	1	2
20	49509053	TCTAA	T	20_49509053_TCTAA_T	ADNP	15766	ADNP	0	GDX_86779	male	GeneDx	no-recall	DD	frameshift_variant	dnLGD	XM_005260354.1:c.2194_2197delTTAG	XP_005260411.1:p.Leu732Metfs*20	36	41	1	5	1
20	49509055	TA	T	20_49509055_TA_T	ADNP	15766	ADNP	0	GDX_71310	male	GeneDx	no-recall	DD	frameshift_variant	dnLGD	XM_005260354.1:c.2195delT	XP_005260411.1:p.Leu732*	35	40	1	2	1
20	49509075	AG	A	20_49509075_AG_A	ADNP	15766	ADNP	0	GDX_60995	female	GeneDx	no-recall	DD	frameshift_variant	dnLGD	XM_005260354.1:c.2175delC	XP_005260411.1:p.Leu726Tyrfs*2	26.7	38	1	2	1
20	49509094	G	T	20_49509094_G_T	ADNP	15766	ADNP	0	GDX_41467	female	GeneDx	no-recall	DD	stop_gained	dnLGD	XM_005260354.1:c.2157C>A	XP_005260411.1:p.Tyr719*	22.9	38	4	1	1
20	49509963	C	CA	20_49509963_C_CA	ADNP	15766	ADNP	0	GDX_81710	female	GeneDx	no-recall	DD	frameshift_variant	dnLGD	XM_005260354.1:c.1287dupT	XP_005260411.1:p.Ala430Cysfs*10	25.3	18.46	1	1	2
20	49510015	GA	G	20_49510015_GA_G	ADNP	15766	ADNP	0	GDX_28851	male	GeneDx	no-recall	DD	frameshift_variant	dnLGD	XM_005260354.1:c.1235delT	XP_005260411.1:p.Leu412Profs*10	31	37	1	2	1
20	49510142	AGT	A	20_49510142_AGT_A	ADNP	15766	ADNP	0	GDX_42210	male	GeneDx	no-recall	DD	frameshift_variant	dnLGD	XM_005260354.1:c.1107_1108delAC	XP_005260411.1:p.Leu369Phefs*29	29.5	37	1	3	1
20	49510405	TC	T	20_49510405_TC_T	ADNP	15766	ADNP	0	GDX_60957	female	GeneDx	no-recall	DD	frameshift_variant	dnLGD	XM_005260354.1:c.845delG	XP_005260411.1:p.Gly282Aspfs*23	32	36	1	2	1
20	49510431	TG	T	20_49510431_TG_T	ADNP	15766	ADNP	0	GDX_30649	male	GeneDx	no-recall	DD	frameshift_variant	dnLGD	XM_005260354.1:c.819delC	XP_005260411.1:p.Lys274Asnfs*31	25.2	37	1	2	1
20	49510461	G	A	20_49510461_G_A	ADNP	15766	ADNP	0	GDX_39584	male	GeneDx	no-recall	DD	stop_gained	dnLGD	XM_005260354.1:c.790C>T	XP_005260411.1:p.Arg264*	36	39	1	1	1
20	49510708	CCTAA	C	20_49510708_CCTAA_C	ADNP	15766	ADNP	0	GDX_54824	male	GeneDx	no-recall	DD	frameshift_variant	dnLGD	XM_005260354.1:c.539_542delTTAG	XP_005260411.1:p.Val180Glyfs*17	34	36	5	5	1
20	49510877	ATG	A	20_49510877_ATG_A	ADNP	15766	ADNP	0	GDX_5422	female	GeneDx	no-recall	DD	frameshift_variant	dnLGD	XM_005260354.1:c.372_373delCA	XP_005260411.1:p.Ile125*	33	33	1	3	1
20	49510910	AAGGT	A	20_49510910_AAGGT_A	ADNP	15766	ADNP	0	GDX_76020	male	GeneDx	no-recall	DD	frameshift_variant	dnLGD	XM_005260354.1:c.337_340delACCT	XP_005260411.1:p.Thr113Serfs*47	32	33	1	5	1
20	49510911	AG	A	20_49510911_AG_A	ADNP	15766	ADNP	0	GDX_4134	male	GeneDx	no-recall	DD	frameshift_variant	dnLGD	XM_005260354.1:c.339delC	XP_005260411.1:p.Phe114Serfs*47	21.2	32	1	2	1
20	49510920	A	AG	20_49510920_A_AG	ADNP	15766	ADNP	0	GDX_50677	female	GeneDx	no-recall	DD	frameshift_variant	dnLGD	XM_005260354.1:c.330dupC	XP_005260411.1:p.Tyr111Leufs*16	27.1	16.18	1	1	2
20	49518564	G	GT	20_49518564_G_GT	ADNP	15766	ADNP	0	GDX_39824	female	GeneDx	no-recall	DD	frameshift_variant	dnLGD	XM_005260354.1:c.190dupA	XP_005260411.1:p.Thr64Asnfs*35	35	21.5	1	1	2
20	49520463	CT	C	20_49520463_CT_C	ADNP	15766	ADNP	0	GDX_18293	female	GeneDx	no-recall	DD	frameshift_variant	dnLGD	XM_005260354.1:c.70delA	XP_005260411.1:p.Ser24Valfs*12	31	38	1	2	1
20	49520476	TCA	T	20_49520476_TCA_T	ADNP	15766	ADNP	0	GDX_3477	female	GeneDx	no-recall	DD	frameshift_variant	dnLGD	XM_005260354.1:c.56_57delTG	XP_005260411.1:p.Val19Glufs*5	33	37	1	3	1
20	49520476	TCA	TCCA	20_49520476_TCA_TCCA	ADNP	15766	ADNP	0	GDX_69682	male	GeneDx	no-recall	DD	frameshift_variant	dnLGD	XM_005260354.1:c.57_58insG	XP_005260411.1:p.Lys20Glufs*5	NA	37	1	3	4
20	49509711	A	C	20_49509711_A_C	ADNP	15766	ADNP	0	rumc_patient_1885	female	RUMC	no-recall	DD	missense_variant	dnMIS	XM_005260354.1:c.1540T>G	XP_005260411.1:p.Cys514Gly	23.9	16.78	2	1	1
20	49510117	A	C	20_49510117_A_C	ADNP	15766	ADNP	0	rumc_patient_1018	female	RUMC	no-recall	DD	stop_gained	dnLGD	XM_005260354.1:c.1134T>G	XP_005260411.1:p.Tyr378*	23.5	37	1	1	1
20	49508752	TTTA	-	20_49508752_TTTA_-	ADNP	15766	ADNP	0	rumc_patient_1378	female	RUMC	no-recall	DD	frameshift_variant	dnLGD	NM_001282531.3:c.2496_2499del	NP_001269460.1:p.Asn832Lysfs*81	NA	NA	1	4	.
20	49510805	TT	-	20_49510805_TT_-	ADNP	15766	ADNP	0	rumc_patient_2106	female	RUMC	no-recall	DD	frameshift_variant	dnLGD	NM_001282531.3:c.445_446del	NP_001269460.1:p.Asn149*	NA	NA	1	2	.
20	49508081	A	T	20_49508081_A_T	ADNP	15766	ADNP	0	08C76513	male	Satterstrom2020	no-recall	ASD	stop_gained	dnLGD	XM_005260354.1:c.3170T>A	XP_005260411.1:p.Leu1057*	47	45	2	1	1
20	49508382	CCTCA	C	20_49508382_CCTCA_C	ADNP	15766	ADNP	0	DEASD_0149_001	female	Satterstrom2020	no-recall	ASD	frameshift_variant	dnLGD	XM_005260354.1:c.2865_2868delTGAG	XP_005260411.1:p.Ser955Argfs*36	35	39	2	5	1
20	49508823	TCTTC	T	20_49508823_TCTTC_T	ADNP	15766	ADNP	0	G01-GEA-207-HI	male	Satterstrom2020	no-recall	ASD	frameshift_variant	dnLGD	XM_005260354.1:c.2424_2427delGAAG	XP_005260411.1:p.Lys809Serfs*19	35	39	1	5	1
20	49508963	G	GA	20_49508963_G_GA	ADNP	15766	ADNP	0	ASC_CA_75_A	female	Satterstrom2020	no-recall	ASD	frameshift_variant	dnLGD	XM_005260354.1:c.2287dupT	XP_005260411.1:p.Ser763Phefs*3	35	36	1	1	2
20	49508990	A	C	20_49508990_A_C	ADNP	15766	ADNP	0	035-09-110762	male	Satterstrom2020	no-recall	ASD	stop_gained	dnLGD	XM_005260354.1:c.2261T>G	XP_005260411.1:p.Leu754*	44	45	1	1	1
20	49510027	CTT	C	20_49510027_CTT_C	ADNP	15766	ADNP	0	COL1111.03	female	Satterstrom2020	no-recall	ASD	frameshift_variant	dnLGD	XM_005260354.1:c.1222_1223delAA	XP_005260411.1:p.Lys408Valfs*31	32	37	3	3	1
20	49510224	C	CA	20_49510224_C_CA	ADNP	15766	ADNP	0	08C73958	female	Satterstrom2020	no-recall	ASD	frameshift_variant	dnLGD	XM_005260354.1:c.1026dupT	XP_005260411.1:p.Val343Cysfs*56	33	15.7	1	1	2
20	49510505	T	C	20_49510505_T_C	ADNP	15766	ADNP	0	IGM1648671	male	Satterstrom2020	no-recall	ASD	missense_variant	dnMIS	XM_005260354.1:c.746A>G	XP_005260411.1:p.Tyr249Cys	22.9	11.49	1	1	1
20	49510602	CTCGGGCAT	C	20_49510602_CTCGGGCAT_C	ADNP	15766	ADNP	0	DEASD_0076_001	male	Satterstrom2020	no-recall	ASD	frameshift_variant	dnLGD	XM_005260354.1:c.641_648delATGCCCGA	XP_005260411.1:p.Asn214Argfs*4	34	35	1	9	1
20	49508963	GA	G	20_49508963_GA_G	ADNP	15766	ADNP	0	SF0000938.p1	male	SPARK_WES_1	recalled	ASD	frameshift_variant	dnLGD	XM_005260354.1:c.2287delT	XP_005260411.1:p.Ser763Profs*9	35	41	1	2	1
20	49509094	G	T	20_49509094_G_T	ADNP	15766	ADNP	0	SF0041760.p1	female	SPARK_WES_1	recalled	ASD	stop_gained	dnLGD	XM_005260354.1:c.2157C>A	XP_005260411.1:p.Tyr719*	22.9	38	4	1	1
20	49509094	G	T	20_49509094_G_T	ADNP	15766	ADNP	0	SF0081420.p1	female	SPARK_WES_1	recalled	ASD	stop_gained	dnLGD	XM_005260354.1:c.2157C>A	XP_005260411.1:p.Tyr719*	22.9	38	4	1	1
20	49509334	A	G	20_49509334_A_G	ADNP	15766	ADNP	0	SF0071775.p1	male	SPARK_WES_1	recalled	ASD	synonymous_variant	dnSYN	XM_005260354.1:c.1917T>C	XP_005260411.1:p.Leu639=	0.637	3.156	1	1	1
20	49509683	T	G	20_49509683_T_G	ADNP	15766	ADNP	0	SF0042813.p1	male	SPARK_WES_1	recalled	ASD	missense_variant	dnMIS	XM_005260354.1:c.1568A>C	XP_005260411.1:p.Asp523Ala	23.2	17.1	1	1	1
20	49509711	A	C	20_49509711_A_C	ADNP	15766	ADNP	0	SF0036637.p1	male	SPARK_WES_1	recalled	ASD	missense_variant	dnMIS	XM_005260354.1:c.1540T>G	XP_005260411.1:p.Cys514Gly	23.9	16.78	2	1	1
20	49509716	A	C	20_49509716_A_C	ADNP	15766	ADNP	0	SF0036637.p1	male	SPARK_WES_1	recalled	ASD	missense_variant	dnMIS	XM_005260354.1:c.1535T>G	XP_005260411.1:p.Leu512Arg	25.3	17.32	1	1	1
20	49510203	CCA	C	20_49510203_CCA_C	ADNP	15766	ADNP	0	SF0036574.p1	male	SPARK_WES_1	recalled	ASD	frameshift_variant	dnLGD	XM_005260354.1:c.1046_1047delTG	XP_005260411.1:p.Leu349Argfs*49	32	36	1	3	1
20	49510393	CCTTGG	C	20_49510393_CCTTGG_C	ADNP	15766	ADNP	0	SF0131947.p1	female	SPARK_WES_1	recalled	ASD	frameshift_variant	dnLGD	XM_005260354.1:c.853_857delCCAAG	XP_005260411.1:p.Pro285Aspfs*27	34	36	1	6	1
20	49510708	CCTAA	C	20_49510708_CCTAA_C	ADNP	15766	ADNP	0	SF0075687.p1	male	SPARK_WES_1	recalled	ASD	frameshift_variant	dnLGD	XM_005260354.1:c.539_542delTTAG	XP_005260411.1:p.Val180Glyfs*17	34	36	5	5	1
20	49510708	CCTAA	C	20_49510708_CCTAA_C	ADNP	15766	ADNP	0	SF0130990.p1	male	SPARK_WES_1	recalled	ASD	frameshift_variant	dnLGD	XM_005260354.1:c.539_542delTTAG	XP_005260411.1:p.Val180Glyfs*17	34	36	5	5	1
20	49510888	CAA	C	20_49510888_CAA_C	ADNP	15766	ADNP	0	SF0104108.p1	female	SPARK_WES_1	recalled	ASD	frameshift_variant	dnLGD	XM_005260354.1:c.361_362delTT	XP_005260411.1:p.Leu121Glyfs*5	29.9	34	1	3	1
20	49510916	C	CT	20_49510916_C_CT	ADNP	15766	ADNP	0	SF0082696.p1	female	SPARK_WES_1	recalled	ASD	stop_gained	dnLGD	XM_005260354.1:c.334_335insA	XP_005260411.1:p.Cys112*	31	16.12	1	1	2
20	49510998	A	G	20_49510998_A_G	ADNP	15766	ADNP	0	SF0103630.p3	female	SPARK_WES_1	recalled	ASD	missense_variant	dnMIS	XM_005260354.1:c.253T>C	XP_005260411.1:p.Phe85Leu	15.37	14.19	1	1	1
20	49508081	A	T	20_49508081_A_T	ADNP	15766	ADNP	0	1-0353-003	male	Yuen2017	no-recall	ASD	stop_gained	dnLGD	XM_005260354.1:c.3170T>A	XP_005260411.1:p.Leu1057*	47	45	2	1	1
18	77894358	C	A	18_77894358_C_A	ADNP2	23803	ADNP2	0	13487.p1	male	CCDG_SSC	recalled	ASD	synonymous_variant	dnSYN	NM_014913.3:c.1062C>A	NP_055728.1:p.Pro354=	11.02	0.197	1	1	1
18	77895204	G	A	18_77895204_G_A	ADNP2	23803	ADNP2	0	12550.p1	female	CCDG_SSC	recalled	ASD	synonymous_variant	dnSYN	NM_014913.3:c.1908G>A	NP_055728.1:p.Pro636=	0.16	0.012	1	1	1
18	77896243	G	A	18_77896243_G_A	ADNP2	23803	ADNP2	0	12227.p1	male	CCDG_SSC	recalled	ASD	missense_variant	dnMIS	NM_014913.3:c.2947G>A	NP_055728.1:p.Gly983Ser	0.116	0.019	1	1	1
18	77894630	C	T	18_77894630_C_T	ADNP2	23803	ADNP2	0	DDDF201076.p1	male	DDD13K	recalled	DD	missense_variant	dnMIS	NM_014913.3:c.1334C>T	NP_055728.1:p.Pro445Leu	23.5	7.83	1	1	1
18	77893530	TA	T	18_77893530_TA_T	ADNP2	23803	ADNP2	0	GDX_29922	male	GeneDx	no-recall	DD	frameshift_variant	dnLGD	NM_014913.3:c.237delA	NP_055728.1:p.Lys79Asnfs*27	34	34	1	2	1
18	77894359	G	T	18_77894359_G_T	ADNP2	23803	ADNP2	0	GDX_75067	male	GeneDx	no-recall	DD	missense_variant	dnMIS	NM_014913.3:c.1063G>T	NP_055728.1:p.Val355Phe	23.3	13.37	1	1	1
18	77895430	A	G	18_77895430_A_G	ADNP2	23803	ADNP2	0	GDX_104951	female	GeneDx	no-recall	DD	missense_variant	dnMIS	NM_014913.3:c.2134A>G	NP_055728.1:p.Met712Val	0.057	0.991	1	1	1
18	77895490	C	G	18_77895490_C_G	ADNP2	23803	ADNP2	0	GDX_104274	male	GeneDx	no-recall	DD	missense_variant	dnMIS	NM_014913.3:c.2194C>G	NP_055728.1:p.Leu732Val	12.95	1.226	1	1	1
18	77896218	T	C	18_77896218_T_C	ADNP2	23803	ADNP2	0	GDX_17489	male	GeneDx	no-recall	DD	synonymous_variant	dnSYN	NM_014913.3:c.2922T>C	NP_055728.1:p.Phe974=	0.001	0.017	1	1	1
18	77895375	G	A	18_77895375_G_A	ADNP2	23803	ADNP2	0	rumc_patient_862	female	RUMC	no-recall	DD	stop_gained	dnLGD	NM_014913.3:c.2079G>A	NP_055728.1:p.Trp693*	41	43	1	1	1
18	77895638	A	G	18_77895638_A_G	ADNP2	23803	ADNP2	0	014-09-110684	female	Satterstrom2020	no-recall	ASD	missense_variant	dnMIS	NM_014913.3:c.2342A>G	NP_055728.1:p.Asp781Gly	22.6	11.78	1	1	1
18	77895919	T	C	18_77895919_T_C	ADNP2	23803	ADNP2	0	SF0087345.p1	male	SPARK_WES_1	recalled	ASD	missense_variant	dnMIS	NM_014913.3:c.2623T>C	NP_055728.1:p.Ser875Pro	0.605	3.744	1	1	1
1	203098251	C	T	1_203098251_C_T	ADORA1	262	ADORA1	0	GDX_74756	male	GeneDx	no-recall	DD	synonymous_variant	dnSYN	XM_005244899.1:c.381C>T	XP_005244956.1:p.Ser127=	12.69	10.27	1	1	1
1	203098014	C	T	1_203098014_C_T	ADORA1	262	ADORA1	0	SF0019739.p1	male	SPARK_WES_1	recalled	ASD	synonymous_variant	dnSYN	XM_005244899.1:c.144C>T	XP_005244956.1:p.Ile48=	18.26	11.42	1	1	1
22	24829698	C	T	22_24829698_C_T	ADORA2A	263	ADORA2A	0	DDDF200142.p1	female	DDD13K	recalled	DD	missense_variant	dnMIS	NM_001278497.1:c.326C>T	NP_001265426.1:p.Pro109Leu	29.7	23.3	1	1	1
22	24829405	G	A	22_24829405_G_A	ADORA2A	263	ADORA2A	0	GDX_14482	female	GeneDx	no-recall	DD	synonymous_variant	dnSYN	NM_001278497.1:c.33G>A	NP_001265426.1:p.Thr11=	10.57	6.519	1	1	1
1	112045645	C	T	1_112045645_C_T	ADORA3	268	ADORA3	0	DDDF212054.p1	female	DDD13K	recalled	DD	missense_variant	dnMIS30	NM_020683.6:c.332G>A	NP_065734.5:p.Arg111Gln	35	33	1	1	1
1	112026352	C	T	1_112026352_C_T	ADORA3	268	ADORA3	0	GDX_36538	female	GeneDx	no-recall	DD	missense_variant	dnMIS	NM_020683.6:c.1001G>A	NP_065734.5:p.Arg334His	12.37	3.311	1	1	1
15	73048743	A	C	15_73048743_A_C	ADPGK	25250	ADPGK	0	14428.p1	female	CCDG_SSC	recalled	ASD	missense_variant	dnMIS	NM_031284.4:c.689T>G	NP_112574.3:p.Ile230Ser	29.2	27.1	1	1	1
15	73067338	T	C	15_73067338_T_C	ADPGK	25250	ADPGK	0	12704.s1	female	CCDG_SSC	recalled	sibling	missense_variant	dnMIS	NM_031284.4:c.334A>G	NP_112574.3:p.Arg112Gly	11.07	11.98	1	1	1
15	73044905	C	T	15_73044905_C_T	ADPGK	25250	ADPGK	0	GDX_63063	female	GeneDx	no-recall	DD	missense_variant	dnMIS	NM_031284.4:c.1268G>A	NP_112574.3:p.Arg423Gln	20.5	13.35	1	1	1
15	73045045	G	A	15_73045045_G_A	ADPGK	25250	ADPGK	0	GDX_22960	female	GeneDx	no-recall	DD	synonymous_variant	dnSYN	NM_031284.4:c.1128C>T	NP_112574.3:p.Thr376=	10.89	7.445	1	1	1
15	73067406	CCT	C	15_73067406_CCT_C	ADPGK	25250	ADPGK	0	DEASD_1058_001	male	Satterstrom2020	no-recall	ASD	frameshift_variant	dnLGD	NM_031284.4:c.264_265delAG	NP_112574.3:p.Val90Glufs*9	35	27.9	1	3	1
17	10614330	A	G	17_10614330_A_G	ADPRM	30925	ADPRM	0	11027.p1	male	CCDG_SSC	recalled	ASD	missense_variant	dnMIS	NM_020233.4:c.898A>G	NP_064618.3:p.Ile300Val	21.4	17.4	1	1	1
17	10614442	A	G	17_10614442_A_G	ADPRM	30925	ADPRM	0	SF0034572.p1	female	SPARK_WES_1	recalled	ASD	missense_variant	dnMIS	NM_020233.4:c.1010A>G	NP_064618.3:p.Glu337Gly	14.66	10.76	1	1	1
8	26721830	C	G	8_26721830_C_G	ADRA1A	277	ADRA1A	0	GDX_23324	male	GeneDx	no-recall	DD	missense_variant	dnMIS	NM_033303.3:c.657G>C	NP_150646.3:p.Lys219Asn	17.12	10.88	1	1	1
8	26722165	G	A	8_26722165_G_A	ADRA1A	277	ADRA1A	0	GDX_114531	male	GeneDx	no-recall	DD	synonymous_variant	dnSYN	NM_033303.3:c.322C>T	NP_150646.3:p.Leu108=	8.721	7.925	1	1	1
5	159344856	C	T	5_159344856_C_T	ADRA1B	278	ADRA1B	0	GDX_9470	female	GeneDx	no-recall	DD	missense_variant	dnMIS	NM_000679.3:c.944C>T	NP_000670.1:p.Pro315Leu	24.5	16.34	1	1	1
20	60879584	A	G	20_60879584_A_G	ADRM1	15759	ADRM1	0	GDX_52952	male	GeneDx	no-recall	DD	missense_variant	dnMIS	XM_005260257.1:c.281A>G	XP_005260314.1:p.Tyr94Cys	26.8	18.12	1	1	1
20	60883770	G	A	20_60883770_G_A	ADRM1	15759	ADRM1	0	GDX_37696	female	GeneDx	no-recall	DD	missense_variant	dnMIS	XM_005260257.1:c.1177G>A	XP_005260314.1:p.Asp393Asn	22.8	21	1	1	1
22	40757513	A	T	22_40757513_A_T	ADSL	291	ADSL	0	13203.s1	female	CCDG_SSC	recalled	sibling	missense_variant	dnMIS30	XM_005261377.1:c.926A>T	XP_005261434.1:p.Lys309Met	31	27.5	1	1	1
22	40760307	C	T	22_40760307_C_T	ADSL	291	ADSL	0	12738.p1	male	CCDG_SSC	recalled	ASD	synonymous_variant	dnSYN	XM_005261377.1:c.1171C>T	XP_005261434.1:p.Leu391=	14.46	10.37	1	1	1
22	40745928	A	G	22_40745928_A_G	ADSL	291	ADSL	0	GDX_68706	female	GeneDx	no-recall	DD	synonymous_variant	dnSYN	XM_005261377.1:c.246A>G	XP_005261434.1:p.Lys82=	6.648	5.345	1	1	1
22	40755284	G	A	22_40755284_G_A	ADSL	291	ADSL	0	2-0171-003	male	Yuen2017	no-recall	ASD	missense_variant	dnMIS	XM_005261377.1:c.717G>A	XP_005261434.1:p.Met239Ile	21.6	14.41	1	1	1
14	105212710	G	C	14_105212710_G_C	ADSSL1	20093	ADSS1	1	DEASD_0225_001	female	Satterstrom2020	no-recall	ASD	missense_variant	dnMIS	NM_199165.1:c.1438G>C	NP_954634.1:p.Val480Leu	13.74	6.999	1	1	1
1	244583599	C	A	1_244583599_C_A	ADSS	292	ADSS2	1	ASDFI_1572	male	Satterstrom2020	no-recall	ASD	splice_acceptor_variant	dnLGD	NM_001126.3:c.664-1G>T	-	27.6	23.6	1	1	1
6	11723583	C	T	6_11723583_C_T	ADTRP	21214	ADTRP	0	AU049304	male	Yuen2017	no-recall	ASD	stop_gained	dnLGD	XM_005249453.1:c.711G>A	XP_005249510.1:p.Trp237*	49	41	1	1	1
7	44150824	A	G	7_44150824_A_G	AEBP1	303	AEBP1	0	DDDF210882.p1	male	DDD13K	recalled	DD	missense_variant	dnMIS	NM_001129.4:c.1702A>G	NP_001120.3:p.Lys568Glu	24.6	11.21	1	1	1
7	44150595	C	T	7_44150595_C_T	AEBP1	303	AEBP1	0	SF0069219.s1	male	SPARK_WES_1	recalled	sibling	synonymous_variant	dnSYN	NM_001129.4:c.1569C>T	NP_001120.3:p.Tyr523=	10.89	10.08	1	1	1
12	19646876	T	A	12_19646876_T_A	AEBP2	24051	AEBP2	0	GDX_50929	female	GeneDx	no-recall	DD	missense_variant	dnMIS	NM_001114176.1:c.1130T>A	NP_001107648.1:p.Met377Lys	23.1	14.51	1	1	1
15	89172582	C	T	15_89172582_C_T	AEN	25722	AEN	0	GDX_1998	male	GeneDx	no-recall	DD	synonymous_variant	dnSYN	XM_005254967.1:c.666C>T	XP_005255024.1:p.Ser222=	13.97	0.827	1	1	1
4	7840289	C	T	4_7840289_C_T	AFAP1	24017	AFAP1	0	13425.p1	male	CCDG_SSC	recalled	ASD	missense_variant	dnMIS	NM_001134647.1:c.688G>A	NP_001128119.1:p.Ala230Thr	29.7	26.3	1	1	1
4	7776470	G	A	4_7776470_G_A	AFAP1	24017	AFAP1	0	DDDF203503.p1	male	DDD13K	recalled	DD	synonymous_variant	dnSYN	NM_001134647.1:c.2058C>T	NP_001128119.1:p.Asn686=	4.019	0.072	1	1	1
4	7780544	CAG	C	4_7780544_CAG_C	AFAP1	24017	AFAP1	0	GDX_97814	female	GeneDx	no-recall	DD	frameshift_variant	dnLGD	NM_001134647.1:c.1840_1841delCT	NP_001128119.1:p.Leu614Glufs*54	25.3	36	1	3	1
4	7780596	C	G	4_7780596_C_G	AFAP1	24017	AFAP1	0	GDX_17428	female	GeneDx	no-recall	DD	missense_variant	dnMIS	NM_001134647.1:c.1790G>C	NP_001128119.1:p.Gly597Ala	16.77	5.743	1	1	1
4	7802369	C	T	4_7802369_C_T	AFAP1	24017	AFAP1	0	GDX_108810	female	GeneDx	no-recall	DD	missense_variant	dnMIS30	NM_001134647.1:c.1066G>A	NP_001128119.1:p.Val356Met	34	27.9	1	1	1
4	7811356	C	G	4_7811356_C_G	AFAP1	24017	AFAP1	0	GDX_58535	female	GeneDx	no-recall	DD	missense_variant	dnMIS	NM_001134647.1:c.1039G>C	NP_001128119.1:p.Asp347His	23.5	14.91	1	1	1
4	7820813	T	G	4_7820813_T_G	AFAP1	24017	AFAP1	0	SF0137587.s1	female	SPARK_WES_1	recalled	sibling	missense_variant	dnMIS	NM_001134647.1:c.812A>C	NP_001128119.1:p.Glu271Ala	22.8	17.22	1	1	1
4	7844964	G	C	4_7844964_G_C	AFAP1	24017	AFAP1	0	SF0032341.p1	male	SPARK_WES_1	recalled	ASD	missense_variant	dnMIS	NM_001134647.1:c.448C>G	NP_001128119.1:p.Leu150Val	25.4	19.85	1	1	1
4	7787984	G	A	4_7787984_G_A	AFAP1	24017	AFAP1	0	2-1719-003	male	Yuen2017	no-recall	ASD	synonymous_variant	dnSYN	NM_001134647.1:c.1467C>T	NP_001128119.1:p.Asn489=	11.94	9.805	1	1	1
5	148709381	C	T	5_148709381_C_T	AFAP1L1	26714	AFAP1L1	0	DDDF205856.p1	female	DDD13K	recalled	DD	missense_variant	dnMIS30	NM_152406.2:c.1963C>T	NP_689619.1:p.Arg655Trp	35	21.5	1	1	1
5	148687029	G	A	5_148687029_G_A	AFAP1L1	26714	AFAP1L1	0	rumc_patient_521	female	RUMC	no-recall	DD	synonymous_variant	dnSYN	NM_152406.2:c.600G>A	NP_689619.1:p.Lys200=	12.17	9.347	1	1	1
6	168276026	G	A	6_168276026_G_A	MLLT4	7137	AFDN	1	12325.s1	female	CCDG_SSC	recalled	sibling	missense_variant	dnMIS	XM_005266993.1:c.587G>A	XP_005267050.1:p.Arg196Gln	22.7	11.64	1	1	1
6	168265386	C	T	6_168265386_C_T	MLLT4	7137	AFDN	1	DDDF211020.p1	female	DDD13K	recalled	DD	synonymous_variant	dnSYN	XM_005266993.1:c.261C>T	XP_005267050.1:p.Ser87=	13.89	9.284	1	1	1
6	168291620	C	T	6_168291620_C_T	MLLT4	7137	AFDN	1	DDDF204307.p1	male	DDD13K	recalled	DD	missense_variant	dnMIS	XM_005266993.1:c.1085C>T	XP_005267050.1:p.Thr362Ile	1.824	3.064	1	1	1
6	168291656	A	G	6_168291656_A_G	MLLT4	7137	AFDN	1	DDDF209066.p1	female	DDD13K	recalled	DD	missense_variant	dnMIS	XM_005266993.1:c.1121A>G	XP_005267050.1:p.Tyr374Cys	22.9	13.72	1	1	1
6	168312108	G	A	6_168312108_G_A	MLLT4	7137	AFDN	1	DDDF200467.p1	male	DDD13K	recalled	DD	missense_variant	dnMIS30	XM_005266993.1:c.1973G>A	XP_005267050.1:p.Arg658His	33	26.2	1	1	1
6	168363199	G	A	6_168363199_G_A	MLLT4	7137	AFDN	1	DDDF200918.p1	male	DDD13K	recalled	DD	synonymous_variant	dnSYN	XM_005266993.1:c.4953G>A	XP_005267050.1:p.Glu1651=	6.279	0.649	1	1	1
6	168312077	C	T	6_168312077_C_T	MLLT4	7137	AFDN	1	GDX_44965	female	GeneDx	no-recall	DD	stop_gained	dnLGD	XM_005266993.1:c.1942C>T	XP_005267050.1:p.Gln648*	39	39	1	1	1
6	168347560	C	T	6_168347560_C_T	MLLT4	7137	AFDN	1	GDX_29845	male	GeneDx	no-recall	DD	missense_variant	dnMIS30	XM_005266993.1:c.3529C>T	XP_005267050.1:p.Arg1177Cys	35	23.2	1	1	1
6	168363181	A	G	6_168363181_A_G	MLLT4	7137	AFDN	1	GDX_37747	female	GeneDx	no-recall	DD	synonymous_variant	dnSYN	XM_005266993.1:c.4935A>G	XP_005267050.1:p.Arg1645=	3.108	1.482	1	1	1
6	168276100	A	G	6_168276100_A_G	MLLT4	7137	AFDN	1	rumc_patient_590	male	RUMC	no-recall	DD	missense_variant	dnMIS	XM_005266993.1:c.661A>G	XP_005267050.1:p.Met221Val	19.98	15.56	1	1	1
6	168316107	C	T	6_168316107_C_T	MLLT4	7137	AFDN	1	rumc_patient_1148	female	RUMC	no-recall	DD	synonymous_variant	dnSYN	XM_005266993.1:c.2556C>T	XP_005267050.1:p.Ile852=	10.33	0.145	1	1	1
6	168297647	A	G	6_168297647_A_G	MLLT4	7137	AFDN	1	SF0055122.p1	male	SPARK_WES_1	recalled	ASD	missense_variant	dnMIS	XM_005266993.1:c.1309A>G	XP_005267050.1:p.Ile437Val	24.2	23.4	1	1	1
6	168315851	A	G	6_168315851_A_G	MLLT4	7137	AFDN	1	SF0039613.s1	male	SPARK_WES_1	recalled	sibling	missense_variant	dnMIS	XM_005266993.1:c.2300A>G	XP_005267050.1:p.Asp767Gly	12.35	12.71	1	1	1
6	168298969	G	A	6_168298969_G_A	MLLT4	7137	AFDN	1	Fam0073	unknown	Takata2018	no-recall	ASD	missense_variant	dnMIS30	XM_005266993.1:c.1399G>A	XP_005267050.1:p.Ala467Thr	33	34	1	1	1
4	87967874	C	T	4_87967874_C_T	AFF1	7135	AFF1	0	DDDF206988.p1	male	DDD13K	recalled	DD	stop_gained	dnLGD	NM_001166693.1:c.187C>T	NP_001160165.1:p.Arg63*	35	17.72	1	1	1
4	87968671	C	G	4_87968671_C_G	AFF1	7135	AFF1	0	GDX_66962	male	GeneDx	no-recall	DD	synonymous_variant	dnSYN	NM_001166693.1:c.984C>G	NP_001160165.1:p.Thr328=	5.817	0.086	1	1	1
4	88005285	A	G	4_88005285_A_G	AFF1	7135	AFF1	0	GDX_1034	male	GeneDx	no-recall	DD	missense_variant	dnMIS	NM_001166693.1:c.1073A>G	NP_001160165.1:p.Asn358Ser	20.5	12.79	1	1	1
4	88036304	C	G	4_88036304_C_G	AFF1	7135	AFF1	0	GDX_19473	female	GeneDx	no-recall	DD	synonymous_variant	dnSYN	NM_001166693.1:c.2319C>G	NP_001160165.1:p.Thr773=	12.13	6.142	1	1	1
4	88055798	G	A	4_88055798_G_A	AFF1	7135	AFF1	0	GDX_74850	female	GeneDx	no-recall	DD	missense_variant	dnMIS	NM_001166693.1:c.3487G>A	NP_001160165.1:p.Ala1163Thr	24.4	16.41	1	1	1
4	88047313	C	T	4_88047313_C_T	AFF1	7135	AFF1	0	rumc_patient_225	female	RUMC	no-recall	DD	missense_variant	dnMIS	NM_001166693.1:c.2636C>T	NP_001160165.1:p.Ser879Leu	12.65	1.597	1	1	1
4	88035721	G	C	4_88035721_G_C	AFF1	7135	AFF1	0	151385	female	Satterstrom2020	no-recall	ASD	missense_variant	dnMIS	NM_001166693.1:c.1736G>C	NP_001160165.1:p.Arg579Pro	22.7	13.55	1	1	1
4	88035733	A	C	4_88035733_A_C	AFF1	7135	AFF1	0	G01-GEA-269-HI	male	Satterstrom2020	no-recall	ASD	missense_variant	dnMIS	NM_001166693.1:c.1748A>C	NP_001160165.1:p.Glu583Ala	21.3	17.18	1	1	1
4	88036050	G	A	4_88036050_G_A	AFF1	7135	AFF1	0	SF0026940.s1	female	SPARK_WES_1	recalled	sibling	missense_variant	dnMIS	NM_001166693.1:c.2065G>A	NP_001160165.1:p.Ala689Thr	10.97	6.05	1	1	1
X	147744144	C	T	X_147744144_C_T	AFF2	3776	AFF2	0	GDX_55499	female	GeneDx	no-recall	DD	missense_variant	dnMIS	NM_002025.3:c.896C>T	NP_002016.2:p.Pro299Leu	22.4	11.15	1	1	1
X	147985769	CCTAGG	C	X_147985769_CCTAGG_C	AFF2	3776	AFF2	0	GDX_53103	male	GeneDx	no-recall	DD	frameshift_variant	dnLGD	NM_002025.3:c.1379_1383delCTAGG	NP_002016.2:p.Pro460Glnfs*2	35	38	1	6	1
X	148035176	C	T	X_148035176_C_T	AFF2	3776	AFF2	0	GDX_31523	female	GeneDx	no-recall	DD	synonymous_variant	dnSYN	NM_002025.3:c.1464C>T	NP_002016.2:p.Ser488=	10.84	1.753	1	1	1
X	148037584	G	A	X_148037584_G_A	AFF2	3776	AFF2	0	GDX_91882	female	GeneDx	no-recall	DD	missense_variant	dnMIS30	NM_002025.3:c.2009G>A	NP_002016.2:p.Arg670His	31	20.9	1	1	1
2	100368751	G	A	2_100368751_G_A	AFF3	6473	AFF3	0	DDDF202009.p1	male	DDD13K	recalled	DD	missense_variant	dnMIS	XM_005263941.1:c.1396C>T	XP_005263998.1:p.Leu466Phe	25	18.94	1	1	1
2	100623270	C	T	2_100623270_C_T	AFF3	6473	AFF3	0	DDDF205595.p1	female	DDD13K	recalled	DD	missense_variant	dnMIS	XM_005263941.1:c.1159G>A	XP_005263998.1:p.Ala387Thr	26.7	21.5	1	1	1
2	100623473	T	C	2_100623473_T_C	AFF3	6473	AFF3	0	DDDF212496.p1	male	DDD13K	recalled	DD	missense_variant	dnMIS	XM_005263941.1:c.956A>G	XP_005263998.1:p.Gln319Arg	20.9	9.577	1	1	1
2	100210613	CG	C	2_100210613_CG_C	AFF3	6473	AFF3	0	SP0015356	male	Feliciano2019	recalled	ASD	frameshift_variant	dnLGD	XM_005263941.1:c.1971delC	XP_005263998.1:p.Asp657Glufs*16	0.006	18.63	1	2	1
2	100175375	C	T	2_100175375_C_T	AFF3	6473	AFF3	0	GDX_37885	female	GeneDx	no-recall	DD	missense_variant	dnMIS	XM_005263941.1:c.3709G>A	XP_005263998.1:p.Ala1237Thr	28.8	36	1	1	1
2	100623254	A	G	2_100623254_A_G	AFF3	6473	AFF3	0	GDX_16210	female	GeneDx	no-recall	DD	missense_variant	dnMIS	XM_005263941.1:c.1175T>C	XP_005263998.1:p.Met392Thr	23.4	14.88	1	1	1
2	100623263	A	C	2_100623263_A_C	AFF3	6473	AFF3	0	GDX_14337	male	GeneDx	no-recall	DD	missense_variant	dnMIS	XM_005263941.1:c.1166T>G	XP_005263998.1:p.Val389Gly	23.5	16.58	1	1	1
2	100623267	A	T	2_100623267_A_T	AFF3	6473	AFF3	0	GDX_52101	female	GeneDx	no-recall	DD	missense_variant	dnMIS	XM_005263941.1:c.1162T>A	XP_005263998.1:p.Tyr388Asn	23.4	16.52	1	1	1
2	100623270	C	A	2_100623270_C_A	AFF3	6473	AFF3	0	GDX_78072	female	GeneDx	no-recall	DD	missense_variant	dnMIS	XM_005263941.1:c.1159G>T	XP_005263998.1:p.Ala387Ser	26	20.1	1	1	1
2	100171162	C	T	2_100171162_C_T	AFF3	6473	AFF3	0	rumc_patient_1433	male	RUMC	no-recall	DD	synonymous_variant	dnSYN	XM_005263941.1:c.3780G>A	XP_005263998.1:p.Pro1260=	17.27	6.792	1	1	1
2	100623255	T	C	2_100623255_T_C	AFF3	6473	AFF3	0	3E467	female	Satterstrom2020	no-recall	ASD	missense_variant	dnMIS	XM_005263941.1:c.1174A>G	XP_005263998.1:p.Met392Val	22.6	16.13	1	1	1
5	132269899	C	A	5_132269899_C_A	AFF4	17869	AFF4	0	DDDF210496.p1	female	DDD13K	recalled	DD	missense_variant	dnMIS	XM_005271963.1:c.858G>T	XP_005272020.1:p.Glu286Asp	12.14	11.85	1	1	1
5	132224839	G	A	5_132224839_G_A	AFF4	17869	AFF4	0	GDX_33181	female	GeneDx	no-recall	DD	synonymous_variant	dnSYN	XM_005271963.1:c.2664C>T	XP_005272020.1:p.Asn888=	7.413	7.938	1	1	1
5	132232531	G	A	5_132232531_G_A	AFF4	17869	AFF4	0	GDX_65777	female	GeneDx	no-recall	DD	synonymous_variant	dnSYN	XM_005271963.1:c.1791C>T	XP_005272020.1:p.Pro597=	5.926	6.731	1	1	1
5	132269984	C	T	5_132269984_C_T	AFF4	17869	AFF4	0	GDX_91850	female	GeneDx	no-recall	DD	missense_variant	dnMIS	XM_005271963.1:c.773G>A	XP_005272020.1:p.Arg258Gln	26.1	29.2	1	1	1
5	132269985	G	A	5_132269985_G_A	AFF4	17869	AFF4	0	GDX_19682	female	GeneDx	no-recall	DD	missense_variant	dnMIS	XM_005271963.1:c.772C>T	XP_005272020.1:p.Arg258Trp	25.2	18.71	2	1	1
5	132269985	G	A	5_132269985_G_A	AFF4	17869	AFF4	0	GDX_5009	female	GeneDx	no-recall	DD	missense_variant	dnMIS	XM_005271963.1:c.772C>T	XP_005272020.1:p.Arg258Trp	25.2	18.71	2	1	1
5	132269902	A	C	5_132269902_A_C	AFF4	17869	AFF4	0	SF0005740.p1	male	SPARK_WES_1	recalled	ASD	synonymous_variant	dnSYN	XM_005271963.1:c.855T>G	XP_005272020.1:p.Thr285=	0.036	7.313	1	1	1
5	132272757	A	C	5_132272757_A_C	AFF4	17869	AFF4	0	SF0124157.p1	male	SPARK_WES_1	recalled	ASD	splice_donor_variant	dnLGD	XM_005271963.1:c.123+2T>G	-	23.9	18.79	1	1	1
6	108645035	C	T	6_108645035_C_T	LACE1	16411	AFG1L	1	SF0023363.s1	female	SPARK_WES_1	recalled	sibling	missense_variant	dnMIS	NM_145315.3:c.146C>T	NP_660358.2:p.Thr49Met	22.2	12.67	1	1	1
18	12353042	T	C	18_12353042_T_C	AFG3L2	315	AFG3L2	0	DDDF209823.p1	female	DDD13K	recalled	DD	missense_variant	dnMIS	NM_006796.2:c.1280A>G	NP_006787.2:p.Gln427Arg	12.38	8.681	1	1	1
18	12337521	C	A	18_12337521_C_A	AFG3L2	315	AFG3L2	0	GDX_3852	male	GeneDx	no-recall	DD	missense_variant	dnMIS30	NM_006796.2:c.1994G>T	NP_006787.2:p.Gly665Val	34	25.3	1	1	1
18	12353027	T	C	18_12353027_T_C	AFG3L2	315	AFG3L2	0	GDX_86559	female	GeneDx	no-recall	DD	missense_variant	dnMIS	NM_006796.2:c.1295A>G	NP_006787.2:p.Asn432Ser	23.3	16.82	1	1	1
18	12353103	C	T	18_12353103_C_T	AFG3L2	315	AFG3L2	0	GDX_18854	male	GeneDx	no-recall	DD	missense_variant	dnMIS30	NM_006796.2:c.1219G>A	NP_006787.2:p.Asp407Asn	34	32	1	1	1
18	12356704	C	T	18_12356704_C_T	AFG3L2	315	AFG3L2	0	GDX_44669	female	GeneDx	no-recall	DD	missense_variant	dnMIS30	NM_006796.2:c.1153G>A	NP_006787.2:p.Gly385Ser	35	35	1	1	1
18	12358731	C	T	18_12358731_C_T	AFG3L2	315	AFG3L2	0	GDX_42270	female	GeneDx	no-recall	DD	missense_variant	dnMIS30	NM_006796.2:c.964G>A	NP_006787.2:p.Glu322Lys	34	35	1	1	1
18	12359960	G	A	18_12359960_G_A	AFG3L2	315	AFG3L2	0	GDX_16528	male	GeneDx	no-recall	DD	missense_variant	dnMIS	NM_006796.2:c.718C>T	NP_006787.2:p.Arg240Trp	24.9	14.14	1	1	1
18	12337502	C	T	18_12337502_C_T	AFG3L2	315	AFG3L2	0	SF0032476.s1	female	SPARK_WES_1	recalled	sibling	synonymous_variant	dnSYN	NM_006796.2:c.2013G>A	NP_006787.2:p.Gly671=	16.76	9.661	1	1	1
4	74357772	C	T	4_74357772_C_T	AFM	316	AFM	0	12246.p1	male	CCDG_SSC	recalled	ASD	stop_gained	dnLGD	NM_001133.2:c.1027C>T	NP_001124.1:p.Arg343*	37	34	1	1	1
4	74349664	T	G	4_74349664_T_G	AFM	316	AFM	0	DDDF206538.p1	female	DDD13K	recalled	DD	missense_variant	dnMIS	NM_001133.2:c.95T>G	NP_001124.1:p.Phe32Cys	14.95	12.22	1	1	1
4	74349678	A	G	4_74349678_A_G	AFM	316	AFM	0	DDDF211404.p1	female	DDD13K	recalled	DD	missense_variant	dnMIS	NM_001133.2:c.109A>G	NP_001124.1:p.Lys37Glu	20.9	11.15	1	1	1
4	74354475	C	T	4_74354475_C_T	AFM	316	AFM	0	GDX_13980	female	GeneDx	no-recall	DD	missense_variant	dnMIS	NM_001133.2:c.842C>T	NP_001124.1:p.Thr281Met	3.144	9.06	1	1	1
17	76183461	G	T	17_76183461_G_T	AFMID	20910	AFMID	0	3964	unknown	Chen2017	no-recall	ASD	missense_variant	dnMIS	NM_001145526.2:c.10G>T	NP_001138998.1:p.Val4Leu	2.749	8.012	1	1	1
17	76198594	C	T	17_76198594_C_T	AFMID	20910	AFMID	0	SP0023884	male	Feliciano2019	recalled	ASD	missense_variant	dnMIS	NM_001145526.2:c.169C>T	NP_001138998.1:p.Arg57Trp	27.1	20.2	1	1	1
4	74308041	C	T	4_74308041_C_T	AFP	317	AFP	0	GDX_113339	male	GeneDx	no-recall	DD	missense_variant	dnMIS	NM_001134.1:c.511C>T	NP_001125.1:p.Pro171Ser	25.9	15.57	1	1	1
4	74309082	G	T	4_74309082_G_T	AFP	317	AFP	0	GDX_42876	male	GeneDx	no-recall	DD	stop_gained	dnLGD	NM_001134.1:c.634G>T	NP_001125.1:p.Glu212*	40	26.4	1	1	1
4	74319569	G	A	4_74319569_G_A	AFP	317	AFP	0	GDX_41835	male	GeneDx	no-recall	DD	synonymous_variant	dnSYN	NM_001134.1:c.1740G>A	NP_001125.1:p.Glu580=	5.371	0.04	1	1	1
4	74308124	A	G	4_74308124_A_G	AFP	317	AFP	0	08C76925	male	Satterstrom2020	no-recall	ASD	synonymous_variant	dnSYN	NM_001134.1:c.594A>G	NP_001125.1:p.Ala198=	7.126	5.632	1	1	1
4	74319544	T	C	4_74319544_T_C	AFP	317	AFP	0	SF0088178.p1	male	SPARK_WES_1	recalled	ASD	missense_variant	dnMIS	NM_001134.1:c.1715T>C	NP_001125.1:p.Ile572Thr	0.004	0.042	1	1	1
4	178352956	G	A	4_178352956_G_A	AGA	318	AGA	0	GDX_31605	female	GeneDx	no-recall	DD	missense_variant	dnMIS30	NM_000027.3:c.947C>T	NP_000018.2:p.Ala316Val	34	32	1	1	1
4	178358577	G	A	4_178358577_G_A	AGA	318	AGA	0	rumc_patient_2349	female	RUMC	no-recall	DD	missense_variant	dnMIS	NM_000027.3:c.604C>T	NP_000018.2:p.Arg202Cys	15.43	11.17	1	1	1
2	237029030	G	A	2_237029030_G_A	AGAP1	16922	AGAP1	0	11000.p1	male	CCDG_SSC	recalled	ASD	missense_variant	dnMIS30	XM_005246058.1:c.2321G>A	XP_005246115.1:p.Arg774His	34	35	1	1	1
2	236659029	C	T	2_236659029_C_T	AGAP1	16922	AGAP1	0	DDDF203231.p1	female	DDD13K	recalled	DD	synonymous_variant	dnSYN	XM_005246058.1:c.582C>T	XP_005246115.1:p.Ile194=	17.74	8.97	1	1	1
2	236706501	G	A	2_236706501_G_A	AGAP1	16922	AGAP1	0	DDDF207180.p1	male	DDD13K	recalled	DD	missense_variant	dnMIS	XM_005246058.1:c.784G>A	XP_005246115.1:p.Ala262Thr	12.23	8.933	1	1	1
2	236715944	T	C	2_236715944_T_C	AGAP1	16922	AGAP1	0	DDDF213188.p1	male	DDD13K	recalled	DD	missense_variant	dnMIS	XM_005246058.1:c.1031T>C	XP_005246115.1:p.Ile344Thr	23.5	12.59	1	1	1
2	236957910	C	T	2_236957910_C_T	AGAP1	16922	AGAP1	0	DDDF209256.p1	female	DDD13K	recalled	DD	missense_variant	dnMIS	XM_005246058.1:c.2111C>T	XP_005246115.1:p.Ser704Leu	22.3	11.33	1	1	1
2	237032674	G	A	2_237032674_G_A	AGAP1	16922	AGAP1	0	GDX_109357	male	GeneDx	no-recall	DD	missense_variant	dnMIS	XM_005246058.1:c.2494G>A	XP_005246115.1:p.Asp832Asn	23.3	10.38	1	1	1
2	236957872	C	T	2_236957872_C_T	AGAP1	16922	AGAP1	0	rumc_patient_1153	female	RUMC	no-recall	DD	synonymous_variant	dnSYN	XM_005246058.1:c.2073C>T	XP_005246115.1:p.Ser691=	19.48	11.06	1	1	1
12	58121731	T	C	12_58121731_T_C	AGAP2	16921	AGAP2	0	13206.p1	male	CCDG_SSC	recalled	ASD	missense_variant	dnMIS	NM_001122772.2:c.2755A>G	NP_001116244.1:p.Ser919Gly	22.5	12.1	1	1	1
12	58128112	G	T	12_58128112_G_T	AGAP2	16921	AGAP2	0	DDDF205858.p1	male	DDD13K	recalled	DD	missense_variant	dnMIS	NM_001122772.2:c.1391C>A	NP_001116244.1:p.Pro464His	27.4	20.8	1	1	1
12	58125404	C	T	12_58125404_C_T	AGAP2	16921	AGAP2	0	rumc_patient_344	male	RUMC	no-recall	DD	missense_variant	dnMIS	NM_001122772.2:c.1975G>A	NP_001116244.1:p.Glu659Lys	25.4	13.88	1	1	1
12	58125237	C	T	12_58125237_C_T	AGAP2	16921	AGAP2	0	NDAR_INVAZ651VGG_wes1	male	Satterstrom2020	no-recall	ASD	missense_variant	dnMIS30	NM_001122772.2:c.2057G>A	NP_001116244.1:p.Arg686Gln	34	29	1	1	1
12	58124304	C	T	12_58124304_C_T	AGAP2	16921	AGAP2	0	AU3808305	male	Yuen2017	no-recall	ASD	missense_variant	dnMIS	NM_001122772.2:c.2402G>A	NP_001116244.1:p.Arg801Gln	27	11.32	1	1	1
7	150839300	C	T	7_150839300_C_T	AGAP3	16923	AGAP3	0	14397.s1	male	CCDG_SSC	recalled	sibling	synonymous_variant	dnSYN	NM_031946.5:c.2010C>T	NP_114152.3:p.Thr670=	12.94	1.311	1	1	1
7	150815606	G	A	7_150815606_G_A	AGAP3	16923	AGAP3	0	DDDF209030.p1	male	DDD13K	recalled	DD	missense_variant	dnMIS	NM_031946.5:c.856G>A	NP_114152.3:p.Val286Met	24	18.73	1	1	1
7	150814237	C	T	7_150814237_C_T	AGAP3	16923	AGAP3	0	GDX_92748	female	GeneDx	no-recall	DD	missense_variant	dnMIS30	NM_031946.5:c.446C>T	NP_114152.3:p.Thr149Met	32	24.7	1	1	1
7	150815308	G	C	7_150815308_G_C	AGAP3	16923	AGAP3	0	GDX_97090	female	GeneDx	no-recall	DD	missense_variant	dnMIS	NM_031946.5:c.718G>C	NP_114152.3:p.Ala240Pro	16.46	10.73	1	1	1
7	150815392	G	A	7_150815392_G_A	AGAP3	16923	AGAP3	0	GDX_55323	male	GeneDx	no-recall	DD	missense_variant	dnMIS	NM_031946.5:c.802G>A	NP_114152.3:p.Ala268Thr	24	15.74	1	1	1
7	150840573	C	G	7_150840573_C_G	AGAP3	16923	AGAP3	0	GDX_116410	male	GeneDx	no-recall	DD	missense_variant	dnMIS30	NM_031946.5:c.2419C>G	NP_114152.3:p.His807Asp	31	23.1	1	1	1
7	150840977	G	A	7_150840977_G_A	AGAP3	16923	AGAP3	0	GDX_69107	female	GeneDx	no-recall	DD	missense_variant	dnMIS	NM_031946.5:c.2683G>A	NP_114152.3:p.Ala895Thr	10.73	11.27	1	1	1
7	150817089	G	A	7_150817089_G_A	AGAP3	16923	AGAP3	0	129-05-102958	female	Satterstrom2020	no-recall	sibling	missense_variant	dnMIS	NM_031946.5:c.985G>A	NP_114152.3:p.Gly329Ser	13.02	9.899	1	1	1
7	150839296	G	A	7_150839296_G_A	AGAP3	16923	AGAP3	0	087-05-102962	male	Satterstrom2020	no-recall	ASD	missense_variant	dnMIS30	NM_031946.5:c.2006G>A	NP_114152.3:p.Arg669His	33	24.3	1	1	1
15	86800202	C	T	15_86800202_C_T	AGBL1	26504	AGBL1	0	DDDF207292.p1	female	DDD13K	recalled	DD	missense_variant	dnMIS	XM_005254862.1:c.854C>T	XP_005254919.1:p.Pro285Leu	8.848	4.206	1	1	1
15	87217570	C	T	15_87217570_C_T	AGBL1	26504	AGBL1	0	DDDF202348.p1	female	DDD13K	recalled	DD	synonymous_variant	dnSYN	XM_005254862.1:c.3124C>T	XP_005254919.1:p.Leu1042=	14.46	8.94	1	1	1
15	86807982	T	C	15_86807982_T_C	AGBL1	26504	AGBL1	0	GDX_116269	female	GeneDx	no-recall	DD	missense_variant	dnMIS	XM_005254862.1:c.1580T>C	XP_005254919.1:p.Phe527Ser	27.2	18.74	1	1	1
15	86813225	C	T	15_86813225_C_T	AGBL1	26504	AGBL1	0	GDX_120210	female	GeneDx	no-recall	DD	synonymous_variant	dnSYN	XM_005254862.1:c.1914C>T	XP_005254919.1:p.Ser638=	11.08	0.775	1	1	1
15	86838639	C	T	15_86838639_C_T	AGBL1	26504	AGBL1	0	GDX_28437	male	GeneDx	no-recall	DD	stop_gained	dnLGD	XM_005254862.1:c.2374C>T	XP_005254919.1:p.Arg792*	46	36	1	1	1
15	86940614	G	T	15_86940614_G_T	AGBL1	26504	AGBL1	0	GDX_105216	female	GeneDx	no-recall	DD	missense_variant	dnMIS	XM_005254862.1:c.2392G>T	XP_005254919.1:p.Val798Leu	22.3	12.79	1	1	1
15	86806029	C	T	15_86806029_C_T	AGBL1	26504	AGBL1	0	SF0027209.p1	male	SPARK_WES_1	recalled	ASD	synonymous_variant	dnSYN	XM_005254862.1:c.990C>T	XP_005254919.1:p.Asp330=	11.48	2.052	1	1	1
15	86814866	A	G	15_86814866_A_G	AGBL1	26504	AGBL1	0	SF0129843.p1	male	SPARK_WES_1	recalled	ASD	synonymous_variant	dnSYN	XM_005254862.1:c.2004A>G	XP_005254919.1:p.Leu668=	10.88	10	1	1	1
11	47698916	C	T	11_47698916_C_T	AGBL2	26296	AGBL2	0	DDDF200241.p1	female	DDD13K	recalled	DD	missense_variant	dnMIS	XM_005253137.1:c.2054G>A	XP_005253194.1:p.Arg685Gln	15.27	3.671	1	1	1
11	47703598	G	A	11_47703598_G_A	AGBL2	26296	AGBL2	0	GDX_93856	female	GeneDx	no-recall	DD	missense_variant	dnMIS	XM_005253137.1:c.1838C>T	XP_005253194.1:p.Thr613Ile	29.3	22	1	1	1
11	47681806	AG	A	11_47681806_AG_A	AGBL2	26296	AGBL2	0	006-07-107598	male	Satterstrom2020	no-recall	ASD	frameshift_variant	dnLGD	XM_005253137.1:c.2627delC	XP_005253194.1:p.Pro876Leufs*29	25.5	35	1	2	1
11	47707548	C	T	11_47707548_C_T	AGBL2	26296	AGBL2	0	SF0126437.p1	male	SPARK_WES_1	recalled	ASD	missense_variant	dnMIS30	XM_005253137.1:c.1685G>A	XP_005253194.1:p.Arg562His	35	33	1	1	1
7	134678404	C	T	7_134678404_C_T	AGBL3	27981	AGBL3	0	GDX_32549	male	GeneDx	no-recall	DD	synonymous_variant	dnSYN	NM_178563.3:c.285C>T	NP_848658.3:p.Val95=	13.69	9.985	1	1	1
7	134701884	C	A	7_134701884_C_A	AGBL3	27981	AGBL3	0	GDX_23217	male	GeneDx	no-recall	DD	missense_variant	dnMIS	NM_178563.3:c.392C>A	NP_848658.3:p.Ala131Asp	12.41	8.052	1	1	1
1	48999928	G	A	1_48999928_G_A	AGBL4	25892	AGBL4	0	DDDF211222.p1	female	DDD13K	recalled	DD	missense_variant	dnMIS	XM_005271284.1:c.1438C>T	XP_005271341.1:p.Arg480Trp	28.2	17.43	1	1	1
2	27277605	GA	AG	2_27277605_GA_AG	AGBL5	26147	AGBL5	0	12653.s1	female	CCDG_SSC	recalled	sibling	missense_variant	dnMIS	XM_005264473.1:c.659_660delGAinsAG	XP_005264530.1:p.Arg220Gln	28	19.26	1	2	2
2	27276385	C	T	2_27276385_C_T	AGBL5	26147	AGBL5	0	GDX_14653	male	GeneDx	no-recall	DD	missense_variant	dnMIS30	XM_005264473.1:c.331C>T	XP_005264530.1:p.Arg111Cys	34	22.3	1	1	1
2	27278890	CCT	C	2_27278890_CCT_C	AGBL5	26147	AGBL5	0	GDX_73465	male	GeneDx	no-recall	DD	frameshift_variant	dnLGD	XM_005264473.1:c.1250_1251delCT	XP_005264530.1:p.Pro417Argfs*33	31	34	1	3	1
2	27280199	G	A	2_27280199_G_A	AGBL5	26147	AGBL5	0	GDX_16374	female	GeneDx	no-recall	DD	missense_variant	dnMIS30	XM_005264473.1:c.1564G>A	XP_005264530.1:p.Gly522Arg	33	35	1	1	1
2	27281367	G	A	2_27281367_G_A	AGBL5	26147	AGBL5	0	GDX_32779	male	GeneDx	no-recall	DD	missense_variant	dnMIS	XM_005264473.1:c.1771G>A	XP_005264530.1:p.Ala591Thr	23.9	23.2	1	1	1
7	100161462	G	A	7_100161462_G_A	AGFG2	5177	AGFG2	0	DDDF202731.p1	male	DDD13K	recalled	DD	missense_variant	dnMIS	XM_005250306.1:c.1210G>A	XP_005250363.1:p.Gly404Ser	10.16	6.074	1	1	1
7	100151752	C	T	7_100151752_C_T	AGFG2	5177	AGFG2	0	GDX_70653	male	GeneDx	no-recall	DD	missense_variant	dnMIS	XM_005250306.1:c.622C>T	XP_005250363.1:p.Arg208Trp	26.7	21.6	1	1	1
7	100151831	T	G	7_100151831_T_G	AGFG2	5177	AGFG2	0	GDX_54564	female	GeneDx	no-recall	DD	missense_variant	dnMIS	XM_005250306.1:c.701T>G	XP_005250363.1:p.Phe234Cys	27.6	18.58	1	1	1
7	100151818	G	A	7_100151818_G_A	AGFG2	5177	AGFG2	0	SF0126679.p1	female	SPARK_WES_1	recalled	ASD	missense_variant	dnMIS30	XM_005250306.1:c.688G>A	XP_005250363.1:p.Gly230Ser	32	24	1	1	1
7	100151753	G	A	7_100151753_G_A	AGFG2	5177	AGFG2	0	1-0253-005	female	Yuen2017	no-recall	ASD	missense_variant	dnMIS	XM_005250306.1:c.623G>A	XP_005250363.1:p.Arg208Gln	25.7	20.1	1	1	1
5	76343999	T	C	5_76343999_T_C	AGGF1	24684	AGGF1	0	SF0023197.p1	male	SPARK_WES_1	recalled	ASD	synonymous_variant	dnSYN	NM_018046.4:c.1215T>C	NP_060516.2:p.Ile405=	7.066	10.11	3	1	1
5	76343999	T	C	5_76343999_T_C	AGGF1	24684	AGGF1	0	SF0134896.p1	male	SPARK_WES_1	recalled	ASD	synonymous_variant	dnSYN	NM_018046.4:c.1215T>C	NP_060516.2:p.Ile405=	7.066	10.11	3	1	1
5	76343999	T	C	5_76343999_T_C	AGGF1	24684	AGGF1	0	SF0023197.s1	female	SPARK_WES_1	recalled	sibling	synonymous_variant	dnSYN	NM_018046.4:c.1215T>C	NP_060516.2:p.Ile405=	7.066	10.11	3	1	1
5	76355497	TG	T	5_76355497_TG_T	AGGF1	24684	AGGF1	0	SF0140084.p1	female	SPARK_WES_1	recalled	ASD	frameshift_variant	dnLGD	NM_018046.4:c.1775delG	NP_060516.2:p.Gly592Glufs*54	36	39	1	2	1
5	76330262	T	C	5_76330262_T_C	AGGF1	24684	AGGF1	0	1-0329-004	male	Yuen2017	no-recall	ASD	missense_variant	dnMIS	NM_018046.4:c.230T>C	NP_060516.2:p.Ile77Thr	21	17.17	1	1	1
7	141321569	G	A	7_141321569_G_A	AGK	21869	AGK	0	13843.p1	female	CCDG_SSC	recalled	ASD	missense_variant	dnMIS	NM_018238.3:c.556G>A	NP_060708.1:p.Glu186Lys	24.4	20.4	2	1	1
7	141321569	G	A	7_141321569_G_A	AGK	21869	AGK	0	GDX_8257	female	GeneDx	no-recall	DD	missense_variant	dnMIS	NM_018238.3:c.556G>A	NP_060708.1:p.Glu186Lys	24.4	20.4	2	1	1
1	100366306	G	A	1_100366306_G_A	AGL	321	AGL	0	13039.p1	male	CCDG_SSC	recalled	ASD	synonymous_variant	dnSYN	NM_000028.2:c.3477G>A	NP_000019.2:p.Gln1159=	9.005	7.267	1	1	1
1	100358028	T	C	1_100358028_T_C	AGL	321	AGL	0	DDDF205033.p1	female	DDD13K	recalled	DD	synonymous_variant	dnSYN	NM_000028.2:c.3124T>C	NP_000019.2:p.Leu1042=	1.819	3.99	1	1	1
1	100340267	A	T	1_100340267_A_T	AGL	321	AGL	0	GDX_45117	female	GeneDx	no-recall	DD	missense_variant	dnMIS	NM_000028.2:c.983A>T	NP_000019.2:p.Asp328Val	15.63	10.33	1	1	1
1	100350259	C	T	1_100350259_C_T	AGL	321	AGL	0	GDX_5490	male	GeneDx	no-recall	DD	missense_variant	dnMIS	NM_000028.2:c.2681C>T	NP_000019.2:p.Ser894Phe	22.7	12.08	1	1	1
1	100378067	A	C	1_100378067_A_C	AGL	321	AGL	0	SF0065622.p1	male	SPARK_WES_1	recalled	ASD	synonymous_variant	dnSYN	NM_000028.2:c.3943A>C	NP_000019.2:p.Arg1315=	0.224	9.674	1	1	1
1	15901265	C	T	1_15901265_C_T	AGMAT	18407	AGMAT	0	DDDF204244.p1	male	DDD13K	recalled	DD	synonymous_variant	dnSYN	NM_024758.4:c.972G>A	NP_079034.3:p.Pro324=	12.41	3.364	1	1	1
7	15599820	C	T	7_15599820_C_T	AGMO	33784	AGMO	0	GDX_36903	female	GeneDx	no-recall	DD	missense_variant	dnMIS	NM_001004320.1:c.203G>A	NP_001004320.1:p.Arg68His	16.64	12.74	1	1	1
7	15601428	C	T	7_15601428_C_T	AGMO	33784	AGMO	0	GDX_22532	female	GeneDx	no-recall	DD	missense_variant	dnMIS	NM_001004320.1:c.43G>A	NP_001004320.1:p.Gly15Arg	24.2	14.77	1	1	1
7	15470670	G	A	7_15470670_G_A	AGMO	33784	AGMO	0	NDAR_INVZX362NCN_wes1	male	Satterstrom2020	no-recall	ASD	missense_variant	dnMIS	NM_001004320.1:c.473C>T	NP_001004320.1:p.Thr158Ile	23.9	16.2	1	1	1
7	15470689	C	G	7_15470689_C_G	AGMO	33784	AGMO	0	SF0064807.s1	female	SPARK_WES_1	recalled	sibling	missense_variant	dnMIS	NM_001004320.1:c.454G>C	NP_001004320.1:p.Glu152Gln	26.1	19.32	1	1	1
7	15470714	G	A	7_15470714_G_A	AGMO	33784	AGMO	0	SF0027996.p1	male	SPARK_WES_1	recalled	ASD	synonymous_variant	dnSYN	NM_001004320.1:c.429C>T	NP_001004320.1:p.Ala143=	13.63	9.526	1	1	1
1	36367118	C	T	1_36367118_C_T	AGO1	3262	AGO1	0	11740.p1	male	CCDG_SSC	recalled	ASD	missense_variant	dnMIS	NM_012199.2:c.1064C>T	NP_036331.1:p.Thr355Ile	28.7	26.2	1	1	1
1	36367566	C	G	1_36367566_C_G	AGO1	3262	AGO1	0	12212.s1	female	CCDG_SSC	recalled	sibling	stop_gained	dnLGD	NM_012199.2:c.1158C>G	NP_036331.1:p.Tyr386*	37	37	1	1	1
1	36359339	G	C	1_36359339_G_C	AGO1	3262	AGO1	0	DDDF207187.p1	female	DDD13K	recalled	DD	missense_variant	dnMIS	NM_012199.2:c.577G>C	NP_036331.1:p.Gly193Arg	25.8	20.9	1	1	1
1	36359409	A	T	1_36359409_A_T	AGO1	3262	AGO1	0	DDDF202988.p1	female	DDD13K	recalled	DD	missense_variant	dnMIS	NM_012199.2:c.647A>T	NP_036331.1:p.Asp216Val	25.6	20.7	1	1	1
1	36367120	G	A	1_36367120_G_A	AGO1	3262	AGO1	0	DDDF211846.p1	female	DDD13K	recalled	DD	missense_variant	dnMIS30	NM_012199.2:c.1066G>A	NP_036331.1:p.Asp356Asn	34	36	3	1	1
1	36367930	G	C	1_36367930_G_C	AGO1	3262	AGO1	0	DDDF203094.p1	male	DDD13K	recalled	DD	missense_variant	dnMIS	NM_012199.2:c.1389G>C	NP_036331.1:p.Glu463Asp	1.926	2.834	1	1	1
1	36354156	G	T	1_36354156_G_T	AGO1	3262	AGO1	0	GDX_109557	male	GeneDx	no-recall	DD	missense_variant	dnMIS	NM_012199.2:c.154G>T	NP_036331.1:p.Val52Leu	23.2	10.44	1	1	1
1	36359331	T	C	1_36359331_T_C	AGO1	3262	AGO1	0	GDX_27412	female	GeneDx	no-recall	DD	missense_variant	dnMIS	NM_012199.2:c.569T>C	NP_036331.1:p.Leu190Pro	26	20.6	1	1	1
1	36359357	G	A	1_36359357_G_A	AGO1	3262	AGO1	0	GDX_37699	female	GeneDx	no-recall	DD	missense_variant	dnMIS	NM_012199.2:c.595G>A	NP_036331.1:p.Gly199Ser	29.7	31	1	1	1
1	36367120	G	A	1_36367120_G_A	AGO1	3262	AGO1	0	GDX_87562	female	GeneDx	no-recall	DD	missense_variant	dnMIS30	NM_012199.2:c.1066G>A	NP_036331.1:p.Asp356Asn	34	36	3	1	1
1	36367120	G	A	1_36367120_G_A	AGO1	3262	AGO1	0	GDX_96128	male	GeneDx	no-recall	DD	missense_variant	dnMIS30	NM_012199.2:c.1066G>A	NP_036331.1:p.Asp356Asn	34	36	3	1	1
1	36358737	C	G	1_36358737_C_G	AGO1	3262	AGO1	0	SF0050968.p1	male	SPARK_WES_1	recalled	ASD	missense_variant	dnMIS	NM_012199.2:c.370C>G	NP_036331.1:p.Arg124Gly	23.3	12.55	1	1	1
1	36359746	G	A	1_36359746_G_A	AGO1	3262	AGO1	0	SF0140103.p1	female	SPARK_WES_1	recalled	ASD	missense_variant	dnMIS30	NM_012199.2:c.758G>A	NP_036331.1:p.Arg253His	31	19.83	1	1	1
1	36372630	A	G	1_36372630_A_G	AGO1	3262	AGO1	0	SF0117352.p1	male	SPARK_WES_1	recalled	ASD	missense_variant	dnMIS	NM_012199.2:c.1492A>G	NP_036331.1:p.Ser498Gly	26.7	19.92	1	1	1
1	36359358	G	T	1_36359358_G_T	AGO1	3262	AGO1	0	Fam0055	unknown	Takata2018	no-recall	ASD	missense_variant	dnMIS	NM_012199.2:c.596G>T	NP_036331.1:p.Gly199Val	26.4	23.1	1	1	1
8	141542671	T	C	8_141542671_T_C	AGO2	3263	AGO2	0	12412.s1	male	CCDG_SSC	recalled	sibling	missense_variant	dnMIS	NM_012154.3:c.2315A>G	NP_036286.2:p.Asn772Ser	24.4	23.1	1	1	1
8	141542706	G	C	8_141542706_G_C	AGO2	3263	AGO2	0	GDX_3918	male	GeneDx	no-recall	DD	missense_variant	dnMIS	NM_012154.3:c.2280C>G	NP_036286.2:p.Ser760Arg	26.7	18.46	1	1	1
8	141566341	C	T	8_141566341_C_T	AGO2	3263	AGO2	0	GDX_3214	male	GeneDx	no-recall	DD	synonymous_variant	dnSYN	NM_012154.3:c.1071G>A	NP_036286.2:p.Thr357=	15.34	7.298	1	1	1
8	141545641	C	G	8_141545641_C_G	AGO2	3263	AGO2	0	rumc_patient_882	female	RUMC	no-recall	DD	missense_variant	dnMIS30	NM_012154.3:c.2197G>C	NP_036286.2:p.Gly733Arg	34	31	1	1	1
8	141554341	C	T	8_141554341_C_T	AGO2	3263	AGO2	0	rumc_patient_1586	male	RUMC	no-recall	DD	missense_variant	dnMIS30	NM_012154.3:c.1810G>A	NP_036286.2:p.Gly604Arg	34	28.1	1	1	1
8	141570519	A	T	8_141570519_A_T	AGO2	3263	AGO2	0	rumc_patient_636	male	RUMC	no-recall	DD	missense_variant	dnMIS	NM_012154.3:c.609T>A	NP_036286.2:p.His203Gln	25.1	20.1	1	1	1
8	141570527	C	A	8_141570527_C_A	AGO2	3263	AGO2	0	rumc_patient_406	female	RUMC	no-recall	DD	missense_variant	dnMIS30	NM_012154.3:c.601G>T	NP_036286.2:p.Gly201Cys	34	29.3	1	1	1
8	141557610	C	T	8_141557610_C_T	AGO2	3263	AGO2	0	SF0119199.s1	female	SPARK_WES_1	recalled	sibling	missense_variant	dnMIS	NM_012154.3:c.1705G>A	NP_036286.2:p.Val569Ile	25.4	20.2	1	1	1
8	141572581	G	A	8_141572581_G_A	AGO2	3263	AGO2	0	SF0128931.s1	female	SPARK_WES_1	recalled	sibling	synonymous_variant	dnSYN	NM_012154.3:c.489C>T	NP_036286.2:p.Asp163=	12.24	10.12	1	1	1
1	36411367	C	A	1_36411367_C_A	AGO3	18421	AGO3	0	DDDF208239.p1	female	DDD13K	recalled	DD	missense_variant	dnMIS	XM_005270575.1:c.94C>A	XP_005270632.1:p.Leu32Met	25.1	20.7	1	1	1
1	36474596	C	T	1_36474596_C_T	AGO3	18421	AGO3	0	DDDF200317.p1	female	DDD13K	recalled	DD	missense_variant	dnMIS30	XM_005270575.1:c.980C>T	XP_005270632.1:p.Pro327Leu	33	33	1	1	1
1	36479253	CAG	C	1_36479253_CAG_C	AGO3	18421	AGO3	0	GDX_74719	female	GeneDx	no-recall	DD	frameshift_variant	dnLGD	XM_005270575.1:c.1174_1175delGA	XP_005270632.1:p.Asp392Serfs*9	35	38	1	3	1
1	36499891	G	T	1_36499891_G_T	AGO3	18421	AGO3	0	GDX_102791	female	GeneDx	no-recall	DD	missense_variant	dnMIS	XM_005270575.1:c.1708G>T	XP_005270632.1:p.Val570Phe	29.1	29.2	1	1	1
1	36474610	G	A	1_36474610_G_A	AGO3	18421	AGO3	0	NDAR_INVRN099AG1_wes1	male	Satterstrom2020	no-recall	ASD	missense_variant	dnMIS30	XM_005270575.1:c.994G>A	XP_005270632.1:p.Gly332Arg	33	34	1	1	1
1	36475105	T	C	1_36475105_T_C	AGO3	18421	AGO3	0	SF0054108.s1	female	SPARK_WES_1	recalled	sibling	synonymous_variant	dnSYN	XM_005270575.1:c.1059T>C	XP_005270632.1:p.Cys353=	15.47	11.12	1	1	1
1	36475161	C	A	1_36475161_C_A	AGO3	18421	AGO3	0	AU2410302	female	Yuen2017	no-recall	ASD	missense_variant	dnMIS30	XM_005270575.1:c.1115C>A	XP_005270632.1:p.Ser372Tyr	33	28.5	1	1	1
1	36297077	C	G	1_36297077_C_G	AGO4	18424	AGO4	0	GDX_9954	male	GeneDx	no-recall	DD	missense_variant	dnMIS	NM_017629.3:c.898C>G	NP_060099.2:p.Gln300Glu	11.66	13.67	1	1	1
1	36319175	A	G	1_36319175_A_G	AGO4	18424	AGO4	0	GDX_29822	male	GeneDx	no-recall	DD	missense_variant	dnMIS	NM_017629.3:c.2555A>G	NP_060099.2:p.His852Arg	11.09	12.24	1	1	1
1	36299677	G	T	1_36299677_G_T	AGO4	18424	AGO4	0	rumc_patient_1292	male	RUMC	no-recall	DD	missense_variant	dnMIS	NM_017629.3:c.1466G>T	NP_060099.2:p.Gly489Val	26.1	34	1	1	1
1	36282630	G	T	1_36282630_G_T	AGO4	18424	AGO4	0	09C85478	male	Satterstrom2020	no-recall	ASD	missense_variant	dnMIS	NM_017629.3:c.167G>T	NP_060099.2:p.Arg56Leu	23.6	17.66	1	1	1
1	36306838	G	T	1_36306838_G_T	AGO4	18424	AGO4	0	AU172A	male	Satterstrom2020	no-recall	ASD	missense_variant	dnMIS	NM_017629.3:c.1797G>T	NP_060099.2:p.Lys599Asn	24.5	18.19	1	1	1
1	36291634	C	T	1_36291634_C_T	AGO4	18424	AGO4	0	SF0011071.p1	male	SPARK_WES_1	recalled	ASD	missense_variant	dnMIS30	NM_017629.3:c.733C>T	NP_060099.2:p.Arg245Cys	33	18.71	2	1	1
1	36291634	C	T	1_36291634_C_T	AGO4	18424	AGO4	0	SF0011071.p2	male	SPARK_WES_1	recalled	ASD	missense_variant	dnMIS30	NM_017629.3:c.733C>T	NP_060099.2:p.Arg245Cys	33	18.71	2	1	1
1	36307019	C	T	1_36307019_C_T	AGO4	18424	AGO4	0	Fam0025	unknown	Takata2018	no-recall	ASD	missense_variant	dnMIS30	NM_017629.3:c.1978C>T	NP_060099.2:p.Arg660Cys	35	29.6	1	1	1
9	139571914	C	T	9_139571914_C_T	AGPAT2	325	AGPAT2	0	DDDF205590.p2	male	DDD13K	recalled	DD	missense_variant	dnMIS	NM_006412.3:c.277G>A	NP_006403.2:p.Val93Ile	23.3	16.36	1	1	1
9	139571522	G	A	9_139571522_G_A	AGPAT2	325	AGPAT2	0	GDX_105237	female	GeneDx	no-recall	DD	missense_variant	dnMIS	NM_006412.3:c.383C>T	NP_006403.2:p.Pro128Leu	15.57	13.54	1	1	1
9	139571550	C	T	9_139571550_C_T	AGPAT2	325	AGPAT2	0	08C73834	male	Satterstrom2020	no-recall	ASD	missense_variant	dnMIS30	NM_006412.3:c.355G>A	NP_006403.2:p.Ala119Thr	33	35	1	1	1
9	139571997	C	A	9_139571997_C_A	AGPAT2	325	AGPAT2	0	SF0125046.p1	female	SPARK_WES_1	recalled	ASD	missense_variant	dnMIS	NM_006412.3:c.194G>T	NP_006403.2:p.Trp65Leu	16.52	5.091	1	1	1
21	45379690	AG	A	21_45379690_AG_A	AGPAT3	326	AGPAT3	0	11530.s1	female	CCDG_SSC	recalled	sibling	frameshift_variant	dnLGD	XM_005261159.1:c.390delG	XP_005261216.1:p.Lys130Asnfs*40	25.8	24	1	2	1
21	45387860	C	G	21_45387860_C_G	AGPAT3	326	AGPAT3	0	DDDF203643.p1	male	DDD13K	recalled	DD	missense_variant	dnMIS	XM_005261159.1:c.473C>G	XP_005261216.1:p.Thr158Arg	26.8	19.39	1	1	1
21	45389148	C	T	21_45389148_C_T	AGPAT3	326	AGPAT3	0	DDDF203071.p1	male	DDD13K	recalled	DD	synonymous_variant	dnSYN	XM_005261159.1:c.759C>T	XP_005261216.1:p.Pro253=	16.54	9.057	1	1	1
21	45390556	C	T	21_45390556_C_T	AGPAT3	326	AGPAT3	0	GDX_69934	female	GeneDx	no-recall	DD	missense_variant	dnMIS30	XM_005261159.1:c.794C>T	XP_005261216.1:p.Thr265Met	31	22	1	1	1
6	161575300	T	C	6_161575300_T_C	AGPAT4	20885	AGPAT4	0	12552.s1	male	CCDG_SSC	recalled	sibling	missense_variant	dnMIS	NM_020133.2:c.391A>G	NP_064518.1:p.Ile131Val	0.001	6.173	1	1	1
6	161653068	G	A	6_161653068_G_A	AGPAT4	20885	AGPAT4	0	SF0007700.p1	male	SPARK_WES_1	recalled	ASD	stop_gained	dnLGD	NM_020133.2:c.178C>T	NP_064518.1:p.Gln60*	39	38	1	1	1
6	161653075	G	C	6_161653075_G_C	AGPAT4	20885	AGPAT4	0	SF0063827.s1	male	SPARK_WES_1	recalled	sibling	missense_variant	dnMIS	NM_020133.2:c.171C>G	NP_064518.1:p.Ile57Met	19.45	16.12	1	1	1
8	6605240	C	T	8_6605240_C_T	AGPAT5	20886	AGPAT5	0	DDDF206133.p1	male	DDD13K	recalled	DD	synonymous_variant	dnSYN	NM_018361.3:c.636C>T	NP_060831.2:p.His212=	17.61	9.97	1	1	1
8	6605326	G	A	8_6605326_G_A	AGPAT5	20886	AGPAT5	0	09C80979	male	Satterstrom2020	no-recall	ASD	missense_variant	dnMIS	NM_018361.3:c.722G>A	NP_060831.2:p.Arg241Gln	14.54	9.992	1	1	1
8	6612677	G	A	8_6612677_G_A	AGPAT5	20886	AGPAT5	0	AC02-1205-04	female	Satterstrom2020	no-recall	sibling	missense_variant	dnMIS	NM_018361.3:c.851G>A	NP_060831.2:p.Arg284His	24.7	20.8	1	1	1
8	6605201	A	G	8_6605201_A_G	AGPAT5	20886	AGPAT5	0	SF0065211.s1	female	SPARK_WES_1	recalled	sibling	synonymous_variant	dnSYN	NM_018361.3:c.597A>G	NP_060831.2:p.Val199=	12.33	9.421	1	1	1
8	6612576	T	A	8_6612576_T_A	AGPAT5	20886	AGPAT5	0	SF0131636.p1	male	SPARK_WES_1	recalled	ASD	missense_variant	dnMIS	NM_018361.3:c.750T>A	NP_060831.2:p.Phe250Leu	23.5	19.91	1	1	1
8	6612649	G	A	8_6612649_G_A	AGPAT5	20886	AGPAT5	0	SF0131636.p1	male	SPARK_WES_1	recalled	ASD	missense_variant	dnMIS	NM_018361.3:c.823G>A	NP_060831.2:p.Glu275Lys	12.26	8.974	1	1	1
2	178370301	C	T	2_178370301_C_T	AGPS	327	AGPS	0	SP0018758	male	Feliciano2019	recalled	ASD	stop_gained	dnLGD	NM_003659.3:c.1543C>T	NP_003650.1:p.Arg515*	46	38	1	1	1
2	178301768	T	C	2_178301768_T_C	AGPS	327	AGPS	0	GDX_104124	male	GeneDx	no-recall	DD	missense_variant	dnMIS	NM_003659.3:c.623T>C	NP_003650.1:p.Ile208Thr	22.5	19.44	1	1	1
7	16918220	C	A	7_16918220_C_A	AGR3	24167	AGR3	0	rumc_patient_1922	male	RUMC	no-recall	DD	missense_variant	dnMIS	NM_176813.3:c.23G>T	NP_789783.1:p.Gly8Val	0.15	6.485	1	1	1
1	982835	G	A	1_982835_G_A	AGRN	329	AGRN	0	SP0030765	male	Feliciano2019	recalled	ASD	splice_donor_variant	dnLGD	XM_005244748.1:c.3516+1G>A	-	21.8	8.842	1	1	1
1	981165	G	A	1_981165_G_A	AGRN	329	AGRN	0	GDX_88401	male	GeneDx	no-recall	DD	synonymous_variant	dnSYN	XM_005244748.1:c.2589G>A	XP_005244805.1:p.Thr863=	6.686	1.813	1	1	1
1	983039	C	A	1_983039_C_A	AGRN	329	AGRN	0	GDX_77167	male	GeneDx	no-recall	DD	synonymous_variant	dnSYN	XM_005244748.1:c.3603C>A	XP_005244805.1:p.Arg1201=	13.13	0.637	1	1	1
1	230840054	A	T	1_230840054_A_T	AGT	333	AGT	0	14030.p1	male	CCDG_SSC	recalled	ASD	missense_variant	dnMIS	NM_000029.3:c.1154T>A	NP_000020.1:p.Val385Glu	0.002	0.01	1	1	1
1	230846557	C	T	1_230846557_C_T	AGT	333	AGT	0	SF0003127.p3	male	SPARK_WES_1	recalled	ASD	missense_variant	dnMIS	NM_000029.3:c.40G>A	NP_000020.1:p.Gly14Ser	5.339	11	1	1	1
9	88207599	G	A	9_88207599_G_A	AGTPBP1	17258	AGTPBP1	0	DDDF206353.p1	female	DDD13K	recalled	DD	missense_variant	dnMIS	XM_005251845.1:c.2600C>T	XP_005251902.1:p.Ser867Leu	26.3	22.5	1	1	1
9	88248240	T	C	9_88248240_T_C	AGTPBP1	17258	AGTPBP1	0	DDDF207274.p1	male	DDD13K	recalled	DD	missense_variant	dnMIS	XM_005251845.1:c.1508A>G	XP_005251902.1:p.Lys503Arg	7.117	10.8	1	1	1
9	88201871	G	A	9_88201871_G_A	AGTPBP1	17258	AGTPBP1	0	GDX_33497	female	GeneDx	no-recall	DD	missense_variant	dnMIS30	XM_005251845.1:c.3064C>T	XP_005251902.1:p.Arg1022Cys	35	29.4	1	1	1
9	88247766	G	C	9_88247766_G_C	AGTPBP1	17258	AGTPBP1	0	NDAR_INVLM858YDF_wes1	male	Satterstrom2020	no-recall	sibling	stop_gained	dnLGD	XM_005251845.1:c.1982C>G	XP_005251902.1:p.Ser661*	39	39	1	1	1
9	88272354	G	A	9_88272354_G_A	AGTPBP1	17258	AGTPBP1	0	SF0088578.p1	male	SPARK_WES_1	recalled	ASD	missense_variant	dnMIS	XM_005251845.1:c.1061C>T	XP_005251902.1:p.Ser354Leu	26.8	23.4	1	1	1
9	88201794	A	G	9_88201794_A_G	AGTPBP1	17258	AGTPBP1	0	1-0447-003	male	Yuen2017	no-recall	ASD	synonymous_variant	dnSYN	XM_005251845.1:c.3141T>C	XP_005251902.1:p.His1047=	9.5	8.943	1	1	1
3	148459071	A	G	3_148459071_A_G	AGTR1	336	AGTR1	0	DDDF201508.p1	female	DDD13K	recalled	DD	synonymous_variant	dnSYN	NM_031850.3:c.354A>G	NP_114038.4:p.Leu118=	0.186	3.464	1	1	1
3	148459894	G	A	3_148459894_G_A	AGTR1	336	AGTR1	0	GDX_46961	male	GeneDx	no-recall	DD	missense_variant	dnMIS	NM_031850.3:c.1177G>A	NP_114038.4:p.Val393Ile	0.022	4.562	1	1	1
X	115304092	A	G	X_115304092_A_G	AGTR2	338	AGTR2	0	GDX_37392	female	GeneDx	no-recall	DD	missense_variant	dnMIS	NM_000686.4:c.559A>G	NP_000677.2:p.Ile187Val	7.903	9.634	1	1	1
1	11807525	G	A	1_11807525_G_A	AGTRAP	13539	AGTRAP	0	GDX_28426	female	GeneDx	no-recall	DD	missense_variant	dnMIS	NM_020350.4:c.91G>A	NP_065083.3:p.Ala31Thr	13.51	11.95	1	1	1
1	247070878	A	C	1_247070878_A_C	AHCTF1	24618	AHCTF1	0	DDDF203498.p1	male	DDD13K	recalled	DD	missense_variant	dnMIS	NM_015446.4:c.766T>G	NP_056261.4:p.Trp256Gly	26.4	15.06	1	1	1
1	247025374	G	A	1_247025374_G_A	AHCTF1	24618	AHCTF1	0	GDX_64595	female	GeneDx	no-recall	DD	stop_gained	dnLGD	NM_015446.4:c.3649C>T	NP_056261.4:p.Arg1217*	39	41	1	1	1
1	247030991	G	C	1_247030991_G_C	AHCTF1	24618	AHCTF1	0	GDX_87350	male	GeneDx	no-recall	DD	missense_variant	dnMIS	NM_015446.4:c.3238C>G	NP_056261.4:p.Pro1080Ala	0.543	9.035	1	1	1
1	247070870	C	T	1_247070870_C_T	AHCTF1	24618	AHCTF1	0	GDX_75911	male	GeneDx	no-recall	DD	missense_variant	dnMIS	NM_015446.4:c.774G>A	NP_056261.4:p.Met258Ile	26.3	25.5	1	1	1
1	247019061	G	A	1_247019061_G_A	AHCTF1	24618	AHCTF1	0	SF0078516.p1	male	SPARK_WES_1	recalled	ASD	missense_variant	dnMIS	NM_015446.4:c.4352C>T	NP_056261.4:p.Thr1451Ile	7.46	2.084	1	1	1
1	110560166	A	G	1_110560166_A_G	AHCYL1	344	AHCYL1	0	DDDF202529.p1	female	DDD13K	recalled	DD	missense_variant	dnMIS	NM_006621.5:c.1013A>G	NP_006612.2:p.Tyr338Cys	22	15.57	1	1	1
7	129028936	C	T	7_129028936_C_T	AHCYL2	22204	AHCYL2	0	DDDF206937.p1	female	DDD13K	recalled	DD	missense_variant	dnMIS30	NM_015328.3:c.515C>T	NP_056143.1:p.Pro172Leu	32	28	1	1	1
7	129028998	C	T	7_129028998_C_T	AHCYL2	22204	AHCYL2	0	DDDF205051.p2	male	DDD13K	recalled	DD	stop_gained	dnLGD	NM_015328.3:c.577C>T	NP_056143.1:p.Gln193*	37	24.9	1	1	1
7	129046281	T	C	7_129046281_T_C	AHCYL2	22204	AHCYL2	0	DDDF209842.p1	female	DDD13K	recalled	DD	synonymous_variant	dnSYN	NM_015328.3:c.1269T>C	NP_056143.1:p.Ile423=	8.041	11.02	1	1	1
7	129064725	TG	T	7_129064725_TG_T	AHCYL2	22204	AHCYL2	0	GDX_36635	male	GeneDx	no-recall	DD	frameshift_variant	dnLGD	NM_015328.3:c.1572delG	NP_056143.1:p.Asn525Thrfs*23	35	37	1	2	1
1	27875717	C	-	1_27875717_C_-	AHDC1	25230	AHDC1	0	rumc_patient_1332	female	RUMC	no-recall	DD	frameshift_variant	dnLGD	NM_001029882.3:c.2910del	NP_001025053.1:p.Gln970Hisfs*172	NA	NA	1	1	.
1	27877820	G	-	1_27877820_G_-	AHDC1	25230	AHDC1	0	rumc_patient_874	male	RUMC	no-recall	DD	frameshift_variant	dnLGD	NM_001029882.3:c.807del	NP_001025053.1:p.Glu270Serfs*19	NA	NA	1	1	.
6	135751024	G	A	6_135751024_G_A	AHI1	21575	AHI1	0	DDDF201514.p1	female	DDD13K	recalled	DD	missense_variant	dnMIS30	NM_001134831.1:c.2488C>T	NP_001128303.1:p.Arg830Trp	34	17.41	1	1	1
6	135768173	T	C	6_135768173_T_C	AHI1	21575	AHI1	0	DDDF209405.p1	male	DDD13K	recalled	DD	synonymous_variant	dnSYN	NM_001134831.1:c.1752A>G	NP_001128303.1:p.Val584=	8.295	8.823	1	1	1
6	135748326	G	A	6_135748326_G_A	AHI1	21575	AHI1	0	GDX_109707	male	GeneDx	no-recall	DD	synonymous_variant	dnSYN	NM_001134831.1:c.2743C>T	NP_001128303.1:p.Leu915=	11.93	8.392	1	1	1
6	135644406	G	A	6_135644406_G_A	AHI1	21575	AHI1	0	G01-GEA-184-HI	female	Satterstrom2020	no-recall	ASD	synonymous_variant	dnSYN	NM_001134831.1:c.3222C>T	NP_001128303.1:p.Arg1074=	11.3	7.6	1	1	1
6	135769554	G	A	6_135769554_G_A	AHI1	21575	AHI1	0	SF0012335.p1	male	SPARK_WES_1	recalled	ASD	synonymous_variant	dnSYN	NM_001134831.1:c.1500C>T	NP_001128303.1:p.Tyr500=	0.655	2.81	1	1	1
11	62285724	C	T	11_62285724_C_T	AHNAK	347	AHNAK	0	14351.p1	male	CCDG_SSC	recalled	ASD	missense_variant	dnMIS	NM_001620.2:c.16165G>A	NP_001611.1:p.Ala5389Thr	15.34	10.76	1	1	1
11	62298211	C	T	11_62298211_C_T	AHNAK	347	AHNAK	0	13317.s1	female	CCDG_SSC	recalled	sibling	synonymous_variant	dnSYN	NM_001620.2:c.3678G>A	NP_001611.1:p.Val1226=	0.43	0.009	1	1	1
11	62299489	T	C	11_62299489_T_C	AHNAK	347	AHNAK	0	12237.s1	female	CCDG_SSC	recalled	sibling	synonymous_variant	dnSYN	NM_001620.2:c.2400A>G	NP_001611.1:p.Lys800=	1.943	4.709	1	1	1
11	62289190	G	A	11_62289190_G_A	AHNAK	347	AHNAK	0	DDDF202977.p1	female	DDD13K	recalled	DD	synonymous_variant	dnSYN	NM_001620.2:c.12699C>T	NP_001611.1:p.Ile4233=	1.321	0.007	1	1	1
11	62294793	T	G	11_62294793_T_G	AHNAK	347	AHNAK	0	DDDF200071.p1	female	DDD13K	recalled	DD	missense_variant	dnMIS	NM_001620.2:c.7096A>C	NP_001611.1:p.Asn2366His	23.4	14.47	1	1	1
11	62303496	G	A	11_62303496_G_A	AHNAK	347	AHNAK	0	DDDF210911.p1	female	DDD13K	recalled	DD	synonymous_variant	dnSYN	NM_001620.2:c.75C>T	NP_001611.1:p.Ile25=	9.285	3.677	1	1	1
11	62285627	T	A	11_62285627_T_A	AHNAK	347	AHNAK	0	GDX_7221	female	GeneDx	no-recall	DD	missense_variant	dnMIS	NM_001620.2:c.16262A>T	NP_001611.1:p.His5421Leu	11.71	5.947	1	1	1
11	62285677	G	A	11_62285677_G_A	AHNAK	347	AHNAK	0	GDX_697	female	GeneDx	no-recall	DD	synonymous_variant	dnSYN	NM_001620.2:c.16212C>T	NP_001611.1:p.Pro5404=	7.374	4.887	1	1	1
11	62297118	G	A	11_62297118_G_A	AHNAK	347	AHNAK	0	GDX_31077	female	GeneDx	no-recall	DD	missense_variant	dnMIS	NM_001620.2:c.4771C>T	NP_001611.1:p.Pro1591Ser	9.762	10.64	1	1	1
11	62301509	G	A	11_62301509_G_A	AHNAK	347	AHNAK	0	rumc_patient_1731	male	RUMC	no-recall	DD	missense_variant	dnMIS	NM_001620.2:c.380C>T	NP_001611.1:p.Thr127Met	26.8	20	1	1	1
11	62284581	AG	A	11_62284581_AG_A	AHNAK	347	AHNAK	0	641-05-104712	female	Satterstrom2020	no-recall	ASD	frameshift_variant	dnLGD	NM_001620.2:c.17307delC	NP_001611.1:p.Leu5770Tyrfs*51	34	54	1	2	1
11	62285108	C	T	11_62285108_C_T	AHNAK	347	AHNAK	0	CC809.202	male	Satterstrom2020	no-recall	sibling	missense_variant	dnMIS	NM_001620.2:c.16781G>A	NP_001611.1:p.Gly5594Glu	23.5	8.73	1	1	1
11	62297085	G	A	11_62297085_G_A	AHNAK	347	AHNAK	0	DEASD_0055_001	male	Satterstrom2020	no-recall	ASD	missense_variant	dnMIS	NM_001620.2:c.4804C>T	NP_001611.1:p.Pro1602Ser	20.9	13.01	1	1	1
11	62297933	T	C	11_62297933_T_C	AHNAK	347	AHNAK	0	G01-GEA-132-HI	male	Satterstrom2020	no-recall	ASD	missense_variant	dnMIS	NM_001620.2:c.3956A>G	NP_001611.1:p.Lys1319Arg	17.29	11.99	1	1	1
11	62285731	G	A	11_62285731_G_A	AHNAK	347	AHNAK	0	SF0142324.p1	male	SPARK_WES_1	recalled	ASD	synonymous_variant	dnSYN	NM_001620.2:c.16158C>T	NP_001611.1:p.Ser5386=	12.54	3.328	1	1	1
11	62286302	A	G	11_62286302_A_G	AHNAK	347	AHNAK	0	SF0009908.p1	female	SPARK_WES_1	recalled	ASD	missense_variant	dnMIS	NM_001620.2:c.15587T>C	NP_001611.1:p.Ile5196Thr	20.4	10.84	1	1	1
11	62286871	G	A	11_62286871_G_A	AHNAK	347	AHNAK	0	SF0038469.s1	female	SPARK_WES_1	recalled	sibling	synonymous_variant	dnSYN	NM_001620.2:c.15018C>T	NP_001611.1:p.Asn5006=	5.142	2.579	1	1	1
11	62286903	G	A	11_62286903_G_A	AHNAK	347	AHNAK	0	SF0084858.p1	male	SPARK_WES_1	recalled	ASD	synonymous_variant	dnSYN	NM_001620.2:c.14986C>T	NP_001611.1:p.Leu4996=	1.05	0.581	1	1	1
11	62294702	T	C	11_62294702_T_C	AHNAK	347	AHNAK	0	SF0009998.s1	male	SPARK_WES_1	recalled	sibling	missense_variant	dnMIS	NM_001620.2:c.7187A>G	NP_001611.1:p.Lys2396Arg	9.72	13.43	1	1	1
11	62295211	G	T	11_62295211_G_T	AHNAK	347	AHNAK	0	SF0060385.s1	female	SPARK_WES_1	recalled	sibling	missense_variant	dnMIS	NM_001620.2:c.6678C>A	NP_001611.1:p.Asp2226Glu	8.742	6.225	1	1	1
11	62293912	A	G	11_62293912_A_G	AHNAK	347	AHNAK	0	1-0495-003	female	Yuen2017	no-recall	ASD	synonymous_variant	dnSYN	NM_001620.2:c.7977T>C	NP_001611.1:p.Asp2659=	0.897	5.035	1	1	1
14	105420734	G	A	14_105420734_G_A	AHNAK2	20125	AHNAK2	0	13645.s1	male	CCDG_SSC	recalled	sibling	missense_variant	dnMIS	NM_138420.2:c.1054C>T	NP_612429.2:p.Arg352Cys	20.6	15	1	1	1
14	105406953	G	T	14_105406953_G_T	AHNAK2	20125	AHNAK2	0	DDDF213304.p1	male	DDD13K	recalled	DD	missense_variant	dnMIS	NM_138420.2:c.14835C>A	NP_612429.2:p.Asp4945Glu	5.569	8.649	1	1	1
14	105421455	C	T	14_105421455_C_T	AHNAK2	20125	AHNAK2	0	DDDF207274.p2	male	DDD13K	recalled	DD	missense_variant	dnMIS	NM_138420.2:c.490G>A	NP_612429.2:p.Val164Met	23.1	11.32	1	1	1
14	105404487	C	T	14_105404487_C_T	AHNAK2	20125	AHNAK2	0	GDX_18521	male	GeneDx	no-recall	DD	synonymous_variant	dnSYN	NM_138420.2:c.17301G>A	NP_612429.2:p.Ala5767=	15.71	6.368	1	1	1
14	105405846	C	T	14_105405846_C_T	AHNAK2	20125	AHNAK2	0	GDX_42547	male	GeneDx	no-recall	DD	synonymous_variant	dnSYN	NM_138420.2:c.15942G>A	NP_612429.2:p.Arg5314=	9.329	4.486	1	1	1
14	105407859	C	A	14_105407859_C_A	AHNAK2	20125	AHNAK2	0	GDX_8761	male	GeneDx	no-recall	DD	missense_variant	dnMIS	NM_138420.2:c.13929G>T	NP_612429.2:p.Lys4643Asn	20.8	5.958	1	1	1
14	105405363	T	C	14_105405363_T_C	AHNAK2	20125	AHNAK2	0	SF0037663.p1	male	SPARK_WES_1	recalled	ASD	synonymous_variant	dnSYN	NM_138420.2:c.16425A>G	NP_612429.2:p.Gln5475=	0.004	4.987	1	1	1
14	105407432	G	A	14_105407432_G_A	AHNAK2	20125	AHNAK2	0	SF0027005.s1	female	SPARK_WES_1	recalled	sibling	missense_variant	dnMIS	NM_138420.2:c.14356C>T	NP_612429.2:p.Pro4786Ser	2.259	13.73	1	1	1
14	105420538	G	A	14_105420538_G_A	AHNAK2	20125	AHNAK2	0	SF0099697.p1	female	SPARK_WES_1	recalled	ASD	missense_variant	dnMIS	NM_138420.2:c.1250C>T	NP_612429.2:p.Ala417Val	5.878	17.04	1	1	1
14	105421060	A	C	14_105421060_A_C	AHNAK2	20125	AHNAK2	0	SF0065211.s1	female	SPARK_WES_1	recalled	sibling	missense_variant	dnMIS	NM_138420.2:c.728T>G	NP_612429.2:p.Ile243Ser	9.504	12.29	1	1	1
7	17378791	A	C	7_17378791_A_C	AHR	348	AHR	0	GDX_2138	female	GeneDx	no-recall	DD	missense_variant	dnMIS	NM_001621.4:c.1342A>C	NP_001612.1:p.Lys448Gln	0.026	1.984	1	1	1
7	17369625	G	A	7_17369625_G_A	AHR	348	AHR	0	08C74650	male	Satterstrom2020	no-recall	ASD	missense_variant	dnMIS	NM_001621.4:c.500G>A	NP_001612.1:p.Arg167Gln	28.3	32	2	1	1
7	17374564	G	C	7_17374564_G_C	AHR	348	AHR	0	20-001813-17	female	Satterstrom2020	no-recall	ASD	missense_variant	dnMIS	NM_001621.4:c.962G>C	NP_001612.1:p.Gly321Ala	22.2	18.68	1	1	1
7	17369625	G	A	7_17369625_G_A	AHR	348	AHR	0	1-0344-003	male	Yuen2017	no-recall	ASD	missense_variant	dnMIS	NM_001621.4:c.500G>A	NP_001612.1:p.Arg167Gln	28.3	32	2	1	1
5	353897	C	A	5_353897_C_A	AHRR	346	AHRR	0	GDX_33878	male	GeneDx	no-recall	DD	missense_variant	dnMIS30	NM_020731.4:c.127C>A	NP_065782.2:p.Arg43Ser	34	23.9	1	1	1
5	432599	G	A	5_432599_G_A	AHRR	346	AHRR	0	GDX_47103	female	GeneDx	no-recall	DD	synonymous_variant	dnSYN	NM_020731.4:c.996G>A	NP_065782.2:p.Leu332=	2.852	0.211	1	1	1
5	422895	C	G	5_422895_C_G	AHRR	346	AHRR	0	09C99813	male	Satterstrom2020	no-recall	ASD	missense_variant	dnMIS	NM_020731.4:c.505C>G	NP_065782.2:p.Gln169Glu	25.9	19.68	1	1	1
14	77926101	G	A	14_77926101_G_A	AHSA1	1189	AHSA1	0	DDDF207111.p1	male	DDD13K	recalled	DD	missense_variant	dnMIS30	NM_012111.2:c.223G>A	NP_036243.1:p.Gly75Arg	32	33	1	1	1
2	61412636	G	A	2_61412636_G_A	AHSA2	20437	AHSA2P	1	GDX_39746	male	GeneDx	no-recall	DD	splice_acceptor_variant	dnLGD	XM_005264146.1:c.217-1G>A	-	19.69	12.08	1	1	1
2	61413761	C	A	2_61413761_C_A	AHSA2	20437	AHSA2P	1	GDX_60580	male	GeneDx	no-recall	DD	missense_variant	dnMIS30	XM_005264146.1:c.395C>A	XP_005264203.1:p.Ala132Asp	32	26.2	1	1	1
2	61413795	G	GCAAA	2_61413795_G_GCAAA	AHSA2	20437	AHSA2P	1	GDX_26386	male	GeneDx	no-recall	DD	frameshift_variant	dnLGD	XM_005264146.1:c.432_435dupAACA	XP_005264203.1:p.Glu146Asnfs*13	34	25	1	1	5
3	186333533	G	A	3_186333533_G_A	AHSG	349	AHSG	0	GDX_80561	female	GeneDx	no-recall	DD	synonymous_variant	dnSYN	NM_001622.2:c.273G>A	NP_001613.2:p.Val91=	1.774	5.319	1	1	1
3	186336344	A	G	3_186336344_A_G	AHSG	349	AHSG	0	GDX_75410	male	GeneDx	no-recall	DD	missense_variant	dnMIS	NM_001622.2:c.593A>G	NP_001613.2:p.Tyr198Cys	16.84	13.98	1	1	1
12	8758053	AG	A	12_8758053_AG_A	AICDA	13203	AICDA	0	DDDF209449.p1	male	DDD13K	recalled	DD	frameshift_variant	dnLGD	NM_020661.2:c.184delC	NP_065712.1:p.Leu62Serfs*9	33	28.4	1	2	1
12	8759543	C	T	12_8759543_C_T	AICDA	13203	AICDA	0	SF0100556.p1	male	SPARK_WES_1	recalled	ASD	missense_variant	dnMIS	NM_020661.2:c.74G>A	NP_065712.1:p.Arg25His	15.38	4.276	1	1	1
1	222846717	T	C	1_222846717_T_C	AIDA	25761	AIDA	0	DDDF201442.p1	female	DDD13K	recalled	DD	missense_variant	dnMIS	NM_022831.2:c.644A>G	NP_073742.2:p.Asp215Gly	22.7	26	1	1	1
9	133989972	A	T	9_133989972_A_T	AIF1L	28904	AIF1L	0	AU006A	male	Satterstrom2020	no-recall	ASD	missense_variant	dnMIS	NM_001185095.1:c.247A>T	NP_001172024.1:p.Met83Leu	19.75	15.44	1	1	1
X	129281743	C	T	X_129281743_C_T	AIFM1	8768	AIFM1	0	14684.s1	female	CCDG_SSC	recalled	sibling	missense_variant	dnMIS	NM_004208.3:c.458G>A	NP_004199.1:p.Arg153Gln	25.3	35	1	1	1
22	21331364	A	G	22_21331364_A_G	AIFM3	26398	AIFM3	0	DDDF202205.p1	female	DDD13K	recalled	DD	missense_variant	dnMIS	NM_144704.2:c.1262A>G	NP_653305.1:p.Asp421Gly	29.2	25.6	1	1	1
6	143458048	A	G	6_143458048_A_G	AIG1	21607	AIG1	0	GDX_9561	male	GeneDx	no-recall	DD	missense_variant	dnMIS	XM_005267010.1:c.218A>G	XP_005267067.1:p.Gln73Arg	14.21	14.33	1	1	1
6	143486253	A	G	6_143486253_A_G	AIG1	21607	AIG1	0	GDX_5579	male	GeneDx	no-recall	DD	missense_variant	dnMIS30	XM_005267010.1:c.332A>G	XP_005267067.1:p.Tyr111Cys	31	23.9	1	1	1
6	143458007	G	A	6_143458007_G_A	AIG1	21607	AIG1	0	rumc_patient_625	male	RUMC	no-recall	DD	synonymous_variant	dnSYN	XM_005267010.1:c.177G>A	XP_005267067.1:p.Leu59=	10.63	9.805	1	1	1
1	159036086	A	C	1_159036086_A_C	AIM2	357	AIM2	0	GDX_73717	male	GeneDx	no-recall	DD	missense_variant	dnMIS	NM_004833.1:c.430T>G	NP_004824.1:p.Ser144Ala	0.001	4.625	1	1	1
1	159043057	G	T	1_159043057_G_T	AIM2	357	AIM2	0	08C75283	male	Satterstrom2020	no-recall	ASD	missense_variant	dnMIS	NM_004833.1:c.233C>A	NP_004824.1:p.Ala78Glu	23.7	16.62	1	1	1
4	107248624	G	C	4_107248624_G_C	AIMP1	10648	AIMP1	0	DDDF204499.p1	male	DDD13K	recalled	DD	missense_variant	dnMIS	NM_001142416.1:c.198G>C	NP_001135888.1:p.Leu66Phe	23.9	14.42	1	1	1
7	6063077	G	A	7_6063077_G_A	AIMP2	20609	AIMP2	0	SF0044892.s1	female	SPARK_WES_1	recalled	sibling	missense_variant	dnMIS	NM_006303.3:c.718G>A	NP_006294.2:p.Ala240Thr	27.8	23.2	1	1	1
7	6063130	C	T	7_6063130_C_T	AIMP2	20609	AIMP2	0	SF0059414.p1	male	SPARK_WES_1	recalled	ASD	synonymous_variant	dnSYN	NM_006303.3:c.771C>T	NP_006294.2:p.Arg257=	11.49	6.933	1	1	1
11	67250680	G	C	11_67250680_G_C	AIP	358	AIP	0	DDDF203222.p1	male	DDD13K	recalled	DD	synonymous_variant	dnSYN	NM_003977.2:c.51G>C	NP_003968.2:p.Val17=	11.36	8.575	1	1	1
21	45711076	G	A	21_45711076_G_A	AIRE	360	AIRE	0	12664.p1	male	CCDG_SSC	recalled	ASD	synonymous_variant	dnSYN	NM_000383.3:c.978G>A	NP_000374.1:p.Pro326=	8.098	6.151	1	1	1
21	45706465	A	G	21_45706465_A_G	AIRE	360	AIRE	0	DDDF209457.p1	female	DDD13K	recalled	DD	missense_variant	dnMIS	NM_000383.3:c.158A>G	NP_000374.1:p.Glu53Gly	29.4	24.3	1	1	1
21	45706573	G	A	21_45706573_G_A	AIRE	360	AIRE	0	SF0006290.s1	female	SPARK_WES_1	recalled	sibling	missense_variant	dnMIS	NM_000383.3:c.266G>A	NP_000374.1:p.Arg89His	25.6	16.56	1	1	1
1	4834520	G	T	1_4834520_G_T	AJAP1	30801	AJAP1	0	SF0115318.p1	male	SPARK_WES_1	recalled	ASD	synonymous_variant	dnSYN	NM_018836.3:c.1197G>T	NP_061324.1:p.Val399=	8.138	6.848	1	1	1
9	130635003	G	A	9_130635003_G_A	AK1	361	AK1	0	13601.p1	female	CCDG_SSC	recalled	ASD	missense_variant	dnMIS	XM_005251786.1:c.221C>T	XP_005251843.1:p.Ser74Leu	26	17.16	1	1	1
1	33478931	G	C	1_33478931_G_C	AK2	362	AK2	0	DDDF200668.p2	male	DDD13K	recalled	DD	missense_variant	dnMIS	NM_001625.3:c.571C>G	NP_001616.1:p.His191Asp	26.4	18.15	1	1	1
1	33478959	C	G	1_33478959_C_G	AK2	362	AK2	0	DDDF200668.p2	male	DDD13K	recalled	DD	missense_variant	dnMIS	NM_001625.3:c.543G>C	NP_001616.1:p.Lys181Asn	23.6	13.25	2	1	1
1	33478959	C	G	1_33478959_C_G	AK2	362	AK2	0	DDDF204196.p1	female	DDD13K	recalled	DD	missense_variant	dnMIS	NM_001625.3:c.543G>C	NP_001616.1:p.Lys181Asn	23.6	13.25	2	1	1
1	33490117	T	C	1_33490117_T_C	AK2	362	AK2	0	GDX_117952	male	GeneDx	no-recall	DD	missense_variant	dnMIS	NM_001625.3:c.145A>G	NP_001616.1:p.Met49Val	25.6	26.7	1	1	1
1	65684593	A	G	1_65684593_A_G	AK4	363	AK4	0	GDX_6313	female	GeneDx	no-recall	DD	missense_variant	dnMIS	NM_001005353.2:c.422A>G	NP_001005353.1:p.Asn141Ser	25.2	18.46	1	1	1
1	78001663	C	G	1_78001663_C_G	AK5	365	AK5	0	13809.p1	male	CCDG_SSC	recalled	ASD	synonymous_variant	dnSYN	NM_174858.2:c.1560C>G	NP_777283.1:p.Ala520=	15.25	10.9	1	1	1
1	77987623	C	T	1_77987623_C_T	AK5	365	AK5	0	DDDF209935.p2	female	DDD13K	recalled	DD	missense_variant	dnMIS	NM_174858.2:c.1423C>T	NP_777283.1:p.Arg475Cys	25.8	15.24	1	1	1
1	77759552	A	G	1_77759552_A_G	AK5	365	AK5	0	GDX_28193	male	GeneDx	no-recall	DD	missense_variant	dnMIS	NM_174858.2:c.322A>G	NP_777283.1:p.Ser108Gly	26.2	27.9	1	1	1
1	77987619	C	T	1_77987619_C_T	AK5	365	AK5	0	GDX_63337	male	GeneDx	no-recall	DD	synonymous_variant	dnSYN	NM_174858.2:c.1419C>T	NP_777283.1:p.Phe473=	18.66	9.959	1	1	1
14	96912936	A	G	14_96912936_A_G	AK7	20091	AK7	0	SF0076542.s1	female	SPARK_WES_1	recalled	sibling	missense_variant	dnMIS	NM_152327.3:c.862A>G	NP_689540.2:p.Ile288Val	0.31	10.19	1	1	1
9	135690053	G	C	9_135690053_G_C	AK8	26526	AK8	0	GDX_31063	male	GeneDx	no-recall	DD	missense_variant	dnMIS	XM_005272169.1:c.987C>G	XP_005272226.1:p.Ile329Met	9.712	7.296	1	1	1
9	135698696	C	T	9_135698696_C_T	AK8	26526	AK8	0	GDX_69121	female	GeneDx	no-recall	DD	missense_variant	dnMIS	XM_005272169.1:c.821G>A	XP_005272226.1:p.Arg274His	28.1	15.31	1	1	1
9	135730299	G	A	9_135730299_G_A	AK8	26526	AK8	0	GDX_93650	female	GeneDx	no-recall	DD	missense_variant	dnMIS	XM_005272169.1:c.383C>T	XP_005272226.1:p.Ala128Val	0.675	6.735	1	1	1
9	135750553	C	T	9_135750553_C_T	AK8	26526	AK8	0	GDX_9693	male	GeneDx	no-recall	DD	missense_variant	dnMIS	XM_005272169.1:c.154G>A	XP_005272226.1:p.Glu52Lys	9.829	5.279	1	1	1
9	135730295	C	G	9_135730295_C_G	AK8	26526	AK8	0	SF0048330.p2	female	SPARK_WES_1	recalled	ASD	synonymous_variant	dnSYN	XM_005272169.1:c.387G>C	XP_005272226.1:p.Leu129=	3.099	1.65	1	1	1
6	109837148	C	T	6_109837148_C_T	AK9	33814	AK9	0	DDDF211661.p1	female	DDD13K	recalled	DD	missense_variant	dnMIS30	XM_005266859.1:c.3977G>A	XP_005266916.1:p.Cys1326Tyr	32	20.9	1	1	1
6	109837677	C	T	6_109837677_C_T	AK9	33814	AK9	0	DDDF207268.p1	male	DDD13K	recalled	DD	missense_variant	dnMIS	XM_005266859.1:c.3802G>A	XP_005266916.1:p.Gly1268Arg	15.96	14.11	1	1	1
6	109940308	T	A	6_109940308_T_A	AK9	33814	AK9	0	DDDF208780.p1	male	DDD13K	recalled	DD	missense_variant	dnMIS	XM_005266859.1:c.1386A>T	XP_005266916.1:p.Gln462His	9.877	14.29	1	1	1
6	109954518	T	C	6_109954518_T_C	AK9	33814	AK9	0	DDDF208660.p1	male	DDD13K	recalled	DD	synonymous_variant	dnSYN	XM_005266859.1:c.942A>G	XP_005266916.1:p.Leu314=	0.27	3.665	1	1	1
6	109814686	G	A	6_109814686_G_A	AK9	33814	AK9	0	GDX_75480	female	GeneDx	no-recall	DD	synonymous_variant	dnSYN	XM_005266859.1:c.5622C>T	XP_005266916.1:p.Tyr1874=	7.703	7.219	1	1	1
6	109837080	C	T	6_109837080_C_T	AK9	33814	AK9	0	GDX_38221	female	GeneDx	no-recall	DD	missense_variant	dnMIS30	XM_005266859.1:c.4045G>A	XP_005266916.1:p.Gly1349Ser	35	32	1	1	1
6	109837772	A	T	6_109837772_A_T	AK9	33814	AK9	0	GDX_3393	male	GeneDx	no-recall	DD	missense_variant	dnMIS	XM_005266859.1:c.3707T>A	XP_005266916.1:p.Leu1236His	27.9	21.2	1	1	1
6	109850229	A	C	6_109850229_A_C	AK9	33814	AK9	0	GDX_3400	male	GeneDx	no-recall	DD	missense_variant	dnMIS	XM_005266859.1:c.3618T>G	XP_005266916.1:p.Asp1206Glu	0.001	0.004	1	1	1
6	109954195	G	C	6_109954195_G_C	AK9	33814	AK9	0	GDX_73581	male	GeneDx	no-recall	DD	missense_variant	dnMIS	XM_005266859.1:c.1185C>G	XP_005266916.1:p.Phe395Leu	4.522	3.022	1	1	1
6	109830542	AT	A	6_109830542_AT_A	AK9	33814	AK9	0	SF0022332.s1	female	SPARK_WES_1	recalled	sibling	frameshift_variant	dnLGD	XM_005266859.1:c.4320delA	XP_005266916.1:p.Leu1440Phefs*3	24.2	36	1	2	1
17	55183015	T	C	17_55183015_T_C	AKAP1	367	AKAP1	0	GDX_41997	male	GeneDx	no-recall	DD	missense_variant	dnMIS	NM_001242903.1:c.190T>C	NP_001229832.1:p.Cys64Arg	0.099	11.56	1	1	1
17	55189193	G	A	17_55189193_G_A	AKAP1	367	AKAP1	0	UK10K_SKUSE5080196	male	Satterstrom2020	no-recall	ASD	missense_variant	dnMIS30	NM_001242903.1:c.1883G>A	NP_001229832.1:p.Arg628His	35	36	1	1	1
17	55182845	C	T	17_55182845_C_T	AKAP1	367	AKAP1	0	SF0023479.p1	female	SPARK_WES_1	recalled	ASD	missense_variant	dnMIS	NM_001242903.1:c.20C>T	NP_001229832.1:p.Ser7Leu	24.9	22.4	1	1	1
17	19835117	C	T	17_19835117_C_T	AKAP10	368	AKAP10	0	SP0001272	male	Feliciano2019	recalled	ASD	splice_donor_variant	dnLGD	NM_007202.3:c.1641+1G>A	-	24.7	15.07	1	1	1
17	19835163	A	C	17_19835163_A_C	AKAP10	368	AKAP10	0	GDX_38417	female	GeneDx	no-recall	DD	synonymous_variant	dnSYN	NM_007202.3:c.1596T>G	NP_009133.2:p.Pro532=	0.051	4.414	1	1	1
17	19839639	A	C	17_19839639_A_C	AKAP10	368	AKAP10	0	GDX_117517	female	GeneDx	no-recall	DD	missense_variant	dnMIS	NM_007202.3:c.1427T>G	NP_009133.2:p.Phe476Cys	26.7	20.6	1	1	1
17	19866330	T	TTGAAGCTA	17_19866330_T_TTGAAGCTA	AKAP10	368	AKAP10	0	GDX_68835	male	GeneDx	no-recall	DD	stop_gained	dnLGD	NM_007202.3:c.137-3_141dupTAGCTTCA	NP_009133.2:p.Ile48*	29.3	18.26	1	1	9
13	42876764	T	C	13_42876764_T_C	AKAP11	369	AKAP11	0	GDX_20296	male	GeneDx	no-recall	DD	synonymous_variant	dnSYN	NM_016248.3:c.3882T>C	NP_057332.1:p.Gly1294=	0.002	0.007	1	1	1
13	42877669	A	T	13_42877669_A_T	AKAP11	369	AKAP11	0	GDX_6135	female	GeneDx	no-recall	DD	missense_variant	dnMIS	NM_016248.3:c.4787A>T	NP_057332.1:p.His1596Leu	17.98	7.771	1	1	1
13	42871194	C	T	13_42871194_C_T	AKAP11	369	AKAP11	0	SF0058972.p1	male	SPARK_WES_1	recalled	ASD	missense_variant	dnMIS30	NM_016248.3:c.227C>T	NP_057332.1:p.Ala76Val	32	26.5	1	1	1
13	42875555	G	T	13_42875555_G_T	AKAP11	369	AKAP11	0	SF0037993.s1	male	SPARK_WES_1	recalled	sibling	missense_variant	dnMIS	NM_016248.3:c.2673G>T	NP_057332.1:p.Met891Ile	4.981	2.109	1	1	1
13	42877303	C	T	13_42877303_C_T	AKAP11	369	AKAP11	0	SF0117248.s1	male	SPARK_WES_1	recalled	sibling	missense_variant	dnMIS	NM_016248.3:c.4421C>T	NP_057332.1:p.Thr1474Ile	0.008	2.437	1	1	1
6	151670029	A	C	6_151670029_A_C	AKAP12	370	AKAP12	0	DDDF206953.p1	male	DDD13K	recalled	DD	missense_variant	dnMIS	NM_005100.3:c.503A>C	NP_005091.2:p.Asn168Thr	21.7	17.29	1	1	1
6	151671009	G	A	6_151671009_G_A	AKAP12	370	AKAP12	0	DDDF212684.p1	female	DDD13K	recalled	DD	missense_variant	dnMIS	NM_005100.3:c.1483G>A	NP_005091.2:p.Gly495Ser	22.8	19.51	1	1	1
6	151627001	A	G	6_151627001_A_G	AKAP12	370	AKAP12	0	GDX_94209	female	GeneDx	no-recall	DD	synonymous_variant	dnSYN	NM_005100.3:c.282A>G	NP_005091.2:p.Leu94=	1.357	3.515	1	1	1
6	151673511	C	T	6_151673511_C_T	AKAP12	370	AKAP12	0	GDX_119463	male	GeneDx	no-recall	DD	missense_variant	dnMIS	NM_005100.3:c.3985C>T	NP_005091.2:p.Pro1329Ser	0.037	2.99	1	1	1
6	151671438	G	A	6_151671438_G_A	AKAP12	370	AKAP12	0	AU4237304	female	Yuen2017	no-recall	ASD	missense_variant	dnMIS	NM_005100.3:c.1912G>A	NP_005091.2:p.Val638Ile	19.35	14.5	1	1	1
15	86118538	T	C	15_86118538_T_C	AKAP13	371	AKAP13	0	13328.s1	male	CCDG_SSC	recalled	sibling	missense_variant	dnMIS	XM_005254839.1:c.839T>C	XP_005254896.1:p.Met280Thr	19.96	13.61	1	1	1
15	86123485	C	T	15_86123485_C_T	AKAP13	371	AKAP13	0	DDDF201236.p1	female	DDD13K	recalled	DD	missense_variant	dnMIS	XM_005254839.1:c.2186C>T	XP_005254896.1:p.Ala729Val	0.038	3.046	1	1	1
15	86228037	G	A	15_86228037_G_A	AKAP13	371	AKAP13	0	DDDF200351.p1	male	DDD13K	recalled	DD	missense_variant	dnMIS	XM_005254839.1:c.5411G>A	XP_005254896.1:p.Ser1804Asn	26.7	22.6	1	1	1
15	86287867	G	A	15_86287867_G_A	AKAP13	371	AKAP13	0	DDDF213150.p1	male	DDD13K	recalled	DD	missense_variant	dnMIS	XM_005254839.1:c.8611G>A	XP_005254896.1:p.Ala2871Thr	7.275	8.788	1	1	1
15	86087012	C	T	15_86087012_C_T	AKAP13	371	AKAP13	0	GDX_6617	male	GeneDx	no-recall	DD	missense_variant	dnMIS30	XM_005254839.1:c.488C>T	XP_005254896.1:p.Pro163Leu	32	19.24	1	1	1
15	86122346	G	A	15_86122346_G_A	AKAP13	371	AKAP13	0	GDX_14302	female	GeneDx	no-recall	DD	synonymous_variant	dnSYN	XM_005254839.1:c.1047G>A	XP_005254896.1:p.Gln349=	5.288	8.165	1	1	1
15	86123912	G	T	15_86123912_G_T	AKAP13	371	AKAP13	0	GDX_23698	male	GeneDx	no-recall	DD	missense_variant	dnMIS	XM_005254839.1:c.2613G>T	XP_005254896.1:p.Glu871Asp	16.6	16.95	1	1	1
15	86124916	A	G	15_86124916_A_G	AKAP13	371	AKAP13	0	GDX_31662	male	GeneDx	no-recall	DD	missense_variant	dnMIS	XM_005254839.1:c.3617A>G	XP_005254896.1:p.Asp1206Gly	14.39	11.94	1	1	1
15	86182612	G	A	15_86182612_G_A	AKAP13	371	AKAP13	0	GDX_89236	female	GeneDx	no-recall	DD	missense_variant	dnMIS	XM_005254839.1:c.4169G>A	XP_005254896.1:p.Arg1390Gln	28.6	15.6	1	1	1
15	86207854	A	G	15_86207854_A_G	AKAP13	371	AKAP13	0	GDX_98546	male	GeneDx	no-recall	DD	synonymous_variant	dnSYN	XM_005254839.1:c.4926A>G	XP_005254896.1:p.Leu1642=	0.015	0.205	1	1	1
15	86278795	C	A	15_86278795_C_A	AKAP13	371	AKAP13	0	GDX_81365	female	GeneDx	no-recall	DD	synonymous_variant	dnSYN	XM_005254839.1:c.7656C>A	XP_005254896.1:p.Gly2552=	22.4	9.909	1	1	1
15	86077076	A	G	15_86077076_A_G	AKAP13	371	AKAP13	0	rumc_patient_1316	female	RUMC	no-recall	DD	missense_variant	dnMIS	XM_005254839.1:c.443A>G	XP_005254896.1:p.Glu148Gly	24.6	11.17	1	1	1
15	86124662	G	C	15_86124662_G_C	AKAP13	371	AKAP13	0	rumc_patient_728	male	RUMC	no-recall	DD	missense_variant	dnMIS	XM_005254839.1:c.3363G>C	XP_005254896.1:p.Leu1121Phe	11.07	10.56	1	1	1
15	86122866	G	A	15_86122866_G_A	AKAP13	371	AKAP13	0	SF0017629.p1	female	SPARK_WES_1	recalled	ASD	missense_variant	dnMIS	XM_005254839.1:c.1567G>A	XP_005254896.1:p.Val523Ile	11.81	13.69	1	1	1
15	86124996	A	G	15_86124996_A_G	AKAP13	371	AKAP13	0	2-1357-003	male	Yuen2017	no-recall	ASD	missense_variant	dnMIS	XM_005254839.1:c.3697A>G	XP_005254896.1:p.Met1233Val	0.001	2.592	1	1	1
X	119054536	T	C	X_119054536_T_C	AKAP14	24061	AKAP14	0	GDX_46015	male	GeneDx	no-recall	DD	missense_variant	dnMIS	NM_178813.5:c.560T>C	NP_848928.1:p.Met187Thr	17.59	11.07	1	1	1
12	4737521	C	T	12_4737521_C_T	AKAP3	373	AKAP3	0	GDX_57204	male	GeneDx	no-recall	DD	missense_variant	dnMIS	XM_005253664.1:c.547G>A	XP_005253721.1:p.Val183Ile	23.2	12.44	1	1	1
12	4737852	G	A	12_4737852_G_A	AKAP3	373	AKAP3	0	GDX_80223	male	GeneDx	no-recall	DD	synonymous_variant	dnSYN	XM_005253664.1:c.216C>T	XP_005253721.1:p.Ser72=	1.713	0.035	1	1	1
12	4736151	C	A	12_4736151_C_A	AKAP3	373	AKAP3	0	SF0033582.p1	male	SPARK_WES_1	recalled	ASD	missense_variant	dnMIS	XM_005253664.1:c.1917G>T	XP_005253721.1:p.Arg639Ser	1.907	0.375	1	1	1
X	49963316	G	A	X_49963316_G_A	AKAP4	374	AKAP4	0	rumc_patient_356	female	RUMC	no-recall	DD	missense_variant	dnMIS	NM_003886.2:c.115C>T	NP_003877.2:p.Arg39Trp	27.5	15.27	1	1	1
14	64935250	A	C	14_64935250_A_C	AKAP5	375	AKAP5	0	SF0008688.p1	male	SPARK_WES_1	recalled	ASD	synonymous_variant	dnSYN	NM_004857.3:c.138A>C	NP_004848.3:p.Ala46=	0.002	0.025	1	1	1
14	33293204	A	C	14_33293204_A_C	AKAP6	376	AKAP6	0	DDDF207632.p1	male	DDD13K	recalled	DD	missense_variant	dnMIS	XM_005268219.1:c.6188A>C	XP_005268276.1:p.Glu2063Ala	28.8	25.7	1	1	1
14	32902724	T	C	14_32902724_T_C	AKAP6	376	AKAP6	0	GDX_105609	male	GeneDx	no-recall	DD	missense_variant	dnMIS	XM_005268219.1:c.25T>C	XP_005268276.1:p.Ser9Pro	25.6	25.2	1	1	1
14	33016015	A	G	14_33016015_A_G	AKAP6	376	AKAP6	0	GDX_30519	male	GeneDx	no-recall	DD	missense_variant	dnMIS	XM_005268219.1:c.2156A>G	XP_005268276.1:p.Asp719Gly	24.9	18.71	1	1	1
14	33016052	T	C	14_33016052_T_C	AKAP6	376	AKAP6	0	GDX_71625	male	GeneDx	no-recall	DD	synonymous_variant	dnSYN	XM_005268219.1:c.2193T>C	XP_005268276.1:p.Ala731=	0.003	0.121	1	1	1
14	33243071	G	A	14_33243071_G_A	AKAP6	376	AKAP6	0	GDX_56492	male	GeneDx	no-recall	DD	missense_variant	dnMIS30	XM_005268219.1:c.3563G>A	XP_005268276.1:p.Arg1188His	34	22.1	1	1	1
14	33015975	T	C	14_33015975_T_C	AKAP6	376	AKAP6	0	rumc_patient_31	male	RUMC	no-recall	DD	missense_variant	dnMIS	XM_005268219.1:c.2116T>C	XP_005268276.1:p.Ser706Pro	22.9	17.34	1	1	1
14	33165274	C	T	14_33165274_C_T	AKAP6	376	AKAP6	0	SF0062123.s1	female	SPARK_WES_1	recalled	sibling	synonymous_variant	dnSYN	XM_005268219.1:c.2961C>T	XP_005268276.1:p.His987=	9.971	3.22	1	1	1
14	33292525	A	T	14_33292525_A_T	AKAP6	376	AKAP6	0	1-0971-003	male	Yuen2017	no-recall	ASD	missense_variant	dnMIS	XM_005268219.1:c.5509A>T	XP_005268276.1:p.Met1837Leu	0.019	2.866	1	1	1
6	131490365	G	A	6_131490365_G_A	AKAP7	377	AKAP7	0	GDX_121032	female	GeneDx	no-recall	DD	missense_variant	dnMIS	XM_005267228.1:c.541G>A	XP_005267285.1:p.Val181Met	29	24	1	1	1
19	15465786	G	A	19_15465786_G_A	AKAP8	378	AKAP8	0	GDX_30422	female	GeneDx	no-recall	DD	synonymous_variant	dnSYN	NM_005858.3:c.2019C>T	NP_005849.1:p.Ala673=	11.95	4.761	1	1	1
19	15465906	C	T	19_15465906_C_T	AKAP8	378	AKAP8	0	GDX_68433	male	GeneDx	no-recall	DD	synonymous_variant	dnSYN	NM_005858.3:c.1899G>A	NP_005849.1:p.Thr633=	11.66	4.262	1	1	1
19	15466005	G	A	19_15466005_G_A	AKAP8	378	AKAP8	0	GDX_74410	female	GeneDx	no-recall	DD	synonymous_variant	dnSYN	NM_005858.3:c.1800C>T	NP_005849.1:p.Ser600=	7.264	3.477	1	1	1
19	15472603	C	T	19_15472603_C_T	AKAP8	378	AKAP8	0	SF0062306.s1	male	SPARK_WES_1	recalled	sibling	missense_variant	dnMIS	NM_005858.3:c.1333G>A	NP_005849.1:p.Glu445Lys	28.7	19.61	1	1	1
7	91671478	G	A	7_91671478_G_A	AKAP9	379	AKAP9	0	11497.p1	male	CCDG_SSC	recalled	ASD	missense_variant	dnMIS	XM_005250102.1:c.5036G>A	XP_005250159.1:p.Arg1679His	23.6	14.49	1	1	1
7	91699409	A	C	7_91699409_A_C	AKAP9	379	AKAP9	0	11176.s1	female	CCDG_SSC	recalled	sibling	missense_variant	dnMIS	XM_005250102.1:c.6531A>C	XP_005250159.1:p.Lys2177Asn	25.1	13.6	1	1	1
7	91726153	C	T	7_91726153_C_T	AKAP9	379	AKAP9	0	14474.p1	male	CCDG_SSC	recalled	ASD	stop_gained	dnLGD	XM_005250102.1:c.10015C>T	XP_005250159.1:p.Arg3339*	46	52	1	1	1
7	91668029	GCTGA	G	7_91668029_GCTGA_G	AKAP9	379	AKAP9	0	DDDF205915.p1	male	DDD13K	recalled	DD	frameshift_variant	dnLGD	XM_005250102.1:c.4638_4641delGACT	XP_005250159.1:p.Thr1547Phefs*13	34	40	1	5	1
7	91712746	T	C	7_91712746_T_C	AKAP9	379	AKAP9	0	DDDF210280.p1	male	DDD13K	recalled	DD	missense_variant	dnMIS	XM_005250102.1:c.8558T>C	XP_005250159.1:p.Leu2853Ser	9.483	3.193	1	1	1
7	91713972	C	T	7_91713972_C_T	AKAP9	379	AKAP9	0	DDDF206006.p1	male	DDD13K	recalled	DD	synonymous_variant	dnSYN	XM_005250102.1:c.8800C>T	XP_005250159.1:p.Leu2934=	6.936	0.013	1	1	1
7	91603038	G	A	7_91603038_G_A	AKAP9	379	AKAP9	0	GDX_90608	female	GeneDx	no-recall	DD	missense_variant	dnMIS30	XM_005250102.1:c.62G>A	XP_005250159.1:p.Arg21Gln	33	17.28	1	1	1
7	91603215	A	G	7_91603215_A_G	AKAP9	379	AKAP9	0	GDX_4285	female	GeneDx	no-recall	DD	missense_variant	dnMIS	XM_005250102.1:c.239A>G	XP_005250159.1:p.Glu80Gly	21.3	6.118	1	1	1
7	91652312	G	A	7_91652312_G_A	AKAP9	379	AKAP9	0	GDX_104357	female	GeneDx	no-recall	DD	synonymous_variant	dnSYN	XM_005250102.1:c.4137G>A	XP_005250159.1:p.Thr1379=	12.44	2.521	1	1	1
7	91694626	A	C	7_91694626_A_C	AKAP9	379	AKAP9	0	GDX_1100	male	GeneDx	no-recall	DD	missense_variant	dnMIS	XM_005250102.1:c.6194A>C	XP_005250159.1:p.Gln2065Pro	23.7	15.54	1	1	1
7	91699433	A	G	7_91699433_A_G	AKAP9	379	AKAP9	0	GDX_13176	male	GeneDx	no-recall	DD	synonymous_variant	dnSYN	XM_005250102.1:c.6555A>G	XP_005250159.1:p.Gln2185=	2.164	6.616	1	1	1
7	91708426	C	A	7_91708426_C_A	AKAP9	379	AKAP9	0	GDX_1882	male	GeneDx	no-recall	DD	missense_variant	dnMIS	XM_005250102.1:c.7114C>A	XP_005250159.1:p.Leu2372Ile	27.5	13.42	1	1	1
7	91737884	G	A	7_91737884_G_A	AKAP9	379	AKAP9	0	GDX_70685	female	GeneDx	no-recall	DD	missense_variant	dnMIS30	XM_005250102.1:c.11758G>A	XP_005250159.1:p.Ala3920Thr	32	20.3	1	1	1
7	91694570	AATG	-	7_91694570_AATG_-	AKAP9	379	AKAP9	0	rumc_patient_213	male	RUMC	no-recall	DD	frameshift_variant	dnLGD	NM_001379277.1:c.650_653del	NP_001366206.1:p.Met217Argfs*4	NA	NA	1	4	.
7	91603283	G	A	7_91603283_G_A	AKAP9	379	AKAP9	0	HI0085	female	Satterstrom2020	no-recall	ASD	splice_donor_variant	dnLGD	XM_005250102.1:c.306+1G>A	-	24.8	15.14	1	1	1
7	91691610	T	A	7_91691610_T_A	AKAP9	379	AKAP9	0	NDAR_INVBV470GWQ_wes1	male	Satterstrom2020	no-recall	ASD	missense_variant	dnMIS	XM_005250102.1:c.5883T>A	XP_005250159.1:p.Asp1961Glu	24.7	16.05	1	1	1
7	91709113	G	T	7_91709113_G_T	AKAP9	379	AKAP9	0	SF0085401.p1	female	SPARK_WES_1	recalled	ASD	missense_variant	dnMIS	XM_005250102.1:c.7801G>T	XP_005250159.1:p.Val2601Phe	27.9	14.69	1	1	1
7	91670183	A	G	7_91670183_A_G	AKAP9	379	AKAP9	0	AU003406	male	Yuen2017	no-recall	ASD	missense_variant	dnMIS	XM_005250102.1:c.4888A>G	XP_005250159.1:p.Ile1630Val	24.4	14.91	1	1	1
7	91709401	G	A	7_91709401_G_A	AKAP9	379	AKAP9	0	7-0166-003	male	Yuen2017	no-recall	ASD	missense_variant	dnMIS	XM_005250102.1:c.8089G>A	XP_005250159.1:p.Gly2697Ser	3.374	1.7	1	1	1
11	8936405	G	A	11_8936405_G_A	AKIP1	1170	AKIP1	0	14684.p1	male	CCDG_SSC	recalled	ASD	synonymous_variant	dnSYN	NM_020642.3:c.336G>A	NP_065693.2:p.Gly112=	11.05	8.559	1	1	1
1	39469020	A	T	1_39469020_A_T	AKIRIN1	25744	AKIRIN1	0	DDDF207360.p1	female	DDD13K	recalled	DD	missense_variant	dnMIS	NM_024595.2:c.498A>T	NP_078871.1:p.Glu166Asp	27	22.3	1	1	1
6	88385638	C	T	6_88385638_C_T	AKIRIN2	21407	AKIRIN2	0	NDAR_INVLR026ZEP_wes1	female	Satterstrom2020	no-recall	ASD	missense_variant	dnMIS	NM_018064.3:c.541G>A	NP_060534.1:p.Ala181Thr	21.6	11.03	1	1	1
6	88387629	G	A	6_88387629_G_A	AKIRIN2	21407	AKIRIN2	0	SF0018488.p1	female	SPARK_WES_1	recalled	ASD	missense_variant	dnMIS	NM_018064.3:c.436C>T	NP_060534.1:p.Arg146Trp	25.8	21.8	1	1	1
9	117103870	G	A	9_117103870_G_A	AKNA	24108	AKNA	0	11215.p1	male	CCDG_SSC	recalled	ASD	missense_variant	dnMIS	NM_030767.4:c.4010C>T	NP_110394.3:p.Pro1337Leu	18.88	13.59	1	1	1
9	117139192	G	A	9_117139192_G_A	AKNA	24108	AKNA	0	DDDF209366.p1	male	DDD13K	recalled	DD	stop_gained	dnLGD	NM_030767.4:c.895C>T	NP_110394.3:p.Gln299*	28.1	34	1	1	1
9	117103888	G	A	9_117103888_G_A	AKNA	24108	AKNA	0	GDX_69790	female	GeneDx	no-recall	DD	missense_variant	dnMIS	NM_030767.4:c.3992C>T	NP_110394.3:p.Ala1331Val	14.66	12.07	1	1	1
9	117118270	G	C	9_117118270_G_C	AKNA	24108	AKNA	0	GDX_11280	male	GeneDx	no-recall	DD	missense_variant	dnMIS	NM_030767.4:c.2993C>G	NP_110394.3:p.Pro998Arg	0.001	1.721	1	1	1
9	117139036	G	A	9_117139036_G_A	AKNA	24108	AKNA	0	GDX_31857	male	GeneDx	no-recall	DD	missense_variant	dnMIS30	NM_030767.4:c.1051C>T	NP_110394.3:p.Arg351Trp	31	16.97	1	1	1
9	117139159	G	A	9_117139159_G_A	AKNA	24108	AKNA	0	GDX_45607	male	GeneDx	no-recall	DD	stop_gained	dnLGD	NM_030767.4:c.928C>T	NP_110394.3:p.Arg310*	37	40	1	1	1
9	117108993	G	A	9_117108993_G_A	AKNA	24108	AKNA	0	SF0075841.s1	male	SPARK_WES_1	recalled	sibling	missense_variant	dnMIS	NM_030767.4:c.3470C>T	NP_110394.3:p.Ala1157Val	13.64	6.621	1	1	1
9	117122305	C	T	9_117122305_C_T	AKNA	24108	AKNA	0	SF0056278.p1	male	SPARK_WES_1	recalled	ASD	missense_variant	dnMIS	NM_030767.4:c.2162G>A	NP_110394.3:p.Cys721Tyr	0.121	0.762	1	1	1
1	109385783	G	A	1_109385783_G_A	AKNAD1	28398	AKNAD1	0	DDDF206551.p2	female	DDD13K	recalled	DD	missense_variant	dnMIS	NM_152763.4:c.1352C>T	NP_689976.2:p.Thr451Ile	1.436	1.424	1	1	1
1	109358825	C	G	1_109358825_C_G	AKNAD1	28398	AKNAD1	0	GDX_25916	female	GeneDx	no-recall	DD	missense_variant	dnMIS	NM_152763.4:c.2479G>C	NP_689976.2:p.Ala827Pro	24.3	14.29	1	1	1
1	109394370	G	A	1_109394370_G_A	AKNAD1	28398	AKNAD1	0	GDX_87026	male	GeneDx	no-recall	DD	missense_variant	dnMIS	NM_152763.4:c.917C>T	NP_689976.2:p.Thr306Met	0.001	0.004	1	1	1
1	109363232	T	C	1_109363232_T_C	AKNAD1	28398	AKNAD1	0	SF0141918.p1	male	SPARK_WES_1	recalled	ASD	synonymous_variant	dnSYN	NM_152763.4:c.2184A>G	NP_689976.2:p.Lys728=	0.01	0.052	1	1	1
1	109373268	T	C	1_109373268_T_C	AKNAD1	28398	AKNAD1	0	SF0066425.s1	female	SPARK_WES_1	recalled	sibling	missense_variant	dnMIS	NM_152763.4:c.1751A>G	NP_689976.2:p.Asp584Gly	10.21	14.94	1	1	1
1	109394479	T	C	1_109394479_T_C	AKNAD1	28398	AKNAD1	0	SF0083949.p1	male	SPARK_WES_1	recalled	ASD	missense_variant	dnMIS	NM_152763.4:c.808A>G	NP_689976.2:p.Ile270Val	9.541	8.451	1	1	1
1	109395000	T	C	1_109395000_T_C	AKNAD1	28398	AKNAD1	0	SF0087329.p1	male	SPARK_WES_1	recalled	ASD	missense_variant	dnMIS	NM_152763.4:c.287A>G	NP_689976.2:p.His96Arg	0.001	6.538	1	1	1
1	46034256	C	T	1_46034256_C_T	AKR1A1	380	AKR1A1	0	SF0094948.s2	female	SPARK_WES_1	recalled	sibling	missense_variant	dnMIS30	NM_006066.3:c.652C>T	NP_006057.1:p.Arg218Cys	34	27.5	1	1	1
7	134134512	T	C	7_134134512_T_C	AKR1B1	381	AKR1B1	0	GDX_29605	male	GeneDx	no-recall	DD	missense_variant	dnMIS	NM_001628.2:c.389A>G	NP_001619.1:p.Asn130Ser	0.022	10.98	1	1	1
7	134133813	T	C	7_134133813_T_C	AKR1B1	381	AKR1B1	0	rumc_patient_1852	female	RUMC	no-recall	DD	missense_variant	dnMIS	NM_001628.2:c.488A>G	NP_001619.1:p.Asn163Ser	25.2	27.8	1	1	1
7	134130003	A	C	7_134130003_A_C	AKR1B1	381	AKR1B1	0	SF0058517.s1	male	SPARK_WES_1	recalled	sibling	missense_variant	dnMIS	NM_001628.2:c.895T>G	NP_001619.1:p.Cys299Gly	23.1	14.19	3	1	1
7	134130003	A	C	7_134130003_A_C	AKR1B1	381	AKR1B1	0	SF0112112.s1	female	SPARK_WES_1	recalled	sibling	missense_variant	dnMIS	NM_001628.2:c.895T>G	NP_001619.1:p.Cys299Gly	23.1	14.19	3	1	1
7	134130003	A	C	7_134130003_A_C	AKR1B1	381	AKR1B1	0	SF0017494.p1	male	SPARK_WES_1	recalled	ASD	missense_variant	dnMIS	NM_001628.2:c.895T>G	NP_001619.1:p.Cys299Gly	23.1	14.19	3	1	1
10	5140998	G	A	10_5140998_G_A	AKR1C3	386	AKR1C3	0	GDX_34666	female	GeneDx	no-recall	DD	missense_variant	dnMIS	NM_003739.5:c.374G>A	NP_003730.4:p.Gly125Asp	17.62	15.16	1	1	1
10	5238858	C	A	10_5238858_C_A	AKR1C4	387	AKR1C4	0	GDX_64108	female	GeneDx	no-recall	DD	missense_variant	dnMIS	NM_001818.3:c.28C>A	NP_001809.3:p.Leu10Ile	23.9	15.82	1	1	1
10	5260682	C	G	10_5260682_C_G	AKR1C4	387	AKR1C4	0	SF0005740.p1	male	SPARK_WES_1	recalled	ASD	missense_variant	dnMIS	NM_001818.3:c.931C>G	NP_001809.3:p.Leu311Val	0.003	0.808	4	1	1
10	5260682	C	G	10_5260682_C_G	AKR1C4	387	AKR1C4	0	SF0060051.p1	female	SPARK_WES_1	recalled	ASD	missense_variant	dnMIS	NM_001818.3:c.931C>G	NP_001809.3:p.Leu311Val	0.003	0.808	4	1	1
10	5260682	C	G	10_5260682_C_G	AKR1C4	387	AKR1C4	0	SF0060051.p2	female	SPARK_WES_1	recalled	ASD	missense_variant	dnMIS	NM_001818.3:c.931C>G	NP_001809.3:p.Leu311Val	0.003	0.808	4	1	1
10	5260682	C	G	10_5260682_C_G	AKR1C4	387	AKR1C4	0	SF0064459.p1	female	SPARK_WES_1	recalled	ASD	missense_variant	dnMIS	NM_001818.3:c.931C>G	NP_001809.3:p.Leu311Val	0.003	0.808	4	1	1
7	137761295	C	T	7_137761295_C_T	AKR1D1	388	AKR1D1	0	DDDF205163.p1	male	DDD13K	recalled	DD	missense_variant	dnMIS	NM_005989.3:c.31C>T	NP_005980.1:p.Pro11Ser	18.06	14.53	1	1	1
7	137791364	A	G	7_137791364_A_G	AKR1D1	388	AKR1D1	0	GDX_74062	female	GeneDx	no-recall	DD	missense_variant	dnMIS	NM_005989.3:c.590A>G	NP_005980.1:p.His197Arg	26.4	21.6	1	1	1
14	105243045	A	C	14_105243045_A_C	AKT1	391	AKT1	0	DDDF210441.p1	male	DDD13K	recalled	DD	missense_variant	dnMIS	NM_005163.2:c.238T>G	NP_005154.2:p.Trp80Gly	27.5	23.7	1	1	1
14	105243047	T	C	14_105243047_T_C	AKT1	391	AKT1	0	GDX_56417	female	GeneDx	no-recall	DD	missense_variant	dnMIS	NM_005163.2:c.236A>G	NP_005154.2:p.Gln79Arg	24.4	27.7	1	1	1
14	105243056	C	T	14_105243056_C_T	AKT1	391	AKT1	0	GDX_71973	male	GeneDx	no-recall	DD	missense_variant	dnMIS30	NM_005163.2:c.227G>A	NP_005154.2:p.Arg76His	35	35	1	1	1
19	40744849	C	A	19_40744849_C_A	AKT2	392	AKT2	0	12608.p1	female	CCDG_SSC	recalled	ASD	missense_variant	dnMIS	NM_001626.4:c.671G>T	NP_001617.1:p.Arg224Leu	29.3	23.5	1	1	1
1	243668598	G	A	1_243668598_G_A	AKT3	393	AKT3	0	DDDF203363.p1	male	DDD13K	recalled	DD	missense_variant	dnMIS30	XM_005272995.1:c.1393C>T	XP_005273052.1:p.Arg465Trp	34	19.57	2	1	1
1	243668598	G	A	1_243668598_G_A	AKT3	393	AKT3	0	DDDF206576.p1	male	DDD13K	recalled	DD	missense_variant	dnMIS30	XM_005272995.1:c.1393C>T	XP_005273052.1:p.Arg465Trp	34	19.57	2	1	1
1	243716220	C	A	1_243716220_C_A	AKT3	393	AKT3	0	DDDF206250.p1	male	DDD13K	recalled	DD	missense_variant	dnMIS30	XM_005272995.1:c.974G>T	XP_005273052.1:p.Arg325Leu	35	33	1	1	1
1	243716230	C	T	1_243716230_C_T	AKT3	393	AKT3	0	GDX_49634	male	GeneDx	no-recall	DD	missense_variant	dnMIS	XM_005272995.1:c.964G>A	XP_005273052.1:p.Asp322Asn	26.6	32	1	1	1
1	243800936	T	G	1_243800936_T_G	AKT3	393	AKT3	0	GDX_96384	female	GeneDx	no-recall	DD	missense_variant	dnMIS	XM_005272995.1:c.538A>C	XP_005273052.1:p.Lys180Gln	24.2	21.2	1	1	1
1	243800993	T	G	1_243800993_T_G	AKT3	393	AKT3	0	GDX_68328	male	GeneDx	no-recall	DD	missense_variant	dnMIS	XM_005272995.1:c.481A>C	XP_005273052.1:p.Lys161Gln	27.2	27.9	1	1	1
9	116152761	A	G	9_116152761_A_G	ALAD	395	ALAD	0	GDX_20356	female	GeneDx	no-recall	DD	missense_variant	dnMIS30	XM_005251799.1:c.581T>C	XP_005251856.1:p.Val194Ala	32	29	1	1	1
9	116151345	C	A	9_116151345_C_A	ALAD	395	ALAD	0	AU185A	female	Satterstrom2020	no-recall	ASD	missense_variant	dnMIS30	XM_005251799.1:c.930G>T	XP_005251856.1:p.Glu310Asp	33	25.1	1	1	1
3	52248173	A	C	3_52248173_A_C	ALAS1	396	ALAS1	0	BK-330.p1	male	CCDG_SAGE	recalled	ASD	missense_variant	dnMIS	XM_005264944.1:c.1951A>C	XP_005265001.1:p.Lys651Gln	18.91	14.63	1	1	1
3	52240030	A	T	3_52240030_A_T	ALAS1	396	ALAS1	0	SF0083226.p1	male	SPARK_WES_1	recalled	ASD	missense_variant	dnMIS	XM_005264944.1:c.1027A>T	XP_005265001.1:p.Met343Leu	22.3	16.12	1	1	1
X	55051231	G	A	X_55051231_G_A	ALAS2	397	ALAS2	0	rumc_patient_2363	female	RUMC	no-recall	DD	missense_variant	dnMIS	XM_005261995.1:c.296C>T	XP_005262052.1:p.Ser99Leu	24.3	16.52	1	1	1
4	74279138	C	T	4_74279138_C_T	ALB	399	ALB	0	DDDF207736.p1	female	DDD13K	recalled	DD	missense_variant	dnMIS	NM_000477.5:c.845C>T	NP_000468.1:p.Ala282Val	13.04	2.907	1	1	1
4	74285248	C	T	4_74285248_C_T	ALB	399	ALB	0	DDDF212411.p1	male	DDD13K	recalled	DD	synonymous_variant	dnSYN	NM_000477.5:c.1677C>T	NP_000468.1:p.His559=	11.89	8.191	1	1	1
4	74275104	AC	A	4_74275104_AC_A	ALB	399	ALB	0	GDX_103389	male	GeneDx	no-recall	DD	frameshift_variant	dnLGD	NM_000477.5:c.516delC	NP_000468.1:p.Tyr174Metfs*67	29.9	26.1	1	2	1
4	74279270	T	C	4_74279270_T_C	ALB	399	ALB	0	GDX_57669	male	GeneDx	no-recall	DD	missense_variant	dnMIS	NM_000477.5:c.977T>C	NP_000468.1:p.Leu326Ser	22.9	16.09	1	1	1
3	105266019	G	A	3_105266019_G_A	ALCAM	400	ALCAM	0	14227.s1	male	CCDG_SSC	recalled	sibling	synonymous_variant	dnSYN	NM_001627.3:c.1131G>A	NP_001618.2:p.Pro377=	11.98	9.405	1	1	1
3	105253573	T	C	3_105253573_T_C	ALCAM	400	ALCAM	0	DDDF207130.p1	male	DDD13K	recalled	DD	missense_variant	dnMIS	NM_001627.3:c.614T>C	NP_001618.2:p.Leu205Pro	28.2	17.4	1	1	1
19	49973631	G	A	19_49973631_G_A	ALDH16A1	28114	ALDH16A1	0	DDDF200569.p1	male	DDD13K	recalled	DD	synonymous_variant	dnSYN	NM_153329.3:c.2316G>A	NP_699160.2:p.Pro772=	7.962	0.293	1	1	1
10	97371016	C	G	10_97371016_C_G	ALDH18A1	9722	ALDH18A1	0	11931.p1	male	CCDG_SSC	recalled	ASD	missense_variant	dnMIS	NM_002860.3:c.2107G>C	NP_002851.2:p.Asp703His	23.2	14.45	1	1	1
10	97402824	C	T	10_97402824_C_T	ALDH18A1	9722	ALDH18A1	0	13154.s1	male	CCDG_SSC	recalled	sibling	synonymous_variant	dnSYN	NM_002860.3:c.228G>A	NP_002851.2:p.Lys76=	14.31	9.349	1	1	1
10	97373735	C	T	10_97373735_C_T	ALDH18A1	9722	ALDH18A1	0	SP0021852	male	Feliciano2019	recalled	ASD	missense_variant	dnMIS	NM_002860.3:c.1789G>A	NP_002851.2:p.Val597Ile	23.5	14.33	1	1	1
10	97393301	T	C	10_97393301_T_C	ALDH18A1	9722	ALDH18A1	0	GDX_15452	female	GeneDx	no-recall	DD	missense_variant	dnMIS	NM_002860.3:c.664A>G	NP_002851.2:p.Asn222Asp	28.5	29.7	1	1	1
10	97396926	C	T	10_97396926_C_T	ALDH18A1	9722	ALDH18A1	0	GDX_56786	female	GeneDx	no-recall	DD	missense_variant	dnMIS30	NM_002860.3:c.482G>A	NP_002851.2:p.Cys161Tyr	32	25.4	1	1	1
10	97397085	G	A	10_97397085_G_A	ALDH18A1	9722	ALDH18A1	0	GDX_18718	male	GeneDx	no-recall	DD	missense_variant	dnMIS30	NM_002860.3:c.412C>T	NP_002851.2:p.Arg138Trp	32	20.8	1	1	1
10	97397132	A	G	10_97397132_A_G	ALDH18A1	9722	ALDH18A1	0	GDX_3678	male	GeneDx	no-recall	DD	missense_variant	dnMIS30	NM_002860.3:c.365T>C	NP_002851.2:p.Phe122Ser	31	28.4	1	1	1
10	97366640	C	T	10_97366640_C_T	ALDH18A1	9722	ALDH18A1	0	SF0009665.p1	male	SPARK_WES_1	recalled	ASD	missense_variant	dnMIS30	NM_002860.3:c.2267G>A	NP_002851.2:p.Gly756Glu	34	28.4	1	1	1
9	75526966	A	T	9_75526966_A_T	ALDH1A1	402	ALDH1A1	0	DDDF200196.p1	female	DDD13K	recalled	DD	missense_variant	dnMIS	NM_000689.4:c.1108T>A	NP_000680.2:p.Cys370Ser	24.6	32	1	1	1
9	75524628	G	A	9_75524628_G_A	ALDH1A1	402	ALDH1A1	0	GDX_17115	male	GeneDx	no-recall	DD	synonymous_variant	dnSYN	NM_000689.4:c.1248C>T	NP_000680.2:p.Asp416=	12.1	8.168	1	1	1
9	75526922	GG	-	9_75526922_GG_-	ALDH1A1	402	ALDH1A1	0	rumc_patient_1966	male	RUMC	no-recall	DD	frameshift_variant	dnLGD	NM_000689.5:c.1151_1152del	NP_000680.2:p.Pro384Hisfs*5	NA	NA	1	2	.
9	75543813	G	A	9_75543813_G_A	ALDH1A1	402	ALDH1A1	0	SF0100208.p1	male	SPARK_WES_1	recalled	ASD	missense_variant	dnMIS	NM_000689.4:c.437C>T	NP_000680.2:p.Pro146Leu	27.6	28.8	1	1	1
15	58287328	T	C	15_58287328_T_C	ALDH1A2	15472	ALDH1A2	0	13497.s1	male	CCDG_SSC	recalled	sibling	missense_variant	dnMIS	NM_003888.3:c.503A>G	NP_003879.2:p.Tyr168Cys	23.1	15.02	1	1	1
15	58302889	C	A	15_58302889_C_A	ALDH1A2	15472	ALDH1A2	0	DDDF200471.p1	female	DDD13K	recalled	DD	missense_variant	dnMIS30	NM_003888.3:c.451G>T	NP_003879.2:p.Ala151Ser	34	28.2	1	1	1
15	58254244	T	C	15_58254244_T_C	ALDH1A2	15472	ALDH1A2	0	GDX_49254	male	GeneDx	no-recall	DD	missense_variant	dnMIS	NM_003888.3:c.1217A>G	NP_003879.2:p.Asn406Ser	22.4	16.71	1	1	1
15	58254244	T	G	15_58254244_T_G	ALDH1A2	15472	ALDH1A2	0	GDX_7391	male	GeneDx	no-recall	DD	missense_variant	dnMIS	NM_003888.3:c.1217A>C	NP_003879.2:p.Asn406Thr	23.6	20.5	1	1	1
15	58256226	TG	T	15_58256226_TG_T	ALDH1A2	15472	ALDH1A2	0	GDX_69835	female	GeneDx	no-recall	DD	frameshift_variant	dnLGD	NM_003888.3:c.942delC	NP_003879.2:p.Phe314Leufs*24	35	36	1	2	1
15	58306163	G	A	15_58306163_G_A	ALDH1A2	15472	ALDH1A2	0	rumc_patient_1110	male	RUMC	no-recall	DD	synonymous_variant	dnSYN	NM_003888.3:c.256C>T	NP_003879.2:p.Leu86=	4.986	2.259	1	1	1
15	101427809	G	C	15_101427809_G_C	ALDH1A3	409	ALDH1A3	0	13557.s1	female	CCDG_SSC	recalled	sibling	missense_variant	dnMIS	NM_000693.2:c.237G>C	NP_000684.2:p.Gln79His	12.8	12.54	1	1	1
15	101438333	C	T	15_101438333_C_T	ALDH1A3	409	ALDH1A3	0	DDDF206661.p1	female	DDD13K	recalled	DD	missense_variant	dnMIS30	NM_000693.2:c.826C>T	NP_000684.2:p.Arg276Trp	33	20.8	1	1	1
15	101427780	G	A	15_101427780_G_A	ALDH1A3	409	ALDH1A3	0	GDX_33193	male	GeneDx	no-recall	DD	missense_variant	dnMIS	NM_000693.2:c.208G>A	NP_000684.2:p.Asp70Asn	28.3	20.9	1	1	1
15	101427783	G	A	15_101427783_G_A	ALDH1A3	409	ALDH1A3	0	GDX_9227	female	GeneDx	no-recall	DD	missense_variant	dnMIS	NM_000693.2:c.211G>A	NP_000684.2:p.Val71Met	27	17.25	1	1	1
9	38396804	G	A	9_38396804_G_A	ALDH1B1	407	ALDH1B1	0	13159.s1	male	CCDG_SSC	recalled	sibling	synonymous_variant	dnSYN	XM_005251406.1:c.1230G>A	XP_005251463.1:p.Glu410=	4.33	5.893	1	1	1
9	38395753	G	A	9_38395753_G_A	ALDH1B1	407	ALDH1B1	0	DDDF201458.p1	male	DDD13K	recalled	DD	missense_variant	dnMIS	XM_005251406.1:c.179G>A	XP_005251463.1:p.Arg60His	23.1	12.62	1	1	1
9	38396891	A	T	9_38396891_A_T	ALDH1B1	407	ALDH1B1	0	rumc_patient_1175	male	RUMC	no-recall	DD	synonymous_variant	dnSYN	XM_005251406.1:c.1317A>T	XP_005251463.1:p.Ala439=	0.025	7.684	1	1	1
9	38396444	G	A	9_38396444_G_A	ALDH1B1	407	ALDH1B1	0	SF0137436.p1	female	SPARK_WES_1	recalled	ASD	synonymous_variant	dnSYN	XM_005251406.1:c.870G>A	XP_005251463.1:p.Gly290=	3.876	4.455	1	1	1
3	125831632	C	T	3_125831632_C_T	ALDH1L1	3978	ALDH1L1	0	DDDF200961.p1	male	DDD13K	recalled	DD	missense_variant	dnMIS	NM_001270364.1:c.2204G>A	NP_001257293.1:p.Arg735Gln	19.37	6.645	1	1	1
3	125850294	A	G	3_125850294_A_G	ALDH1L1	3978	ALDH1L1	0	DDDF209446.p1	female	DDD13K	recalled	DD	missense_variant	dnMIS	NM_001270364.1:c.1586T>C	NP_001257293.1:p.Leu529Pro	28.6	20.7	1	1	1
3	125825997	G	A	3_125825997_G_A	ALDH1L1	3978	ALDH1L1	0	GDX_5422	female	GeneDx	no-recall	DD	missense_variant	dnMIS30	NM_001270364.1:c.2470C>T	NP_001257293.1:p.Arg824Trp	34	16.87	1	1	1
12	105464404	A	G	12_105464404_A_G	ALDH1L2	26777	ALDH1L2	0	GDX_49590	female	GeneDx	no-recall	DD	synonymous_variant	dnSYN	NM_001034173.3:c.372T>C	NP_001029345.2:p.Ser124=	1.241	9.995	1	1	1
12	112236048	T	G	12_112236048_T_G	ALDH2	404	ALDH2	0	13996.p1	male	CCDG_SSC	recalled	ASD	splice_donor_variant	dnLGD	NM_000690.3:c.1248+2T>G	-	25.7	22.3	1	1	1
12	112219776	G	A	12_112219776_G_A	ALDH2	404	ALDH2	0	SF0133857.s1	male	SPARK_WES_1	recalled	sibling	missense_variant	dnMIS	NM_000690.3:c.169G>A	NP_000681.2:p.Val57Ile	4.422	2.148	1	1	1
12	112241723	G	A	12_112241723_G_A	ALDH2	404	ALDH2	0	SF0028223.p1	male	SPARK_WES_1	recalled	ASD	synonymous_variant	dnSYN	NM_000690.3:c.1467G>A	NP_000681.2:p.Gly489=	7.664	5.697	1	1	1
17	19642319	G	C	17_19642319_G_C	ALDH3A1	405	ALDH3A1	0	11322.p1	male	CCDG_SSC	recalled	ASD	missense_variant	dnMIS	XM_005256523.1:c.1557C>G	XP_005256580.1:p.Phe519Leu	25.2	14.36	1	1	1
17	19575255	G	A	17_19575255_G_A	ALDH3A2	403	ALDH3A2	0	11689.s1	female	CCDG_SSC	recalled	sibling	missense_variant	dnMIS	NM_001031806.1:c.1429G>A	NP_001026976.1:p.Ala477Thr	22.8	17.52	1	1	1
11	67787207	C	T	11_67787207_C_T	ALDH3B1	410	ALDH3B1	0	GDX_74047	male	GeneDx	no-recall	DD	missense_variant	dnMIS	NM_001161473.1:c.503C>T	NP_001154945.1:p.Ala168Val	13.67	5.95	1	1	1
11	67787264	A	C	11_67787264_A_C	ALDH3B1	410	ALDH3B1	0	GDX_66739	male	GeneDx	no-recall	DD	missense_variant	dnMIS	NM_001161473.1:c.560A>C	NP_001154945.1:p.Gln187Pro	12.38	11.8	1	1	1
11	67434383	C	T	11_67434383_C_T	ALDH3B2	411	ALDH3B2	0	11540.s1	female	CCDG_SSC	recalled	sibling	synonymous_variant	dnSYN	NM_000695.3:c.24G>A	NP_000686.2:p.Thr8=	5.494	3.926	1	1	1
11	67430810	C	T	11_67430810_C_T	ALDH3B2	411	ALDH3B2	0	GDX_73456	female	GeneDx	no-recall	DD	missense_variant	dnMIS30	NM_000695.3:c.1034G>A	NP_000686.2:p.Arg345His	34	23.5	1	1	1
1	19208312	G	A	1_19208312_G_A	ALDH4A1	406	ALDH4A1	0	DDDF209673.p1	female	DDD13K	recalled	DD	missense_variant	dnMIS30	NM_003748.3:c.748C>T	NP_003739.2:p.Arg250Trp	33	17.98	1	1	1
1	19208305	G	A	1_19208305_G_A	ALDH4A1	406	ALDH4A1	0	GDX_43877	male	GeneDx	no-recall	DD	missense_variant	dnMIS	NM_003748.3:c.755C>T	NP_003739.2:p.Ala252Val	30	23.9	1	1	1
6	24523086	G	A	6_24523086_G_A	ALDH5A1	408	ALDH5A1	0	NDAR_INVFH632MUM_wes1	male	Satterstrom2020	no-recall	ASD	missense_variant	dnMIS	NM_170740.1:c.1145G>A	NP_733936.1:p.Arg382His	1.441	2.039	1	1	1
14	74539292	C	T	14_74539292_C_T	ALDH6A1	7179	ALDH6A1	0	DDDF204099.p1	female	DDD13K	recalled	DD	missense_variant	dnMIS	NM_005589.3:c.134G>A	NP_005580.1:p.Gly45Asp	9.365	1.979	1	1	1
14	74539066	G	C	14_74539066_G_C	ALDH6A1	7179	ALDH6A1	0	SP0002305	male	Feliciano2019	recalled	ASD	missense_variant	dnMIS	NM_005589.3:c.188C>G	NP_005580.1:p.Ala63Gly	29.1	34	1	1	1
14	74531916	G	A	14_74531916_G_A	ALDH6A1	7179	ALDH6A1	0	GDX_12235	male	GeneDx	no-recall	DD	missense_variant	dnMIS30	NM_005589.3:c.1372C>T	NP_005580.1:p.Arg458Trp	34	25.6	1	1	1
14	74533566	C	G	14_74533566_C_G	ALDH6A1	7179	ALDH6A1	0	10C109043	male	Satterstrom2020	no-recall	ASD	missense_variant	dnMIS30	NM_005589.3:c.1066G>C	NP_005580.1:p.Gly356Arg	33	34	1	1	1
5	125882020	T	G	5_125882020_T_G	ALDH7A1	877	ALDH7A1	0	GDX_81867	male	GeneDx	no-recall	DD	missense_variant	dnMIS30	XM_005271993.1:c.1642A>C	XP_005272050.1:p.Thr548Pro	32	21	1	1	1
6	135263615	G	A	6_135263615_G_A	ALDH8A1	15471	ALDH8A1	0	GDX_77598	female	GeneDx	no-recall	DD	missense_variant	dnMIS	NM_022568.3:c.374C>T	NP_072090.1:p.Thr125Met	15.54	12.77	1	1	1
1	165649827	A	T	1_165649827_A_T	ALDH9A1	412	ALDH9A1	0	DDDF203078.p1	female	DDD13K	recalled	DD	missense_variant	dnMIS	NM_000696.3:c.686T>A	NP_000687.3:p.Leu229His	27.2	22	1	1	1
1	165652306	A	G	1_165652306_A_G	ALDH9A1	412	ALDH9A1	0	GDX_102253	female	GeneDx	no-recall	DD	synonymous_variant	dnSYN	NM_000696.3:c.369T>C	NP_000687.3:p.Asn123=	8.232	10.16	1	1	1
1	165632364	C	A	1_165632364_C_A	ALDH9A1	412	ALDH9A1	0	SF0130840.p1	male	SPARK_WES_1	recalled	ASD	missense_variant	dnMIS30	NM_000696.3:c.1480G>T	NP_000687.3:p.Gly494Cys	35	29.2	1	1	1
16	30078860	G	A	16_30078860_G_A	ALDOA	414	ALDOA	0	DDDF208754.p1	male	DDD13K	recalled	DD	missense_variant	dnMIS	NM_001243177.1:c.364G>A	NP_001230106.1:p.Asp122Asn	13.35	10.65	1	1	1
16	30080267	G	A	16_30080267_G_A	ALDOA	414	ALDOA	0	DDDF212847.p1	male	DDD13K	recalled	DD	missense_variant	dnMIS	NM_001243177.1:c.670G>A	NP_001230106.1:p.Val224Ile	22.3	20.6	1	1	1
16	30080265	A	G	16_30080265_A_G	ALDOA	414	ALDOA	0	SF0012778.s1	female	SPARK_WES_1	recalled	sibling	missense_variant	dnMIS	NM_001243177.1:c.668A>G	NP_001230106.1:p.Asn223Ser	22.7	26.8	1	1	1
17	26901747	G	A	17_26901747_G_A	ALDOC	418	ALDOC	0	SF0087734.p1	male	SPARK_WES_1	recalled	ASD	synonymous_variant	dnSYN	XM_005257947.1:c.768C>T	XP_005258004.1:p.Asn256=	5.832	5.279	1	1	1
16	5127485	G	A	16_5127485_G_A	ALG1	18294	ALG1	0	DDDF201192.p1	female	DDD13K	recalled	DD	synonymous_variant	dnSYN	NM_019109.4:c.579G>A	NP_061982.3:p.Leu193=	9.571	6.784	1	1	1
16	5123177	G	A	16_5123177_G_A	ALG1	18294	ALG1	0	SF0134223.p1	male	SPARK_WES_1	recalled	ASD	missense_variant	dnMIS	NM_019109.4:c.310G>A	NP_061982.3:p.Gly104Arg	26.4	17.93	1	1	1
13	52598699	T	C	13_52598699_T_C	ALG11	32456	ALG11	0	GDX_33415	female	GeneDx	no-recall	DD	missense_variant	dnMIS	NM_001004127.2:c.833T>C	NP_001004127.2:p.Val278Ala	25.2	24.9	1	1	1
X	110951503	A	G	X_110951503_A_G	ALG13	30881	ALG13	0	GDX_27856	male	GeneDx	no-recall	DD	missense_variant	dnMIS	NM_001099922.2:c.632A>G	NP_001093392.1:p.Tyr211Cys	23	13.19	1	1	1
X	110964899	T	C	X_110964899_T_C	ALG13	30881	ALG13	0	GDX_98336	female	GeneDx	no-recall	DD	synonymous_variant	dnSYN	NM_001099922.2:c.1395T>C	NP_001093392.1:p.Tyr465=	0.135	9.192	1	1	1
X	110979995	T	C	X_110979995_T_C	ALG13	30881	ALG13	0	GDX_72933	female	GeneDx	no-recall	DD	synonymous_variant	dnSYN	NM_001099922.2:c.2583T>C	NP_001093392.1:p.Ala861=	6.852	10.59	1	1	1
1	95448748	C	G	1_95448748_C_G	ALG14	28287	ALG14	0	DDDF201666.p1	female	DDD13K	recalled	DD	missense_variant	dnMIS	NM_144988.3:c.535G>C	NP_659425.1:p.Glu179Gln	22.1	16.13	1	1	1
1	95448830	A	G	1_95448830_A_G	ALG14	28287	ALG14	0	DDDF201666.p1	female	DDD13K	recalled	DD	synonymous_variant	dnSYN	NM_144988.3:c.453T>C	NP_659425.1:p.Pro151=	4.933	16.89	1	1	1
9	101980242	G	A	9_101980242_G_A	ALG2	23159	ALG2	0	GDX_39035	male	GeneDx	no-recall	DD	stop_gained	dnLGD	NM_033087.3:c.1225C>T	NP_149078.1:p.Arg409*	39	19.33	1	1	1
9	101980339	G	A	9_101980339_G_A	ALG2	23159	ALG2	0	SF0038469.p1	male	SPARK_WES_1	recalled	ASD	synonymous_variant	dnSYN	NM_033087.3:c.1128C>T	NP_149078.1:p.Phe376=	9.36	8.655	1	1	1
3	183963332	A	G	3_183963332_A_G	ALG3	23056	ALG3	0	DDDF210129.p1	male	DDD13K	recalled	DD	missense_variant	dnMIS	NM_005787.5:c.368T>C	NP_005778.1:p.Met123Thr	13.02	6.98	1	1	1
13	37569660	A	G	13_37569660_A_G	ALG5	20266	ALG5	0	SF0032331.s1	female	SPARK_WES_1	recalled	sibling	missense_variant	dnMIS	NM_013338.4:c.140T>C	NP_037470.1:p.Leu47Ser	17.62	14.73	1	1	1
1	63876903	G	A	1_63876903_G_A	ALG6	23157	ALG6	0	13115.s1	male	CCDG_SSC	recalled	sibling	missense_variant	dnMIS	XM_005270788.1:c.587G>A	XP_005270845.1:p.Cys196Tyr	26.9	18.2	1	1	1
1	63862208	G	T	1_63862208_G_T	ALG6	23157	ALG6	0	GDX_22887	male	GeneDx	no-recall	DD	missense_variant	dnMIS30	XM_005270788.1:c.107G>T	XP_005270845.1:p.Gly36Val	32	27.9	1	1	1
1	63872045	TA	T	1_63872045_TA_T	ALG6	23157	ALG6	0	GDX_72341	male	GeneDx	no-recall	DD	frameshift_variant	dnLGD	XM_005270788.1:c.408delA	XP_005270845.1:p.Glu137Lysfs*23	25.5	16.78	1	2	1
1	63876924	A	G	1_63876924_A_G	ALG6	23157	ALG6	0	GDX_113664	male	GeneDx	no-recall	DD	missense_variant	dnMIS	XM_005270788.1:c.608A>G	XP_005270845.1:p.Gln203Arg	26.8	25.9	1	1	1
1	63894786	A	G	1_63894786_A_G	ALG6	23157	ALG6	0	GDX_13864	male	GeneDx	no-recall	DD	missense_variant	dnMIS	XM_005270788.1:c.1321A>G	XP_005270845.1:p.Ile441Val	0.051	0.437	1	1	1
1	63877688	C	T	1_63877688_C_T	ALG6	23157	ALG6	0	SF0007354.s1	male	SPARK_WES_1	recalled	sibling	stop_gained	dnLGD	XM_005270788.1:c.778C>T	XP_005270845.1:p.Gln260*	44	39	1	1	1
1	63894466	C	A	1_63894466_C_A	ALG6	23157	ALG6	0	SF0077983.s1	male	SPARK_WES_1	recalled	sibling	missense_variant	dnMIS30	XM_005270788.1:c.1127C>A	XP_005270845.1:p.Thr376Lys	33	19.37	1	1	1
11	77823809	A	G	11_77823809_A_G	ALG8	23161	ALG8	0	GDX_51279	male	GeneDx	no-recall	DD	missense_variant	dnMIS30	NM_024079.4:c.785T>C	NP_076984.2:p.Leu262Pro	31	23.4	1	1	1
11	77830251	G	T	11_77830251_G_T	ALG8	23161	ALG8	0	GDX_89333	male	GeneDx	no-recall	DD	missense_variant	dnMIS	NM_024079.4:c.523C>A	NP_076984.2:p.Leu175Ile	27.2	19.48	1	1	1
11	77832163	T	C	11_77832163_T_C	ALG8	23161	ALG8	0	GDX_78883	male	GeneDx	no-recall	DD	synonymous_variant	dnSYN	NM_024079.4:c.426A>G	NP_076984.2:p.Lys142=	10.1	9.706	1	1	1
11	111680420	G	T	11_111680420_G_T	ALG9	15672	ALG9	0	DDDF201534.p1	female	DDD13K	recalled	DD	synonymous_variant	dnSYN	NM_001077691.1:c.1167C>A	NP_001071159.1:p.Ser389=	6.916	8.049	1	1	1
11	111708221	C	T	11_111708221_C_T	ALG9	15672	ALG9	0	GDX_104072	male	GeneDx	no-recall	DD	missense_variant	dnMIS30	NM_001077691.1:c.929G>A	NP_001071159.1:p.Arg310Gln	35	37	1	1	1
11	111709080	G	A	11_111709080_G_A	ALG9	15672	ALG9	0	GDX_79203	female	GeneDx	no-recall	DD	stop_gained	dnLGD	NM_001077691.1:c.703C>T	NP_001071159.1:p.Gln235*	39	41	1	1	1
2	29416345	C	T	2_29416345_C_T	ALK	427	ALK	0	12311.p1	male	CCDG_SSC	recalled	ASD	synonymous_variant	dnSYN	NM_004304.4:c.4608G>A	NP_004295.2:p.Glu1536=	14.26	12.25	1	1	1
2	29754921	C	T	2_29754921_C_T	ALK	427	ALK	0	13800.s1	female	CCDG_SSC	recalled	sibling	missense_variant	dnMIS	NM_004304.4:c.1014G>A	NP_004295.2:p.Met338Ile	23	17.84	1	1	1
2	29436850	C	T	2_29436850_C_T	ALK	427	ALK	0	DDDF204237.p1	male	DDD13K	recalled	DD	missense_variant	dnMIS30	NM_004304.4:c.3743G>A	NP_004295.2:p.Arg1248Gln	35	36	1	1	1
2	29443676	G	A	2_29443676_G_A	ALK	427	ALK	0	DDDF200376.p1	male	DDD13K	recalled	DD	missense_variant	dnMIS30	NM_004304.4:c.3541C>T	NP_004295.2:p.Arg1181Cys	34	26.7	1	1	1
2	29498088	C	T	2_29498088_C_T	ALK	427	ALK	0	DDDF209043.p1	male	DDD13K	recalled	DD	missense_variant	dnMIS	NM_004304.4:c.1918G>A	NP_004295.2:p.Gly640Arg	23.6	15.04	1	1	1
2	29446324	G	C	2_29446324_G_C	ALK	427	ALK	0	GDX_62540	male	GeneDx	no-recall	DD	missense_variant	dnMIS	NM_004304.4:c.3243C>G	NP_004295.2:p.Ser1081Arg	23.9	13.86	1	1	1
2	29456532	C	A	2_29456532_C_A	ALK	427	ALK	0	rumc_patient_2208	female	RUMC	no-recall	DD	stop_gained	dnLGD	NM_004304.4:c.2386G>T	NP_004295.2:p.Gly796*	45	48	1	1	1
2	29940507	T	A	2_29940507_T_A	ALK	427	ALK	0	EGAN00001101387	male	Satterstrom2020	no-recall	ASD	missense_variant	dnMIS	NM_004304.4:c.724A>T	NP_004295.2:p.Thr242Ser	0.118	12.13	1	1	1
2	29432663	T	C	2_29432663_T_C	ALK	427	ALK	0	SF0039278.s1	female	SPARK_WES_1	recalled	sibling	synonymous_variant	dnSYN	NM_004304.4:c.3825A>G	NP_004295.2:p.Arg1275=	6.049	10.9	1	1	1
8	53454962	C	A	8_53454962_C_A	FAM150A	33775	ALKAL1	1	GDX_84792	male	GeneDx	no-recall	DD	missense_variant	dnMIS	NM_207413.3:c.234G>T	NP_997296.1:p.Lys78Asn	23.6	9.196	1	1	1
2	286321	C	T	2_286321_C_T	FAM150B	27683	ALKAL2	1	GDX_14782	female	GeneDx	no-recall	DD	synonymous_variant	dnSYN	XM_005264689.1:c.276G>A	XP_005264746.1:p.Arg92=	14.67	10.49	1	1	1
14	78140517	T	C	14_78140517_T_C	ALKBH1	17911	ALKBH1	0	DDDF210249.p1	female	DDD13K	recalled	DD	missense_variant	dnMIS	NM_006020.2:c.808A>G	NP_006011.2:p.Met270Val	13.44	14.84	1	1	1
12	109527832	T	C	12_109527832_T_C	ALKBH2	32487	ALKBH2	0	DDDF210019.p1	female	DDD13K	recalled	DD	missense_variant	dnMIS	NM_001145374.1:c.461A>G	NP_001138846.1:p.Asn154Ser	25.9	23.3	1	1	1
11	43905540	G	A	11_43905540_G_A	ALKBH3	30141	ALKBH3	0	11540.s1	female	CCDG_SSC	recalled	sibling	missense_variant	dnMIS	XM_005252824.1:c.191G>A	XP_005252881.1:p.Arg64His	28.9	19.23	1	1	1
11	43913641	T	C	11_43913641_T_C	ALKBH3	30141	ALKBH3	0	GDX_76020	male	GeneDx	no-recall	DD	missense_variant	dnMIS	XM_005252824.1:c.421T>C	XP_005252881.1:p.Tyr141His	28.1	23.2	1	1	1
7	102100222	G	A	7_102100222_G_A	ALKBH4	21900	ALKBH4	0	SF0052359.s1	female	SPARK_WES_1	recalled	sibling	synonymous_variant	dnSYN	NM_017621.3:c.150C>T	NP_060091.1:p.Ser50=	8.294	0.266	1	1	1
19	36504294	C	T	19_36504294_C_T	ALKBH6	28243	ALKBH6	0	GDX_94607	female	GeneDx	no-recall	DD	synonymous_variant	dnSYN	NM_032878.3:c.90G>A	NP_116267.3:p.Glu30=	17.93	15.52	1	1	1
11	107424597	T	A	11_107424597_T_A	ALKBH8	25189	ALKBH8	0	DDDF204876.p1	female	DDD13K	recalled	DD	missense_variant	dnMIS	XM_005271727.1:c.484A>T	XP_005271784.1:p.Thr162Ser	0.22	5.11	1	1	1
11	107375742	C	T	11_107375742_C_T	ALKBH8	25189	ALKBH8	0	rumc_patient_1132	female	RUMC	no-recall	DD	missense_variant	dnMIS	XM_005271727.1:c.1646G>A	XP_005271784.1:p.Arg549His	13.43	12.84	1	1	1
11	107427612	A	G	11_107427612_A_G	ALKBH8	25189	ALKBH8	0	SF0115628.s1	male	SPARK_WES_1	recalled	sibling	missense_variant	dnMIS	XM_005271727.1:c.256T>C	XP_005271784.1:p.Ser86Pro	24.3	18.26	1	1	1
2	3726077	AAG	A	2_3726077_AAG_A	ALLC	17377	ALLC	0	DDDF206263.p1	female	DDD13K	recalled	DD	frameshift_variant	dnLGD	NM_018436.3:c.107_108delAG	NP_060906.3:p.Glu36Alafs*2	23.9	12.91	1	3	1
2	3729298	G	A	2_3729298_G_A	ALLC	17377	ALLC	0	DDDF212533.p1	female	DDD13K	recalled	DD	missense_variant	dnMIS	NM_018436.3:c.373G>A	NP_060906.3:p.Ala125Thr	0.962	1.613	1	1	1
2	73678763	G	C	2_73678763_G_C	ALMS1	428	ALMS1	0	13651.p1	male	CCDG_SSC	recalled	ASD	missense_variant	dnMIS	NM_015120.4:c.5106G>C	NP_055935.4:p.Glu1702Asp	0.026	5.559	1	1	1
2	73681132	T	G	2_73681132_T_G	ALMS1	428	ALMS1	0	13552.p1	male	CCDG_SSC	recalled	ASD	missense_variant	dnMIS	NM_015120.4:c.7475T>G	NP_055935.4:p.Leu2492Arg	27.2	17.75	1	1	1
2	73677357	A	G	2_73677357_A_G	ALMS1	428	ALMS1	0	DDDF200501.p1	female	DDD13K	recalled	DD	missense_variant	dnMIS	NM_015120.4:c.3700A>G	NP_055935.4:p.Thr1234Ala	0.184	7.845	1	1	1
2	73678133	T	C	2_73678133_T_C	ALMS1	428	ALMS1	0	DDDF206221.p1	male	DDD13K	recalled	DD	synonymous_variant	dnSYN	NM_015120.4:c.4476T>C	NP_055935.4:p.Gly1492=	0.556	3.206	1	1	1
2	73679957	G	A	2_73679957_G_A	ALMS1	428	ALMS1	0	DDDF212420.p1	female	DDD13K	recalled	DD	synonymous_variant	dnSYN	NM_015120.4:c.6300G>A	NP_055935.4:p.Ser2100=	6.156	0.013	1	1	1
2	73680441	C	T	2_73680441_C_T	ALMS1	428	ALMS1	0	GDX_87620	male	GeneDx	no-recall	DD	missense_variant	dnMIS30	NM_015120.4:c.6784C>T	NP_055935.4:p.Arg2262Trp	34	18.95	1	1	1
2	73762035	C	T	2_73762035_C_T	ALMS1	428	ALMS1	0	GDX_104146	male	GeneDx	no-recall	DD	missense_variant	dnMIS	NM_015120.4:c.9863C>T	NP_055935.4:p.Pro3288Leu	0.2	0.012	1	1	1
2	73800198	A	C	2_73800198_A_C	ALMS1	428	ALMS1	0	AC04-0014-01	male	Satterstrom2020	no-recall	ASD	missense_variant	dnMIS	NM_015120.4:c.11191A>C	NP_055935.4:p.Asn3731His	24.5	15.95	1	1	1
2	73675126	A	C	2_73675126_A_C	ALMS1	428	ALMS1	0	SF0095958.p1	male	SPARK_WES_1	recalled	ASD	missense_variant	dnMIS	NM_015120.4:c.1469A>C	NP_055935.4:p.Gln490Pro	15.17	11.51	1	1	1
2	73677846	G	C	2_73677846_G_C	ALMS1	428	ALMS1	0	SF0063582.p1	female	SPARK_WES_1	recalled	ASD	missense_variant	dnMIS	NM_015120.4:c.4189G>C	NP_055935.4:p.Gly1397Arg	20.5	5.749	1	1	1
2	73800538	G	A	2_73800538_G_A	ALMS1	428	ALMS1	0	SF0035786.s1	male	SPARK_WES_1	recalled	sibling	missense_variant	dnMIS	NM_015120.4:c.11531G>A	NP_055935.4:p.Arg3844Lys	24.1	14.84	1	1	1
17	6913580	C	A	17_6913580_C_A	ALOX12	429	ALOX12	0	11004.s1	male	CCDG_SSC	recalled	sibling	missense_variant	dnMIS	NM_000697.2:c.1830C>A	NP_000688.2:p.His610Gln	27.3	16.87	1	1	1
17	6904979	C	T	17_6904979_C_T	ALOX12	429	ALOX12	0	DDDF212865.p2	male	DDD13K	recalled	DD	missense_variant	dnMIS	NM_000697.2:c.1010C>T	NP_000688.2:p.Pro337Leu	23.5	16.8	1	1	1
17	6913121	C	T	17_6913121_C_T	ALOX12	429	ALOX12	0	DDDF210320.p1	male	DDD13K	recalled	DD	synonymous_variant	dnSYN	NM_000697.2:c.1596C>T	NP_000688.2:p.Cys532=	22.6	11.38	1	1	1
17	6909182	G	A	17_6909182_G_A	ALOX12	429	ALOX12	0	GDX_104618	female	GeneDx	no-recall	DD	synonymous_variant	dnSYN	NM_000697.2:c.1254G>A	NP_000688.2:p.Val418=	3.021	1.262	1	1	1
17	7989362	G	A	17_7989362_G_A	ALOX12B	430	ALOX12B	0	SP0008141	female	Feliciano2019	recalled	ASD	synonymous_variant	dnSYN	NM_001139.2:c.324C>T	NP_001130.1:p.Tyr108=	10.39	10.04	1	1	1
17	7979530	G	A	17_7979530_G_A	ALOX12B	430	ALOX12B	0	GDX_64879	female	GeneDx	no-recall	DD	missense_variant	dnMIS	NM_001139.2:c.1495C>T	NP_001130.1:p.Arg499Cys	28.8	14.83	1	1	1
17	4536511	G	A	17_4536511_G_A	ALOX15	433	ALOX15	0	DDDF205930.p1	male	DDD13K	recalled	DD	missense_variant	dnMIS30	XM_005256589.1:c.1414C>T	XP_005256646.1:p.Arg472Trp	33	15.97	1	1	1
17	4536756	C	T	17_4536756_C_T	ALOX15	433	ALOX15	0	GDX_46759	female	GeneDx	no-recall	DD	missense_variant	dnMIS	XM_005256589.1:c.1267G>A	XP_005256646.1:p.Val423Ile	10.41	7.185	1	1	1
17	7951795	C	T	17_7951795_C_T	ALOX15B	434	ALOX15B	0	GDX_73334	male	GeneDx	no-recall	DD	missense_variant	dnMIS	NM_001141.2:c.1943C>T	NP_001132.2:p.Ser648Leu	26.1	13.38	1	1	1
17	7950248	C	T	17_7950248_C_T	ALOX15B	434	ALOX15B	0	rumc_patient_1232	female	RUMC	no-recall	DD	synonymous_variant	dnSYN	NM_001141.2:c.1311C>T	NP_001132.2:p.Gly437=	13.39	8.536	1	1	1
10	45878096	G	A	10_45878096_G_A	ALOX5	435	ALOX5	0	DDDF209784.p1	male	DDD13K	recalled	DD	missense_variant	dnMIS	NM_000698.3:c.316G>A	NP_000689.1:p.Gly106Ser	23	13.62	1	1	1
10	45878040	C	T	10_45878040_C_T	ALOX5	435	ALOX5	0	SF0013826.s1	male	SPARK_WES_1	recalled	sibling	missense_variant	dnMIS30	NM_000698.3:c.260C>T	NP_000689.1:p.Thr87Met	33	22	1	1	1
13	31338203	C	T	13_31338203_C_T	ALOX5AP	436	ALOX5AP	0	GDX_72881	male	GeneDx	no-recall	DD	missense_variant	dnMIS	NM_001204406.1:c.617C>T	NP_001191335.1:p.Thr206Met	24.4	22.6	1	1	1
13	31338194	A	G	13_31338194_A_G	ALOX5AP	436	ALOX5AP	0	DEASD_1093_001	male	Satterstrom2020	no-recall	ASD	missense_variant	dnMIS	NM_001204406.1:c.608A>G	NP_001191335.1:p.Tyr203Cys	24.1	17.57	1	1	1
17	7999997	A	G	17_7999997_A_G	ALOXE3	13743	ALOXE3	0	GDX_67588	male	GeneDx	no-recall	DD	missense_variant	dnMIS	XM_005256745.1:c.2552T>C	XP_005256802.1:p.Leu851Pro	29.5	21.9	1	1	1
17	8013547	G	A	17_8013547_G_A	ALOXE3	13743	ALOXE3	0	GDX_16895	male	GeneDx	no-recall	DD	synonymous_variant	dnSYN	XM_005256745.1:c.1636C>T	XP_005256802.1:p.Leu546=	13.39	10.27	1	1	1
17	8018956	G	A	17_8018956_G_A	ALOXE3	13743	ALOXE3	0	SF0076179.p1	female	SPARK_WES_1	recalled	ASD	missense_variant	dnMIS	XM_005256745.1:c.871C>T	XP_005256802.1:p.Arg291Trp	24.2	17.09	1	1	1
2	233321734	G	C	2_233321734_G_C	ALPI	437	ALPI	0	GDX_29770	female	GeneDx	no-recall	DD	synonymous_variant	dnSYN	NM_001631.3:c.426G>C	NP_001622.2:p.Thr142=	0.495	0.038	1	1	1
2	233321330	G	T	2_233321330_G_T	ALPI	437	ALPI	0	2-0116-004	male	Yuen2017	no-recall	ASD	missense_variant	dnMIS	NM_001631.3:c.225G>T	NP_001622.2:p.Lys75Asn	18.96	14.24	1	1	1
4	113352483	A	G	4_113352483_A_G	ALPK1	20917	ALPK1	0	DDDF200244.p1	female	DDD13K	recalled	DD	missense_variant	dnMIS	XM_005263245.1:c.1780A>G	XP_005263302.1:p.Ser594Gly	27.7	24.4	1	1	1
4	113303691	G	A	4_113303691_G_A	ALPK1	20917	ALPK1	0	rumc_patient_656	male	RUMC	no-recall	DD	missense_variant	dnMIS	XM_005263245.1:c.259G>A	XP_005263302.1:p.Gly87Arg	8.47	2.613	1	1	1
4	113351611	G	A	4_113351611_G_A	ALPK1	20917	ALPK1	0	SF0102504.s1	male	SPARK_WES_1	recalled	sibling	missense_variant	dnMIS	XM_005263245.1:c.908G>A	XP_005263302.1:p.Arg303His	29.6	17.85	1	1	1
4	113351931	T	A	4_113351931_T_A	ALPK1	20917	ALPK1	0	SF0121598.s1	male	SPARK_WES_1	recalled	sibling	missense_variant	dnMIS	XM_005263245.1:c.1228T>A	XP_005263302.1:p.Ser410Thr	12.17	13.37	1	1	1
4	113356368	T	C	4_113356368_T_C	ALPK1	20917	ALPK1	0	AU072004	male	Yuen2017	no-recall	ASD	synonymous_variant	dnSYN	XM_005263245.1:c.3099T>C	XP_005263302.1:p.Tyr1033=	0.001	0.912	1	1	1
18	56247018	C	G	18_56247018_C_G	ALPK2	20565	ALPK2	0	11471.s1	female	CCDG_SSC	recalled	sibling	synonymous_variant	dnSYN	NM_052947.3:c.990G>C	NP_443179.3:p.Leu330=	11.97	9.661	1	1	1
18	56246682	T	G	18_56246682_T_G	ALPK2	20565	ALPK2	0	DDDF204961.p1	male	DDD13K	recalled	DD	synonymous_variant	dnSYN	NM_052947.3:c.1326A>C	NP_443179.3:p.Ser442=	0.322	0.24	1	1	1
18	56171178	C	G	18_56171178_C_G	ALPK2	20565	ALPK2	0	GDX_77226	female	GeneDx	no-recall	DD	missense_variant	dnMIS30	NM_052947.3:c.6232G>C	NP_443179.3:p.Val2078Leu	33	19.43	1	1	1
18	56184230	A	G	18_56184230_A_G	ALPK2	20565	ALPK2	0	GDX_89818	male	GeneDx	no-recall	DD	synonymous_variant	dnSYN	NM_052947.3:c.5850T>C	NP_443179.3:p.His1950=	1.334	8.338	1	1	1
18	56184288	C	T	18_56184288_C_T	ALPK2	20565	ALPK2	0	GDX_44662	male	GeneDx	no-recall	DD	missense_variant	dnMIS30	NM_052947.3:c.5792G>A	NP_443179.3:p.Arg1931His	32	27.9	1	1	1
18	56202441	G	A	18_56202441_G_A	ALPK2	20565	ALPK2	0	GDX_74925	male	GeneDx	no-recall	DD	missense_variant	dnMIS	NM_052947.3:c.4978C>T	NP_443179.3:p.Arg1660Cys	0.01	2.814	1	1	1
18	56204007	G	T	18_56204007_G_T	ALPK2	20565	ALPK2	0	GDX_74555	female	GeneDx	no-recall	DD	missense_variant	dnMIS	NM_052947.3:c.3412C>A	NP_443179.3:p.Gln1138Lys	5.221	10.44	1	1	1
18	56204456	T	C	18_56204456_T_C	ALPK2	20565	ALPK2	0	GDX_66833	female	GeneDx	no-recall	DD	missense_variant	dnMIS	NM_052947.3:c.2963A>G	NP_443179.3:p.Lys988Arg	2.599	12.03	1	1	1
18	56246238	C	T	18_56246238_C_T	ALPK2	20565	ALPK2	0	GDX_21423	female	GeneDx	no-recall	DD	synonymous_variant	dnSYN	NM_052947.3:c.1770G>A	NP_443179.3:p.Ala590=	13.16	5.843	1	1	1
18	56191247	G	A	18_56191247_G_A	ALPK2	20565	ALPK2	0	rumc_patient_2033	female	RUMC	no-recall	DD	missense_variant	dnMIS	NM_052947.3:c.5549C>T	NP_443179.3:p.Pro1850Leu	19.08	10.64	1	1	1
18	56205412	C	T	18_56205412_C_T	ALPK2	20565	ALPK2	0	286-05-103511	male	Satterstrom2020	no-recall	ASD	synonymous_variant	dnSYN	NM_052947.3:c.2007G>A	NP_443179.3:p.Gln669=	9.313	4.331	1	1	1
18	56204446	T	A	18_56204446_T_A	ALPK2	20565	ALPK2	0	SF0087254.p1	male	SPARK_WES_1	recalled	ASD	synonymous_variant	dnSYN	NM_052947.3:c.2973A>T	NP_443179.3:p.Thr991=	10.44	5.327	1	1	1
15	85383447	G	C	15_85383447_G_C	ALPK3	17574	ALPK3	0	DDDF201784.p1	female	DDD13K	recalled	DD	missense_variant	dnMIS	NM_020778.4:c.1543G>C	NP_065829.3:p.Gly515Arg	14.87	15.64	1	1	1
15	85383195	G	A	15_85383195_G_A	ALPK3	17574	ALPK3	0	GDX_93380	female	GeneDx	no-recall	DD	missense_variant	dnMIS	NM_020778.4:c.1291G>A	NP_065829.3:p.Gly431Arg	9.96	8.284	1	1	1
15	85399646	G	A	15_85399646_G_A	ALPK3	17574	ALPK3	0	GDX_22207	male	GeneDx	no-recall	DD	synonymous_variant	dnSYN	NM_020778.4:c.2283G>A	NP_065829.3:p.Thr761=	11.44	3.217	1	1	1
15	85400611	C	T	15_85400611_C_T	ALPK3	17574	ALPK3	0	GDX_77389	male	GeneDx	no-recall	DD	missense_variant	dnMIS	NM_020778.4:c.3248C>T	NP_065829.3:p.Ala1083Val	22	20.3	1	1	1
15	85407821	A	T	15_85407821_A_T	ALPK3	17574	ALPK3	0	GDX_6240	male	GeneDx	no-recall	DD	missense_variant	dnMIS	NM_020778.4:c.5254A>T	NP_065829.3:p.Met1752Leu	2.312	11.14	1	1	1
15	85383868	G	-	15_85383868_G_-	ALPK3	17574	ALPK3	0	rumc_patient_2403	male	RUMC	no-recall	DD	frameshift_variant	dnLGD	NM_020778.5:c.1360del	NP_065829.4:p.Ala454Leufs*17	NA	NA	1	1	.
15	85383631	C	A	15_85383631_C_A	ALPK3	17574	ALPK3	0	10C106239	male	Satterstrom2020	no-recall	sibling	missense_variant	dnMIS	NM_020778.4:c.1727C>A	NP_065829.3:p.Ala576Asp	17.68	16.82	1	1	1
15	85401772	A	G	15_85401772_A_G	ALPK3	17574	ALPK3	0	1339JS0038	male	Satterstrom2020	no-recall	ASD	missense_variant	dnMIS	NM_020778.4:c.4409A>G	NP_065829.3:p.Lys1470Arg	24.3	14.01	1	1	1
15	85384004	C	G	15_85384004_C_G	ALPK3	17574	ALPK3	0	SF0128755.p1	male	SPARK_WES_1	recalled	ASD	synonymous_variant	dnSYN	NM_020778.4:c.2100C>G	NP_065829.3:p.Pro700=	3.465	3.829	1	1	1
15	85400482	G	T	15_85400482_G_T	ALPK3	17574	ALPK3	0	SF0092886.p1	male	SPARK_WES_1	recalled	ASD	missense_variant	dnMIS	NM_020778.4:c.3119G>T	NP_065829.3:p.Cys1040Phe	16.41	10.97	1	1	1
15	85401651	C	T	15_85401651_C_T	ALPK3	17574	ALPK3	0	SF0050670.p1	male	SPARK_WES_1	recalled	ASD	missense_variant	dnMIS	NM_020778.4:c.4288C>T	NP_065829.3:p.Arg1430Trp	25.9	13.53	1	1	1
15	85383755	G	A	15_85383755_G_A	ALPK3	17574	ALPK3	0	2-0270-003	female	Yuen2017	no-recall	ASD	synonymous_variant	dnSYN	NM_020778.4:c.1851G>A	NP_065829.3:p.Leu617=	1.635	0.375	1	1	1
2	202571654	G	A	2_202571654_G_A	ALS2	443	ALS2	0	11547.p1	male	CCDG_SSC	recalled	ASD	missense_variant	dnMIS30	NM_020919.3:c.4495C>T	NP_065970.2:p.Arg1499Cys	34	22.4	1	1	1
2	202617879	G	A	2_202617879_G_A	ALS2	443	ALS2	0	GDX_43282	male	GeneDx	no-recall	DD	missense_variant	dnMIS	NM_020919.3:c.1727C>T	NP_065970.2:p.Ala576Val	24.2	22.2	1	1	1
2	202569184	G	A	2_202569184_G_A	ALS2	443	ALS2	0	DEASD_0250_001	female	Satterstrom2020	no-recall	ASD	missense_variant	dnMIS30	NM_020919.3:c.4831C>T	NP_065970.2:p.Arg1611Trp	35	34	1	1	1
3	46729748	G	T	3_46729748_G_T	ALS2CL	20605	ALS2CL	0	DDDF202789.p1	male	DDD13K	recalled	DD	synonymous_variant	dnSYN	NM_001190707.1:c.142C>A	NP_001177636.1:p.Arg48=	7.615	0.856	1	1	1
12	85674110	C	T	12_85674110_C_T	ALX1	1494	ALX1	0	SP0026759	female	Feliciano2019	recalled	ASD	missense_variant	dnMIS	XM_005269165.1:c.71C>T	XP_005269222.1:p.Ala24Val	24.6	17.58	1	1	1
12	85677423	C	T	12_85677423_C_T	ALX1	1494	ALX1	0	SF0047850.p1	male	SPARK_WES_1	recalled	ASD	synonymous_variant	dnSYN	XM_005269165.1:c.300C>T	XP_005269222.1:p.Asn100=	11.72	9.301	1	1	1
11	44289106	G	A	11_44289106_G_A	ALX4	450	ALX4	0	GDX_29024	male	GeneDx	no-recall	DD	stop_gained	dnLGD	NM_021926.3:c.844C>T	NP_068745.2:p.Arg282*	42	38	1	1	1
11	44296899	T	G	11_44296899_T_G	ALX4	450	ALX4	0	GDX_34188	male	GeneDx	no-recall	DD	missense_variant	dnMIS	NM_021926.3:c.776A>C	NP_068745.2:p.Gln259Pro	22.8	16.08	1	1	1
5	34004803	G	A	5_34004803_G_A	AMACR	451	AMACR	0	DDDF200832.p2	male	DDD13K	recalled	DD	missense_variant	dnMIS30	NM_001167595.1:c.428C>T	NP_001161067.1:p.Pro143Leu	34	32	1	1	1
5	33989478	G	T	5_33989478_G_T	AMACR	451	AMACR	0	GDX_47158	male	GeneDx	no-recall	DD	missense_variant	dnMIS	NM_001167595.1:c.869C>A	NP_001161067.1:p.Thr290Lys	18.18	13.17	1	1	1
5	33998849	C	T	5_33998849_C_T	AMACR	451	AMACR	0	GDX_18147	female	GeneDx	no-recall	DD	missense_variant	dnMIS	NM_001167595.1:c.636G>A	NP_001161067.1:p.Met212Ile	0.025	4.776	1	1	1
5	34005962	C	T	5_34005962_C_T	AMACR	451	AMACR	0	GDX_28456	female	GeneDx	no-recall	DD	missense_variant	dnMIS	NM_001167595.1:c.290G>A	NP_001161067.1:p.Arg97Gln	18.66	14.97	1	1	1
5	33989381	G	A	5_33989381_G_A	AMACR	451	AMACR	0	ASDFI_1007	male	Satterstrom2020	no-recall	ASD	synonymous_variant	dnSYN	NM_001167595.1:c.966C>T	NP_001161067.1:p.Asp322=	4.807	0.037	1	1	1
5	34005976	T	C	5_34005976_T_C	AMACR	451	AMACR	0	SF0095648.p1	male	SPARK_WES_1	recalled	ASD	synonymous_variant	dnSYN	NM_001167595.1:c.276A>G	NP_001161067.1:p.Pro92=	13.4	10.07	1	1	1
4	71472190	G	A	4_71472190_G_A	AMBN	452	AMBN	0	DDDF209002.p1	male	DDD13K	recalled	DD	missense_variant	dnMIS	NM_016519.5:c.1087G>A	NP_057603.1:p.Gly363Ser	0.005	0.017	1	1	1
9	116824955	A	G	9_116824955_A_G	AMBP	453	AMBP	0	13993.p1	male	CCDG_SSC	recalled	ASD	splice_donor_variant	dnLGD	NM_001633.3:c.685+2T>C	-	23.7	13.58	1	1	1
9	116823284	G	C	9_116823284_G_C	AMBP	453	AMBP	0	DDDF211581.p1	male	DDD13K	recalled	DD	synonymous_variant	dnSYN	NM_001633.3:c.948C>G	NP_001624.1:p.Pro316=	0.067	0.188	1	1	1
9	116840415	C	T	9_116840415_C_T	AMBP	453	AMBP	0	SF0037584.p1	male	SPARK_WES_1	recalled	ASD	synonymous_variant	dnSYN	NM_001633.3:c.75G>A	NP_001624.1:p.Pro25=	11.97	5.072	1	1	1
11	46430097	C	T	11_46430097_C_T	AMBRA1	25990	AMBRA1	0	GDX_10732	male	GeneDx	no-recall	DD	synonymous_variant	dnSYN	NM_001267782.1:c.3378G>A	NP_001254711.1:p.Pro1126=	20.8	9.823	1	1	1
11	46456556	C	A	11_46456556_C_A	AMBRA1	25990	AMBRA1	0	GDX_18270	male	GeneDx	no-recall	DD	missense_variant	dnMIS30	NM_001267782.1:c.2673G>T	NP_001254711.1:p.Lys891Asn	31	24	1	1	1
11	46529849	C	T	11_46529849_C_T	AMBRA1	25990	AMBRA1	0	SF0126796.p1	male	SPARK_WES_1	recalled	ASD	missense_variant	dnMIS	NM_001267782.1:c.2240G>A	NP_001254711.1:p.Arg747His	29.8	23.4	1	1	1
12	96354370	G	C	12_96354370_G_C	AMDHD1	28577	AMDHD1	0	DDDF208639.p1	male	DDD13K	recalled	DD	missense_variant	dnMIS	NM_152435.2:c.782G>C	NP_689648.2:p.Gly261Ala	23.1	16.11	1	1	1
12	96356137	G	A	12_96356137_G_A	AMDHD1	28577	AMDHD1	0	GDX_33728	male	GeneDx	no-recall	DD	missense_variant	dnMIS30	NM_152435.2:c.818G>A	NP_689648.2:p.Gly273Glu	31	22.7	1	1	1
12	96361533	G	A	12_96361533_G_A	AMDHD1	28577	AMDHD1	0	GDX_17805	female	GeneDx	no-recall	DD	splice_acceptor_variant	dnLGD	NM_152435.2:c.1194-1G>A	-	25.5	17.71	1	1	1
12	96346594	T	C	12_96346594_T_C	AMDHD1	28577	AMDHD1	0	SF0136555.p1	male	SPARK_WES_1	recalled	ASD	synonymous_variant	dnSYN	NM_152435.2:c.237T>C	NP_689648.2:p.Ile79=	6.67	9.44	1	1	1
12	96350570	G	A	12_96350570_G_A	AMDHD1	28577	AMDHD1	0	SF0137336.p1	male	SPARK_WES_1	recalled	ASD	synonymous_variant	dnSYN	NM_152435.2:c.417G>A	NP_689648.2:p.Gln139=	1.612	9.647	1	1	1
16	2578698	C	T	16_2578698_C_T	AMDHD2	24262	AMDHD2	0	GDX_30258	male	GeneDx	no-recall	DD	missense_variant	dnMIS30	NM_001145815.1:c.1108C>T	NP_001139287.1:p.Arg370Trp	35	23.8	1	1	1
2	131521442	C	T	2_131521442_C_T	AMER3	26771	AMER3	0	SP0049227	male	Feliciano2019	recalled	ASD	synonymous_variant	dnSYN	NM_152698.2:c.1797C>T	NP_689911.2:p.Ala599=	9.826	5.155	1	1	1
2	131519700	G	A	2_131519700_G_A	AMER3	26771	AMER3	0	GDX_67487	male	GeneDx	no-recall	DD	missense_variant	dnMIS	NM_152698.2:c.55G>A	NP_689911.2:p.Glu19Lys	28.9	19.17	1	1	1
2	131520279	G	A	2_131520279_G_A	AMER3	26771	AMER3	0	rumc_patient_1458	male	RUMC	no-recall	DD	missense_variant	dnMIS	NM_152698.2:c.634G>A	NP_689911.2:p.Gly212Ser	0.002	0.175	1	1	1
2	131519913	C	T	2_131519913_C_T	AMER3	26771	AMER3	0	80001101629	male	Satterstrom2020	no-recall	ASD	stop_gained	dnLGD	NM_152698.2:c.268C>T	NP_689911.2:p.Arg90*	24.6	8.539	1	1	1
2	131521348	T	C	2_131521348_T_C	AMER3	26771	AMER3	0	SF0085026.p1	female	SPARK_WES_1	recalled	ASD	missense_variant	dnMIS	NM_152698.2:c.1703T>C	NP_689911.2:p.Leu568Pro	10.22	7.552	1	1	1
16	56419904	A	G	16_56419904_A_G	AMFR	463	AMFR	0	DDDF211118.p1	male	DDD13K	recalled	DD	missense_variant	dnMIS	NM_001144.5:c.1307T>C	NP_001135.3:p.Phe436Ser	27.7	19.34	1	1	1
16	56423191	A	C	16_56423191_A_C	AMFR	463	AMFR	0	3B334	female	Satterstrom2020	no-recall	ASD	missense_variant	dnMIS	NM_001144.5:c.1182T>G	NP_001135.3:p.His394Gln	12.33	9.412	1	1	1
16	56442008	C	T	16_56442008_C_T	AMFR	463	AMFR	0	SF0083440.p1	male	SPARK_WES_1	recalled	ASD	synonymous_variant	dnSYN	NM_001144.5:c.534G>A	NP_001135.3:p.Thr178=	14.8	6.086	1	1	1
16	56396854	C	T	16_56396854_C_T	AMFR	463	AMFR	0	AU3730301	male	Yuen2017	no-recall	ASD	synonymous_variant	dnSYN	NM_001144.5:c.1899G>A	NP_001135.3:p.Ala633=	18.29	9.394	1	1	1
[truncated: 49,401 more rows]
