# Supplementary material for: Integrated gene analyses of de novo variants from 46,612 trios with autism and developmental disorders
Source: Proc Natl Acad Sci U S A. 2022 Nov 11;119(46):e2203491119. doi: 10.1073/pnas.2203491119 (PMC9674258; doi:10.1073/pnas.2203491119)
Supplement: Supplementary File [file pnas.2203491119.sd02.xlsx]

## Sheet: Dataset S2
Dataset S2. De novo enrichment analysis in siblings (n = 5,241).
gene	hgnc_id	Gene	Chrom	gnomAD LOEUF	ExAC pLI	ExAC mis_Z	ExAC RVIS	GTEx Brain Avg. TPM	GTEx Brain expression	Significant Model	Significance	FWER_significance	non-syn-sib	dnLGD-sib	dnMIS-sib	dnMIS30-sib	CH_dnLGD_p	CH_dnLGD_q	CH_dnMIS_p	CH_dnMIS_q	CH_dnMIS30_p	CH_dnMIS30_q	CH_FDR_sig	CH_FWER_sig	DR_dnLGD_p	DR_dnLGD_q	DR_dnMIS_p	DR_dnMIS_q	DR_FDR_sig	DR_FWER_sig
RNF13	10057	RNF13	3	0.901	0.0019855	0.0891557	31.7498	38.6553	medium expression	CH	FDR 5%	CH	2	0	2	0	1	1	1.62322e-10	3.07535e-06	1	1	MIS	MIS	1	1	0.00412	1
PKD1L2	21715	PKD1L2	16	1.763	2.3661e-09	-4.80712	98.1134	0.413591	no expression or below cutoff	DR	FDR 5%	DR	6	0	6	0	1	1	0.0104194	1	1	1			1	1	8.83e-11	8.66135e-07	MIS	MIS
CLEC2D	14351	CLEC2D	12	0.67	0.76794	-0.44737	63.1378	1.0698	low expression	CH&DR	FDR 5%		3	0	3	0	1	1	4.01304e-05	0.0281597	1	1	MIS		1	1	1.5e-05	0.0367837	MIS
DDX43	18677	DDX43	6	0.587	6.8202e-05	1.22544	23.9101	0.376941	no expression or below cutoff	CH&DR	FDR 5%		5	0	5	0	1	1	2.0192e-05	0.0148487	1	1	MIS		1	1	2.13e-06	0.0104466	MIS
FOPNL	26435	CEP20	16	1.624	9.4671e-06	-1.26445	84.4966	18.2815	medium expression	DR	FDR 5%		3	0	3	0	1	1	0.00107259	0.534772	1	1			1	1	1.39e-05	0.0367837	MIS
LGALS8	6569	LGALS8	1	1.057	0.0001888	-0.940737	54.0762	14.8411	medium expression	DR	FDR 5%		4	0	4	0	1	1	0.000867063	0.443983	1	1			1	1	4.9e-06	0.0192256	MIS
SLFN12L	33920	SLFN12L	17	1.628	2.3469e-05	-1.64689	70.8016	0.0859892	no expression or below cutoff	DR	FDR 5%		4	0	4	0	1	1	0.00255636	1	1	1			1	1	6.96e-06	0.0227569	MIS
FAIM	18703	FAIM	3	1.382	0.068117	0.18846	52.6784	9.87361	low expression	DR	FDR 10%		3	0	3	0	1	1	0.000319722	0.195402	1	1			1	1	3.47e-05	0.0680745
NMI	7854	NMI	2	1.119	6.2263e-09	-1.07339	64.5455	2.80682	low expression	CH	FDR 10%		3	0	3	0	1	1	0.000134218	0.0847631	1	1			1	1	7.79e-05	0.127354
