# Supplementary material for: Integrated gene analyses of de novo variants from 46,612 trios with autism and developmental disorders
Source: Proc Natl Acad Sci U S A. 2022 Nov 11;119(46):e2203491119. doi: 10.1073/pnas.2203491119 (PMC9674258; doi:10.1073/pnas.2203491119)
Supplement: Supplementary File [file pnas.2203491119.sd03.xlsx]

## Sheet: Dataset S3
Dataset S3. De novo enrichment analysis in NDD patients (n = 46,612).
gene	hgnc_id	hgnc_symbol	diff_symbol	FDR_significance	FWER_significance	Coe253	ASC102	DDD285	non_syn	dnLGD	dnMIS	dnMIS30	min_p	min_q	CH_dnLGD_p	CH_dnLGD_q	CH_dnMIS_p	CH_dnMIS_q	CH_dnMIS30_p	CH_dnMIS30_q	CH_FDR_sig	CH_FWER_sig	DR_dnLGD_p	DR_dnLGD_q	DR_dnMIS_p	DR_dnMIS_q	DR_FDR_sig	DR_FWER_sig	DNW_all_p	DNW_mis_com_p	DNW_min_p	DNW_min_q	DNW_FDR_sig	DNW_FWER_sig
ADNP	15766	ADNP	0	CH&DR&DNW	CH&DR&DNW	Coe124	ASC102	DDD285	87	78	9	0	2.1e-169	2.05989e-165	9.16021e-152	8.67746e-148	0.00567616	0.205056	1	1	LGD	LGD	2.1e-169	2.05989e-165	0.00166	0.125737	LGD	LGD	1e-14	1.39665e-05	1e-14	2.08467e-12	DNV	DNV
ARID1B	18040	ARID1B	0	CH&DR&DNW	CH&DR&DNW	Coe124	ASC102	DDD285	141	118	23	9	6.97e-208	1.36737e-203	2.39854e-201	4.54427e-197	7.84214e-06	0.000811897	3.12545e-08	8.58184e-06	LGD MIS MIS30	LGD MIS30	6.97e-208	1.36737e-203	1.2e-07	3.05735e-05	LGD MIS	LGD MIS	1e-14	1.35223e-09	1e-14	2.08467e-12	DNV	DNV
ARID2	18037	ARID2	0	CH&DR&DNW	CH&DR&DNW	Coe253		DDD285	25	23	2	2	1.14e-30	6.5778e-28	1.70943e-21	7.04064e-19	0.999813	1	0.158344	1	LGD	LGD	1.14e-30	6.5778e-28	0.931	1	LGD	LGD	1e-14	0.997025	1e-14	2.08467e-12	DNV	DNV
ASH1L	19088	ASH1L	0	CH&DR&DNW	CH&DR&DNW	Coe124	ASC102		33	24	9	4	5.74623e-28	2.86495e-25	5.74623e-28	2.86495e-25	0.182508	1	0.00417838	0.239165	LGD	LGD	5.59e-23	2.67475e-20	0.335	1	LGD	LGD	1e-14	0.104212	1e-14	2.08467e-12	DNV	DNV
ASXL1	18318	ASXL1	0	CH&DR&DNW	CH&DR&DNW	Coe253		DDD285	29	27	2	0	1.1e-41	1.02761e-38	1.2046e-28	6.52065e-26	0.999259	1	1	1	LGD	LGD	1.1e-41	1.02761e-38	0.928	1	LGD	LGD	1e-14	0.543964	1e-14	2.08467e-12	DNV	DNV
ASXL3	29357	ASXL3	0	CH&DR&DNW	CH&DR&DNW	Coe124	ASC102	DDD285	28	27	1	0	1.42e-40	1.26625e-37	2.25286e-26	1.09443e-23	0.999993	1	1	1	LGD	LGD	1.42e-40	1.26625e-37	0.994	1	LGD	LGD	1e-14	NA	1e-14	2.08467e-12	DNV	DNV
ATP1A3	801	ATP1A3	0	CH&DR&DNW	CH&DR&DNW			DDD285	36	2	34	15	8.55e-22	9.8667e-19	0.122974	1	4.19015e-18	2.3349e-15	1.22142e-16	1.15705e-13	MIS MIS30	MIS MIS30	0.0435	1	8.55e-22	9.8667e-19	MIS	MIS	1e-14	5.4721e-20	5.4721e-20	5.70375e-17	DNV	DNV
ATP6V1A	851	ATP6V1A	0	CH&DR&DNW	CH&DR&DNW			DDD285	15	0	15	10	2.22032e-10	3.2545e-08	1	1	1.01587e-06	0.000118077	3.31192e-09	9.80433e-07	MIS MIS30	MIS30	1	1	2.63e-10	1.03191e-07	MIS	MIS	8.48429e-08	2.22032e-10	2.22032e-10	3.2545e-08	DNV	DNV
AUTS2	14262	AUTS2	0	CH&DR&DNW	CH&DR&DNW	Coe253		DDD285	18	16	2	1	3.41e-20	1.33795e-17	8.2285e-16	2.36208e-13	0.994266	1	0.558338	1	LGD	LGD	3.41e-20	1.33795e-17	0.925	1	LGD	LGD	6.90237e-08	0.861969	6.90237e-08	7.40013e-06	DNV	DNV
BRAF	1097	BRAF	0	CH&DR&DNW	CH&DR&DNW	Coe124		DDD285	37	0	37	14	1.49421e-53	7.07731e-50	1	1	1.49421e-53	7.07731e-50	8.34736e-27	1.43772e-23	MIS MIS30	MIS MIS30	1	1	3.47e-35	7.56383e-32	MIS	MIS	1e-14	5.21685e-21	5.21685e-21	6.99132e-18	DNV	DNV
CACNA1A	1388	CACNA1A	0	CH&DR&DNW	CH&DR&DNW			DDD285	44	3	41	23	3.13634e-29	6.60234e-26	0.0389704	1	5.61425e-21	3.54559e-18	3.13634e-29	6.60234e-26	MIS MIS30	MIS MIS30	0.0224	0.945039	2.65e-17	2.59938e-14	MIS	MIS	3.92232e-18	5.21685e-21	5.21685e-21	6.99132e-18	DNV	DNV
CAMTA1	18806	CAMTA1	0	CH&DR&DNW	CH&DR&DNW			DDD285	15	12	3	1	9.32e-15	2.72895e-12	7.43794e-10	1.39524e-07	0.987579	1	0.560555	1	LGD	LGD	9.32e-15	2.72895e-12	0.91	1	LGD	LGD	1.66996e-08	0.981712	1.66996e-08	1.93406e-06	DNV	DNV
CASK	1497	CASK	0	CH&DR&DNW	CH&DR&DNW	Coe124		DDD285	35	25	10	7	9.46913e-43	7.8001e-40	9.46913e-43	7.8001e-40	2.64471e-06	0.000284697	6.64102e-10	2.37398e-07	LGD MIS MIS30	LGD MIS30	3.96e-36	2.87731e-33	0.00012	0.0144427	LGD MIS	LGD	1e-14	7.55778e-07	1e-14	2.08467e-12	DNV	DNV
CDK13	1733	CDK13	0	CH&DR&DNW	CH&DR&DNW	Coe124		DDD285	28	5	23	16	7.01865e-23	1.02289e-19	3.90099e-05	0.00367702	4.10674e-13	1.36502e-10	7.01865e-23	1.02289e-19	LGD MIS MIS30	MIS MIS30	5.28e-05	0.00719327	6.36e-11	2.7124e-08	LGD MIS	MIS	1e-14	5.21685e-21	5.21685e-21	6.99132e-18	DNV	DNV
CHAMP1	20311	CHAMP1	0	CH&DR&DNW	CH&DR&DNW	Coe124		DDD285	14	12	2	0	9.31e-21	3.80507e-18	4.53332e-13	1.04742e-10	0.95257	1	1	1	LGD	LGD	9.31e-21	3.80507e-18	0.586	1	LGD	LGD	5.59934e-16	0.937452	5.59934e-16	2.7646e-13	DNV	DNV
CHD2	1917	CHD2	0	CH&DR&DNW	CH&DR&DNW	Coe124	ASC102	DDD285	51	30	21	11	7.59e-34	4.96335e-31	3.83445e-28	2.01799e-25	0.0506819	1	1.46463e-07	3.74986e-05	LGD MIS30	LGD MIS30	7.59e-34	4.96335e-31	2.75e-08	8.29992e-06	LGD MIS	LGD MIS	1e-14	2.35494e-15	2.35494e-15	9.81853e-13	DNV	DNV
CHD3	1918	CHD3	0	CH&DR&DNW	CH&DR&DNW	Coe124		DDD285	55	4	51	23	6.94413e-30	1.87948e-26	0.053855	1	2.75302e-16	1.21299e-13	6.94413e-30	1.87948e-26	MIS MIS30	MIS MIS30	0.00336	0.259265	1.23e-29	2.01084e-26	MIS	MIS	1e-14	5.21685e-21	5.21685e-21	6.99132e-18	DNV	DNV
CHD7	20626	CHD7	0	CH&DR&DNW	CH&DR&DNW	Coe253		DDD285	57	31	26	14	1.2799e-39	1.01037e-36	1.2799e-39	1.01037e-36	4.94324e-10	1.12837e-07	7.87383e-14	5.5251e-11	LGD MIS MIS30	LGD MIS MIS30	2.75e-36	2.07498e-33	6.34e-08	1.7518e-05	LGD MIS	LGD MIS	1e-14	4.4413e-10	1e-14	2.08467e-12	DNV	DNV
CHD8	20153	CHD8	0	CH&DR&DNW	CH&DR&DNW	Coe124	ASC102	DDD285	57	37	20	8	8.57771e-54	9.5596e-51	8.57771e-54	9.5596e-51	2.57678e-08	3.41396e-06	1.55712e-09	4.91685e-07	LGD MIS MIS30	LGD MIS MIS30	9.71e-50	1.26994e-46	9.08e-06	0.00153731	LGD MIS	LGD	1e-14	9.51048e-09	1e-14	2.08467e-12	DNV	DNV
CLCN4	2022	CLCN4	0	CH&DR&DNW	CH&DR&DNW			DDD285	15	0	15	8	2.81962e-12	1.66939e-09	1	1	2.41471e-09	4.66827e-07	2.81962e-12	1.66939e-09	MIS MIS30	MIS MIS30	1	1	7.65e-08	2.05586e-05	MIS	MIS	1.20106e-10	1.17442e-11	1.17442e-11	1.96736e-09	DNV	DNV
CLTC	2092	CLTC	0	CH&DR&DNW	CH&DR&DNW	Coe253		DDD285	27	14	13	6	1.7443e-17	5.41761e-15	1.7443e-17	5.41761e-15	8.48264e-06	0.000873436	1.49853e-05	0.00213467	LGD MIS MIS30	LGD	9.19e-15	2.72895e-12	0.000505	0.0489967	LGD MIS	LGD	1.35582e-15	2.45116e-05	1.35582e-15	5.78134e-13	DNV	DNV
COL4A3BP	2205	CERT1	1	CH&DR&DNW	CH&DR&DNW	Coe124		DDD285	14	0	14	8	4.49273e-13	1.44575e-10	1	1	4.49273e-13	1.44575e-10	2.10202e-12	1.3275e-09	MIS MIS30	MIS MIS30	1	1	1.5e-08	4.67095e-06	MIS	MIS	1.36488e-05	1.2113e-11	1.2113e-11	2.00969e-09	DNV	DNV
CREBBP	2348	CREBBP	0	CH&DR&DNW	CH&DR&DNW	Coe124	ASC102	DDD285	37	13	24	0	3.54124e-16	1.7957e-13	7.6965e-14	1.86946e-11	1.27151e-10	3.12858e-08	1	1	LGD MIS	LGD MIS	1.25e-13	3.22664e-11	1.78e-06	0.00036375	LGD MIS	LGD	3.54124e-16	2.16853e-15	3.54124e-16	1.7957e-13	DNV	DNV
CSNK2A1	2457	CSNK2A1	0	CH&DR&DNW	CH&DR&DNW	Coe124		DDD285	20	3	17	9	5.0663e-17	2.91692e-14	0.00155195	0.113526	7.48328e-13	2.21528e-10	1.12223e-11	5.5952e-09	MIS MIS30	MIS MIS30	0.000878	0.0863192	2.96e-15	2.15071e-12	MIS	MIS	6.50921e-16	5.0663e-17	5.0663e-17	2.91692e-14	DNV	DNV
CTCF	13723	CTCF	0	CH&DR&DNW	CH&DR&DNW	Coe124		DDD285	29	10	19	12	2.85325e-23	4.50481e-20	5.64562e-19	1.91003e-16	1.50245e-22	1.13862e-19	2.85325e-23	4.50481e-20	LGD MIS MIS30	LGD MIS MIS30	1.19e-13	3.11272e-11	4.05e-12	2.03725e-09	LGD MIS	LGD MIS	1e-14	2.32616e-20	2.32616e-20	2.72771e-17	DNV	DNV
CTNNB1	2514	CTNNB1	0	CH&DR&DNW	CH&DR&DNW	Coe124	ASC102	DDD285	67	64	3	0	4.07e-127	1.99613e-123	2.91248e-124	1.3795e-120	0.390281	1	1	1	LGD	LGD	4.07e-127	1.99613e-123	0.349	1	LGD	LGD	1e-14	0.0696719	1e-14	2.08467e-12	DNV	DNV
CUL3	2553	CUL3	0	CH&DR&DNW	CH&DR&DNW	Coe124			19	16	3	0	4.602e-24	2.02766e-21	4.602e-24	2.02766e-21	0.261448	1	1	1	LGD	LGD	2.59e-17	8.76045e-15	0.321	1	LGD	LGD	5.09036e-11	0.00241523	5.09036e-11	7.893e-09	DNV	DNV
DDX3X	2745	DDX3X	0	CH&DR&DNW	CH&DR&DNW	Coe124		DDD285	120	51	69	28	1.52e-97	5.96387e-94	6.59302e-86	1.78445e-82	1.53792e-67	1.45687e-63	1.67464e-44	3.17277e-40	LGD MIS MIS30	LGD MIS MIS30	1.52e-97	5.96387e-94	8.09e-79	1.5871e-74	LGD MIS	LGD MIS	1e-14	5.21685e-21	5.21685e-21	6.99132e-18	DNV	DNV
DEAF1	14677	DEAF1	0	CH&DR&DNW	CH&DR&DNW	Coe253	ASC102	DDD285	22	1	21	11	8.01015e-21	1.00191e-17	0.165755	1	6.1228e-18	3.22229e-15	8.88498e-19	9.35194e-16	MIS MIS30	MIS MIS30	0.109	1	3.29e-15	2.30512e-12	MIS	MIS	8.24322e-12	8.01015e-21	8.01015e-21	1.00191e-17	DNV	DNV
DHDDS	20603	DHDDS	0	CH&DR&DNW	CH&DR&DNW			DDD285	12	0	12	9	2.02738e-11	3.25109e-09	1	1	9.8974e-07	0.000115751	5.25103e-10	1.91319e-07	MIS MIS30	MIS30	1	1	2.09e-09	7.59289e-07	MIS	MIS	1.49924e-06	2.02738e-11	2.02738e-11	3.25109e-09	DNV	DNV
DNMT3A	2978	DNMT3A	0	CH&DR&DNW	CH&DR&DNW	Coe124	ASC102	DDD285	32	7	25	11	8.57829e-19	7.66409e-16	2.72756e-08	4.74094e-06	7.69499e-16	3.23976e-13	3.3805e-12	1.94082e-09	LGD MIS MIS30	LGD MIS MIS30	2.36e-08	4.24757e-06	6.18e-15	4.18066e-12	LGD MIS	LGD MIS	8.57829e-19	1.69954e-15	8.57829e-19	7.66409e-16	DNV	DNV
DYNC1H1	2961	DYNC1H1	0	CH&DR&DNW	CH&DR&DNW	Coe124	ASC102	DDD285	81	7	74	45	2.35884e-30	7.44843e-27	0.0245033	1	2.53862e-19	1.50302e-16	2.35884e-30	7.44843e-27	MIS MIS30	MIS MIS30	0.00586	0.388383	2.62e-28	3.67137e-25	MIS	MIS	1e-14	5.81317e-17	5.81317e-17	3.20784e-14	DNV	DNV
DYRK1A	3091	DYRK1A	0	CH&DR&DNW	CH&DR&DNW	Coe124	ASC102	DDD285	84	68	16	5	6.68e-140	4.36827e-136	1.7209e-130	1.08681e-126	1.60502e-08	2.2693e-06	1.19408e-06	0.000263059	LGD MIS MIS30	LGD MIS	6.68e-140	4.36827e-136	1.55e-09	5.73734e-07	LGD MIS	LGD MIS	1e-14	1.16908e-15	1.16908e-15	5.101e-13	DNV	DNV
EBF3	19087	EBF3	0	CH&DR&DNW	CH&DR&DNW	Coe253		DDD285	32	13	19	7	5.55194e-21	2.06249e-18	5.55194e-21	2.06249e-18	2.61559e-17	1.30408e-14	5.39517e-12	3.00638e-09	LGD MIS MIS30	LGD MIS MIS30	1.07e-15	3.33195e-13	1.65e-12	8.74857e-10	LGD MIS	LGD MIS	1e-14	1.57979e-17	1.57979e-17	1.05857e-14	DNV	DNV
EEF1A2	3192	EEF1A2	0	CH&DR&DNW	CH&DR&DNW	Coe124		DDD285	18	0	18	10	5.35e-13	1.32799e-10	1	1	6.9782e-07	8.26306e-05	1.20121e-11	5.83543e-09	MIS MIS30	MIS30	1	1	5.35e-13	2.99875e-10	MIS	MIS	8.66677e-11	7.21966e-13	7.21966e-13	1.32799e-10	DNV	DNV
EFTUD2	30858	EFTUD2	0	CH&DR&DNW	CH&DR&DNW	Coe124		DDD285	46	32	14	10	1.12002e-56	1.76832e-53	1.12002e-56	1.76832e-53	3.59544e-09	6.30733e-07	8.2151e-11	3.38355e-08	LGD MIS MIS30	LGD MIS MIS30	2.14e-50	2.99875e-47	1.18e-06	0.000254387	LGD MIS	LGD	1e-14	1.95051e-06	1e-14	2.08467e-12	DNV	DNV
EHMT1	24650	EHMT1	0	CH&DR&DNW	CH&DR&DNW	Coe124		DDD285	51	37	14	6	2.31107e-49	2.3045e-46	2.31107e-49	2.3045e-46	0.00189076	0.0792532	0.000190055	0.0196153	LGD MIS30	LGD	1.26e-47	1.45404e-44	0.00032	0.0332157	LGD MIS	LGD	1e-14	0.00133931	1e-14	2.08467e-12	DNV	DNV
EP300	3373	EP300	0	CH&DR&DNW	CH&DR&DNW	Coe124		DDD285	61	32	29	4	3.67e-40	3.13035e-37	8.5331e-35	5.38894e-32	7.30527e-08	9.10564e-06	0.00641258	0.330144	LGD MIS	LGD MIS	3.67e-40	3.13035e-37	5e-11	2.17978e-08	LGD MIS	LGD MIS	1e-14	4.00919e-12	1e-14	2.08467e-12	DNV	DNV
FBN1	3603	FBN1	0	CH&DR&DNW	CH&DR&DNW			DDD285	37	10	27	8	1.32915e-12	2.3526e-10	2.28132e-07	3.74495e-05	5.04241e-08	6.3689e-06	0.000344606	0.031759	LGD MIS MIS30	LGD MIS	4.52e-07	7.57892e-05	1.55e-07	3.8491e-05	LGD MIS	MIS	1.32915e-12	1.13938e-09	1.32915e-12	2.3526e-10	DNV	DNV
FBXO11	13590	FBXO11	0	CH&DR&DNW	CH&DR&DNW	Coe253		DDD285	21	6	15	3	3.95375e-13	7.56941e-11	1.32703e-06	0.00019954	2.05425e-08	2.8153e-06	0.0024599	0.157984	LGD MIS	MIS	2.12e-06	0.000327482	4.64e-09	1.59697e-06	LGD MIS	MIS	3.95375e-13	3.1207e-09	3.95375e-13	7.56941e-11	DNV	DNV
FBXW7	16712	FBXW7	0	CH&DR&DNW	CH&DR&DNW			DDD28-novel	12	0	12	1	8.62916e-11	1.28492e-08	1	1	1.46417e-10	3.55644e-08	0.0631909	1	MIS	MIS	1	1	2.19e-07	5.23944e-05	MIS	MIS	0.000118448	8.62916e-11	8.62916e-11	1.28492e-08	DNV	DNV
FOXP1	3823	FOXP1	0	CH&DR&DNW	CH&DR&DNW	Coe124	ASC102	DDD285	36	26	10	1	4.52126e-44	3.89363e-41	4.52126e-44	3.89363e-41	3.71826e-05	0.00324637	0.137282	1	LGD MIS	LGD	4.33e-39	3.53941e-36	2.4e-05	0.00364986	LGD MIS	LGD	1e-14	8.2363e-06	1e-14	2.08467e-12	DNV	DNV
GABRA1	4075	GABRA1	0	CH&DR&DNW	CH&DR&DNW			DDD285	17	0	17	2	5.1305e-17	2.91692e-14	1	1	3.07323e-10	7.27818e-08	0.0194375	0.683378	MIS	MIS	1	1	1.38e-14	8.73317e-12	MIS	MIS	8.88761e-15	5.1305e-17	5.1305e-17	2.91692e-14	DNV	DNV
GABRB2	4082	GABRB2	0	CH&DR&DNW	CH&DR&DNW	Coe124	ASC102	DDD285	19	0	19	2	2.50135e-28	3.15937e-25	1	1	2.50135e-28	3.15937e-25	0.000439729	0.0389304	MIS	MIS	1	1	2.02e-15	1.58513e-12	MIS	MIS	4.22416e-16	2.26695e-22	2.26695e-22	1.56441e-18	DNV	DNV
GABRB3	4083	GABRB3	0	CH&DR&DNW	CH&DR&DNW	Coe253	ASC102	DDD285	15	1	14	4	3.68e-10	1.1085e-07	0.226431	1	2.33752e-08	3.11878e-06	6.61633e-05	0.00756475	MIS MIS30	MIS	0.133	1	3.68e-10	1.41557e-07	MIS	MIS	3.24405e-09	8.03517e-10	8.03517e-10	1.1085e-07	DNV	DNV
GATAD2B	30778	GATAD2B	0	CH&DR&DNW	CH&DR&DNW	Coe124		DDD285	42	39	3	1	4.54792e-70	9.57387e-67	4.54792e-70	9.57387e-67	0.313393	1	0.204046	1	LGD	LGD	1.07e-64	2.33236e-61	0.251	1	LGD	LGD	1e-14	0.00158358	1e-14	2.08467e-12	DNV	DNV
GNAI1	4384	GNAI1	0	CH&DR&DNW	CH&DR&DNW	Coe124	ASC102	DDD285	11	0	11	8	1.71695e-10	4.76251e-08	1	1	3.77152e-08	4.82806e-06	1.71695e-10	6.63864e-08	MIS MIS30	MIS MIS30	1	1	3.18e-09	1.11402e-06	MIS	MIS	1.16646e-07	3.32528e-10	3.32528e-10	4.76251e-08	DNV	DNV
GNB1	4396	GNB1	0	CH&DR&DNW	CH&DR&DNW			DDD285	14	0	14	6	4.12e-11	1.85033e-08	1	1	1.36401e-09	2.93666e-07	7.76324e-07	0.000181583	MIS MIS30	MIS	1	1	4.12e-11	1.85033e-08	MIS	MIS	1.32702e-07	5.43912e-10	5.43912e-10	7.61558e-08	DNV	DNV
GNB2	4398	GNB2	0	CH&DR&DNW	CH&DR&DNW			DDD28-novel	11	0	11	1	9.07584e-13	1.63732e-10	1	1	3.25364e-08	4.22215e-06	0.0843281	1	MIS	MIS	1	1	9.52e-08	2.49018e-05	MIS	MIS	7.15835e-09	9.07584e-13	9.07584e-13	1.63732e-10	DNV	DNV
GRIN2B	4586	GRIN2B	0	CH&DR&DNW	CH&DR&DNW	Coe124	ASC102	DDD285	74	14	60	21	3.94354e-46	1.24524e-42	1.21284e-16	3.70619e-14	3.94354e-46	1.24524e-42	6.03013e-31	2.28494e-27	LGD MIS MIS30	LGD MIS MIS30	5.45e-20	2.09643e-17	4.17e-44	2.04518e-40	LGD MIS	LGD MIS	1e-14	5.21685e-21	5.21685e-21	6.99132e-18	DNV	DNV
H3F3A	4764	H3-3A	1	CH&DR&DNW	CH&DR&DNW			DDD28-novel	13	0	13	1	8.98061e-66	5.67155e-62	1	1	8.98061e-66	5.67155e-62	6.13322e-06	0.00104685	MIS	MIS	1	1	1.2e-14	7.8472e-12	MIS	MIS	1.77389e-10	2.66387e-12	2.66387e-12	4.62773e-10	DNV	DNV
HDAC8	13315	HDAC8	0	CH&DR&DNW	CH&DR&DNW	Coe124		DDD285	22	11	11	6	4.56558e-19	1.57272e-16	4.56558e-19	1.57272e-16	3.05811e-09	5.51799e-07	9.29895e-10	3.14603e-07	LGD MIS MIS30	LGD MIS MIS30	5.54e-16	1.7817e-13	8.77e-09	2.82049e-06	LGD MIS	LGD MIS	1e-14	1.72983e-11	1e-14	2.08467e-12	DNV	DNV
HECW2	29853	HECW2	0	CH&DR&DNW	CH&DR&DNW	Coe124		DDD285	26	2	24	16	8.57456e-16	4.0219e-13	0.245154	1	9.16631e-07	0.000107866	2.58827e-12	1.58185e-09	MIS MIS30	MIS30	0.309	1	1.18e-10	4.82276e-08	MIS	MIS	2.99742e-09	8.57456e-16	8.57456e-16	4.0219e-13	DNV	DNV
HIST1H1E	4718	H1-4	1	CH&DR&DNW	CH&DR&DNW	Coe253		DDD285	19	12	7	0	3.18e-32	1.94954e-29	3.687e-21	1.42559e-18	0.000194016	0.00972442	1	1	LGD MIS	LGD	3.18e-32	1.94954e-29	3.21e-05	0.00477074	LGD MIS	LGD	1e-14	0.000133621	1e-14	2.08467e-12	DNV	DNV
HNRNPK	5044	HNRNPK	0	CH&DR&DNW	CH&DR&DNW			DDD285	12	7	5	2	1.21663e-10	2.50546e-08	1.21663e-10	2.50546e-08	0.00166081	0.0710286	0.0016866	0.118789	LGD	LGD	4.43e-08	7.82953e-06	0.0153	0.55791	LGD	LGD	2.5984e-09	0.0181101	2.5984e-09	3.294e-07	DNV	DNV
HNRNPU	5048	HNRNPU	0	CH&DR&DNW	CH&DR&DNW	Coe124		DDD285	19	15	4	0	1.19576e-77	2.83186e-74	1.19576e-77	2.83186e-74	6.00519e-16	2.58578e-13	1	1	LGD MIS	LGD MIS	6.04e-16	1.91117e-13	0.216	1	LGD	LGD	1e-14	0.0691832	1e-14	2.08467e-12	DNV	DNV
KANSL1	24565	KANSL1	0	CH&DR&DNW	CH&DR&DNW	Coe124		DDD285	28	18	10	3	3.15e-25	1.58453e-22	8.40932e-19	2.79514e-16	0.12426	1	0.00497639	0.274721	LGD	LGD	3.15e-25	1.58453e-22	0.00165	0.125464	LGD	LGD	1e-14	1.84365e-05	1e-14	2.08467e-12	DNV	DNV
KAT6A	13013	KAT6A	0	CH&DR&DNW	CH&DR&DNW	Coe124		DDD285	29	18	11	1	1.84e-21	8.02158e-19	2.99245e-18	9.44917e-16	0.0930622	1	0.228376	1	LGD	LGD	1.84e-21	8.02158e-19	0.0281	0.769546	LGD	LGD	3.3596e-15	5.71711e-05	3.3596e-15	1.37028e-12	DNV	DNV
KAT6B	17582	KAT6B	0	CH&DR&DNW	CH&DR&DNW	Coe124		DDD285	17	16	1	0	1.85e-18	6.72098e-16	4.05317e-16	1.19986e-13	0.998711	1	1	1	LGD	LGD	1.85e-18	6.72098e-16	0.996	1	LGD	LGD	8.4222e-12	NA	8.4222e-12	1.42358e-09	DNV	DNV
KCNB1	6231	KCNB1	0	CH&DR&DNW	CH&DR&DNW			DDD285	35	6	29	3	1.6477e-23	1.56087e-20	5.488e-08	9.45233e-06	1.6477e-23	1.56087e-20	8.04663e-06	0.00129862	LGD MIS MIS30	LGD MIS	9.68e-09	1.84371e-06	1.23e-19	1.27001e-16	LGD MIS	LGD MIS	1e-14	5.21685e-21	5.21685e-21	6.99132e-18	DNV	DNV
KCNQ2	6296	KCNQ2	0	CH&DR&DNW	CH&DR&DNW	Coe124		DDD285	46	0	46	12	3.01e-37	8.43574e-34	1	1	2.16431e-23	1.95262e-20	1.88293e-13	1.23014e-10	MIS MIS30	MIS MIS30	1	1	3.01e-37	8.43574e-34	MIS	MIS	1e-14	5.21685e-21	5.21685e-21	6.99132e-18	DNV	DNV
KDM5B	18039	KDM5B	0	CH&DR&DNW	CH&DR&DNW	Coe124	ASC102	DDD285	54	29	25	9	8.14e-30	4.20238e-27	4.36342e-28	2.23431e-25	3.06313e-05	0.00275043	0.00014123	0.0153778	LGD MIS MIS30	LGD	8.14e-30	4.20238e-27	3.9e-12	2.01343e-09	LGD MIS	LGD MIS	1e-14	1.249e-13	1e-14	2.08467e-12	DNV	DNV
KDM6A	12637	KDM6A	0	CH&DR&DNW	CH&DR&DNW	Coe253		DDD285	20	11	9	2	4.28156e-17	2.59131e-14	1.92078e-10	3.87139e-08	0.0445416	0.982404	0.0239435	0.774533	LGD	LGD	1.49e-11	3.47986e-09	0.00357	0.218793	LGD	LGD	4.28156e-17	2.65197e-05	4.28156e-17	2.59131e-14	DNV	DNV
KIDINS220	29508	KIDINS220	0	CH&DR&DNW	CH&DR&DNW			DDD285	20	8	12	3	4.85992e-09	5.9988e-07	2.6563e-07	4.25482e-05	0.00328676	0.123309	0.0149057	0.578694	LGD	LGD	1.44e-08	2.69047e-06	0.00292	0.192899	LGD	LGD	4.85992e-09	0.00919753	4.85992e-09	5.9988e-07	DNV	DNV
KIF1A	888	KIF1A	0	CH&DR&DNW	CH&DR&DNW	Coe124		DDD285	42	0	42	26	8.69272e-30	2.05865e-26	1	1	2.47045e-19	1.50302e-16	8.69272e-30	2.05865e-26	MIS MIS30	MIS MIS30	1	1	3.25e-23	4.25057e-20	MIS	MIS	1e-14	5.21685e-21	5.21685e-21	6.99132e-18	DNV	DNV
KMT2A	7132	KMT2A	0	CH&DR&DNW	CH&DR&DNW	Coe124		DDD285	99	70	29	7	5.71038e-94	1.80315e-90	5.71038e-94	1.80315e-90	5.3034e-06	0.000558213	4.52676e-05	0.00542401	LGD MIS MIS30	LGD	1.51e-91	4.9372e-88	9.34e-07	0.000208218	LGD MIS	LGD	1e-14	3.88905e-14	1e-14	2.08467e-12	DNV	DNV
KMT2D	7133	KMT2D	0	CH&DR&DNW	CH&DR&DNW			DDD285	50	30	20	0	1.53415e-35	1.11792e-32	1.53415e-35	1.11792e-32	7.87456e-05	0.00540549	1	1	LGD MIS	LGD	3.64e-30	2.04027e-27	0.125	1	LGD	LGD	7.25762e-16	0.138817	7.25762e-16	3.49147e-13	DNV	DNV
KMT2E	18541	KMT2E	0	CH&DR&DNW	CH&DR&DNW		ASC102	DDD285	19	10	9	1	2.68138e-10	3.89985e-08	1.25239e-09	2.30367e-07	0.0577161	1	0.0919786	1	LGD	LGD	3.3e-09	6.81467e-07	0.0371	0.865431	LGD	LGD	2.68138e-10	0.0207774	2.68138e-10	3.89985e-08	DNV	DNV
KRAS	6407	KRAS	0	CH&DR&DNW	CH&DR&DNW			DDD285	7	0	7	5	2.70834e-14	5.58394e-12	1	1	2.33027e-08	3.11878e-06	2.43698e-10	9.23419e-08	MIS MIS30	MIS MIS30	1	1	2.09e-07	5.06193e-05	MIS	MIS	1.7865e-09	2.70834e-14	2.70834e-14	5.58394e-12	DNV	DNV
MAP2K1	6840	MAP2K1	0	CH&DR&DNW	CH&DR&DNW	Coe124		DDD285	10	0	10	8	4.6501e-15	3.83047e-12	1	1	6.56655e-13	1.97476e-10	4.6501e-15	3.83047e-12	MIS MIS30	MIS MIS30	1	1	1.48e-07	3.72239e-05	MIS	MIS	3.2098e-08	7.2932e-13	7.2932e-13	1.3285e-10	DNV	DNV
MAP3K7	6859	MAP3K7	0	CH&DR&DNW	CH&DR&DNW			DDD285	13	0	13	5	2.66055e-13	5.19971e-11	1	1	1.60573e-07	1.97547e-05	5.18086e-05	0.00609668	MIS MIS30	MIS	1	1	1.65e-08	5.05777e-06	MIS	MIS	2.8131e-09	2.66055e-13	2.66055e-13	5.19971e-11	DNV	DNV
MBD5	20444	MBD5	0	CH&DR&DNW	CH&DR&DNW	Coe124	ASC102	DDD285	18	14	4	0	2.1e-17	7.22768e-15	5.2187e-15	1.39258e-12	0.825636	1	1	1	LGD	LGD	2.1e-17	7.22768e-15	0.475	1	LGD	LGD	1.0301e-15	0.610706	1.0301e-15	4.61331e-13	DNV	DNV
MECP2	6990	MECP2	0	CH&DR&DNW	CH&DR&DNW	Coe124		DDD285	53	19	34	5	9.87476e-38	1.70079e-34	2.04191e-35	1.43281e-32	9.87476e-38	1.70079e-34	8.66252e-11	3.49192e-08	LGD MIS MIS30	LGD MIS MIS30	6.59e-34	4.45802e-31	1.21e-31	2.15798e-28	LGD MIS	LGD MIS	1e-14	3.6781e-20	3.6781e-20	4.05932e-17	DNV	DNV
MED13	22474	MED13	0	CH&DR&DNW	CH&DR&DNW				22	10	12	0	7.67817e-11	1.15246e-08	1.49648e-09	2.70021e-07	0.00398535	0.147762	1	1	LGD	LGD	2.43e-09	5.07146e-07	0.0059	0.310312	LGD	LGD	7.67817e-11	0.000244869	7.67817e-11	1.15246e-08	DNV	DNV
MED13L	22962	MED13L	0	CH&DR&DNW	CH&DR&DNW	Coe124	ASC102	DDD285	82	47	35	6	1.63068e-67	3.08949e-64	1.63068e-67	3.08949e-64	1.0291e-16	4.64223e-14	5.78592e-06	0.00100569	LGD MIS MIS30	LGD MIS	8.98e-63	1.7617e-59	2.66e-16	2.17433e-13	LGD MIS	LGD MIS	1e-14	7.6809e-15	7.6809e-15	2.08467e-12	DNV	DNV
MEF2C	6996	MEF2C	0	CH&DR&DNW	CH&DR&DNW	Coe124		DDD285	31	14	17	7	1.81001e-25	8.36402e-23	1.81001e-25	8.36402e-23	7.56399e-17	3.58268e-14	7.56376e-12	4.09437e-09	LGD MIS MIS30	LGD MIS MIS30	1.01e-20	4.04371e-18	1.02e-13	6.06375e-11	LGD MIS	LGD MIS	1e-14	8.5716e-17	8.5716e-17	4.46723e-14	DNV	DNV
MSL2	25544	MSL2	0	CH&DR&DNW	CH&DR&DNW			DDD28-novel	14	9	5	0	4.72449e-15	1.84669e-12	8.70135e-15	2.2583e-12	0.00650611	0.229117	1	1	LGD	LGD	1.37e-14	3.95245e-12	0.0205	0.659293	LGD	LGD	4.72449e-15	0.0201935	4.72449e-15	1.84669e-12	DNV	DNV
MYT1L	7623	MYT1L	0	CH&DR&DNW	CH&DR&DNW	Coe124	ASC102	DDD285	23	10	13	1	6.12e-14	1.69102e-11	9.64981e-10	1.79241e-07	0.00148482	0.0636458	0.347577	1	LGD	LGD	6.12e-14	1.69102e-11	4.13e-05	0.00592805	LGD MIS	LGD	7.12783e-13	4.28315e-05	7.12783e-13	1.32799e-10	DNV	DNV
NAA15	30782	NAA15	0	CH&DR&DNW	CH&DR&DNW	Coe124		DDD285	23	16	7	1	3.76104e-26	1.78142e-23	3.76104e-26	1.78142e-23	0.000169796	0.00876554	0.135108	1	LGD MIS	LGD	2.73e-18	9.73766e-16	0.00294	0.192899	LGD	LGD	5.78142e-19	0.0027583	5.78142e-19	5.42355e-16	DNV	DNV
NALCN	19082	NALCN	0	CH&DR&DNW	CH&DR&DNW				25	2	23	6	4.93e-09	1.66753e-06	0.1968	1	3.20804e-08	4.19169e-06	0.000156775	0.0165936	MIS MIS30	MIS	0.278	1	4.93e-09	1.66753e-06	MIS	MIS	1.81466e-06	6.07246e-08	6.07246e-08	6.62392e-06	DNV	DNV
KIAA2022	29433	NEXMIF	1	CH&DR&DNW	CH&DR&DNW	Coe124		DDD285	24	21	3	0	5.84e-30	3.09646e-27	7.38063e-21	2.68911e-18	0.971053	1	1	1	LGD	LGD	5.84e-30	3.09646e-27	0.669	1	LGD	LGD	1e-14	0.303477	1e-14	2.15655e-12	DNV	DNV
NFIA	7784	NFIA	0	CH&DR&DNW	CH&DR&DNW			DDD285	13	7	6	2	2.36844e-12	5.15775e-10	2.36844e-12	5.15775e-10	2.58181e-05	0.00245804	0.00126994	0.0932565	LGD MIS	LGD	8.92e-09	1.7326e-06	0.00263	0.178531	LGD	LGD	5.75471e-09	0.00236518	5.75471e-09	7.01103e-07	DNV	DNV
NFIX	7788	NFIX	0	CH&DR&DNW	CH&DR&DNW	Coe124		DDD285	18	9	9	1	1.73939e-18	5.6818e-16	1.73939e-18	5.6818e-16	9.43761e-11	2.38407e-08	0.0280421	0.83667	LGD MIS	LGD MIS	2.41e-15	7.3874e-13	4.12e-05	0.00592805	LGD MIS	LGD	1.91432e-11	1.00798e-06	1.91432e-11	3.09625e-09	DNV	DNV
NSD1	14234	NSD1	0	CH&DR&DNW	CH&DR&DNW	Coe124	ASC102	DDD285	52	28	24	6	4.01542e-32	2.30534e-29	4.01542e-32	2.30534e-29	2.171e-06	0.000240536	2.05163e-05	0.00277644	LGD MIS MIS30	LGD	4.03e-30	2.19613e-27	2.26e-07	5.34177e-05	LGD MIS	LGD MIS	1e-14	6.55764e-11	1e-14	2.08467e-12	DNV	DNV
ODC1	8109	ODC1	0	CH&DR&DNW	CH&DR&DNW	Coe253		DDD285	11	6	5	0	7.35e-10	1.56731e-07	1.48083e-07	2.46103e-05	0.0303566	0.766848	1	1	LGD	LGD	7.35e-10	1.56731e-07	0.0127	0.502316	LGD	LGD	4.39733e-09	0.00433839	4.39733e-09	5.46376e-07	DNV	DNV
PABPC1	8554	PABPC1	0	CH&DR&DNW	CH&DR&DNW				17	0	17	4	2.46996e-11	3.86649e-09	1	1	2.18916e-09	4.36587e-07	0.00100154	0.0771349	MIS	MIS	1	1	4.15e-11	1.85033e-08	MIS	MIS	2.26666e-09	2.46996e-11	2.46996e-11	3.86649e-09	DNV	DNV
PBX1	8632	PBX1	0	CH&DR&DNW	CH&DR&DNW	Coe253		DDD285	15	3	12	5	6.92346e-17	3.71137e-14	0.000521089	0.0433007	3.02447e-09	5.51799e-07	4.36862e-07	0.000104769	LGD MIS MIS30	MIS	0.00352	0.267587	5.2e-09	1.72904e-06	MIS	MIS	3.87747e-13	6.92346e-17	6.92346e-17	3.71137e-14	DNV	DNV
PDHA1	8806	PDHA1	0	CH&DR&DNW	CH&DR&DNW	Coe253		DDD285	21	9	12	6	1e-14	2.08467e-12	3.84199e-10	7.4276e-08	3.76643e-05	0.00325839	2.08761e-05	0.00278738	LGD MIS MIS30	LGD	1.12e-13	3.00988e-11	7.45e-09	2.4359e-06	LGD MIS	LGD MIS	1e-14	2.76571e-11	1e-14	2.08467e-12	DNV	DNV
PHF21A	24156	PHF21A	0	CH&DR&DNW	CH&DR&DNW	Coe253	ASC102	DDD285	11	9	2	1	3.72429e-16	1.12001e-13	3.72429e-16	1.12001e-13	0.10799	1	0.0507691	1	LGD	LGD	1.39e-11	3.28542e-09	0.516	1	LGD	LGD	9.92805e-10	0.0397728	9.92805e-10	1.35964e-07	DNV	DNV
PHIP	15673	PHIP	0	CH&DR&DNW	CH&DR&DNW	Coe253		DDD285	29	15	14	3	1.03272e-15	4.61331e-13	2.33041e-12	5.13395e-10	0.0286889	0.745362	0.0544787	1	LGD	LGD	1.54e-13	3.9236e-11	0.000225	0.0249082	LGD MIS	LGD	1.03272e-15	1.31568e-07	1.03272e-15	4.61331e-13	DNV	DNV
PIK3CA	8975	PIK3CA	0	CH&DR&DNW	CH&DR&DNW	Coe124		DDD285	19	0	19	6	9.7503e-23	8.03171e-20	1	1	9.7503e-23	8.03171e-20	7.93311e-12	4.17502e-09	MIS MIS30	MIS MIS30	1	1	2.75e-11	1.28451e-08	MIS	MIS	2.36549e-07	1.15681e-09	1.15681e-09	1.55029e-07	DNV	DNV
POGZ	18801	POGZ	0	CH&DR&DNW	CH&DR&DNW	Coe124	ASC102	DDD285	61	46	15	6	6.95739e-105	2.63629e-101	6.95739e-105	2.63629e-101	2.8837e-14	1.11499e-11	1.69737e-11	8.03961e-09	LGD MIS MIS30	LGD MIS MIS30	2.17e-66	5.32138e-63	1.2e-05	0.00197829	LGD MIS	LGD	1e-14	9.96583e-07	1e-14	2.08467e-12	DNV	DNV
PPM1D	9277	PPM1D	0	CH&DR&DNW	CH&DR&DNW	Coe124		DDD285	22	22	0	0	1.36e-36	1.06722e-33	2.02007e-33	1.23459e-30	1	1	1	1	LGD	LGD	1.36e-36	1.06722e-33	1	1	LGD	LGD	4.9096e-15	NA	4.9096e-15	1.87988e-12	DNV	DNV
PPP1CB	9282	PPP1CB	0	CH&DR&DNW	CH&DR&DNW	Coe124		DDD285	11	0	11	3	2.47297e-11	3.86649e-09	1	1	1.53748e-09	3.27293e-07	0.00110269	0.0827942	MIS	MIS	1	1	1.28e-09	4.82905e-07	MIS	MIS	1.17796e-08	2.47297e-11	2.47297e-11	3.86649e-09	DNV	DNV
PPP2R1A	9302	PPP2R1A	0	CH&DR&DNW	CH&DR&DNW	Coe124		DDD285	18	0	18	11	3.32599e-20	4.20094e-17	1	1	2.47371e-18	1.42021e-15	3.32599e-20	4.20094e-17	MIS MIS30	MIS MIS30	1	1	1.55e-12	8.44664e-10	MIS	MIS	1.0694e-10	8.67974e-18	8.67974e-18	7.0804e-15	DNV	DNV
PPP2R5D	9312	PPP2R5D	0	CH&DR&DNW	CH&DR&DNW	Coe124	ASC102	DDD285	18	2	16	7	5.05937e-23	4.35704e-20	0.000783021	0.0615565	5.05937e-23	4.35704e-20	1.7387e-14	1.26698e-11	MIS MIS30	MIS MIS30	0.0266	1	1.03e-10	4.29926e-08	MIS	MIS	1.08112e-16	3.10909e-21	3.10909e-21	6.99132e-18	DNV	DNV
PSMC5	9552	PSMC5	0	CH&DR&DNW	CH&DR&DNW			DDD28-novel	11	0	11	4	1.58392e-11	2.58413e-09	1	1	1.58581e-09	3.33832e-07	1.89311e-06	0.000394142	MIS MIS30	MIS	1	1	5.85e-08	1.6395e-05	MIS	MIS	6.46697e-05	1.58392e-11	1.58392e-11	2.58413e-09	DNV	DNV
PTEN	9588	PTEN	0	CH&DR&DNW	CH&DR&DNW	Coe124	ASC102	DDD285	46	15	31	5	2.11953e-42	4.46185e-39	2.98193e-29	1.66163e-26	2.11953e-42	4.46185e-39	9.39178e-12	4.8091e-09	LGD MIS MIS30	LGD MIS MIS30	2.61e-23	1.28007e-20	4.13e-36	1.01278e-32	LGD MIS	LGD MIS	1e-14	4.0369e-18	4.0369e-18	3.44274e-15	DNV	DNV
PTPN11	9644	PTPN11	0	CH&DR&DNW	CH&DR&DNW	Coe124		DDD285	43	0	43	13	1.36216e-47	5.16151e-44	1	1	1.36216e-47	5.16151e-44	1.32473e-19	1.56864e-16	MIS MIS30	MIS MIS30	1	1	1.59e-44	1.03975e-40	MIS	MIS	1e-14	1.35215e-17	1.35215e-17	9.75732e-15	DNV	DNV
PUF60	17042	PUF60	0	CH&DR&DNW	CH&DR&DNW	Coe124		DDD285	15	8	7	2	7.95626e-11	1.65648e-08	7.95626e-11	1.65648e-08	0.00179313	0.0758318	0.000301297	0.0286853	LGD	LGD	1.82e-09	3.83922e-07	0.0011	0.093419	LGD	LGD	2.16927e-07	0.0131937	2.16927e-07	2.18816e-05	DNV	DNV
QRICH1	24713	QRICH1	0	CH&DR&DNW	CH&DR&DNW	Coe124		DDD285	12	10	2	0	1.7274e-14	4.30622e-12	1.7274e-14	4.30622e-12	0.40857	1	1	1	LGD	LGD	9.62e-14	2.62118e-11	0.604	1	LGD	LGD	9.70323e-08	0.781283	9.70323e-08	1.02854e-05	DNV	DNV
SATB2	21637	SATB2	0	CH&DR&DNW	CH&DR&DNW	Coe124		DDD285	73	32	41	22	1.44974e-55	1.96191e-52	1.44974e-55	1.96191e-52	7.38804e-39	1.39974e-35	1.16456e-37	7.3546e-34	LGD MIS MIS30	LGD MIS MIS30	8.37e-49	1.02627e-45	9.88e-38	3.23043e-34	LGD MIS	LGD MIS	1e-14	5.21685e-21	5.21685e-21	6.99132e-18	DNV	DNV
SCN1A	10585	SCN1A	0	CH&DR&DNW	CH&DR&DNW		ASC102	DDD285	52	14	38	8	9.14e-21	9.96158e-18	9.69319e-13	2.18628e-10	2.03239e-15	8.37081e-13	6.64755e-07	0.000157431	LGD MIS MIS30	LGD MIS	6.55e-12	1.58639e-09	9.14e-21	9.96158e-18	LGD MIS	LGD MIS	1e-14	2.45261e-13	1e-14	2.08467e-12	DNV	DNV
SCN2A	10588	SCN2A	0	CH&DR&DNW	CH&DR&DNW	Coe124	ASC102	DDD285	114	37	77	23	4.15284e-69	7.86797e-65	5.95373e-56	8.67687e-53	4.15284e-69	7.86797e-65	9.91276e-36	4.69518e-32	LGD MIS MIS30	LGD MIS MIS30	7.93e-45	7.77854e-42	3.03e-62	2.97213e-58	LGD MIS	LGD MIS	1e-14	9.85971e-15	9.85971e-15	2.08467e-12	DNV	DNV
SCN8A	10596	SCN8A	0	CH&DR&DNW	CH&DR&DNW	Coe124		DDD285	43	3	40	8	1.30855e-26	1.54948e-23	0.0110237	0.596728	1.30855e-26	1.54948e-23	8.9609e-09	2.57232e-06	MIS MIS30	MIS MIS30	0.0177	0.818959	4.36e-22	5.34591e-19	MIS	MIS	1e-14	9.61938e-15	9.61938e-15	2.08467e-12	DNV	DNV
SET	10760	SET	0	CH&DR&DNW	CH&DR&DNW	Coe124		DDD285	7	6	1	0	1.32699e-09	2.41742e-07	1.32699e-09	2.41742e-07	0.488486	1	1	1	LGD	LGD	6.35e-08	1.11227e-05	0.448	1	LGD	LGD	4.11895e-08	NA	4.11895e-08	4.59998e-06	DNV	DNV
SETBP1	15573	SETBP1	0	CH&DR&DNW	CH&DR&DNW	Coe124		DDD285	28	13	15	1	1.56e-18	5.77435e-16	1.51964e-14	3.83882e-12	0.000351888	0.0164209	0.0843281	1	LGD MIS	LGD	1.56e-18	5.77435e-16	7.36e-05	0.00937588	LGD MIS	LGD	1.00099e-13	1.53375e-10	1.00099e-13	1.99793e-11	DNV	DNV
SETD5	25566	SETD5	0	CH&DR&DNW	CH&DR&DNW	Coe124	ASC102	DDD285	56	45	11	1	1.39e-76	3.89557e-73	3.9574e-66	6.81608e-63	0.0111637	0.360934	0.198685	1	LGD	LGD	1.39e-76	3.89557e-73	0.00121	0.0997386	LGD	LGD	1e-14	0.000118253	1e-14	2.08467e-12	DNV	DNV
SIN3A	19353	SIN3A	0	CH&DR&DNW	CH&DR&DNW	Coe253	ASC102	DDD285	23	18	5	2	3.75892e-24	1.69563e-21	3.75892e-24	1.69563e-21	0.156628	1	0.0634178	1	LGD	LGD	4.39e-22	1.95734e-19	0.267	1	LGD	LGD	1.86611e-17	0.25493	1.86611e-17	1.16707e-14	DNV	DNV
SLC2A1	11005	SLC2A1	0	CH&DR&DNW	CH&DR&DNW			DDD285	16	9	7	5	3.43e-14	9.61282e-12	6.23636e-14	1.53447e-11	0.00022095	0.010789	8.5253e-07	0.000194603	LGD MIS MIS30	LGD	3.43e-14	9.61282e-12	0.00173	0.130035	LGD	LGD	2.83752e-13	0.00369549	2.83752e-13	5.48841e-11	DNV	DNV
SLC6A1	11042	SLC6A1	0	CH&DR&DNW	CH&DR&DNW	Coe124	ASC102	DDD285	44	7	37	24	4.68e-35	9.18122e-32	6.81478e-07	0.000104123	9.32829e-26	1.03961e-22	1.8948e-28	3.58988e-25	LGD MIS MIS30	MIS MIS30	2.28e-10	5.08285e-08	4.68e-35	9.18122e-32	LGD MIS	LGD MIS	1e-14	1.18155e-14	1e-14	2.08467e-12	DNV	DNV
SMARCA2	11098	SMARCA2	0	CH&DR&DNW	CH&DR&DNW	Coe124		DDD285	32	0	32	17	2.50145e-22	1.56441e-18	1	1	0.000101711	0.00605981	1.7734e-11	8.19484e-09	MIS MIS30	MIS30	1	1	3.48e-17	3.25098e-14	MIS	MIS	4.26397e-14	2.50145e-22	2.50145e-22	1.56441e-18	DNV	DNV
SMARCA4	11100	SMARCA4	0	CH&DR&DNW	CH&DR&DNW	Coe124		DDD285	32	1	31	18	3.05539e-19	3.01712e-16	0.634625	1	2.03419e-10	4.87846e-08	1.08135e-14	8.45767e-12	MIS MIS30	MIS MIS30	0.346	1	2.22e-13	1.28094e-10	MIS	MIS	3.11609e-13	3.05539e-19	3.05539e-19	3.01712e-16	DNV	DNV
SMC1A	11111	SMC1A	0	CH&DR&DNW	CH&DR&DNW	Coe124		DDD285	24	11	13	7	1e-14	2.08467e-12	4.32746e-13	1.0122e-10	4.30651e-06	0.000455817	1.8788e-09	5.74124e-07	LGD MIS MIS30	LGD MIS30	2.64e-12	6.47394e-10	3.94e-05	0.00576828	LGD MIS	LGD	1e-14	2.64249e-06	1e-14	2.08467e-12	DNV	DNV
SON	11183	SON	0	CH&DR&DNW	CH&DR&DNW	Coe253		DDD285	30	23	7	0	4.92e-32	2.92487e-29	2.28981e-22	9.64062e-20	0.91004	1	1	1	LGD	LGD	4.92e-32	2.92487e-29	0.508	1	LGD	LGD	1e-14	0.57052	1e-14	2.08467e-12	DNV	DNV
SOX5	11201	SOX5	0	CH&DR&DNW	CH&DR&DNW	Coe124		DDD285	22	11	11	5	1.5636e-17	1.05857e-14	1.84815e-15	5.22612e-13	2.13154e-06	0.000240279	5.52266e-06	0.000989064	LGD MIS MIS30	LGD	3.15e-15	9.50718e-13	8.97e-06	0.00153731	LGD MIS	LGD	1.5636e-17	3.1918e-16	1.5636e-17	1.05857e-14	DNV	DNV
SPEN	17575	SPEN	0	CH&DR&DNW	CH&DR&DNW	Coe253		DDD28-novel	24	13	11	4	1.75e-12	4.34576e-10	2.68718e-07	4.25482e-05	0.989497	1	0.00541912	0.291678	LGD	LGD	1.75e-12	4.34576e-10	0.5	1	LGD	LGD	6.35566e-08	0.623573	6.35566e-08	6.85315e-06	DNV	DNV
SPTAN1	11273	SPTAN1	0	CH&DR&DNW	CH&DR&DNW			DDD285	34	1	33	16	6.16e-12	1.1934e-09	0.713538	1	1.00131e-10	2.49617e-08	1.85984e-11	8.38967e-09	MIS MIS30	MIS MIS30	0.798	1	6.16e-12	3.02117e-09	MIS	MIS	2.41367e-09	6.9968e-12	6.9968e-12	1.1934e-09	DNV	DNV
SRRM2	16639	SRRM2	0	CH&DR&DNW	CH&DR&DNW	Coe253		DDD28-novel	31	19	12	0	8.4e-21	3.5062e-18	2.00384e-15	5.58305e-13	0.733837	1	1	1	LGD	LGD	8.4e-21	3.5062e-18	0.278	1	LGD	LGD	2.47203e-11	0.054326	2.47203e-11	3.86649e-09	DNV	DNV
STXBP1	11444	STXBP1	0	CH&DR&DNW	CH&DR&DNW	Coe124	ASC102	DDD285	75	31	44	24	1.86283e-53	1.96074e-50	1.86283e-53	1.96074e-50	1.5994e-45	4.3289e-42	2.26905e-38	2.14947e-34	LGD MIS MIS30	LGD MIS MIS30	4.88e-45	5.03873e-42	5.29e-44	2.07558e-40	LGD MIS	LGD MIS	1e-14	1.05297e-17	1.05297e-17	7.90233e-15	DNV	DNV
SUV420H1	24283	KMT5B	1	CH&DR&DNW	CH&DR&DNW	Coe124	ASC102	DDD285	29	22	7	1	2.20169e-35	1.48246e-32	2.20169e-35	1.48246e-32	0.00459681	0.168781	0.120472	1	LGD	LGD	3.57e-34	2.50129e-31	0.00832	0.389551	LGD	LGD	1e-14	0.00275492	1e-14	2.08467e-12	DNV	DNV
SYNGAP1	11497	SYNGAP1	0	CH&DR&DNW	CH&DR&DNW	Coe124	ASC102	DDD285	46	33	13	0	3.43e-52	5.17613e-49	2.26915e-35	1.48246e-32	0.239685	1	1	1	LGD	LGD	3.43e-52	5.17613e-49	0.000646	0.0600627	LGD	LGD	1e-14	1.95643e-05	1e-14	2.08467e-12	DNV	DNV
TAOK1	29259	TAOK1	0	CH&DR&DNW	CH&DR&DNW	Coe253	ASC31-novel	DDD285	27	15	12	5	3.72946e-23	1.60587e-20	3.72946e-23	1.60587e-20	3.74291e-08	4.82402e-06	7.90587e-07	0.000182664	LGD MIS MIS30	LGD MIS	1.2e-18	4.52723e-16	2.05e-05	0.00321735	LGD MIS	LGD	1e-14	9.96821e-08	1e-14	2.08467e-12	DNV	DNV
TBL1XR1	29529	TBL1XR1	0	CH&DR&DNW	CH&DR&DNW	Coe124	ASC102	DDD285	37	10	27	5	9.91315e-44	2.34768e-40	4.84554e-21	1.83607e-18	9.91315e-44	2.34768e-40	2.9671e-09	8.92296e-07	LGD MIS MIS30	LGD MIS MIS30	4.95e-11	1.12918e-08	6.91e-29	1.04277e-25	LGD MIS	LGD MIS	1e-14	1.86149e-17	1.86149e-17	1.16707e-14	DNV	DNV
TCF4	11634	TCF4	0	CH&DR&DNW	CH&DR&DNW	Coe124	ASC102	DDD285	55	34	21	13	3.09e-56	5.51087e-53	5.05857e-49	4.79198e-46	8.89186e-10	1.9589e-07	1.33032e-13	9.00153e-11	LGD MIS MIS30	LGD MIS MIS30	3.09e-56	5.51087e-53	2.83e-15	2.13534e-12	LGD MIS	LGD MIS	1e-14	1.05723e-23	1.05723e-23	1.98357e-19	DNV	DNV
TLK2	11842	TLK2	0	CH&DR&DNW	CH&DR&DNW	Coe124	ASC102	DDD285	30	17	13	5	4.82399e-33	2.8561e-30	4.82399e-33	2.8561e-30	4.33735e-14	1.64351e-11	2.3437e-08	6.52997e-06	LGD MIS MIS30	LGD MIS MIS30	2.12e-21	9.04134e-19	7.22e-08	1.96725e-05	LGD MIS	LGD MIS	1e-14	1.09693e-08	1e-14	2.08467e-12	DNV	DNV
TRIO	12303	TRIO	0	CH&DR&DNW	CH&DR&DNW	Coe124		DDD285	32	3	29	19	1.88998e-19	2.10633e-16	0.152767	1	1.02267e-06	0.000118143	1.88998e-19	2.10633e-16	MIS MIS30	MIS30	0.0492	1	1.61e-07	3.94812e-05	MIS	MIS	2.00139e-05	5.11748e-13	5.11748e-13	9.6984e-11	DNV	DNV
TRIP12	12306	TRIP12	0	CH&DR&DNW	CH&DR&DNW	Coe124	ASC102	DDD285	30	18	12	5	2.66075e-21	1.06202e-18	2.66075e-21	1.06202e-18	0.000754572	0.0342833	0.000203291	0.0207072	LGD MIS MIS30	LGD	4e-13	1.00605e-10	0.00546	0.296715	LGD	LGD	9.14465e-18	0.000516959	9.14465e-18	7.14883e-15	DNV	DNV
USP9X	12632	USP9X	0	CH&DR&DNW	CH&DR&DNW	Coe124		DDD285	29	17	12	3	7.91e-17	2.58631e-14	9.70491e-14	2.32746e-11	0.254951	1	0.0570899	1	LGD	LGD	7.91e-17	2.58631e-14	0.0194	0.640723	LGD	LGD	1e-14	1.26592e-05	1e-14	2.08467e-12	DNV	DNV
WAC	17327	WAC	0	CH&DR&DNW	CH&DR&DNW	Coe124	ASC102	DDD285	33	30	3	2	2.46284e-54	3.11073e-51	2.46284e-54	3.11073e-51	0.166782	1	0.0122439	0.511733	LGD	LGD	4.04e-53	6.60473e-50	0.203	1	LGD	LGD	1e-14	0.0883182	1e-14	2.08467e-12	DNV	DNV
WDR26	21208	WDR26	0	CH&DR&DNW	CH&DR&DNW	Coe124		DDD285	15	9	6	2	6.59878e-46	5.95336e-43	6.59878e-46	5.95336e-43	5.70719e-25	6.00714e-22	7.94118e-10	2.77018e-07	LGD MIS	LGD MIS	7.94e-09	1.55767e-06	0.0037	0.225334	LGD	LGD	1.22111e-11	0.0111707	1.22111e-11	2.00969e-09	DNV	DNV
WDR37	31406	WDR37	0	CH&DR&DNW	CH&DR&DNW			DDD285	13	0	13	2	7.08163e-12	1.86345e-09	1	1	7.08163e-12	1.86345e-09	0.00414807	0.238788	MIS	MIS	1	1	5.21e-08	1.4813e-05	MIS	MIS	7.1192e-06	1.09045e-10	1.09045e-10	1.61095e-08	DNV	DNV
WDR45	28912	WDR45	0	CH&DR&DNW	CH&DR&DNW	Coe124		DDD285	36	25	11	1	6.82919e-54	8.08661e-51	6.82919e-54	8.08661e-51	2.69352e-11	6.89613e-09	0.0160627	0.609338	LGD MIS	LGD MIS	1.03e-46	1.12259e-43	1.42e-08	4.49315e-06	LGD MIS	LGD MIS	1e-14	2.07369e-09	1e-14	2.08467e-12	DNV	DNV
WHSC1	12766	NSD2	1	CH&DR&DNW	CH&DR&DNW	Coe253		DDD285	20	11	9	4	2.7e-14	7.67661e-12	5.09328e-13	1.16262e-10	0.00863968	0.291778	0.000713609	0.058276	LGD	LGD	2.7e-14	7.67661e-12	0.0241	0.701474	LGD	LGD	2.92362e-12	0.00190027	2.92362e-12	5.03238e-10	DNV	DNV
ZC4H2	24931	ZC4H2	0	CH&DR&DNW	CH&DR&DNW	Coe253		DDD285	8	7	1	1	1.48159e-12	2.59791e-10	6.09049e-11	1.28212e-08	0.571479	1	0.0416463	1	LGD	LGD	6.84e-12	1.63643e-09	0.424	1	LGD	LGD	1.48159e-12	NA	1.48159e-12	2.59791e-10	DNV	DNV
ZEB2	14881	ZEB2	0	CH&DR&DNW	CH&DR&DNW			DDD285	29	23	6	1	2.30378e-38	1.74589e-35	2.30378e-38	1.74589e-35	0.0180043	0.544308	0.0912165	1	LGD	LGD	4.7e-33	2.97434e-30	0.121	1	LGD	LGD	1e-14	0.401822	1e-14	2.08467e-12	DNV	DNV
ZMYND11	16966	ZMYND11	0	CH&DR&DNW	CH&DR&DNW	Coe124		DDD285	19	8	11	3	1.54906e-12	3.45277e-10	1.54906e-12	3.45277e-10	2.06524e-09	4.25304e-07	7.82839e-05	0.00877613	LGD MIS MIS30	LGD MIS	3.44e-11	7.93952e-09	2.28e-06	0.00044729	LGD MIS	LGD	5.9153e-11	1.80966e-06	5.9153e-11	8.95023e-09	DNV	DNV
ZNF292	18410	ZNF292	0	CH&DR&DNW	CH&DR&DNW	Coe253		DDD285	26	18	8	0	3.42e-22	1.56032e-19	7.29559e-16	2.12649e-13	0.813995	1	1	1	LGD	LGD	3.42e-22	1.56032e-19	0.2	1	LGD	LGD	7.17538e-13	0.00767284	7.17538e-13	1.32799e-10	DNV	DNV
BCOR	20893	BCOR	0	CH&DR&DNW	DR&DNW			DDD285	12	8	4	0	3.69e-09	6.67686e-07	5.79667e-07	8.92876e-05	0.871778	1	1	1	LGD		3.69e-09	7.46293e-07	0.728	1	LGD	LGD	5.44483e-09	0.00371836	5.44483e-09	6.67686e-07	DNV	DNV
CDKL5	11411	CDKL5	0	CH&DR&DNW	DR&DNW	Coe253		DDD285	14	8	6	2	5.30237e-11	8.15435e-09	2.37564e-06	0.000346222	0.563553	1	0.0170621	0.627687	LGD		6.92e-10	1.49183e-07	0.0613	1	LGD	LGD	5.30237e-11	1.62993e-06	5.30237e-11	8.15435e-09	DNV	DNV
ITPR1	6180	ITPR1	0	CH&DR&DNW	DR&DNW	Coe124		DDD285	34	3	31	11	2.31e-11	1.10531e-08	0.44111	1	0.00502535	0.18345	3.13188e-05	0.00400923	MIS30		0.025	1	2.31e-11	1.10531e-08	MIS	MIS	6.71509e-09	1.04138e-09	1.04138e-09	1.41582e-07	DNV	DNV
LZTR1	6742	LZTR1	0	CH&DR&DNW	DR&DNW			DDD285	17	1	16	4	1.42194e-08	1.66909e-06	0.512782	1	9.85077e-05	0.00599247	0.00548807	0.294552	MIS		0.222	1	8.89e-08	2.35681e-05	MIS	MIS	1.47281e-06	1.42194e-08	1.42194e-08	1.66909e-06	DNV	DNV
PCDH19	14270	PCDH19	0	CH&DR&DNW	DR&DNW			DDD285	12	6	6	1	1.17353e-09	1.56154e-07	2.43462e-06	0.000352109	0.215198	1	0.0950209	1	LGD		2.22e-07	3.75448e-05	0.28	1	LGD	LGD	1.17353e-09	0.00138803	1.17353e-09	1.56154e-07	DNV	DNV
SYT1	11509	SYT1	0	CH&DR&DNW	DR&DNW	Coe253		DDD285	17	1	16	3	5.14e-14	3.15114e-11	0.452055	1	0.000198291	0.00991246	0.043006	1	MIS		0.16	1	5.14e-14	3.15114e-11	MIS	MIS	3.54788e-13	2.4464e-13	2.4464e-13	4.83151e-11	DNV	DNV
ZBTB18	13030	ZBTB18	0	CH&DR&DNW	DR&DNW	Coe124		DDD285	20	11	9	2	1.15e-17	4.0287e-15	2.74913e-05	0.00264391	0.993109	1	0.000403891	0.0366073	LGD		1.15e-17	4.0287e-15	5.48e-05	0.00751795	LGD MIS	LGD	1e-14	5.0812e-07	1e-14	2.08467e-12	DNV	DNV
ARF1	652	ARF1	0	DR&DNW	DR&DNW			DDD28-novel	9	0	9	0	4.76e-08	1.39376e-05	1	1	0.865657	1	1	1			1	1	4.76e-08	1.39376e-05	MIS	MIS	1.7988e-07	4.30299e-07	1.7988e-07	1.82427e-05	DNV	DNV
COL4A1	2202	COL4A1	0	DR&DNW	DR&DNW			DDD285	23	3	20	3	2.82857e-08	3.23595e-06	0.215127	1	0.00620963	0.221142	0.0165785	0.61467			0.112	1	5.15e-08	1.4813e-05	MIS	MIS	7.01432e-08	2.82857e-08	2.82857e-08	3.23595e-06	DNV	DNV
DNM1	2972	DNM1	0	DR&DNW	DR&DNW	Coe253		DDD285	16	0	16	9	1.74721e-08	2.01111e-06	1	1	1	1	1	1			1	1	3.57e-08	1.06116e-05	MIS	MIS	7.33118e-07	1.74721e-08	1.74721e-08	2.01111e-06	DNV	DNV
UBTF	12511	UBTF	0	CH&DNW	CH&DNW			DDD285	12	3	9	6	1.53559e-09	2.17245e-07	0.00168836	0.120708	2.4583e-05	0.00236421	1.53559e-09	4.91685e-07	MIS MIS30	MIS30	0.0052	0.355448	0.000765	0.0694804			6.32044e-05	1.67895e-09	1.67895e-09	2.17245e-07	DNV	DNV
AGO1	3262	AGO1	0	CH&DR&DNW	CH&DNW	Coe253		DDD285	14	0	14	4	3.4982e-10	8.18233e-08	1	1	3.4982e-10	8.18233e-08	1.4697e-05	0.00210947	MIS MIS30	MIS	1	1	1.63e-06	0.000336604	MIS		6.89607e-07	1.42398e-09	1.42398e-09	1.88146e-07	DNV	DNV
CBL	1541	CBL	0	CH&DR&DNW	CH&DNW	Coe253		DDD285	15	3	12	0	1.11764e-12	1.99706e-10	0.00145432	0.107631	2.47082e-07	3.02014e-05	1	1	MIS	MIS	0.0139	0.715722	9.09e-06	0.00153731	MIS		9.50909e-06	1.11764e-12	1.11764e-12	1.99706e-10	DNV	DNV
DNM1L	2973	DNM1L	0	CH&DR&DNW	CH&DNW			DDD285	12	1	11	7	1.62109e-09	5.03494e-07	0.155898	1	5.40049e-08	6.77601e-06	1.62109e-09	5.03494e-07	MIS MIS30	MIS MIS30	0.248	1	4.12e-06	0.000769773	MIS		2.2047e-07	1.32476e-07	1.32476e-07	1.38084e-05	DNV	DNV
DPF2	9964	DPF2	0	CH&DR&DNW	CH&DNW			DDD285	12	2	10	7	1.05487e-08	1.2606e-06	0.0210439	0.96072	2.14814e-06	0.000240279	1.7892e-08	5.05943e-06	MIS MIS30	MIS30	0.0271	1	7.69e-07	0.000174984	MIS		5.90383e-08	1.05487e-08	1.05487e-08	1.2606e-06	DNV	DNV
KCNA2	6220	KCNA2	0	CH&DR&DNW	CH&DNW			DDD285	9	1	8	3	1.55514e-09	2.02622e-07	0.137282	1	0.000152627	0.0080999	7.64562e-08	2.06934e-05	MIS MIS30	MIS30	0.0974	1	7.05e-05	0.00927277	MIS		1.33179e-06	1.55514e-09	1.55514e-09	2.02622e-07	DNV	DNV
KCNQ3	6297	KCNQ3	0	CH&DR&DNW	CH&DNW	Coe124	ASC102	DDD285	14	1	13	10	7.26938e-11	3.06057e-08	0.371751	1	0.000111706	0.00649195	7.26938e-11	3.06057e-08	MIS MIS30	MIS30	0.368	1	6.01e-06	0.00105272	MIS		2.91085e-05	1.43691e-09	1.43691e-09	1.88527e-07	DNV	DNV
KLF7	6350	KLF7	0	CH&DR&DNW	CH&DNW			DDD285	7	0	7	1	2.1945e-08	2.96978e-06	1	1	2.1945e-08	2.96978e-06	0.0368904	0.970731	MIS	MIS	1	1	0.000106	0.0129969	MIS		0.000102883	1.52003e-07	1.52003e-07	1.57562e-05	DNV	DNV
NR4A2	7981	NR4A2	0	CH&DR&DNW	CH&DNW	Coe253		DDD285	10	5	5	2	1.56167e-08	1.81988e-06	2.69491e-07	4.25482e-05	0.00650611	0.229117	0.000617955	0.0511257	LGD	LGD	3.39e-06	0.000515543	0.0541	1	LGD		1.56167e-08	5.37806e-05	1.56167e-08	1.81988e-06	DNV	DNV
SPAST	11233	SPAST	0	CH&DR&DNW	CH&DNW	Coe253	ASC102	DDD285	12	3	9	3	3.29453e-10	4.75477e-08	7.85277e-05	0.0070847	8.09906e-09	1.31149e-06	7.14254e-05	0.00805492	LGD MIS MIS30	MIS	0.00166	0.146693	5.86e-05	0.00792838	MIS		3.29453e-10	9.59766e-09	3.29453e-10	4.75477e-08	DNV	DNV
ANKRD11	21316	ANKRD11	0	CH&DR&DNW	CH&DR	Coe124	ASC102	DDD285	21	15	6	4	6.49e-17	2.15798e-14	6.34574e-10	1.20226e-07	0.999342	1	0.0173918	0.633663	LGD	LGD	6.49e-17	2.15798e-14	0.918	1	LGD	LGD	5.77064e-07	0.275761	5.77064e-07	5.53679e-05	DNV
BRPF1	14255	BRPF1	0	CH&DR&DNW	CH&DR	Coe253		DDD285	9	7	2	1	1.44e-08	2.69047e-06	7.21671e-08	1.23178e-05	0.780491	1	0.134382	1	LGD	LGD	1.44e-08	2.69047e-06	0.924	1	LGD	LGD	0.00112413	0.697184	0.00112413	0.0445895	DNV
DLG4	2903	DLG4	0	CH&DR&DNW	CH&DR	Coe124		DDD285	17	15	2	0	2.14e-22	9.99584e-20	2.00508e-18	6.43868e-16	0.809989	1	1	1	LGD	LGD	2.14e-22	9.99584e-20	0.706	1	LGD	LGD	8.73961e-06	0.997688	8.73961e-06	0.000672019	DNV
FOXP2	13875	FOXP2	0	CH&DR&DNW	CH&DR	Coe253	ASC102	DDD285	10	8	2	1	2.85051e-09	5.04727e-07	2.85051e-09	5.04727e-07	0.649078	1	0.0261647	0.800833	LGD	LGD	6.99e-08	1.21354e-05	0.513	1	LGD	LGD	2.35957e-05	0.158107	2.35957e-05	0.00163964	DNV
MIB1	21086	MIB1	0	CH&DR&DNW	CH&DR			DDD28-novel	14	9	5	2	1.7e-10	3.8334e-08	7.28245e-08	1.23191e-05	0.572757	1	0.0902205	1	LGD	LGD	1.7e-10	3.8334e-08	0.125	1	LGD	LGD	1.72221e-06	0.122607	1.72221e-06	0.000149593	DNV
PHF12	20816	PHF12	0	CH&DR&DNW	CH&DR	Coe253	ASC31-novel		13	8	5	0	4.24109e-13	1.0044e-10	4.24109e-13	1.0044e-10	0.00314899	0.119284	1	1	LGD	LGD	5.72e-10	1.24683e-07	0.2	1	LGD	LGD	8.48093e-07	0.203214	8.48093e-07	7.72423e-05	DNV
SPRY2	11270	SPRY2	0	CH&DR&DNW	CH&DR	Coe253			6	5	1	0	2.46965e-10	4.8237e-08	2.46965e-10	4.8237e-08	0.249447	1	1	1	LGD	LGD	1.82e-08	3.33689e-06	0.616	1	LGD	LGD	5.67305e-07	NA	5.67305e-07	5.48648e-05	DNV
WDFY3	20751	WDFY3	0	CH&DR&DNW	CH&DR	Coe253			27	13	14	3	5.18962e-10	9.93156e-08	5.18962e-10	9.93156e-08	0.0608624	1	0.0724725	1	LGD	LGD	2.09e-08	3.79645e-06	0.0756	1	LGD	LGD	8.33986e-06	0.256905	8.33986e-06	0.00064392	DNV
ZMYM2	12989	ZMYM2	0	CH&DR	CH&DR				9	8	1	0	7.3e-09	1.44658e-06	1.12605e-08	1.97538e-06	0.941336	1	1	1	LGD	LGD	7.3e-09	1.44658e-06	0.936	1	LGD	LGD	0.00193993	NA	0.00193993	0.0685442
CAMK2G	1463	CAMK2G	0	CH&DR&DNW	CH			DDD285	9	0	9	5	1.09755e-08	1.66353e-06	1	1	1.09755e-08	1.66353e-06	9.31394e-08	2.48538e-05	MIS MIS30	MIS MIS30	1	1	5.76e-05	0.0078472	MIS		0.000104146	1.38534e-05	1.38534e-05	0.0010153	DNV
CAPRIN1	6743	CAPRIN1	0	CH&DR&DNW	CH	Coe124			7	4	3	0	2.17936e-19	7.64634e-17	2.17936e-19	7.64634e-17	4.3289e-12	1.15515e-09	1	1	LGD MIS	LGD MIS	0.000223	0.027005	0.301	1	LGD		0.000540567	0.131662	0.000540567	0.0248423	DNV
HIST1H4E	4790	H4C5	1	CH&DR&DNW	CH				7	0	7	0	2.06549e-08	2.8153e-06	1	1	2.06549e-08	2.8153e-06	1	1	MIS	MIS	1	1	2.2e-06	0.000435956	MIS		9.63337e-06	2.57522e-06	2.57522e-06	0.000218626	DNV
IQSEC2	29059	IQSEC2	0	CH&DR&DNW	CH	Coe124		DDD285	8	5	3	3	2.52793e-07	4.09352e-05	2.52793e-07	4.09352e-05	0.164757	1	5.75075e-05	0.00664352	LGD MIS30	LGD	7.53e-06	0.0011107	0.538	1	LGD		0.00121609	0.00776526	0.00121609	0.0474353	DNV
KCND3	6239	KCND3	0	CH&DR&DNW	CH	Coe253		DDD285	11	0	11	2	3.05811e-09	5.51799e-07	1	1	3.05811e-09	5.51799e-07	0.000828913	0.0657095	MIS	MIS	1	1	8.21e-05	0.0103246	MIS		4.76929e-05	3.99366e-06	3.99366e-06	0.000331544	DNV
KCNT2	18866	KCNT2	0	CH&DR&DNW	CH				10	0	10	6	2.29378e-07	5.7944e-05	1	1	1.0718e-05	0.00109174	2.29378e-07	5.7944e-05	MIS MIS30	MIS30	1	1	0.000294	0.0310091	MIS		0.00887386	5.5371e-06	5.5371e-06	0.000443962	DNV
KIF11	6388	KIF11	0	CH&DR&DNW	CH	Coe253		DDD285	9	7	2	0	2.10929e-09	3.77005e-07	2.10929e-09	3.77005e-07	0.40857	1	1	1	LGD	LGD	1.24e-06	0.000199396	0.671	1	LGD		5.62556e-07	0.909838	5.62556e-07	5.46874e-05	DNV
MARK2	3332	MARK2	0	CH&DR&DNW	CH				13	5	8	4	2.29291e-07	3.74495e-05	2.29291e-07	3.74495e-05	8.97931e-06	0.000919578	8.50723e-06	0.00134315	LGD MIS MIS30	LGD	3.25e-05	0.00458694	0.00529	0.294546	LGD		7.32959e-07	0.00227576	7.32959e-07	6.84168e-05	DNV
MEIS2	7001	MEIS2	0	CH&DR&DNW	CH	Coe124		DDD285	12	4	8	0	9.90001e-35	1.56305e-31	2.63144e-20	9.40667e-18	9.90001e-35	1.56305e-31	1	1	LGD MIS	LGD MIS	3.57e-05	0.00496711	0.000226	0.0249082	LGD MIS		1.54597e-05	3.22085e-06	3.22085e-06	0.000269775	DNV
PPP3CA	9314	PPP3CA	0	CH&DR&DNW	CH				10	1	9	3	2.59886e-11	6.74494e-09	0.0388279	1	2.59886e-11	6.74494e-09	1.56507e-05	0.00219643	MIS MIS30	MIS	0.277	1	9.97e-06	0.00167172	MIS		0.00038872	2.00285e-05	2.00285e-05	0.00142339	DNV
SYNCRIP	16918	SYNCRIP	0	CH&DR&DNW	CH	Coe124			5	4	1	0	9.3565e-08	1.56874e-05	9.3565e-08	1.56874e-05	0.245026	1	1	1	LGD	LGD	0.000134	0.0170702	0.809	1	LGD		0.000430233	NA	0.000430233	0.0206446	DNV
UPF1	9962	UPF1	0	CH&DR&DNW	CH			DDD28-novel	14	1	13	7	2.82636e-07	7.04583e-05	0.387881	1	0.000106812	0.00626519	2.82636e-07	7.04583e-05	MIS MIS30	MIS30	0.239	1	0.000358	0.0367709	MIS		6.83925e-05	1.20895e-06	1.20895e-06	0.000107511	DNV
ZBTB20	13503	ZBTB20	0	CH&DR&DNW	CH			DDD285	14	3	11	0	2.28169e-09	4.50302e-07	9.51858e-05	0.00850656	2.28169e-09	4.50302e-07	1	1	LGD MIS	MIS	0.000525	0.0562811	0.000114	0.0138053	MIS		2.72069e-05	2.57112e-05	2.57112e-05	0.00176056	DNV
ARHGAP35	4591	ARHGAP35	0	CH&DR&DNW	DNW			DDD28-novel	17	4	13	2	1.73123e-07	1.76529e-05	0.000696792	0.0552361	0.000154978	0.00820172	0.00682656	0.344896	MIS		0.000209	0.0255887	0.000467	0.0460382	LGD MIS		1.73123e-07	0.000173626	1.73123e-07	1.76529e-05	DNV	DNV
CACNA1E	1392	CACNA1E	0	CH&DR&DNW	DNW	Coe253	ASC102	DDD285	24	3	21	5	3.10025e-09	3.90382e-07	0.0960511	1	0.000202161	0.0100793	0.001889	0.130142	MIS		0.232	1	1.23e-05	0.00201084	MIS		3.20824e-06	3.10025e-09	3.10025e-09	3.90382e-07	DNV	DNV
CNOT3	7879	CNOT3	0	CH&DR&DNW	DNW	Coe253		DDD285	17	4	13	6	8.19792e-14	1.67184e-11	0.0113862	0.609385	0.0128866	0.401561	3.97173e-05	0.00485474	MIS30		0.000275	0.0324997	1.21e-06	0.000258019	LGD MIS		2.00849e-11	8.19792e-14	8.19792e-14	1.67184e-11	DNV	DNV
GNAS	4392	GNAS	0	CH&DR&DNW	DNW			DDD285	14	2	12	6	9.30544e-09	1.11916e-06	0.0758387	1	0.00121057	0.0524839	1.2895e-05	0.00189387	MIS30		0.0303	1	0.000255	0.0277922	MIS		3.07352e-05	9.30544e-09	9.30544e-09	1.11916e-06	DNV	DNV
GRIN2A	4585	GRIN2A	0	CH&DR&DNW	DNW			DDD285	17	1	16	1	9.06394e-14	1.82858e-11	0.462076	1	0.00035925	0.0166823	0.349763	1	MIS		0.206	1	2.73e-05	0.00408833	MIS		5.25872e-08	9.06394e-14	9.06394e-14	1.82858e-11	DNV	DNV
HK1	4922	HK1	0	CH&DR&DNW	DNW			DDD285	13	0	13	7	2.36724e-07	2.37509e-05	1	1	0.00969592	0.326286	3.16885e-05	0.00402933	MIS30		1	1	2.03e-05	0.00321166	MIS		0.000438551	2.36724e-07	2.36724e-07	2.37509e-05	DNV	DNV
HUWE1	30892	HUWE1	0	CH&DR&DNW	DNW	Coe253		DDD285	26	0	26	8	3.76602e-10	5.35288e-08	1	1	7.21113e-06	0.00075067	4.12465e-07	0.000101488	MIS MIS30		1	1	6.57e-05	0.0087088	MIS		1.0513e-05	3.76602e-10	3.76602e-10	5.35288e-08	DNV	DNV
KCNH1	6250	KCNH1	0	CH&DR&DNW	DNW	Coe124		DDD285	11	0	11	7	4.04315e-15	1.61399e-12	1	1	0.243065	1	2.81358e-06	0.000543939	MIS30		1	1	0.000259	0.0280722	MIS		8.37914e-08	4.04315e-15	4.04315e-15	1.61399e-12	DNV	DNV
MED12	11957	MED12	0	CH&DR&DNW	DNW			DDD285	18	8	10	4	6.36923e-10	8.85181e-08	4.06646e-05	0.00381401	0.32418	1	0.00235304	0.152152	LGD		5.12e-06	0.000760941	0.0675	1	LGD		6.36923e-10	9.39126e-05	6.36923e-10	8.85181e-08	DNV	DNV
RORB	10259	RORB	0	CH&DR&DNW	DNW		ASC31-novel		11	2	9	4	1.27264e-08	1.51122e-06	0.0128379	0.666372	2.89006e-06	0.000309351	1.80001e-05	0.00247123	MIS MIS30		0.0211	0.907763	5.29e-06	0.000969899	MIS		1.27264e-08	2.93233e-07	1.27264e-08	1.51122e-06	DNV	DNV
RPS6KA3	10432	RPS6KA3	0	CH&DR&DNW	DNW			DDD285	11	4	7	3	4.24505e-10	5.98839e-08	1.61044e-05	0.00173248	4.7936e-05	0.00388118	0.000150186	0.0159855	LGD MIS MIS30		0.00021	0.0255887	0.00176	0.131284	LGD		4.24505e-10	0.000251616	4.24505e-10	5.98839e-08	DNV	DNV
TRAF7	20456	TRAF7	0	CH&DR&DNW	DNW	Coe253	ASC102	DDD285	12	0	12	5	1.14486e-09	1.54531e-07	1	1	1.34529e-05	0.0013275	4.24459e-07	0.0001031	MIS MIS30		1	1	3.02e-06	0.000580847	MIS		0.000109283	1.14486e-09	1.14486e-09	1.54531e-07	DNV	DNV
ANK2	493	ANK2	0	CH&DR&DNW	DR	Coe253	ASC102		25	13	12	3	4.71e-09	9.42865e-07	9.75768e-05	0.00867929	0.999999	1	0.605203	1	LGD		4.71e-09	9.42865e-07	0.282	1	LGD	LGD	1.2305e-05	0.325037	1.2305e-05	0.000908923	DNV
ASXL2	23805	ASXL2	0	CH&DR&DNW	DR				11	7	4	1	1.61e-08	2.97972e-06	6.31141e-06	0.000860259	0.817903	1	0.234823	1	LGD		1.61e-08	2.97972e-06	0.428	1	LGD	LGD	4.21741e-06	0.562354	4.21741e-06	0.000347048	DNV
GATA3	4172	GATA3	0	CH&DR&DNW	DR			DDD285	7	5	2	1	2.67e-08	4.76182e-06	5.43089e-06	0.000756571	0.666959	1	0.187174	1	LGD		2.67e-08	4.76182e-06	0.455	1	LGD	LGD	6.58632e-06	0.525847	6.58632e-06	0.00051704	DNV
KDM6B	29012	KDM6B	0	CH&DR&DNW	DR	Coe253	ASC102	DDD285	14	8	6	3	3.6e-09	7.35675e-07	7.93854e-06	0.00104447	0.854728	1	0.00490855	0.27272	LGD		3.6e-09	7.35675e-07	0.483	1	LGD	LGD	7.67017e-05	0.000150092	7.67017e-05	0.00474943	DNV
KMT2C	13726	KMT2C	0	CH&DR&DNW	DR	Coe253	ASC102	DDD285	25	14	11	2	1.26e-07	2.16831e-05	2.19691e-06	0.000322657	0.997577	1	0.548217	1	LGD		1.26e-07	2.16831e-05	0.643	1	LGD	LGD	0.000106268	0.146474	0.000106268	0.00626981	DNV
MN1	7180	MN1	0	CH&DR&DNW	DR			DDD285	9	9	0	0	1.17e-13	3.10176e-11	0.000132125	0.0115891	1	1	1	1	LGD		1.17e-13	3.10176e-11	1	1	LGD	LGD	0.000171552	NA	0.000171552	0.00946664	DNV
NF1	7765	NF1	0	CH&DR&DNW	DR				23	12	11	3	2.38e-10	5.24616e-08	3.03364e-06	0.000435419	0.995228	1	0.0724725	1	LGD		2.38e-10	5.24616e-08	0.0855	1	LGD	LGD	8.2092e-06	0.00985471	8.2092e-06	0.000639091	DNV
PTCH1	9585	PTCH1	0	CH&DR&DNW	DR			DDD285	19	9	10	1	9.64e-09	1.84371e-06	3.99792e-07	6.25988e-05	0.193817	1	0.473684	1	LGD		9.64e-09	1.84371e-06	0.0313	0.808406	LGD	LGD	5.32276e-07	0.0714885	5.32276e-07	5.20133e-05	DNV
SETD1A	29010	SETD1A	0	CH&DR&DNW	DR			DDD285	14	7	7	0	1.4e-07	2.38828e-05	0.00014808	0.0128646	0.86347	1	1	1	LGD		1.4e-07	2.38828e-05	0.391	1	LGD	LGD	0.000420111	0.00526071	0.000420111	0.0202625	DNV
ABL1	76	ABL1	0	CH&DNW	DNW			DDD285	11	0	11	8	4.75002e-08	5.24235e-06	1	1	0.00774932	0.266943	2.65535e-06	0.000524045	MIS30		1	1	0.00197	0.142611			2.46965e-05	4.75002e-08	4.75002e-08	5.24235e-06	DNV	DNV
KCNK3	6278	KCNK3	0	CH&DNW	DNW			DDD28-novel	7	0	7	0	3.21492e-07	3.19501e-05	1	1	0.000106049	0.00623976	1	1	MIS		1	1	0.0035	0.216538			0.0140504	3.21492e-07	3.21492e-07	3.19501e-05	DNV	DNV
CACNA1G	1394	CACNA1G	0	CH&DNW	CH			DDD285	18	1	17	10	1.37681e-07	3.57331e-05	0.640705	1	0.0117891	0.372881	1.37681e-07	3.57331e-05	MIS30	MIS30	0.468	1	0.00153	0.118171			5.0851e-05	8.40505e-07	8.40505e-07	7.69247e-05	DNV
EGR3	3240	EGR3	0	CH&DNW	CH				7	0	7	2	8.24659e-31	1.116e-27	1	1	8.24659e-31	1.116e-27	2.33788e-11	1.03008e-08	MIS	MIS	1	1	0.00207	0.14767			0.00559922	0.000944842	0.000944842	0.0386212	DNV
FGF12	3668	FGF12	0	CH&DNW	CH			DDD285	4	0	4	4	2.52469e-21	3.41663e-18	1	1	4.72532e-18	2.55789e-15	2.52469e-21	3.41663e-18	MIS MIS30	MIS MIS30	1	1	0.00996	0.434648			0.0211557	1.43234e-06	1.43234e-06	0.000124993	DNV
MTOR	3942	MTOR	0	CH&DNW	CH			DDD285	15	0	15	11	4.88703e-09	1.42446e-06	1	1	0.000164104	0.00854151	4.88703e-09	1.42446e-06	MIS MIS30	MIS30	1	1	0.00979	0.434648			0.00603842	4.25623e-05	4.25623e-05	0.00275363	DNV
NFE2L2	7782	NFE2L2	0	CH&DNW	CH				7	1	6	4	1.21004e-09	4.022e-07	0.0325981	1	6.16804e-07	7.39618e-05	1.21004e-09	4.022e-07	MIS MIS30	MIS30	0.183	1	0.00273	0.182789			0.000910097	0.000133086	0.000133086	0.00757121	DNV
NONO	7871	NONO	0	CH&DNW	CH	Coe124			5	3	2	0	3.53739e-15	9.5742e-13	3.53739e-15	9.5742e-13	1.96009e-08	2.71065e-06	1	1	LGD	LGD	0.00177	0.152018	0.363	1			0.000307421	0.143379	0.000307421	0.0156735	DNV
PHF6	18145	PHF6	0	CH&DNW	CH			DDD285	7	3	4	0	3.303e-17	1.60458e-14	3.04741e-15	8.36756e-13	3.303e-17	1.60458e-14	1	1	LGD MIS	LGD MIS	0.00354	0.267587	0.00912	0.413201			5.78435e-06	0.0066945	5.78435e-06	0.000457916	DNV
PPP2CA	9299	PPP2CA	0	CH&DNW	CH			DDD285	7	2	5	0	2.90429e-22	2.11633e-19	1.81366e-10	3.69479e-08	2.90429e-22	2.11633e-19	1	1	MIS	MIS	0.0176	0.816257	0.00229	0.158746			0.000208162	0.00502143	0.000208162	0.0111587	DNV
PYDC2	33512	PYDC2	0	CH&DNW	CH				3	0	3	0	1.15097e-14	4.54297e-12	1	1	1.15097e-14	4.54297e-12	1	1	MIS	MIS	1	1	0.00137	0.109255			0.00412098	9.5412e-06	9.5412e-06	0.000727691	DNV
TMEM106B	22407	TMEM106B	0	CH&DNW	CH			DDD285	3	0	3	3	1.92255e-16	1.7345e-13	1	1	2.47588e-13	8.52873e-11	1.92255e-16	1.7345e-13	MIS MIS30	MIS MIS30	1	1	0.0284	0.769546			0.0545453	2.70019e-05	2.70019e-05	0.00183289	DNV
OTX2	8522	OTX2	0	CH&DR	CH				4	4	0	0	2.69064e-21	1.06202e-18	2.69064e-21	1.06202e-18	1	1	1	1	LGD	LGD	1.83e-06	0.000287208	1	1	LGD		0.00203207	NA	0.00203207	0.0704015
CEP85L	21638	CEP85L	0	DR&DNW	DNW				12	3	9	0	5.83784e-08	6.40524e-06	0.0321999	1	0.0708981	1	1	1			0.00697	0.442194	8.09e-05	0.0102393	MIS		2.09721e-05	5.83784e-08	5.83784e-08	6.40524e-06	DNV	DNV
CHD4	1919	CHD4	0	DR&DNW	DNW	Coe253		DDD285	22	4	18	4	1.42338e-08	1.66909e-06	0.0210121	0.96072	0.00568216	0.205056	0.00259509	0.165544			0.00285	0.225449	2.62e-05	0.00395378	MIS		1.42338e-08	2.18867e-08	1.42338e-08	1.66909e-06	DNV	DNV
ERF	3444	ERF	0	DR&DNW	DNW			DDD285	12	4	8	0	8.80775e-08	9.38926e-06	0.00441335	0.277792	0.289995	1	1	1			8.83e-06	0.00128316	0.0016	0.123093	LGD		8.80775e-08	0.00149383	8.80775e-08	9.38926e-06	DNV	DNV
HRAS	5173	HRAS	0	DR&DNW	DNW			DDD285	8	1	7	1	4.06383e-09	5.08304e-07	0.223831	1	0.00420231	0.155199	0.0541875	1			0.0402	1	1.39e-05	0.00225364	MIS		2.53701e-06	4.06383e-09	4.06383e-09	5.08304e-07	DNV	DNV
MORC1	7198	MORC1	0	DR&DNW	DNW				10	1	9	0	7.74126e-09	9.37042e-07	0.666837	1	0.230062	1	1	1			0.471	1	0.000361	0.0368859	MIS		0.00142517	7.74126e-09	7.74126e-09	9.37042e-07	DNV	DNV
NAA10	18704	NAA10	0	DR&DNW	DNW	Coe124		DDD285	7	0	7	1	1.83621e-09	2.35966e-07	1	1	0.00266638	0.108174	0.165755	1			1	1	5.95e-06	0.0010516	MIS		1.1705e-06	1.83621e-09	1.83621e-09	2.35966e-07	DNV	DNV
OR4A16	15153	OR4A16	0	DR&DNW	DNW				8	0	8	0	3.71824e-08	4.20251e-06	1	1	0.306854	1	1	1			1	1	1.45e-06	0.000302618	MIS		9.73349e-06	3.71824e-08	3.71824e-08	4.20251e-06	DNV	DNV
RIT1	10023	RIT1	0	DR&DNW	DNW			DDD285	6	0	6	0	3.11023e-08	3.53661e-06	1	1	0.96229	1	1	1			1	1	0.000142	0.0166812	MIS		0.0015801	3.11023e-08	3.11023e-08	3.53661e-06	DNV	DNV
SAMD9	1348	SAMD9	0	DR&DNW	DNW			DDD285	13	0	13	0	4.56028e-08	5.06272e-06	1	1	0.00990101	0.332597	1	1			1	1	7.09e-05	0.00927277	MIS		0.00148657	4.56028e-08	4.56028e-08	5.06272e-06	DNV	DNV
SIRPA	9662	SIRPA	0	DR&DNW	DNW				9	0	9	0	5.84602e-11	8.91732e-09	1	1	0.037099	0.832793	1	1			1	1	4.37e-05	0.00612362	MIS		0.000485806	5.84602e-11	5.84602e-11	8.91732e-09	DNV	DNV
FAM149B1	29162	FAM149B1	0	DR&DNW	DR				5	0	5	0	3e-07	7.00643e-05	1	1	0.193893	1	1	1			1	1	3e-07	7.00643e-05	MIS	MIS	0.0603505	0.00033321	0.00033321	0.0166268	DNV
GABRG2	4087	GABRG2	0	DR&DNW	DR				12	1	11	2	1.13e-07	2.91689e-05	0.522094	1	0.0248836	0.683253	0.10799	1			0.295	1	1.13e-07	2.91689e-05	MIS	MIS	1.28351e-06	2.25658e-06	1.28351e-06	0.000113057	DNV
OR2T8	15020	OR2T8	0	DR&DNW	DR				11	0	11	0	2.71e-09	9.66632e-07	1	1	0.00298643	0.116903	1	1			1	1	2.71e-09	9.66632e-07	MIS	MIS	2.64154e-05	8.80029e-07	8.80029e-07	7.97638e-05	DNV
VWDE	21897	VWDE	0	DR&DNW	DR				13	0	13	0	8.24e-17	7.34783e-14	1	1	0.690304	1	1	1			1	1	8.24e-17	7.34783e-14	MIS	MIS	0.00250368	6.03937e-05	6.03937e-05	0.00382806	DNV
DNAH14	2945	DNAH14	0	DR	DR				12	2	10	0	1.4e-10	5.60514e-08	0.71789	1	0.999099	1	1	1			0.0487	1	1.4e-10	5.60514e-08	MIS	MIS	1	0.458828	0.458828	1
AGO4	18424	AGO4	0	CH	CH	Coe124			8	0	8	3	6.72663e-33	9.80329e-30	1	1	6.72663e-33	9.80329e-30	2.6577e-15	2.28876e-12	MIS MIS30	MIS MIS30	1	1	0.00293	0.192899			0.0190558	0.00738372	0.00738372	0.175183
ATG5	589	ATG5	0	CH	CH				3	0	3	0	2.64336e-13	8.94306e-11	1	1	2.64336e-13	8.94306e-11	1	1	MIS	MIS	1	1	0.0266	0.74336			0.0859836	0.0302932	0.0302932	0.410108
CGGBP1	1888	CGGBP1	0	CH	CH				3	0	3	0	5.64847e-14	2.09835e-11	1	1	5.64847e-14	2.09835e-11	1	1	MIS	MIS	1	1	0.0108	0.457612			0.0326301	0.0013041	0.0013041	0.0503446
DDX6	2747	DDX6	0	CH	CH				5	0	5	2	2.75811e-21	1.86626e-18	1	1	2.75811e-21	1.86626e-18	8.04181e-10	2.77018e-07	MIS	MIS	1	1	0.00636	0.323748			0.0197656	0.00658329	0.00658329	0.162949
ETF1	3477	ETF1	0	CH	CH				4	1	3	2	1.0057e-12	2.84389e-10	2.70161e-05	0.00262485	1.0057e-12	2.84389e-10	4.7924e-10	1.78033e-07	MIS	MIS	0.264	1	0.101	1			0.0498661	0.0913123	0.0498661	0.529514
FBXL22	27537	FBXL22	0	CH	CH				3	0	3	0	1.83161e-13	6.42622e-11	1	1	1.83161e-13	6.42622e-11	1	1	MIS	MIS	1	1	0.0643	1			0.0742008	0.00562124	0.00562124	0.145671
FUT7	4018	FUT7	0	CH	CH				4	1	3	0	4.50224e-13	1.44575e-10	1.56896e-05	0.00171823	4.50224e-13	1.44575e-10	1	1	MIS	MIS	0.119	1	0.158	1			0.0426493	0.312063	0.0426493	0.493097
GDF11	4216	GDF11	0	CH	CH				4	1	3	1	7.87382e-13	2.29504e-10	1.871e-05	0.0019161	7.87382e-13	2.29504e-10	7.78608e-06	0.00127168	MIS	MIS	0.0906	1	0.205	1			0.0765783	0.0924517	0.0765783	0.658911
GET4	21690	GET4	0	CH	CH				6	1	5	0	3.86504e-22	2.71212e-19	1.9549e-05	0.00198061	3.86504e-22	2.71212e-19	1	1	MIS	MIS	0.0602	1	0.00557	0.301026			0.00163662	0.022195	0.00163662	0.0602085
GPR4	4497	GPR4	0	CH	CH				3	0	3	0	5.64495e-13	1.78249e-10	1	1	5.64495e-13	1.78249e-10	1	1	MIS	MIS	1	1	0.209	1			0.178782	0.0898495	0.0898495	0.717209
HHATL	13242	HHATL	0	CH	CH				3	0	3	1	1.51943e-12	4.23339e-10	1	1	1.51943e-12	4.23339e-10	8.08812e-06	0.00129862	MIS	MIS	1	1	0.195	1			0.313488	0.0588959	0.0588959	0.57701
KCNK9	6283	KCNK9	0	CH	CH				5	0	5	3	1.00775e-07	2.65179e-05	1	1	1.33149e-05	0.00132075	1.00775e-07	2.65179e-05	MIS MIS30	MIS30	1	1	0.02	0.65068			0.00776271	0.0068498	0.0068498	0.167366
LEO1	30401	LEO1	0	CH	CH	Coe124			6	3	3	2	1.00896e-14	2.58322e-12	1.00896e-14	2.58322e-12	3.80021e-12	1.02855e-09	1.24603e-09	4.07023e-07	LGD MIS	LGD MIS	0.00242	0.195373	0.248	1			0.00175588	0.0516455	0.00175588	0.0631107
LPAR1	3166	LPAR1	0	CH	CH				3	0	3	0	6.13131e-13	1.87361e-10	1	1	6.13131e-13	1.87361e-10	1	1	MIS	MIS	1	1	0.11	1			0.171873	0.0146138	0.0146138	0.270398
MAPK1	6871	MAPK1	0	CH	CH				3	0	3	0	5.74009e-13	1.78281e-10	1	1	5.74009e-13	1.78281e-10	1	1	MIS	MIS	1	1	0.0609	1			0.0949287	0.174766	0.0949287	0.730538
MARCH4	29269	MARCHF4	1	CH	CH				3	0	3	0	8.11239e-13	2.32875e-10	1	1	8.11239e-13	2.32875e-10	1	1	MIS	MIS	1	1	0.122	1			0.251517	0.342027	0.251517	1
NCOA2	7669	NCOA2	0	CH	CH				11	1	10	0	2.92485e-08	3.8482e-06	0.101075	1	2.92485e-08	3.8482e-06	1	1	MIS	MIS	0.368	1	0.00346	0.215487			0.0235969	0.0187946	0.0187946	0.312338
NKIRAS2	17898	NKIRAS2	0	CH	CH				3	0	3	1	8.30653e-14	3.02645e-11	1	1	8.30653e-14	3.02645e-11	1.1914e-05	0.00177735	MIS	MIS	1	1	0.0286	0.771767			0.0522815	0.0351356	0.0351356	0.446622
PFKFB2	8873	PFKFB2	0	CH	CH				4	1	3	0	1.79038e-12	4.91602e-10	3.27212e-05	0.00311526	1.79038e-12	4.91602e-10	1	1	MIS	MIS	0.403	1	0.198	1			0.0472243	0.129445	0.0472243	0.516331
PLAG1	9045	PLAG1	0	CH	CH				5	0	5	0	3.31551e-21	2.16605e-18	1	1	3.31551e-21	2.16605e-18	1	1	MIS	MIS	1	1	0.0096	0.429898			0.0230239	0.0239979	0.0230239	0.355828
PRKD3	9408	PRKD3	0	CH	CH				6	0	6	1	3.81148e-24	3.80065e-21	1	1	3.81148e-24	3.80065e-21	6.62804e-05	0.00756475	MIS	MIS	1	1	0.0293	0.778872			0.0829926	0.0607205	0.0607205	0.586651
SMARCD1	11106	SMARCD1	0	CH	CH	Coe124			4	3	1	0	5.61723e-15	1.47811e-12	5.61723e-15	1.47811e-12	0.00021225	0.0104904	1	1	LGD	LGD	0.00235	0.191296	0.769	1			0.0190415	NA	0.0190415	0.312338
SRP54	11301	SRP54	0	CH	CH				4	0	4	3	9.00543e-17	4.16139e-14	1	1	9.00543e-17	4.16139e-14	1.11602e-14	8.45767e-12	MIS MIS30	MIS MIS30	1	1	0.0283	0.769546			0.0254681	0.0161499	0.0161499	0.288302
SRSF1	10780	SRSF1	0	CH	CH				6	1	5	3	1.38822e-22	1.09588e-19	1.33403e-05	0.00155059	1.38822e-22	1.09588e-19	7.15199e-17	7.13166e-14	MIS MIS30	MIS MIS30	0.123	1	0.00818	0.383912			0.00319943	0.0419017	0.00319943	0.098406
STON1-GTF2A1L	30651	STON1-GTF2A1L	0	CH	CH				5	1	4	0	2.55207e-15	1.02876e-12	5.86458e-05	0.00542001	2.55207e-15	1.02876e-12	1	1	MIS	MIS	0.233	1	0.265	1			NA	NA	NA	NA
TMEM165	30760	TMEM165	0	CH	CH				5	1	4	0	1.28656e-17	6.58787e-15	1.71159e-05	0.00180154	1.28656e-17	6.58787e-15	1	1	MIS	MIS	0.0931	1	0.00944	0.423785			0.00546992	0.0565426	0.00546992	0.143017
ZNF740	27465	ZNF740	0	CH	CH				3	0	3	0	9.29245e-14	3.32179e-11	1	1	9.29245e-14	3.32179e-11	1	1	MIS	MIS	1	1	0.0144	0.541186			0.0405088	0.0252546	0.0252546	0.375457
C14orf39	19849	C14orf39	0	DNW	DNW				5	0	5	0	3.21851e-07	3.19501e-05	1	1	0.298264	1	1	1			1	1	1	1			0.0336329	3.21851e-07	3.21851e-07	3.19501e-05	DNV	DNV
COG4	18620	COG4	0	DNW	DNW			DDD285	6	0	6	0	6.20844e-08	6.73311e-06	1	1	0.0528966	1	1	1			1	1	0.0284	0.769546			0.0494678	6.20844e-08	6.20844e-08	6.73311e-06	DNV	DNV
DSP	3052	DSP	0	DNW	DNW			DDD28-novel	11	0	11	1	1.56817e-07	1.60776e-05	1	1	0.588135	1	0.529652	1			1	1	0.163	1			3.74781e-06	1.56817e-07	1.56817e-07	1.60776e-05	DNV	DNV
OR10H1	8172	OR10H1	0	DNW	DNW				6	0	6	0	1.18731e-07	1.25148e-05	1	1	0.999964	1	1	1			1	1	0.00085	0.0754538			0.00544462	1.18731e-07	1.18731e-07	1.25148e-05	DNV	DNV
OR5B3	8324	OR5B3	0	DNW	DNW				5	0	5	0	1.25677e-07	1.31729e-05	1	1	0.924492	1	1	1			1	1	0.000892	0.0788255			0.00223616	1.25677e-07	1.25677e-07	1.31729e-05	DNV	DNV
PALD1	23530	PALD1	0	DNW	DNW				5	0	5	0	4.03805e-08	4.53664e-06	1	1	1	1	1	1			1	1	0.148	1			0.267342	4.03805e-08	4.03805e-08	4.53664e-06	DNV	DNV
PCGF2	12929	PCGF2	0	DNW	DNW				5	0	5	0	2.39103e-09	3.05174e-07	1	1	0.00594402	0.212242	1	1			1	1	0.00423	0.249952			0.0188379	2.39103e-09	2.39103e-09	3.05174e-07	DNV	DNV
TAF1	11535	TAF1	0	DNW	DNW	Coe124		DDD285	13	0	13	6	1.53822e-07	1.58572e-05	1	1	0.110811	1	0.000891275	0.0697773			1	1	0.00244	0.16737			3.10124e-05	1.53822e-07	1.53822e-07	1.58572e-05	DNV	DNV
AAAS	13666	AAAS	0	CH&DR&DNW					6	4	2	2	0.000131724	0.0115891	0.000131724	0.0115891	0.48665	1	0.0149489	0.579186	LGD		0.000233	0.0280429	0.444	1	LGD		0.00104781	0.479581	0.00104781	0.0420965	DNV
APOBEC2	605	APOBEC2	0	CH&DR&DNW					5	0	5	1	0.000512	0.0373964	1	1	0.000830986	0.0373964	0.0149889	0.57955	MIS		1	1	0.000512	0.0492373	MIS		0.00172771	0.00119917	0.00119917	0.0468725	DNV
ARHGEF25	30275	ARHGEF25	0	CH&DR&DNW					8	0	8	2	9.47242e-05	0.00594759	1	1	9.47242e-05	0.00594759	0.00237538	0.153074	MIS		1	1	0.00043	0.0430395	MIS		0.00664724	0.000817983	0.000817983	0.0342567	DNV
ARID1A	11110	ARID1A	0	CH&DR&DNW				DDD285	20	7	13	0	7.69e-07	0.000125719	1.48817e-06	0.000222006	0.000913215	0.0408061	1	1	LGD MIS		7.69e-07	0.000125719	0.00979	0.434648	LGD		5.58967e-06	0.000695898	5.58967e-06	0.000444379	DNV
ATP1A2	800	ATP1A2	0	CH&DR&DNW					13	0	13	2	4.14e-05	0.00592805	1	1	0.000883798	0.0395849	0.186843	1	MIS		1	1	4.14e-05	0.00592805	MIS		0.00697497	0.00107918	0.00107918	0.0430885	DNV
CPA6	17245	CPA6	0	CH&DR&DNW					7	0	7	0	2.03328e-06	0.000232063	1	1	2.03328e-06	0.000232063	1	1	MIS		1	1	0.000126	0.014981	MIS		0.00396685	0.000135257	0.000135257	0.00766674	DNV
CSNK2B	2460	CSNK2B	0	CH&DR&DNW				DDD285	6	3	3	0	1.37038e-05	0.00156405	1.37038e-05	0.00156405	0.00310297	0.118765	1	1	LGD		7.17e-05	0.00970076	0.0269	0.749608	LGD		3.80356e-05	0.00129079	3.80356e-05	0.00248649	DNV
CTNND1	2515	CTNND1	0	CH&DR&DNW					9	6	3	1	1.28877e-06	0.000195336	1.28877e-06	0.000195336	0.4627	1	0.248187	1	LGD		2.14e-06	0.000327988	0.547	1	LGD		0.000805482	0.458485	0.000805482	0.0338086	DNV
CYFIP2	13760	CYFIP2	0	CH&DR&DNW					14	1	13	4	7.25e-05	0.00687633	0.406093	1	0.000119409	0.00687633	0.00646391	0.331884	MIS		0.585	1	7.25e-05	0.00929611	MIS		0.00053547	0.000177082	0.000177082	0.00974315	DNV
ERI1	23994	ERI1	0	CH&DR&DNW					10	2	8	1	7.54824e-07	6.97636e-05	0.0256926	1	0.000392452	0.018091	0.174805	1	MIS		0.00356	0.267587	1.15e-06	0.000250674	MIS		7.54824e-07	1.26429e-05	7.54824e-07	6.97636e-05	DNV
FGFR2	3689	FGFR2	0	CH&DR&DNW				DDD285	11	0	11	6	2.61421e-06	0.000220936	1	1	0.000790451	0.0358275	5.26786e-05	0.006123	MIS MIS30		1	1	4.47e-05	0.00621932	MIS		0.00068659	2.61421e-06	2.61421e-06	0.000220936	DNV
FRA10AC1	1162	FRA10AC1	0	CH&DR&DNW					6	0	6	0	2.30921e-05	0.00161061	1	1	0.000227454	0.0110213	1	1	MIS		1	1	4.37e-05	0.00612362	MIS		0.00263589	2.30921e-05	2.30921e-05	0.00161061	DNV
GGNBP2	19357	GGNBP2	0	CH&DR&DNW					8	4	4	0	7.84498e-06	0.00104447	7.84498e-06	0.00104447	0.0113862	0.362558	1	1	LGD		0.000185	0.022826	0.112	1	LGD		0.000439856	0.352734	0.000439856	0.0210525	DNV
GNAO1	4389	GNAO1	0	CH&DR&DNW		Coe124		DDD285	7	0	7	0	2.46655e-06	0.000270122	1	1	2.46655e-06	0.000270122	1	1	MIS		1	1	0.000281	0.0297982	MIS		0.000178191	0.000445358	0.000178191	0.0097755	DNV
GRIA2	4572	GRIA2	0	CH&DR&DNW			ASC31-novel	DDD285	13	3	10	0	1.81737e-06	0.000157131	0.00352822	0.22583	0.000127508	0.00714807	1	1	MIS		0.014	0.717107	9.82e-05	0.0121163	MIS		1.81737e-06	0.000164286	1.81737e-06	0.000157131	DNV
GSK3B	4617	GSK3B	0	CH&DR&DNW					5	4	1	0	9.45324e-06	0.00120202	9.45324e-06	0.00120202	0.562395	1	1	1	LGD		0.000419	0.0461794	0.68	1	LGD		0.000567804	NA	0.000567804	0.0256975	DNV
HIST1H2AE	4724	H2AC8	1	CH&DR&DNW					6	0	6	2	2.84922e-05	0.00192292	1	1	0.00104078	0.0458573	0.00290252	0.180892	MIS		1	1	6.22e-05	0.00835781	MIS		0.000302368	2.84922e-05	2.84922e-05	0.00192292	DNV
HIST1H4J	4785	H4C11	1	CH&DR&DNW					7	0	7	0	1.07e-06	0.000235857	1	1	2.32917e-06	0.000256561	1	1	MIS		1	1	1.07e-06	0.000235857	MIS		0.000272908	0.00036094	0.000272908	0.0141055	DNV
HIVEP2	4921	HIVEP2	0	CH&DR&DNW		Coe253		DDD285	12	7	5	2	6.22e-07	0.00010341	2.74667e-05	0.00264391	0.886926	1	0.0146933	0.575164	LGD		6.22e-07	0.00010341	0.763	1	LGD		0.000233224	0.777259	0.000233224	0.0122914	DNV
KDM5C	11114	KDM5C	0	CH&DR&DNW				DDD285	10	5	5	1	6.95995e-05	0.00435275	0.000123004	0.0108899	0.290239	1	0.128552	1	LGD		0.000173	0.0214805	0.421	1	LGD		6.95995e-05	0.000409827	6.95995e-05	0.00435275	DNV
PLCG2	9066	PLCG2	0	CH&DR&DNW					16	0	16	3	6.87e-06	0.0011927	1	1	0.000156333	0.00825038	0.0477246	1	MIS		1	1	6.87e-06	0.0011927	MIS		0.000560513	0.000136425	0.000136425	0.00770966	DNV
POLR3B	30348	POLR3B	0	CH&DR&DNW					11	0	11	3	7.00252e-06	0.000732982	1	1	7.00252e-06	0.000732982	0.00986067	0.44801	MIS		1	1	0.000327	0.0337636	MIS		0.00610629	0.000563923	0.000563923	0.0256182	DNV
PSMD12	9557	PSMD12	0	CH&DR&DNW					6	4	2	1	2.16878e-06	0.000321013	2.16878e-06	0.000321013	0.10799	1	0.0443762	1	LGD		0.000102	0.0134298	0.332	1	LGD		0.000157163	0.559639	0.000157163	0.00877587	DNV
PSPH	9577	PSPH	0	CH&DR&DNW					6	1	5	0	4.52215e-06	0.000370276	0.0738975	1	0.000293746	0.0139832	1	1	MIS		0.0824	1	0.000375	0.0381179	MIS		5.68411e-05	4.52215e-06	4.52215e-06	0.000370276	DNV
RALA	9839	RALA	0	CH&DR&DNW					6	0	6	3	2.67764e-06	0.000225282	1	1	2.87362e-05	0.0026429	0.000285138	0.0274225	MIS MIS30		1	1	1.2e-05	0.00197829	MIS		6.44311e-06	2.67764e-06	2.67764e-06	0.000225282	DNV
RFX3	9984	RFX3	0	CH&DR&DNW			ASC31-novel		13	4	9	2	6.35432e-06	0.000500923	0.000232301	0.0198251	0.000280921	0.0134402	0.0255315	0.792787	LGD MIS		8.13e-05	0.0109243	0.000261	0.0281335	LGD MIS		6.35432e-06	0.00192236	6.35432e-06	0.000500923	DNV
RORA	10258	RORA	0	CH&DR&DNW					11	3	8	1	5.09869e-05	0.00324277	0.00186912	0.130673	0.000367897	0.0170004	0.145925	1	MIS		0.00283	0.224773	0.000173	0.019618	MIS		5.09869e-05	0.00299686	5.09869e-05	0.00324277	DNV
SATB1	10541	SATB1	0	CH&DR&DNW			ASC31-novel	DDD28-novel	12	4	8	4	1.05359e-06	9.45811e-05	4.63035e-05	0.00432151	0.000111545	0.00649195	7.22155e-06	0.00121079	LGD MIS MIS30		8.38e-05	0.011108	0.00151	0.117088	LGD		1.05359e-06	2.34176e-05	1.05359e-06	9.45811e-05	DNV
SETD2	18420	SETD2	0	CH&DR&DNW		Coe253		DDD285	14	7	7	5	8.38e-06	0.00122686	0.000141363	0.0123422	0.78337	1	0.00135732	0.0989072	LGD		8.38e-06	0.00122686	0.41	1	LGD		0.000156588	2.28941e-05	2.28941e-05	0.00160276	DNV
SMARCC2	11105	SMARCC2	0	CH&DR&DNW			ASC102		10	6	4	1	1.84e-05	0.00252139	2.58181e-05	0.00252139	0.575098	1	0.196666	1	LGD		1.84e-05	0.00263483	0.466	1	LGD		7.46293e-05	0.500544	7.46293e-05	0.00465181	DNV
SMC3	2468	SMC3	0	CH&DR&DNW		Coe253			15	1	14	1	1.86e-06	0.00037618	0.382723	1	2.91365e-05	0.00265394	0.351942	1	MIS		0.553	1	1.86e-06	0.00037618	MIS		4.37613e-05	6.4992e-05	4.37613e-05	0.00282148	DNV
SPTBN1	11275	SPTBN1	0	CH&DR&DNW					23	6	17	8	1.23859e-06	0.00014222	1.79739e-05	0.00187106	1.23859e-06	0.00014222	2.69468e-06	0.000526324	LGD MIS MIS30		0.000149	0.0188586	0.00217	0.151498	LGD		1.91125e-06	6.04913e-05	1.91125e-06	0.00016449	DNV
SRPR	11307	SRPRA	1	CH&DR&DNW			ASC31-novel		7	4	3	1	6.82326e-05	0.00624509	6.82326e-05	0.00624509	0.241409	1	0.192612	1	LGD		0.000402	0.0445561	0.345	1	LGD		0.000442553	0.408139	0.000442553	0.0211277	DNV
TCF12	11623	TCF12	0	CH&DR&DNW		Coe253			8	4	4	2	7.14243e-05	0.00650579	7.14243e-05	0.00650579	0.0887005	1	0.0256926	0.792787	LGD		0.000307	0.0357535	0.103	1	LGD		0.000123892	0.0431813	0.000123892	0.00713025	DNV
TCF7L2	11641	TCF7L2	0	CH&DR&DNW		Coe253	ASC102	DDD28-novel	11	5	6	3	2.05473e-05	0.00205973	2.05473e-05	0.00205973	0.0361531	0.814456	0.00606229	0.314675	LGD		5.08e-05	0.00696919	0.0146	0.54453	LGD		0.000129649	0.0146058	0.000129649	0.00743876	DNV
TNPO3	17103	TNPO3	0	CH&DR&DNW		Coe253			18	5	13	6	6.41491e-07	6.97636e-05	2.3251e-05	0.00229434	6.41491e-07	7.64383e-05	5.53366e-06	0.000989064	LGD MIS MIS30		0.000624	0.0644296	2.82e-06	0.00054775	MIS		7.539e-07	0.000406187	7.539e-07	6.97636e-05	DNV
TNRC6B	29190	TNRC6B	0	CH&DR&DNW		Coe253			13	7	6	0	8.41e-07	0.000136353	1.02322e-05	0.00128383	0.477506	1	1	1	LGD		8.41e-07	0.000136353	0.234	1	LGD		0.000137253	0.214604	0.000137253	0.00773316	DNV
TRRAP	12347	TRRAP	0	CH&DR&DNW		Coe253		DDD285	29	0	29	10	5.11982e-07	5.02922e-05	1	1	0.000100001	0.00603383	2.48441e-05	0.00326873	MIS MIS30		1	1	3.88e-05	0.00572315	MIS		0.00127829	5.11982e-07	5.11982e-07	5.02922e-05	DNV
TSC1	12362	TSC1	0	CH&DR&DNW					9	5	4	2	6.38298e-05	0.00587048	6.38298e-05	0.00587048	0.374262	1	0.0524146	1	LGD		0.000447	0.048718	0.399	1	LGD		0.000192217	0.361686	0.000192217	0.010393	DNV
USP7	12630	USP7	0	CH&DR&DNW				DDD285	15	5	10	1	1.20908e-06	0.000107511	8.69355e-05	0.00780606	0.000828041	0.0373525	0.353571	1	LGD MIS		8.32e-05	0.0111035	0.00106	0.0908082	LGD		1.20908e-06	0.0014083	1.20908e-06	0.000107511	DNV
YWHAG	12852	YWHAG	0	CH&DR&DNW		Coe253			7	0	7	3	2.56183e-06	0.000277351	1	1	2.56183e-06	0.000277351	1.12295e-05	0.00168853	MIS MIS30		1	1	7.21e-05	0.00929611	MIS		0.000121504	3.56739e-05	3.56739e-05	0.00235674	DNV
ARID4A	9885	ARID4A	0	CH&DNW					13	3	10	1	3.08872e-05	0.00204772	0.0029769	0.195157	4.43265e-05	0.00366729	0.202709	1	MIS		0.0138	0.714323	0.000534	0.0508544			3.08872e-05	0.0021009	3.08872e-05	0.00204772	DNV
ATP2B2	815	ATP2B2	0	CH&DNW					15	3	12	5	0.000300001	0.0153787	0.0133331	0.682728	0.00145243	0.0623985	0.000342279	0.031759	MIS30		0.00207	0.172073	0.00339	0.213103			0.000300001	0.0429365	0.000300001	0.0153787	DNV
BICD2	17208	BICD2	0	CH&DNW					10	1	9	4	6.82326e-05	0.00774093	0.230316	1	0.000576809	0.0263331	6.82326e-05	0.00774093	MIS MIS30		0.185	1	0.00699	0.346287			0.00545223	0.000505458	0.000505458	0.023532	DNV
C20orf27	15873	C20orf27	0	CH&DNW					3	0	3	3	0.000185711	0.0100994	1	1	0.104522	1	0.000252575	0.0246664	MIS30		1	1	1	1			0.0135869	0.000185711	0.000185711	0.0100994	DNV
CBLL1	21225	CBLL1	0	CH&DNW					7	1	6	1	6.16018e-05	0.00463138	0.0738975	1	6.16018e-05	0.00463138	0.0163103	0.610528	MIS		0.189	1	0.00209	0.14802			0.00122914	0.0011445	0.0011445	0.0451117	DNV
CBX5	1555	CBX5	0	CH&DNW					4	0	4	3	0.000103727	0.0114925	1	1	0.00285368	0.112886	0.000103727	0.0114925	MIS30		1	1	0.00116	0.0968378			0.000608686	0.000554543	0.000554543	0.0253764	DNV
CDC42BPB	1738	CDC42BPB	0	CH&DNW		Coe253			15	4	11	4	0.000222055	0.0108151	0.000833129	0.0646904	0.000222055	0.0108151	0.00199647	0.136034	MIS		0.0155	0.762103	0.0192	0.637336			0.000698151	0.0457488	0.000698151	0.0299742	DNV
CDK8	1779	CDK8	0	CH&DNW				DDD285	6	0	6	3	0.000242282	0.0199283	1	1	0.00104078	0.0458573	0.000242282	0.0239076	MIS MIS30		1	1	0.00118	0.09809			0.0349178	0.000409995	0.000409995	0.0199283	DNV
CPSF7	30098	CPSF7	0	CH&DNW					8	1	7	0	2.11156e-05	0.00148379	0.153771	1	0.000846358	0.0379979	1	1	MIS		0.177	1	0.00145	0.114702			0.00326147	2.11156e-05	2.11156e-05	0.00148379	DNV
DPYSL5	20637	DPYSL5	0	CH&DNW					8	0	8	2	9.12931e-06	0.000699119	1	1	0.00102977	0.045798	0.0507239	1	MIS		1	1	0.00106	0.0908082			0.00389384	9.12931e-06	9.12931e-06	0.000699119	DNV
EGLN2	14660	EGLN2	0	CH&DNW		Coe253			7	0	7	0	2.15599e-06	0.000240279	1	1	2.15599e-06	0.000240279	1	1	MIS		1	1	0.00149	0.116923			0.00510655	0.000337576	0.000337576	0.0168	DNV
EIF4G2	3297	EIF4G2	0	CH&DNW					12	2	10	4	1.11817e-05	0.00112686	0.0258541	1	1.11817e-05	0.00112686	4.55198e-05	0.00542401	MIS MIS30		1	1	1	1			9.51727e-05	7.64844e-05	7.64844e-05	0.00474943	DNV
EXT1	3512	EXT1	0	CH&DNW					7	3	4	2	0.000529443	0.0438028	0.000529443	0.0438028	0.0288813	0.745483	0.0104275	0.464844	LGD		0.00504	0.349381	0.192	1			0.00128964	0.227116	0.00128964	0.0498892	DNV
EZH2	3527	EZH2	0	CH&DNW					9	1	8	1	3.1159e-06	0.000331651	0.116775	1	3.1159e-06	0.000331651	0.138729	1	MIS		0.432	1	0.00122	0.100142			0.000644169	0.00124449	0.000644169	0.0282381	DNV
FGFR1	3688	FGFR1	0	CH&DNW					8	0	8	4	2.34548e-05	0.00227884	1	1	2.34548e-05	0.00227884	3.88948e-05	0.00478507	MIS MIS30		1	1	0.00447	0.261769			0.00689846	0.00011783	0.00011783	0.00680224	DNV
HDAC2	4853	HDAC2	0	CH&DNW					6	0	6	3	2.73582e-05	0.00198915	1	1	2.73582e-05	0.00255621	0.000320294	0.029893	MIS MIS30		1	1	0.0012	0.0993316			0.00208574	2.98977e-05	2.98977e-05	0.00198915	DNV
HIST1H2AC	4733	H2AC6	1	CH&DNW		Coe253			5	0	5	3	3.71716e-05	0.00460296	1	1	0.000287823	0.0137358	3.71716e-05	0.00460296	MIS MIS30		1	1	0.000621	0.0580132			9.22232e-05	0.00026015	9.22232e-05	0.00558159	DNV
KAT8	17933	KAT8	0	CH&DNW					6	0	6	2	0.00021324	0.0104936	1	1	0.00021324	0.0104936	0.00134872	0.0986594	MIS		1	1	0.00207	0.14767			0.0253208	0.000661488	0.000661488	0.0286806	DNV
KCNC1	6233	KCNC1	0	CH&DNW		Coe253			7	0	7	0	2.51381e-06	0.000273717	1	1	2.51381e-06	0.000273717	1	1	MIS		1	1	0.00962	0.429898			0.0505068	0.00039385	0.00039385	0.0191933	DNV
KIAA0100	28960	KIAA0100	0	CH&DNW					13	3	10	5	9.51502e-05	0.00574022	0.129689	1	0.420684	1	0.000318367	0.029893	MIS30		0.0319	1	0.0904	1			0.0259838	9.51502e-05	9.51502e-05	0.00574022	DNV
KIF2A	6318	KIF2A	0	CH&DNW					8	1	7	1	0.000295605	0.0140078	0.169248	1	0.000295605	0.0140078	0.15235	1	MIS		0.275	1	0.000811	0.0729826			0.00184024	0.00123055	0.00123055	0.0478995	DNV
KIF5C	6325	KIF5C	0	CH&DNW		Coe253		DDD285	5	0	5	5	7.24638e-07	6.81042e-05	1	1	0.174191	1	0.000482809	0.0417685	MIS30		1	1	0.0561	1			0.00825921	7.24638e-07	7.24638e-07	6.81042e-05	DNV
LMBRD2	25287	LMBRD2	0	CH&DNW					5	1	4	3	0.00018001	0.00984649	0.123419	1	0.0106212	0.35053	0.0001905	0.0196153	MIS30		0.236	1	0.0775	1			0.0589874	0.00018001	0.00018001	0.00984649	DNV
MFN2	16877	MFN2	0	CH&DNW				DDD28-novel	8	0	8	5	4.6086e-06	0.000374314	1	1	0.0348517	0.790779	0.000299761	0.0286832	MIS30		1	1	0.00251	0.171572			0.00533059	4.6086e-06	4.6086e-06	0.000374314	DNV
MMGT1	28100	MMGT1	0	CH&DNW				DDD28-novel	3	0	3	3	2.63408e-06	0.000329478	1	1	0.00273435	0.109386	2.63408e-06	0.000524045	MIS30		1	1	0.00592	0.310531			0.00839431	3.95121e-06	3.95121e-06	0.000329478	DNV
PAK1	8590	PAK1	0	CH&DNW					6	1	5	0	0.000427467	0.0196097	0.0835595	1	0.000427467	0.0196097	1	1	MIS		0.264	1	0.0151	0.551642			0.013054	0.000510133	0.000510133	0.0236909	DNV
PAPOLG	14982	PAPOLG	0	CH&DNW		Coe253			8	0	8	5	1.74464e-06	0.000367925	1	1	9.87184e-05	0.00599247	1.74464e-06	0.000367925	MIS MIS30		1	1	0.000529	0.050624			0.00536964	0.000636403	0.000636403	0.0279646	DNV
PCBP2	8648	PCBP2	0	CH&DNW					7	3	4	2	1.23535e-05	0.00148899	1.23535e-05	0.00148899	0.000229772	0.0111053	0.000494987	0.0424345	LGD MIS		0.00102	0.0976115	0.024	0.701474			0.000111432	0.0489575	0.000111432	0.0065334	DNV
PIK3R1	8979	PIK3R1	0	CH&DNW				DDD285	12	4	8	2	1.17396e-05	0.000872937	0.000149383	0.0128646	0.000976075	0.0435123	0.022398	0.740579	LGD MIS		0.00061	0.0633174	0.000741	0.0679296			1.17396e-05	2.71016e-05	1.17396e-05	0.000872937	DNV
RAC3	9803	RAC3	0	CH&DNW					4	0	4	3	0.000361152	0.0177846	1	1	0.0382809	0.855271	0.000488519	0.0420703	MIS30		1	1	0.00609	0.316068			0.0159006	0.000361152	0.000361152	0.0177846	DNV
SCN3A	10590	SCN3A	0	CH&DNW					12	1	11	4	0.000268222	0.0139016	0.358972	1	0.00168511	0.0719054	0.00044783	0.0392609	MIS30		0.619	1	0.0124	0.494437			0.00312663	0.000268222	0.000268222	0.0139016	DNV
SF3B1	10768	SF3B1	0	CH&DNW		Coe253			10	0	10	3	3.99122e-05	0.0034062	1	1	3.99122e-05	0.0034062	0.00339173	0.205302	MIS		1	1	0.00213	0.149772			0.00250816	0.000940463	0.000940463	0.0385261	DNV
SMARCB1	11103	SMARCB1	0	CH&DNW				DDD285	5	0	5	2	0.000295741	0.0140078	1	1	0.000295741	0.0140078	0.00345956	0.206766	MIS		1	1	0.0101	0.437399			0.000848721	0.0106137	0.000848721	0.0353075	DNV
SOS1	11187	SOS1	0	CH&DNW					11	1	10	0	2.3968e-05	0.00165936	0.265643	1	0.000123785	0.00702168	1	1	MIS		0.402	1	0.00145	0.114702			0.0123487	2.3968e-05	2.3968e-05	0.00165936	DNV
SPOP	11254	SPOP	0	CH&DNW					7	1	6	1	8.31528e-06	0.00064392	0.15235	1	0.00112239	0.0489971	0.138729	1	MIS		0.133	1	0.000798	0.0721436			7.46534e-05	8.31528e-06	8.31528e-06	0.00064392	DNV
STAG1	11354	STAG1	0	CH&DNW					13	4	9	5	1.56544e-06	0.000176237	0.000149383	0.0128646	6.74716e-05	0.00495471	1.56544e-06	0.000337032	LGD MIS MIS30		0.016	0.775032	0.0034	0.213103			2.06652e-06	4.12837e-05	2.06652e-06	0.000176237	DNV
STAG2	11355	STAG2	0	CH&DNW				DDD285	8	5	3	1	2.53701e-05	0.00174357	5.23379e-05	0.00486076	0.469107	1	0.29463	1	LGD		0.0023	0.188006	0.564	1			2.53701e-05	0.100579	2.53701e-05	0.00174357	DNV
STX1B	18539	STX1B	0	CH&DNW					5	0	5	1	1.15739e-05	0.0011541	1	1	1.15739e-05	0.0011541	0.0320298	0.904377	MIS		1	1	0.00379	0.228776			0.0155058	9.58308e-05	9.58308e-05	0.00576275	DNV
TBR1	11590	TBR1	0	CH&DNW		Coe253	ASC102		10	3	7	1	0.000185652	0.00942992	0.000302386	0.0254623	0.000185652	0.00942992	0.0683642	1	LGD MIS		0.00166	0.146693	0.0146	0.54453			0.0004565	0.00327818	0.0004565	0.0215948	DNV
TEX10	25988	TEX10	0	CH&DNW					7	0	7	3	0.000427358	0.0381921	1	1	0.00803056	0.274139	0.000427358	0.0381921	MIS30		1	1	0.00637	0.323748			0.0336462	0.00107415	0.00107415	0.0430626	DNV
TFAP2A	11742	TFAP2A	0	CH&DNW					4	0	4	1	0.000210247	0.0104276	1	1	0.000210247	0.0104276	0.0241198	0.774533	MIS		1	1	0.0785	1			0.0868873	0.00053601	0.00053601	0.0247091	DNV
U2AF2	23156	U2AF2	0	CH&DNW		Coe253		DDD28-novel	7	0	7	5	2.8972e-06	0.000554448	1	1	0.00246998	0.102623	2.8972e-06	0.000554448	MIS30		1	1	0.00317	0.203232			0.0035025	2.085e-05	2.085e-05	0.00147063	DNV
VAMP2	12643	VAMP2	0	CH&DNW		Coe253		DDD285	5	1	4	1	5.58461e-06	0.000444379	0.0468585	1	0.000191946	0.00964616	0.00200325	0.136034	MIS		0.038	1	0.000538	0.0509878			5.58461e-06	3.43295e-05	5.58461e-06	0.000444379	DNV
XPO1	12825	XPO1	0	CH&DNW					10	1	9	4	0.000458291	0.0215948	0.282694	1	0.000591945	0.0269591	0.000911248	0.0710473	MIS		0.36	1	0.000753	0.0687086			0.000458291	0.00122922	0.000458291	0.0215948	DNV
YY1	12856	YY1	0	CH&DNW				DDD285	7	2	5	1	2.56065e-05	0.0024502	0.00069201	0.0550875	2.56065e-05	0.0024502	0.0222348	0.73647	MIS		0.00822	0.488677	0.0178	0.607305			0.000105443	0.000163227	0.000105443	0.00624934	DNV
ZMYND8	9397	ZMYND8	0	CH&DNW			ASC31-novel		11	4	7	5	0.000255789	0.0132939	0.00528296	0.321836	0.252761	1	0.000367525	0.0336383	MIS30		0.000683	0.0694254	0.0712	1			0.000255789	0.020857	0.000255789	0.0132939	DNV
ARF3	654	ARF3	0	CH&DR					5	0	5	3	0.000299761	0.0141276	1	1	0.000299761	0.0141276	0.000457282	0.0397416	MIS MIS30		1	1	0.000309	0.0324169	MIS		0.00169227	0.00321319	0.00169227	0.0615382
CNKSR2	19701	CNKSR2	0	CH&DR		Coe124		DDD285	6	5	1	0	9.8696e-06	0.0012466	9.8696e-06	0.0012466	0.840781	1	1	1	LGD		3.49e-05	0.00489049	0.914	1	LGD		0.00425148	NA	0.00425148	0.119691
CSDE1	29905	CSDE1	0	CH&DR					7	5	2	0	5.03242e-07	7.81509e-05	5.03242e-07	7.81509e-05	0.312917	1	1	1	LGD		0.000154	0.0193665	0.631	1	LGD		0.00131969	0.973555	0.00131969	0.0507377
GLI3	4319	GLI3	0	CH&DR					8	6	2	0	1.68e-06	0.000265792	1.471e-05	0.00163939	0.95637	1	1	1	LGD		1.68e-06	0.000265792	0.974	1	LGD		0.00308001	0.967854	0.00308001	0.095992
NR3C2	7979	NR3C2	0	CH&DR			ASC102		7	5	2	0	1.40658e-05	0.00159575	1.40658e-05	0.00159575	0.726261	1	1	1	LGD		4.49e-05	0.00620316	0.722	1	LGD		0.00448663	0.195309	0.00448663	0.124157
PDE4D	8783	PDE4D	0	CH&DR					8	0	8	1	0.000443	0.044091	1	1	0.00108579	0.047619	0.133655	1	MIS		1	1	0.000443	0.044091	MIS		0.0707973	0.00597705	0.00597705	0.152366
SF3B2	10769	SF3B2	0	CH&DR					10	0	10	2	2.14814e-06	0.000240279	1	1	2.14814e-06	0.000240279	0.0319382	0.904377	MIS		1	1	0.000507	0.0489967	MIS		0.00812781	0.00448218	0.00448218	0.124157
SKI	10896	SKI	0	CH&DR			ASC102	DDD285	5	4	1	0	2.01e-06	0.000312954	3.61892e-05	0.0034282	0.79692	1	1	1	LGD		2.01e-06	0.000312954	0.906	1	LGD		0.0180464	NA	0.0180464	0.305307
SRCAP	16974	SRCAP	0	CH&DR		Coe124		DDD285	15	8	7	0	1.29e-06	0.00020575	3.34663e-06	0.000476731	0.661974	1	1	1	LGD		1.29e-06	0.00020575	0.868	1	LGD		0.024561	0.881648	0.024561	0.367768
ZNF483	23384	ZNF483	0	CH&DR					8	0	8	1	2.73889e-05	0.00255621	1	1	2.73889e-05	0.00255621	0.0082719	0.395229	MIS		1	1	0.000419	0.0421535	MIS		0.00480946	0.00202779	0.00202779	0.0704015
CDC42	1736	CDC42	0	DR&DNW					5	0	5	0	2.9775e-05	0.00198804	1	1	0.0146329	0.451522	1	1			1	1	0.000141	0.0166635	MIS		0.000222295	2.9775e-05	2.9775e-05	0.00198804	DNV
CSMD1	14026	CSMD1	0	DR&DNW					28	3	25	3	5.47e-06	0.000993615	0.677365	1	0.59851	1	0.331559	1			0.0435	1	5.47e-06	0.000993615	MIS		0.000236505	0.000183639	0.000183639	0.0100158	DNV
FXYD5	4029	FXYD5	0	DR&DNW					3	3	0	0	0.000113	0.014681	0.0029769	0.195157	1	1	1	1			0.000113	0.014681	1	1	LGD		0.00107939	NA	0.00107939	0.0430885	DNV
GALNTL5	21725	GALNTL5	0	DR&DNW					9	1	8	0	1.64e-05	0.00196433	0.545938	1	0.204674	1	1	1			0.234	1	1.64e-05	0.00263717	MIS		9.1174e-05	2.92106e-05	2.92106e-05	0.00196433	DNV
HIST1H1C	4716	H1-2	1	DR&DNW					6	0	6	0	3.8858e-05	0.00252268	1	1	0.029467	0.752402	1	1			1	1	0.000149	0.0173993	MIS		3.8858e-05	0.000941252	3.8858e-05	0.00252268	DNV
HIST1H1D	4717	H1-3	1	DR&DNW					6	0	6	0	2.67928e-05	0.00182795	1	1	0.0713289	1	1	1			1	1	8.84e-05	0.0110461	MIS		2.67928e-05	0.000124916	2.67928e-05	0.00182795	DNV
KCNA1	6218	KCNA1	0	DR&DNW					7	3	4	0	2.61e-05	0.00371036	0.00181369	0.128217	0.273363	1	1	1			2.61e-05	0.00371036	0.13	1	LGD		0.000646122	0.116954	0.000646122	0.0282577	DNV
KIAA1551	25559	RESF1	1	DR&DNW					11	5	6	0	9.14e-06	0.00131844	0.010678	0.58639	0.967585	1	1	1			9.14e-06	0.00131844	0.183	1	LGD		0.000212674	0.145716	0.000212674	0.0113681	DNV
KLHL25	25732	KLHL25	0	DR&DNW					10	0	10	1	0.000159	0.0182413	1	1	0.00171561	0.0730428	0.0291831	0.854565			1	1	0.000159	0.0182413	MIS		0.000489404	0.00143003	0.000489404	0.0229342	DNV
MTIF2	7441	MTIF2	0	DR&DNW					9	1	8	2	0.000216341	0.0115312	0.333188	1	0.00816754	0.278313	0.0987307	1			0.221	1	0.000275	0.0293204	MIS		0.000216341	0.000494018	0.000216341	0.0115312	DNV
MYO1E	7599	MYO1E	0	DR&DNW		Coe253			12	1	11	5	1.11004e-05	0.000836408	0.447438	1	0.00255195	0.105797	0.00159648	0.11371			0.417	1	0.000377	0.0381236	MIS		0.00110319	1.11004e-05	1.11004e-05	0.000836408	DNV
NPVF	13782	NPVF	0	DR&DNW					7	1	6	0	7.2598e-07	6.81042e-05	0.17757	1	0.00340374	0.126694	1	1			0.0368	1	5.93e-06	0.0010516	MIS		7.2598e-07	6.69693e-06	7.2598e-07	6.81042e-05	DNV
NTRK2	8032	NTRK2	0	DR&DNW					10	0	10	3	0.0002	0.0127418	1	1	0.00477415	0.174616	0.0120891	0.510113			1	1	0.0002	0.0222932	MIS		0.00537671	0.000243127	0.000243127	0.0127418	DNV
NUDCD2	30535	NUDCD2	0	DR&DNW					6	1	5	1	1.2585e-05	0.00092596	0.167853	1	0.00576451	0.207238	0.141614	1			0.112	1	0.000185	0.020739	MIS		1.2585e-05	0.00020934	1.2585e-05	0.00092596	DNV
PNLIPRP2	9157	PNLIPRP2	0	DR&DNW					7	0	7	0	7.24e-05	0.00929611	1	1	1	1	1	1			1	1	7.24e-05	0.00929611	MIS		0.00311951	0.000601765	0.000601765	0.0269459	DNV
PRPF8	17340	PRPF8	0	DR&DNW				DDD28-novel	24	4	20	7	7.68266e-06	0.000600592	0.10267	1	0.0343406	0.786721	0.00179313	0.12536			0.00391	0.286218	9.75e-05	0.012106	MIS		1.04437e-05	7.68266e-06	7.68266e-06	0.000600592	DNV
PTCHD1	26392	PTCHD1	0	DR&DNW		Coe253			4	3	1	0	0.000173	0.0214805	0.0240262	1	0.997937	1	1	1			0.000173	0.0214805	0.913	1	LGD		0.000541547	NA	0.000541547	0.0248423	DNV
PTPRD	9668	PTPRD	0	DR&DNW					12	5	7	4	0.000129	0.0165407	0.00292413	0.193708	0.556146	1	0.0164346	0.610528			0.000129	0.0165407	0.277	1	LGD		0.000707572	0.206323	0.000707572	0.0303093	DNV
RAC1	9801	RAC1	0	DR&DNW		Coe124		DDD285	8	1	7	3	8.38514e-07	7.69247e-05	0.456633	1	0.301451	1	0.035867	0.958444			0.0714	1	3.39e-06	0.00064568	MIS		8.38514e-07	3.94944e-06	8.38514e-07	7.69247e-05	DNV
RAF1	9829	RAF1	0	DR&DNW					10	0	10	3	1.53205e-05	0.00110982	1	1	0.00255993	0.105896	0.0122626	0.511733			1	1	2.35e-05	0.0036301	MIS		0.000263406	1.53205e-05	1.53205e-05	0.00110982	DNV
RYR2	10484	RYR2	0	DR&DNW		Coe253			30	1	29	7	2.24e-05	0.00348764	0.956993	1	0.102073	1	0.0671411	1			0.986	1	2.24e-05	0.00348764	MIS		0.00901928	8.68166e-05	8.68166e-05	0.00527137	DNV
SULT6B1	33433	SULT6B1	0	DR&DNW					7	0	7	0	4.93e-06	0.000872937	1	1	0.0251946	0.688797	1	1			1	1	4.93e-06	0.000912422	MIS		0.000133714	1.17713e-05	1.17713e-05	0.000872937	DNV
TAB2	17075	TAB2	0	DR&DNW		Coe253		DDD285	10	6	4	0	6.43e-07	8.16307e-05	0.00253158	0.169482	0.999084	1	1	1			6.43e-07	0.000106003	0.0871	1	LGD		9.04977e-07	0.230865	9.04977e-07	8.16307e-05	DNV
WFS1	12762	WFS1	0	DR&DNW					13	1	12	2	5.26605e-06	0.000424041	0.612523	1	0.211304	1	0.00977996	0.446485			0.108	1	0.000155	0.017887	MIS		0.000162612	5.26605e-06	5.26605e-06	0.000424041	DNV
ADARB1	226	ADARB1	0	CH					5	0	5	0	0.000305869	0.0143796	1	1	0.000305869	0.0143796	1	1	MIS		1	1	0.0872	1			0.146609	0.334971	0.146609	0.873975
AGO3	18421	AGO3	0	CH		Coe253			6	1	5	3	0.00040576	0.0366073	0.198685	1	0.028238	0.735896	0.00040576	0.0366073	MIS30		0.286	1	0.098	1			0.0235644	0.0281516	0.0235644	0.3615
AKT3	393	AKT3	0	CH					6	0	6	3	0.000320294	0.015095	1	1	0.000322679	0.015095	0.000320294	0.029893	MIS MIS30		1	1	0.000986	0.0863542			0.00435041	0.00152414	0.00152414	0.0567801
AMIGO1	20824	AMIGO1	0	CH					6	0	6	0	5.86392e-07	7.07629e-05	1	1	5.86392e-07	7.07629e-05	1	1	MIS		1	1	0.00387	0.232176			0.0256398	0.0063488	0.0063488	0.15946
ANKRD17	23575	ANKRD17	0	CH					11	4	7	2	0.000553086	0.0453626	0.000553086	0.0453626	0.0385786	0.859895	0.0239435	0.774533	LGD		0.00808	0.486238	0.453	1			0.0155251	0.208874	0.0155251	0.283073
AP1G1	555	AP1G1	0	CH					8	2	6	4	4.78262e-06	0.000879724	0.00691722	0.408267	0.000226241	0.0109907	4.78262e-06	0.000879724	MIS MIS30		0.087	1	0.0209	0.663457			0.00578364	0.00398774	0.00398774	0.114226
ARCN1	649	ARCN1	0	CH					3	3	0	0	8.26703e-06	0.00108019	8.26703e-06	0.00108019	1	1	1	1	LGD		0.00446	0.319329	1	1			0.0289967	NA	0.0289967	0.40509
ARIH1	689	ARIH1	0	CH					5	1	4	2	0.00021262	0.0104904	0.0441357	1	0.00021262	0.0104904	0.000505377	0.0431301	MIS		0.266	1	0.0664	1			0.03527	0.031454	0.031454	0.419133
CA10	1369	CA10	0	CH					4	0	4	3	0.000279533	0.0271592	1	1	0.99703	1	0.000279533	0.0271592	MIS30		1	1	0.0128	0.505252			0.0429594	0.0229633	0.0229633	0.355476
CDKN2AIP	24325	CDKN2AIP	0	CH					4	3	1	0	0.000326411	0.0273636	0.000326411	0.0273636	0.677833	1	1	1	LGD		0.000695	0.070281	0.777	1			0.0096969	NA	0.0096969	0.208594
CLASP1	17088	CLASP1	0	CH		Coe253			12	2	10	3	5.08547e-05	0.00403135	0.0324683	1	5.08547e-05	0.00403135	0.00226573	0.149051	MIS		0.275	1	0.00621	0.319758			0.00130707	0.0142111	0.00130707	0.0503556
COL3A1	2201	COL3A1	0	CH					9	1	8	0	0.000805514	0.0364231	0.254468	1	0.000805514	0.0364231	1	1	MIS		0.816	1	0.0302	0.789951			0.0532482	0.0755008	0.0532482	0.547121
CSE1L	2431	CSE1L	0	CH					6	0	6	0	0.000237336	0.0114126	1	1	0.000237336	0.0114126	1	1	MIS		1	1	0.0256	0.727856			0.150067	0.060476	0.060476	0.585475
CTR9	16850	CTR9	0	CH					9	2	7	4	0.000240009	0.0238073	0.0677856	1	0.0248473	0.683246	0.000240009	0.0238073	MIS30		0.0489	1	0.0368	0.862536			0.0162115	0.0251864	0.0162115	0.288304
CXXC1	24343	CXXC1	0	CH					6	0	6	3	6.09782e-06	0.00104685	1	1	2.71337e-05	0.00255621	6.09782e-06	0.00104685	MIS MIS30		1	1	0.0581	1			0.100908	0.0467306	0.0467306	0.514229
DDB1	2717	DDB1	0	CH					7	0	7	5	5.23379e-05	0.00612095	1	1	0.00459681	0.168781	5.23379e-05	0.00612095	MIS30		1	1	0.0552	1			0.0733916	0.0248742	0.0248742	0.370833
DICER1	17098	DICER1	0	CH					9	1	8	5	1.03136e-05	0.00158862	0.352485	1	0.0235905	0.654387	1.03136e-05	0.00158862	MIS30		0.517	1	0.107	1			0.197598	0.0306557	0.0306557	0.413017
ENOX1	25474	ENOX1	0	CH					4	0	4	3	2.97857e-05	0.00383891	1	1	0.00275112	0.109732	2.97857e-05	0.00383891	MIS30		1	1	0.121	1			0.209323	0.135898	0.135898	0.847394
FBXO28	29046	FBXO28	0	CH					3	3	0	0	0.00019932	0.0170874	0.00019932	0.0170874	1	1	1	1	LGD		0.00179	0.152018	1	1			0.00268071	NA	0.00268071	0.086567
FRMD5	28214	FRMD5	0	CH					5	0	5	3	0.000125561	0.0137508	1	1	0.00173449	0.0736809	0.000125561	0.0137508	MIS30		1	1	0.0224	0.680253			0.0602746	0.0343413	0.0343413	0.440321
G3BP2	30291	G3BP2	0	CH					8	1	7	0	2.97918e-05	0.00269472	0.107088	1	2.97918e-05	0.00269472	1	1	MIS		0.217	1	0.000541	0.0510257			0.00639876	0.0346119	0.00639876	0.159858
GLRA1	4326	GLRA1	0	CH					5	0	5	0	0.000314159	0.0147328	1	1	0.000314159	0.0147328	1	1	MIS		1	1	0.0104	0.447428			0.0195648	0.00227306	0.00227306	0.0771196
GLYR1	24434	GLYR1	0	CH					5	3	2	1	0.000302386	0.0254623	0.000302386	0.0254623	0.204689	1	0.0731202	1	LGD		0.000675	0.0690717	0.495	1			0.00187184	0.433523	0.00187184	0.0666402
GPHN	15465	GPHN	0	CH					6	0	6	1	0.00104078	0.0458573	1	1	0.00104078	0.0458573	0.161545	1	MIS		1	1	0.0209	0.663457			0.0913601	0.0913436	0.0913436	0.721411
HNRNPD	5036	HNRNPD	0	CH		Coe253		DDD28-novel	3	3	0	0	1.05626e-05	0.00131657	1.05626e-05	0.00131657	1	1	1	1	LGD		0.000812	0.080862	1	1			0.0154773	NA	0.0154773	0.282751
IDE	5381	IDE	0	CH					8	0	8	0	0.000367897	0.0170004	1	1	0.000367897	0.0170004	1	1	MIS		1	1	0.00302	0.196825			0.0265226	0.0238207	0.0238207	0.363358
IFIH1	18873	IFIH1	0	CH					8	0	8	4	0.000284249	0.0274225	1	1	0.00664317	0.233509	0.000284249	0.0274225	MIS30		1	1	0.00327	0.208282			0.0198236	0.00663204	0.00663204	0.163429
ILF2	6037	ILF2	0	CH					3	3	0	0	1.36263e-05	0.00156405	1.36263e-05	0.00156405	1	1	1	1	LGD		0.00823	0.488677	1	1			0.031239	NA	0.031239	0.417454
IZUMO1	28539	IZUMO1	0	CH					3	0	3	3	1.47819e-06	0.000321907	1	1	0.385799	1	1.47819e-06	0.000321907	MIS30		1	1	0.102	1			0.166581	0.0257902	0.0257902	0.379496
LMNB2	6638	LMNB2	0	CH					6	0	6	4	0.000378881	0.0345109	1	1	0.17962	1	0.000378881	0.0345109	MIS30		1	1	0.0512	0.99153			0.143287	0.0296021	0.0296021	0.407181
LRP10	14553	LRP10	0	CH					9	2	7	4	1.74777e-06	0.000367925	0.105587	1	0.251512	1	1.74777e-06	0.000367925	MIS30		0.01	0.568638	0.0101	0.437399			0.00327338	0.00189216	0.00189216	0.067236
MAP3K12	6851	MAP3K12	0	CH					7	1	6	3	0.000590327	0.0494882	0.161545	1	0.0033077	0.1235	0.000590327	0.0494882	MIS30		0.257	1	0.0478	0.959816			0.0690068	0.0780902	0.0690068	0.626066
MAST3	19036	MAST3	0	CH					10	0	10	5	0.000209377	0.0211003	1	1	0.0203379	0.572545	0.000209377	0.0211003	MIS30		1	1	0.0164	0.5818			0.119161	0.0185808	0.0185808	0.310154
MCM6	6949	MCM6	0	CH					6	0	6	2	2.71337e-05	0.00255621	1	1	2.71337e-05	0.00255621	0.00737867	0.365003	MIS		1	1	0.027	0.751328			0.0634222	0.00297228	0.00297228	0.0934104
MEF2D	6997	MEF2D	0	CH					4	0	4	3	0.000146492	0.0156804	1	1	0.0103738	0.345417	0.000146492	0.0156804	MIS30		1	1	0.0822	1			0.145013	0.244815	0.145013	0.871397
NIPBL	28862	NIPBL	0	CH					15	3	12	2	0.000451925	0.0206816	0.0141384	0.715586	0.000451925	0.0206816	0.0478141	1	MIS		0.0763	1	0.0312	0.807496			0.0102739	0.0627451	0.0102739	0.216339
PAFAH1B1	8574	PAFAH1B1	0	CH					3	0	3	3	0.000146492	0.0156804	1	1	0.0531951	1	0.000146492	0.0156804	MIS30		1	1	0.103	1			0.0709244	0.0317442	0.0317442	0.421205
PAPSS2	8604	PAPSS2	0	CH					5	0	5	3	0.00019932	0.0141276	1	1	0.000299761	0.0141276	0.00019932	0.0204126	MIS MIS30		1	1	0.0374	0.871141			0.0823754	0.130581	0.0823754	0.685378
PFKM	8877	PFKM	0	CH					6	0	6	2	0.000237336	0.0114126	1	1	0.000237336	0.0114126	0.0183032	0.659264	MIS		1	1	0.0395	0.890702			0.135903	0.152748	0.135903	0.847394
PHC3	15682	PHC3	0	CH					6	0	6	0	0.00104078	0.0458573	1	1	0.00104078	0.0458573	1	1	MIS		1	1	0.0364	0.861393			0.359428	0.0921329	0.0921329	0.722658
PIK3R2	8980	PIK3R2	0	CH				DDD285	8	0	8	3	9.87184e-05	0.00599247	1	1	9.87184e-05	0.00599247	0.000217745	0.0218275	MIS MIS30		1	1	0.00275	0.183502			0.0417861	0.00150694	0.00150694	0.0565463
PPIP5K2	29035	PPIP5K2	0	CH					6	0	6	0	0.00108099	0.0475186	1	1	0.00108099	0.0475186	1	1	MIS		1	1	0.0821	1			0.280695	0.259529	0.259529	1
PPM1B	9276	PPM1B	0	CH					4	0	4	0	0.000219854	0.010789	1	1	0.000219854	0.010789	1	1	MIS		1	1	0.0344	0.845688			0.0772523	0.103774	0.0772523	0.661669
PPP2R2B	9305	PPP2R2B	0	CH					5	0	5	3	0.000449679	0.0392609	1	1	0.00650611	0.229117	0.000449679	0.0392609	MIS30		1	1	0.0121	0.48643			0.0689209	0.0190654	0.0190654	0.312338
PRPF18	17351	PRPF18	0	CH		Coe253			5	0	5	0	1.1088e-05	0.00112338	1	1	1.1088e-05	0.00112338	1	1	MIS		1	1	0.00241	0.165893			0.00872267	0.0147366	0.00872267	0.194134
PSMB2	9539	PSMB2	0	CH					3	0	3	3	0.000252575	0.0246664	1	1	0.0189411	0.560327	0.000252575	0.0246664	MIS30		1	1	0.0285	0.77119			0.032142	0.00298947	0.00298947	0.0937934
PTPRT	9682	PTPRT	0	CH					12	0	12	6	0.000307002	0.0290823	1	1	0.0128252	0.400305	0.000307002	0.0290823	MIS30		1	1	0.00305	0.196825			0.0294713	0.0157787	0.0157787	0.284223
RAB5C	9785	RAB5C	0	CH					4	0	4	2	0.000354241	0.0164901	1	1	0.000354241	0.0164901	0.00113468	0.0846364	MIS		1	1	0.00787	0.373835			0.0145189	0.00615655	0.00615655	0.155254
RBM14	14219	RBM14	0	CH					7	0	7	0	4.27222e-05	0.0035657	1	1	4.27222e-05	0.0035657	1	1	MIS		1	1	0.022	0.680253			0.200603	0.106765	0.106765	0.767436
RNF20	10062	RNF20	0	CH					5	0	5	4	3.55349e-05	0.00445014	1	1	0.113386	1	3.55349e-05	0.00445014	MIS30		1	1	0.144	1			0.0763037	0.0172974	0.0172974	0.299387
RTF1	28996	RTF1	0	CH					5	0	5	3	6.23522e-06	0.00105475	1	1	1.14101e-05	0.00114379	6.23522e-06	0.00105475	MIS MIS30		1	1	0.0254	0.726381			0.0511211	0.0669374	0.0511211	0.53514
SMARCE1	11109	SMARCE1	0	CH					4	1	3	3	4.53255e-05	0.00542401	0.119734	1	0.0557769	1	4.53255e-05	0.00542401	MIS30		0.154	1	0.119	1			0.033347	0.0271523	0.0271523	0.387991
SNRNP200	30859	SNRNP200	0	CH					16	0	16	1	2.01158e-05	0.0019645	1	1	2.01158e-05	0.0019645	0.527675	1	MIS		1	1	0.00132	0.10613			0.06728	0.0104196	0.0104196	0.218428
SRSF11	10782	SRSF11	0	CH		Coe253			4	3	1	0	7.39786e-05	0.00670621	7.39786e-05	0.00670621	0.426176	1	1	1	LGD		0.00254	0.20422	0.775	1			0.015431	NA	0.015431	0.282243
SUPT6H	11470	SUPT6H	0	CH					10	0	10	6	0.000123708	0.0136266	1	1	0.0180134	0.544308	0.000123708	0.0136266	MIS30		1	1	0.0351	0.849065			0.171601	0.150761	0.150761	0.882549
TFAP2B	11743	TFAP2B	0	CH					4	0	4	1	0.000210247	0.0104276	1	1	0.000210247	0.0104276	0.0194416	0.683378	MIS		1	1	0.0839	1			0.189271	0.129605	0.129605	0.833901
THUMPD3	24493	THUMPD3	0	CH					6	0	6	2	0.00112239	0.0489971	1	1	0.00112239	0.0489971	0.00719245	0.356723	MIS		1	1	0.00163	0.124425			0.00927312	0.00431797	0.00431797	0.121158
TM9SF4	30797	TM9SF4	0	CH			ASC31-novel		7	0	7	3	0.000162289	0.00847033	1	1	0.000162289	0.00847033	0.00206149	0.138993	MIS		1	1	0.00495	0.279613			0.0132261	0.00724468	0.00724468	0.173373
TNRC6A	11969	TNRC6A	0	CH					10	4	6	1	0.000245248	0.0208361	0.000245248	0.0208361	0.0240358	0.664792	0.123419	1	LGD		0.00196	0.164322	0.381	1			0.0346366	0.398587	0.0346366	0.442678
TRPC4	12336	TRPC4	0	CH					7	1	6	1	2.78115e-05	0.00258292	0.0685205	1	2.78115e-05	0.00258292	0.039634	1	MIS		0.246	1	0.0364	0.861393			0.0402765	0.0241917	0.0241917	0.364529
TUBGCP4	16691	TUBGCP4	0	CH					7	1	6	2	4.60225e-07	5.58937e-05	0.0419678	1	4.60225e-07	5.58937e-05	0.000437293	0.0388965	MIS		0.258	1	0.00862	0.398762			0.0133767	0.0277351	0.0133767	0.257408
YES1	12841	YES1	0	CH					4	0	4	3	4.43108e-05	0.00538148	1	1	0.00260901	0.106761	4.43108e-05	0.00538148	MIS30		1	1	0.0377	0.871141			0.102557	0.0832301	0.0832301	0.689037
ZBTB34	31446	ZBTB34	0	CH					6	1	5	3	2.21487e-06	0.000446415	0.108586	1	0.00690087	0.241671	2.21487e-06	0.000446415	MIS30		0.0906	1	0.0241	0.701474			0.00769361	0.0361734	0.00769361	0.179537
ZFAT	19899	ZFAT	0	CH					7	0	7	5	1.97859e-05	0.00269686	1	1	0.179466	1	1.97859e-05	0.00269686	MIS30		1	1	0.0604	1			0.174396	0.0227794	0.0227794	0.353504
ABCA5	35	ABCA5	0	DNW					8	0	8	2	6.56685e-05	0.00413447	1	1	0.320243	1	0.0799733	1			1	1	0.0215	0.671635			0.139241	6.56685e-05	6.56685e-05	0.00413447	DNV
ACOXL	25621	ACOXL	0	DNW					4	0	4	0	0.00016016	0.00891668	1	1	0.743207	1	1	1			1	1	0.0598	1			0.216613	0.00016016	0.00016016	0.00891668	DNV
ACTL6B	160	ACTL6B	0	DNW					6	0	6	0	0.000131236	0.00750686	1	1	0.00551011	0.200759	1	1			1	1	0.00265	0.179268			0.10718	0.000131236	0.000131236	0.00750686	DNV
ACVR2A	173	ACVR2A	0	DNW					5	0	5	1	0.000285647	0.0147234	1	1	0.00181054	0.0763975	0.131472	1			1	1	0.0077	0.372549			0.0246583	0.000285647	0.000285647	0.0147234	DNV
ADAM32	15479	ADAM32	0	DNW					5	0	5	0	1.4942e-05	0.0010866	1	1	0.152683	1	1	1			1	1	0.0154	0.560514			0.167991	1.4942e-05	1.4942e-05	0.0010866	DNV
AFF3	6473	AFF3	0	DNW				DDD285	10	1	9	0	6.68269e-07	6.33236e-05	0.58213	1	0.247911	1	1	1			0.432	1	0.0179	0.6086			0.0144775	6.68269e-07	6.68269e-07	6.33236e-05	DNV
AFF4	17869	AFF4	0	DNW					5	1	4	0	1.87023e-05	0.00133928	0.172031	1	0.0567382	1	1	1			0.454	1	0.339	1			0.160165	1.87023e-05	1.87023e-05	0.00133928	DNV
AFG3L2	315	AFG3L2	0	DNW					7	0	7	4	0.00102449	0.041515	1	1	0.00803056	0.274139	0.00207886	0.139667			1	1	0.00526	0.293991			0.0386775	0.00102449	0.00102449	0.041515	DNV
AKR1C4	387	AKR1C4	0	DNW					5	0	5	0	1.34372e-06	0.000117808	1	1	0.350279	1	1	1			1	1	0.00128	0.103765			0.00742814	1.34372e-06	1.34372e-06	0.000117808	DNV
AKT1	391	AKT1	0	DNW					3	0	3	1	0.000867249	0.0359985	1	1	0.874694	1	0.460268	1			1	1	0.258	1			0.338846	0.000867249	0.000867249	0.0359985	DNV
AMTN	33188	AMTN	0	DNW					3	0	3	0	2.03575e-05	0.00144131	1	1	0.2862	1	1	1			1	1	0.0124	0.494437			0.0192218	2.03575e-05	2.03575e-05	0.00144131	DNV
ANKRD27	25310	ANKRD27	0	DNW					4	0	4	0	0.00011567	0.00671889	1	1	0.951352	1	1	1			1	1	0.323	1			0.480846	0.00011567	0.00011567	0.00671889	DNV
ANKRD40	28233	ANKRD40	0	DNW					4	0	4	1	0.00125762	0.048852	1	1	0.00266524	0.108174	0.0480574	1			1	1	0.013	0.51109			0.0331058	0.00125762	0.00125762	0.048852	DNV
ANP32D	16676	ANP32D	0	DNW					3	1	2	0	0.000611671	0.0273176	0.151638	1	0.42296	1	1	1			0.0175	0.816257	0.0347	0.849065			0.000611671	0.0859715	0.000611671	0.0273176	DNV
AP5M1	20192	AP5M1	0	DNW					5	0	5	0	3.69617e-05	0.00243325	1	1	0.167348	1	1	1			1	1	0.00605	0.315662			0.015499	3.69617e-05	3.69617e-05	0.00243325	DNV
ARHGEF9	14561	ARHGEF9	0	DNW					4	3	1	0	0.000220832	0.0117041	0.00216211	0.149501	0.83256	1	1	1			0.000962	0.0938931	0.724	1			0.000220832	NA	0.000220832	0.0117041	DNV
ASIC3	101	ASIC3	0	DNW					7	0	7	2	0.000920948	0.0378922	1	1	0.0559264	1	0.0198703	0.694579			1	1	0.00394	0.235655			0.0184048	0.000920948	0.000920948	0.0378922	DNV
ATL1	11231	ATL1	0	DNW					6	0	6	1	0.000247089	0.0129133	1	1	0.999869	1	0.527278	1			1	1	0.0021	0.148194			0.013163	0.000247089	0.000247089	0.0129133	DNV
ATN1	3033	ATN1	0	DNW					6	0	6	0	2.70606e-05	0.00183289	1	1	0.600119	1	1	1			1	1	0.164	1			0.202897	2.70606e-05	2.70606e-05	0.00183289	DNV
BTBD16	26340	BTBD16	0	DNW					4	0	4	0	0.000490172	0.0229342	1	1	0.805315	1	1	1			1	1	0.0547	1			0.0738335	0.000490172	0.000490172	0.0229342	DNV
C10orf68	26533	CCDC7	1	DNW					4	1	3	0	1.11899e-05	0.00083978	0.461625	1	0.697152	1	1	1			1	1	1	1			0.0156571	1.11899e-05	1.11899e-05	0.00083978	DNV
C3AR1	1319	C3AR1	0	DNW					6	1	5	0	0.000900779	0.0371585	0.242488	1	0.163295	1	1	1			0.0601	1	0.00763	0.370508			0.00172418	0.000900779	0.000900779	0.0371585	DNV
C5orf49	27028	C5orf49	0	DNW					3	0	3	0	4.56221e-05	0.00292137	1	1	0.10625	1	1	1			1	1	1	1			0.041193	4.56221e-05	4.56221e-05	0.00292137	DNV
CAMK2A	1460	CAMK2A	0	DNW					7	1	6	3	0.000445528	0.0212157	0.17826	1	0.00134786	0.05817	0.00216211	0.144747			0.41	1	0.00545	0.296715			0.000549774	0.000445528	0.000445528	0.0212157	DNV
CAMK4	1464	CAMK4	0	DNW					6	1	5	1	0.000102576	0.00612908	0.241852	1	0.0494011	1	0.22708	1			0.227	1	0.00994	0.434648			0.00363742	0.000102576	0.000102576	0.00612908	DNV
CDH24	14265	CDH24	0	DNW					6	0	6	4	0.000585113	0.0263892	1	1	0.484657	1	0.000719278	0.0584869			1	1	0.0663	1			0.185786	0.000585113	0.000585113	0.0263892	DNV
CEP164	29182	CEP164	0	DNW					9	1	8	0	0.000236734	0.0124415	0.767742	1	0.762812	1	1	1			0.562	1	0.0389	0.886342			0.0372676	0.000236734	0.000236734	0.0124415	DNV
CNGB3	2153	CNGB3	0	DNW					8	2	6	0	3.76658e-05	0.00247093	0.232839	1	0.578112	1	1	1			0.064	1	0.0142	0.539875			0.00664088	3.76658e-05	3.76658e-05	0.00247093	DNV
COL6A1	2211	COL6A1	0	DNW				DDD285	4	0	4	0	0.000758796	0.0322824	1	1	0.926061	1	1	1			1	1	0.504	1			1	0.000758796	0.000758796	0.0322824	DNV
CPNE1	2314	CPNE1	0	DNW					6	0	6	0	0.000601106	0.0269459	1	1	0.0351435	0.794545	1	1			1	1	0.00671	0.33753			0.0152524	0.000601106	0.000601106	0.0269459	DNV
CPZ	2333	CPZ	0	DNW					8	0	8	4	0.000102963	0.00613267	1	1	0.885992	1	0.0103038	0.461504			1	1	0.00269	0.180727			0.0120133	0.000102963	0.000102963	0.00613267	DNV
CRIM1	2359	CRIM1	0	DNW					9	3	6	3	0.0011147	0.0443091	0.0390798	1	0.503098	1	0.0335003	0.920909			0.00353	0.267587	0.114	1			0.0011147	0.0521291	0.0011147	0.0443091	DNV
CSNK1E	2453	CSNK1E	0	DNW					8	1	7	1	0.000779451	0.0328631	0.222527	1	0.00410782	0.152005	0.251334	1			0.129	1	0.00132	0.10613			0.00164567	0.000779451	0.000779451	0.0328631	DNV
CTNNA2	2510	CTNNA2	0	DNW					10	0	10	2	0.000105588	0.00624934	1	1	0.00269712	0.108723	0.120764	1			1	1	0.000707	0.065117			0.00207824	0.000105588	0.000105588	0.00624934	DNV
CYP27C1	33480	CYP27C1	0	DNW					7	1	6	1	0.000170685	0.00944658	0.2007	1	0.00753411	0.260386	0.0464586	1			0.186	1	0.00148	0.116605			0.000170685	0.00611336	0.000170685	0.00944658	DNV
DCAF10	23686	DCAF10	0	DNW					4	0	4	0	0.000341357	0.0169432	1	1	0.0106569	0.35053	1	1			1	1	0.0676	1			0.423685	0.000341357	0.000341357	0.0169432	DNV
DCSTAMP	18549	DCSTAMP	0	DNW					4	0	4	0	0.000333174	0.0166268	1	1	0.302984	1	1	1			1	1	0.0299	0.786298			0.0657978	0.000333174	0.000333174	0.0166268	DNV
DDX23	17347	DDX23	0	DNW				DDD28-novel	4	0	4	3	0.000326138	0.0164048	1	1	0.24968	1	0.0148409	0.577361			1	1	0.333	1			0.29569	0.000326138	0.000326138	0.0164048	DNV
DLL1	2908	DLL1	0	DNW					9	4	5	1	0.000201768	0.0108781	0.000648025	0.0524892	0.206951	1	0.226431	1			0.000591	0.0623346	0.0976	1			0.000201768	0.112314	0.000201768	0.0108781	DNV
EIF3G	3274	EIF3G	0	DNW			ASC31-novel		4	1	3	0	0.000596744	0.0268492	0.191934	1	0.164757	1	1	1			0.0769	1	0.114	1			0.126307	0.000596744	0.000596744	0.0268492	DNV
ELMSAN1	19853	MIDEAS	1	DNW					6	0	6	3	1.13562e-05	0.000848865	1	1	0.204792	1	0.00501052	0.275158			1	1	0.112	1			0.1209	1.13562e-05	1.13562e-05	0.000848865	DNV
FARS2	21062	FARS2	0	DNW					3	0	3	0	0.000617012	0.0274322	1	1	0.245841	1	1	1			1	1	0.145	1			0.196619	0.000617012	0.000617012	0.0274322	DNV
FBXO8	13587	FBXO8	0	DNW					6	1	5	0	0.000458996	0.0215948	0.143054	1	0.00631478	0.224465	1	1			0.164	1	0.00114	0.0959851			0.000458996	0.00573921	0.000458996	0.0215948	DNV
FGFR3	3690	FGFR3	0	DNW				DDD285	7	0	7	1	1.02581e-05	0.000776058	1	1	0.0241625	0.667323	0.137282	1			1	1	0.024	0.701474			0.127436	1.02581e-05	1.02581e-05	0.000776058	DNV
FOXRED1	26927	FOXRED1	0	DNW					4	0	4	0	5.78409e-07	5.53679e-05	1	1	0.293683	1	1	1			1	1	0.0679	1			0.0636564	5.78409e-07	5.78409e-07	5.53679e-05	DNV
GARNL3	25425	GARNL3	0	DNW					11	2	9	3	0.000621858	0.0275172	0.0869308	1	0.00743047	0.258308	0.0127914	0.524729			0.169	1	0.002	0.143722			0.000621858	0.0120035	0.000621858	0.0275172	DNV
GDI1	4226	GDI1	0	DNW					4	0	4	0	0.000363953	0.0178756	1	1	0.0282221	0.735896	1	1			1	1	0.0705	1			0.0103178	0.000363953	0.000363953	0.0178756	DNV
GFAP	4235	GFAP	0	DNW			ASC102		7	0	7	2	0.00062002	0.0275007	1	1	0.0081862	0.278449	0.0114333	0.491191			1	1	0.00127	0.103381			0.0199112	0.00062002	0.00062002	0.0275007	DNV
GPR162	16693	GPR162	0	DNW					4	0	4	0	0.000612979	0.0273176	1	1	0.251487	1	1	1			1	1	0.167	1			0.257124	0.000612979	0.000612979	0.0273176	DNV
GPR173	18186	GPR173	0	DNW					3	0	3	0	0.00113476	0.0449164	1	1	0.331559	1	1	1			1	1	0.117	1			0.0755943	0.00113476	0.00113476	0.0449164	DNV
GRIA1	4571	GRIA1	0	DNW					5	0	5	3	0.000100615	0.00603111	1	1	0.0896104	1	0.00102419	0.0782431			1	1	0.138	1			0.0596224	0.000100615	0.000100615	0.00603111	DNV
GRIN1	4584	GRIN1	0	DNW				DDD285	9	1	8	2	0.000221476	0.0117052	0.305786	1	0.010757	0.3526	0.0138138	0.553311			0.427	1	0.0245	0.70971			0.0277428	0.000221476	0.000221476	0.0117052	DNV
HDAC4	14063	HDAC4	0	DNW				DDD285	13	3	10	2	1.70787e-05	0.00123243	0.0471215	1	0.0612572	1	0.126307	1			0.0853	1	0.00784	0.373835			0.000137774	1.70787e-05	1.70787e-05	0.00123243	DNV
HIST1H4H	4788	H4C8	1	DNW					5	1	4	0	0.000755544	0.0322171	0.0889261	1	0.0106569	0.35053	1	1			0.0269	1	0.00235	0.162332			0.000755544	0.00777064	0.000755544	0.0322171	DNV
HSD17B10	4800	HSD17B10	0	DNW					3	0	3	1	8.04524e-05	0.00491677	1	1	0.018719	0.559385	0.0446167	1			1	1	0.0346	0.848479			0.00311017	8.04524e-05	8.04524e-05	0.00491677	DNV
IK	5958	IK	0	DNW					6	1	5	2	0.000320696	0.016306	0.472357	1	0.697613	1	0.0974271	1			0.441	1	0.0162	0.580351			0.0303978	0.000320696	0.000320696	0.016306	DNV
INPP5K	33882	INPP5K	0	DNW					6	0	6	2	0.000190585	0.0103346	1	1	0.0653102	1	0.0129581	0.526834			1	1	0.00349	0.216538			0.00933692	0.000190585	0.000190585	0.0103346	DNV
ITGA6	6142	ITGA6	0	DNW					6	0	6	4	0.000324994	0.0163912	1	1	0.244686	1	0.00715613	0.355861			1	1	0.0769	1			0.214826	0.000324994	0.000324994	0.0163912	DNV
JPH3	14203	JPH3	0	DNW					8	0	8	2	0.000561417	0.0256182	1	1	0.265167	1	0.0349874	0.944262			1	1	0.0131	0.512966			0.0394201	0.000561417	0.000561417	0.0256182	DNV
KANK2	29300	KANK2	0	DNW					5	1	4	0	0.000497099	0.0232004	0.61576	1	0.97272	1	1	1			0.17	1	0.439	1			0.158002	0.000497099	0.000497099	0.0232004	DNV
KCNE2	6242	KCNE2	0	DNW					3	2	1	0	0.00036	0.0204737	0.00505083	0.310691	0.58213	1	1	1			0.00036	0.040589	0.289	1			0.000425581	NA	0.000425581	0.0204737	DNV
KCNMA1	6284	KCNMA1	0	DNW			ASC102		13	3	10	4	7.86949e-05	0.0048409	0.0153639	0.766013	0.00710293	0.248288	0.00415919	0.238788			0.018	0.82893	0.00371	0.225334			7.86949e-05	0.00022487	7.86949e-05	0.0048409	DNV
KCNT1	18865	KCNT1	0	DNW				DDD285	12	0	12	4	0.000822657	0.0343757	1	1	0.254951	1	0.00110561	0.0827942			1	1	0.00195	0.141686			0.0175207	0.000822657	0.000822657	0.0343757	DNV
KDM3B	1337	KDM3B	0	DNW					13	4	9	3	7.85126e-05	0.0048409	0.00144439	0.107315	0.0201985	0.570315	0.00758211	0.370234			0.00981	0.560596	0.0406	0.902206			7.85126e-05	0.00866271	7.85126e-05	0.0048409	DNV
KDM4C	17071	KDM4C	0	DNW					6	0	6	0	0.000114614	0.00667822	1	1	0.892866	1	1	1			1	1	0.0586	1			0.188864	0.000114614	0.000114614	0.00667822	DNV
KIAA0020	29676	PUM3	1	DNW					4	0	4	0	0.000133168	0.00757121	1	1	0.372385	1	1	1			1	1	0.0627	1			0.139849	0.000133168	0.000133168	0.00757121	DNV
LAMP2	6501	LAMP2	0	DNW					3	2	1	0	0.00117259	0.0460253	0.0402429	1	0.91725	1	1	1			0.0193	0.857183	0.603	1			0.00117259	NA	0.00117259	0.0460253	DNV
LDB1	6532	LDB1	0	DNW			ASC31-novel		6	3	3	2	6.43571e-05	0.00406555	0.0133331	0.682728	0.877506	1	0.112838	1			0.00194	0.163343	0.162	1			6.43571e-05	0.0944111	6.43571e-05	0.00406555	DNV
LRRC1	14307	LRRC1	0	DNW					3	0	3	0	3.86592e-05	0.00251849	1	1	0.44111	1	1	1			1	1	0.146	1			0.280956	3.86592e-05	3.86592e-05	0.00251849	DNV
LRRK2	18618	LRRK2	0	DNW					14	0	14	1	0.000654004	0.0285359	1	1	0.241665	1	0.631546	1			1	1	0.00218	0.151657			0.045052	0.000654004	0.000654004	0.0285359	DNV
MAGEB2	6809	MAGEB2	0	DNW					4	1	3	0	0.000306484	0.0156683	0.347029	1	0.764661	1	1	1			0.0335	1	0.0304	0.793068			0.000306484	0.0304019	0.000306484	0.0156683	DNV
MAPK8IP3	6884	MAPK8IP3	0	DNW					12	0	12	3	0.000761924	0.0323421	1	1	0.142114	1	0.0199966	0.697147			1	1	0.00647	0.327981			0.0889744	0.000761924	0.000761924	0.0323421	DNV
MAST1	19034	MAST1	0	DNW				DDD285	11	0	11	3	1.00037e-05	0.000759876	1	1	0.51887	1	0.122292	1			1	1	0.044	0.9232			0.0111528	1.00037e-05	1.00037e-05	0.000759876	DNV
MAVS	29233	MAVS	0	DNW					6	2	4	0	0.000418069	0.020216	0.0305417	1	0.310447	1	1	1			0.00313	0.245617	0.0809	1			0.000418069	0.237881	0.000418069	0.020216	DNV
MGA	14010	MGA	0	DNW					10	3	7	2	0.000143311	0.0080503	0.0769568	1	0.749965	1	0.0214914	0.724511			0.0329	1	0.535	1			0.000143311	0.995396	0.000143311	0.0080503	DNV
MKX	23729	MKX	0	DNW			ASC31-novel		4	0	4	2	0.000661906	0.0286806	1	1	0.0924142	1	0.0256926	0.792787			1	1	0.034	0.840065			0.00751223	0.000661906	0.000661906	0.0286806	DNV
MLF1IP	21348	CENPU	1	DNW					3	0	3	0	2.96173e-05	0.00198457	1	1	0.456261	1	1	1			1	1	1	1			0.167662	2.96173e-05	2.96173e-05	0.00198457	DNV
MPHOSPH10	7213	MPHOSPH10	0	DNW					8	1	7	3	0.000998	0.0466875	0.299937	1	0.0166696	0.507752	0.00339173	0.205302			0.233	1	0.000998	0.0866317			0.00119195	0.00619653	0.00119195	0.0466875	DNV
MRPS12	10380	MRPS12	0	DNW					4	0	4	0	1.93808e-06	0.000166038	1	1	0.0887005	1	1	1			1	1	0.00337	0.212581			0.000181178	1.93808e-06	1.93808e-06	0.000166038	DNV
MSH6	7329	MSH6	0	DNW					10	1	9	3	0.000562997	0.0256182	0.481137	1	0.126213	1	0.00960684	0.441775			0.293	1	0.00871	0.398762			0.00773178	0.000562997	0.000562997	0.0256182	DNV
MYO3A	7601	MYO3A	0	DNW					10	2	8	0	4.53915e-06	0.000370276	0.349396	1	0.611053	1	1	1			0.0924	1	0.0408	0.902384			0.0245849	4.53915e-06	4.53915e-06	0.000370276	DNV
MYOF	3656	MYOF	0	DNW					9	0	9	5	0.000358882	0.0177193	1	1	0.251108	1	0.00650611	0.333148			1	1	0.126	1			0.369244	0.000358882	0.000358882	0.0177193	DNV
NDUFB11	20372	NDUFB11	0	DNW					3	2	1	0	0.000297243	0.0152791	0.00988659	0.550916	0.677833	1	1	1			0.00166	0.146693	0.413	1			0.000297243	NA	0.000297243	0.0152791	DNV
NEUROG3	13806	NEUROG3	0	DNW					3	0	3	0	0.000664959	0.0287465	1	1	0.322476	1	1	1			1	1	0.0758	1			0.128538	0.000664959	0.000664959	0.0287465	DNV
NFATC4	7778	NFATC4	0	DNW					5	1	4	2	0.000772098	0.0327	0.407089	1	0.742055	1	0.043371	1			0.163	1	0.365	1			0.0645317	0.000772098	0.000772098	0.0327	DNV
NFE2L1	7781	NFE2L1	0	DNW					3	0	3	0	0.000847654	0.0353075	1	1	0.170854	1	1	1			1	1	0.399	1			0.37179	0.000847654	0.000847654	0.0353075	DNV
NOS1	7872	NOS1	0	DNW					6	0	6	3	6.73252e-05	0.0042246	1	1	0.995373	1	0.236991	1			1	1	0.324	1			0.000125116	6.73252e-05	6.73252e-05	0.0042246	DNV
NOS3	7876	NOS3	0	DNW					3	0	3	0	0.0011702	0.0460253	1	1	0.996783	1	1	1			1	1	0.755	1			0.00131592	0.0011702	0.0011702	0.0460253	DNV
NPR3	7945	NPR3	0	DNW					4	0	4	0	0.000519728	0.0240176	1	1	0.00273667	0.109386	1	1			1	1	0.142	1			0.31988	0.000519728	0.000519728	0.0240176	DNV
NUDCD1	24306	NUDCD1	0	DNW					6	0	6	1	0.000901135	0.0371585	1	1	0.0033077	0.1235	0.109333	1			1	1	0.00342	0.213674			0.0184285	0.000901135	0.000901135	0.0371585	DNV
NXPE4	23117	NXPE4	0	DNW					6	3	3	0	0.000607	0.0276814	0.0108066	0.58834	0.764661	1	1	1			0.000607	0.0633174	0.127	1			0.000627043	0.225807	0.000627043	0.0276814	DNV
OGT	8127	OGT	0	DNW				DDD285	8	1	7	2	2.48042e-05	0.00171094	0.605966	1	0.620821	1	0.248237	1			0.359	1	0.0163	0.580351			0.00150888	2.48042e-05	2.48042e-05	0.00171094	DNV
OPHN1	8148	OPHN1	0	DNW					5	3	2	1	0.000113101	0.00661059	0.000655509	0.052624	0.309853	1	0.0478976	1			0.00608	0.397591	0.564	1			0.000113101	0.41991	0.000113101	0.00661059	DNV
OR5K4	31291	OR5K4	0	DNW					4	1	3	0	0.000692074	0.0298499	0.499103	1	0.980275	1	1	1			0.0332	1	0.0407	0.902206			0.000692074	0.0235865	0.000692074	0.0298499	DNV
PCK2	8725	PCK2	0	DNW					3	0	3	0	0.000694076	0.0298676	1	1	0.711736	1	1	1			1	1	0.343	1			0.402102	0.000694076	0.000694076	0.0298676	DNV
PDCD5	8764	PDCD5	0	DNW					3	2	1	0	0.00063644	0.0279646	0.00561535	0.338816	0.421827	1	1	1			0.00172	0.150638	0.241	1			0.00063644	NA	0.00063644	0.0279646	DNV
PHF5A	18000	PHF5A	0	DNW					3	1	2	0	1.09196e-09	2.37796e-07	7.9371e-06	0.00104447	1.09196e-09	2.37796e-07	1	1			0.0552	1	0.0444	0.92467			0.000977063	0.0252086	0.000977063	0.039765	DNV
PLAU	9052	PLAU	0	DNW					3	0	3	0	5.0515e-05	0.00322368	1	1	0.782357	1	1	1			1	1	0.132	1			0.235952	5.0515e-05	5.0515e-05	0.00322368	DNV
PLEKHH2	30506	PLEKHH2	0	DNW					8	2	6	0	0.0002051	0.011026	0.220562	1	0.535114	1	1	1			0.107	1	0.132	1			0.0407687	0.0002051	0.0002051	0.011026	DNV
PLEKHO1	24310	PLEKHO1	0	DNW					6	2	4	1	0.000415011	0.02012	0.0145662	0.730083	0.053855	1	0.0896902	1			0.019	0.851009	0.0443	0.923568			0.000415011	0.0198	0.000415011	0.02012	DNV
PLP1	9086	PLP1	0	DNW					4	1	3	0	0.000144128	0.00807203	0.416955	1	0.903798	1	1	1			0.139	1	0.03	0.786818			0.000144128	0.00257929	0.000144128	0.00807203	DNV
PPFIBP2	9250	PPFIBP2	0	DNW					3	0	3	0	0.000947637	0.0386512	1	1	0.865158	1	1	1			1	1	0.404	1			1	0.000947637	0.000947637	0.0386512	DNV
PRDM10	13995	PRDM10	0	DNW					10	1	9	3	1.90778e-05	0.00136098	0.640705	1	0.353176	1	0.115057	1			0.477	1	0.0143	0.541186			0.0200374	1.90778e-05	1.90778e-05	0.00136098	DNV
PRKAR1B	9390	PRKAR1B	0	DNW				DDD28-novel	7	1	6	1	0.000568408	0.0256975	0.353571	1	0.0966183	1	0.256966	1			0.0781	1	0.00387	0.232176			0.00659321	0.000568408	0.000568408	0.0256975	DNV
PRKCE	9401	PRKCE	0	DNW					9	1	8	3	0.00102681	0.0415195	0.26441	1	0.00241531	0.100572	0.00681745	0.344896			0.222	1	0.00464	0.265958			0.00102681	0.00503245	0.00102681	0.0415195	DNV
PRKD1	9407	PRKD1	0	DNW		Coe253			8	0	8	3	0.000323293	0.0163494	1	1	0.0502616	1	0.0484535	1			1	1	0.00457	0.264467			0.0211238	0.000323293	0.000323293	0.0163494	DNV
PTPRR	9680	PTPRR	0	DNW					6	1	5	0	4.0461e-06	0.000334418	0.272389	1	0.0769108	1	1	1			0.248	1	0.0273	0.75539			0.0159122	4.0461e-06	4.0461e-06	0.000334418	DNV
RGS2	9998	RGS2	0	DNW					5	1	4	0	0.00114071	0.0450567	0.2007	1	0.0557681	1	1	1			0.161	1	0.00194	0.141483			0.00114071	0.00808412	0.00114071	0.0450567	DNV
RIF1	23207	RIF1	0	DNW					11	3	8	0	1.26818e-06	0.000112234	0.221642	1	0.938629	1	1	1			0.105	1	0.182	1			4.12986e-06	1.26818e-06	1.26818e-06	0.000112234	DNV
RNF17	10060	RNF17	0	DNW					9	0	9	0	7.90446e-05	0.00484652	1	1	0.396335	1	1	1			1	1	0.0112	0.46849			0.0355072	7.90446e-05	7.90446e-05	0.00484652	DNV
SENP2	23116	SENP2	0	DNW					5	0	5	0	8.38672e-05	0.00510882	1	1	0.108856	1	1	1			1	1	0.0176	0.602577			0.0968097	8.38672e-05	8.38672e-05	0.00510882	DNV
SERPINB11	14221	SERPINB11	0	DNW					4	0	4	0	0.00103463	0.0416561	1	1	0.870471	1	1	1			1	1	0.0102	0.439788			0.035153	0.00103463	0.00103463	0.0416561	DNV
SLC13A2	10917	SLC13A2	0	DNW					7	0	7	0	3.64463e-07	3.59898e-05	1	1	0.288433	1	1	1			1	1	0.00464	0.265958			0.0118378	3.64463e-07	3.64463e-07	3.59898e-05	DNV
SLC16A2	10923	SLC16A2	0	DNW					5	1	4	1	0.000517034	0.0239521	0.356817	1	0.586358	1	0.189897	1			0.125	1	0.0774	1			0.000517034	0.00133175	0.000517034	0.0239521	DNV
SLC18A3	10936	SLC18A3	0	DNW					5	0	5	0	0.000924604	0.0379593	1	1	0.470541	1	1	1			1	1	0.136	1			0.118925	0.000924604	0.000924604	0.0379593	DNV
SLC19A3	16266	SLC19A3	0	DNW					3	0	3	0	4.55017e-05	0.00292137	1	1	0.603403	1	1	1			1	1	0.139	1			0.238763	4.55017e-05	4.55017e-05	0.00292137	DNV
SLC39A12	20860	SLC39A12	0	DNW					8	1	7	0	0.000459244	0.0215948	0.358972	1	0.0571106	1	1	1			0.139	1	0.00111	0.093862			0.000459244	0.00340159	0.000459244	0.0215948	DNV
SLC39A8	20862	SLC39A8	0	DNW					6	2	4	3	0.000451481	0.0214448	0.0132002	0.679593	0.053855	1	0.00150264	0.108247			0.0136	0.712909	0.0202	0.653933			0.000451481	0.0145889	0.000451481	0.0214448	DNV
SLC5A12	28750	SLC5A12	0	DNW					5	0	5	4	0.000110313	0.00648806	1	1	0.192461	1	0.000771737	0.0619548			1	1	0.0148	0.548859			0.0525185	0.000110313	0.000110313	0.00648806	DNV
SPRY1	11269	SPRY1	0	DNW					4	2	2	0	0.000364985	0.0178795	0.0197256	0.922766	0.588581	1	1	1			0.00128	0.118448	0.183	1			0.000364985	0.264617	0.000364985	0.0178795	DNV
STYK1	18889	STYK1	0	DNW					3	0	3	0	0.000988895	0.0401594	1	1	0.8711	1	1	1			1	1	0.106	1			0.179281	0.000988895	0.000988895	0.0401594	DNV
SVIP	25238	SVIP	0	DNW					3	2	1	1	0.000478	0.030438	0.00603544	0.360717	0.413029	1	0.0389891	1			0.000478	0.0515242	0.168	1			0.000712199	NA	0.000712199	0.030438	DNV
TAF6	11540	TAF6	0	DNW					10	1	9	2	0.000217852	0.0115789	0.458453	1	0.049276	1	0.0543403	1			0.3	1	0.000833	0.0745484			0.000327847	0.000217852	0.000217852	0.0115789	DNV
TBCEL	28115	TBCEL	0	DNW					5	2	3	1	0.00108241	0.043117	0.00586572	0.351684	0.0544787	1	0.0660946	1			0.0192	0.856058	0.089	1			0.00108241	0.0264158	0.00108241	0.043117	DNV
TCEAL1	11616	TCEAL1	0	DNW					4	2	2	0	3.14319e-11	6.76715e-09	3.14319e-11	6.76715e-09	2.32633e-09	4.54377e-07	1	1			0.000398	0.0443634	0.0797	1			6.36806e-07	0.00435016	6.36806e-07	6.06485e-05	DNV
TNPO2	19998	TNPO2	0	DNW		Coe124			9	0	9	2	0.000164059	0.00910673	1	1	0.0126496	0.395477	0.0429752	1			1	1	0.00123	0.100542			0.000558608	0.000164059	0.000164059	0.00910673	DNV
TTC21A	30761	TTC21A	0	DNW					7	0	7	0	1.77459e-05	0.00127567	1	1	0.244054	1	1	1			1	1	0.053	1			0.126995	1.77459e-05	1.77459e-05	0.00127567	DNV
TXLNG	18578	TXLNG	0	DNW					5	1	4	0	0.000385852	0.0188525	0.454348	1	0.59901	1	1	1			0.143	1	0.0344	0.845688			0.000385852	0.000773655	0.000385852	0.0188525	DNV
UGGT2	15664	UGGT2	0	DNW					10	0	10	2	0.000357979	0.0177193	1	1	0.176101	1	0.20074	1			1	1	0.00303	0.196825			0.0173674	0.000357979	0.000357979	0.0177193	DNV
UPF3B	20439	UPF3B	0	DNW		Coe124			5	3	2	0	1.45312e-05	0.00106083	0.168815	1	0.999138	1	1	1			0.0046	0.326495	0.347	1			1.45312e-05	0.106933	1.45312e-05	0.00106083	DNV
VCP	12666	VCP	0	DNW					10	1	9	4	0.000327688	0.0164387	0.436671	1	0.0409017	0.907404	0.00952075	0.441027			0.252	1	0.000998	0.0866317			0.000327688	0.000844354	0.000327688	0.0164387	DNV
ZNF200	12993	ZNF200	0	DNW					6	1	5	2	3.57026e-05	0.00445014	0.243123	1	0.0826442	1	3.57026e-05	0.00445014			0.0876	1	0.00319	0.203848			0.000321691	0.0005781	0.000321691	0.0163123	DNV
ZNF215	13007	ZNF215	0	DNW					6	0	6	0	0.000116914	0.00677019	1	1	0.138905	1	1	1			1	1	0.00151	0.117088			0.0164379	0.000116914	0.000116914	0.00677019	DNV
ZNF438	21029	ZNF438	0	DNW					8	1	7	2	0.00126284	0.0489532	0.436671	1	0.31195	1	0.0217918	0.72688			0.111	1	0.00454	0.264467			0.00126284	0.00715769	0.00126284	0.0489532	DNV
ARHGEF33	37252	ARHGEF33	0	DR					4	0	4	1	0.000176	0.0198435	1	1	0.137804	1	0.0738975	1			1	1	0.000176	0.0198435	MIS		0.486751	0.132734	0.132734	0.839817
BRSK1	18994	BRSK1	0	DR					6	4	2	1	0.000308	0.0357535	0.00121703	0.0914997	0.861294	1	0.374906	1			0.000308	0.0357535	0.746	1	LGD		0.0693349	0.947914	0.0693349	0.626619
BSDC1	25501	BSDC1	0	DR					3	3	0	0	0.000366	0.0410296	0.0101704	0.563416	1	1	1	1			0.000366	0.0410296	1	1	LGD		0.00445251	NA	0.00445251	0.123577
CACNA1C	1390	CACNA1C	0	DR				DDD285	15	5	10	3	0.000125	0.0161332	0.0156676	0.773016	0.726886	1	0.158727	1			0.000125	0.0161332	0.105	1	LGD		0.0181786	0.00151382	0.00151382	0.0566406
CELF2	2550	CELF2	0	DR					6	3	3	2	0.000352	0.0401485	0.000986304	0.0750462	0.166782	1	0.0105372	0.465356			0.000352	0.0401485	0.214	1	LGD		0.00233317	0.010616	0.00233317	0.0785907
DNAH6	2951	DNAH6	0	DR					15	3	12	3	5.49e-07	0.000126709	0.640046	1	0.996943	1	0.541037	1			0.0821	1	5.49e-07	0.000126709	MIS		0.237214	0.489385	0.237214	1
EML6	35412	EML6	0	DR					10	4	6	0	2.38e-05	0.00364772	0.0282221	1	0.821865	1	1	1			0.000452	0.0489908	2.38e-05	0.00364772	LGD MIS		0.0569986	0.4807	0.0569986	0.567626
FREM3	25172	FREM3	0	DR					7	2	5	0	0.00025	0.0273994	0.391074	1	0.998319	1	1	1			0.0136	0.712909	0.00025	0.0273994	MIS		0.437119	0.98048	0.437119	1
GMNC	40049	GMNC	0	DR					3	0	3	0	5.04e-05	0.00696301	1	1	0.320205	1	1	1			1	1	5.04e-05	0.00696301	MIS		0.0843533	0.135167	0.0843533	0.694749
GREB1L	31042	GREB1L	0	DR					6	1	5	2	0.000108	0.0131599	0.637677	1	0.892691	1	0.182941	1			0.107	1	0.000108	0.0131599	MIS		0.389627	0.592033	0.389627	1
HEATR5A	20276	HEATR5A	0	DR					3	0	3	1	2.19e-06	0.000435956	1	1	0.895661	1	0.398572	1			1	1	2.19e-06	0.000435956	MIS		1	0.033334	0.033334	0.431319
HMGXB3	28982	HMGXB3	0	DR		Coe253			5	0	5	3	1.8e-05	0.00287093	1	1	0.199661	1	0.00863003	0.407742			1	1	1.8e-05	0.00287093	MIS		0.326195	0.0376132	0.0376132	0.466423
JAG1	6188	JAG1	0	DR					6	4	2	1	0.000359	0.040589	0.0164346	0.800435	0.99184	1	0.669621	1			0.000359	0.040589	0.898	1	LGD		0.0870925	0.987134	0.0870925	0.7083
KIAA1239	29229	NWD2	1	DR					5	0	5	0	6.34e-05	0.0084611	1	1	1	1	1	1			1	1	6.34e-05	0.0084611	MIS		1	0.46608	0.46608	1
KIAA1731	29366	CEP295	1	DR					7	2	5	1	0.000273	0.0292662	0.642951	1	0.999524	1	0.334865	1			0.0634	1	0.000273	0.0292662	MIS		0.263987	0.781345	0.263987	1
KMT2B	15840	KMT2B	0	DR				DDD285	18	7	11	0	4.34e-06	0.000654939	0.0185745	0.879783	0.996905	1	1	1			4.34e-06	0.000654939	0.162	1	LGD		0.00147149	0.016772	0.00147149	0.0554379
LOXHD1	26521	LOXHD1	0	DR					8	2	6	0	1.27e-06	0.000267902	0.489318	1	0.989304	1	1	1			0.0102	0.57501	1.27e-06	0.000267902	MIS		1	0.977283	0.977283	1
LRRD1	34300	LRRD1	0	DR					3	0	3	0	0.000507	0.0489967	1	1	0.922609	1	1	1			1	1	0.000507	0.0489967	MIS		0.286407	0.431997	0.286407	1
NARS	7643	NARS1	1	DR					7	4	3	2	0.000326	0.0376204	0.00467777	0.29153	0.783496	1	0.171606	1			0.000326	0.0376204	0.189	1	LGD		0.00157936	0.15867	0.00157936	0.0584734
NFIB	7785	NFIB	0	DR					6	3	3	0	0.000436	0.0477846	0.00341876	0.219566	0.390281	1	1	1			0.000436	0.0477846	0.102	1	LGD		0.002424	0.0188854	0.002424	0.0803518
PAX5	8619	PAX5	0	DR			ASC102		4	3	1	1	0.000255	0.0303187	0.000986304	0.0750462	0.751617	1	0.1817	1			0.000255	0.0303187	0.731	1	LGD		0.00359058	NA	0.00359058	0.106623
PIEZO2	26270	PIEZO2	0	DR					10	0	10	3	4.17e-05	0.00592805	1	1	0.965319	1	0.219466	1			1	1	4.17e-05	0.00592805	MIS		0.440327	0.00475363	0.00475363	0.12928
POM121L2	13973	POM121L2	0	DR					5	0	5	0	4.08e-06	0.000769629	1	1	0.864298	1	1	1			1	1	4.08e-06	0.000769629	MIS		0.183548	0.0132684	0.0132684	0.2571
TOPAZ1	24746	TOPAZ1	0	DR					5	1	4	1	0.000478	0.046887	0.602646	1	0.924447	1	0.217947	1			0.137	1	0.000478	0.046887	MIS		1	0.633399	0.633399	1
TRIM66	29005	TRIM66	0	DR					5	1	4	1	0.000173	0.019618	0.4395	1	0.639942	1	0.279074	1			0.0449	1	0.000173	0.019618	MIS		0.263257	0.353231	0.263257	1
UNC80	26582	UNC80	0	DR		Coe253			12	4	8	2	0.000124	0.0148331	0.0275719	1	0.600066	1	0.294498	1			0.127	1	0.000124	0.0148331	MIS		0.219307	0.818429	0.219307	1
WDFY4	29323	WDFY4	0	DR		Coe253			6	0	6	1	0.000153	0.0177607	1	1	0.999892	1	0.753693	1			1	1	0.000153	0.0177607	MIS		1	0.818651	0.818651	1
ZFHX3	777	ZFHX3	0	DR					11	7	4	0	4.81e-06	0.000720325	0.00155795	0.113527	0.999895	1	1	1			4.81e-06	0.000720325	0.996	1	LGD		0.0747206	0.0022487	0.0022487	0.0765354
ZMIZ1	16493	ZMIZ1	0	DR					6	5	1	0	0.000106	0.0138634	0.000648289	0.0524892	0.995423	1	1	1			0.000106	0.0138634	0.975	1	LGD		0.100681	NA	0.100681	0.747519
ZNF107	12887	ZNF107	0	DR					3	3	0	0	0.000333	0.0382035	0.0160322	0.784876	1	1	1	1			0.000333	0.0382035	1	1	LGD		0.0915801	NA	0.0915801	0.721411
ZNF644	29222	ZNF644	0	DR					8	4	4	0	0.000238	0.02847	0.000945268	0.0725062	0.516323	1	1	1			0.000238	0.02847	0.364	1	LGD		0.0020047	0.143101	0.0020047	0.0697814
ZYG11A	32058	ZYG11A	0	DR					5	0	5	0	7.76e-07	0.000174984	1	1	0.415742	1	1	1			1	1	7.76e-07	0.000174984	MIS		0.100009	0.0241293	0.0241293	0.364017
