# Supplementary material for: Integrated gene analyses of de novo variants from 46,612 trios with autism and developmental disorders
Source: Proc Natl Acad Sci U S A. 2022 Nov 11;119(46):e2203491119. doi: 10.1073/pnas.2203491119 (PMC9674258; doi:10.1073/pnas.2203491119)
Supplement: Supplementary File [file pnas.2203491119.sd04.xlsx]

## Sheet: Dataset S4
Dataset S4. De novo enrichment analysis in DD patients (n = 31,052).
gene	hgnc_id	hgnc_symbol	diff_symbol	FDR_significance	FWER_significance	Coe253	ASC102	DDD285	non_syn	dnLGD	dnMIS	dnMIS30	CH_dnLGD_p	CH_dnLGD_q	CH_dnMIS_p	CH_dnMIS_q	CH_dnMIS30_p	CH_dnMIS30_q	CH_FDR_sig	CH_FWER_sig	DR_dnLGD_p	DR_dnLGD_q	DR_dnMIS_p	DR_dnMIS_q	DR_FDR_sig	DR_FWER_sig	DNW_all_p	DNW_mis_com_p	DNW_min_p	DNW_min_q	DNW_FDR_sig	DNW_FWER_sig
ADNP	15766	ADNP	0	CH&DR&DNW	CH&DR&DNW	Coe124	ASC102	DDD285	62	58	4	0	4.47192e-116	2.11812e-112	0.166976	1	1	1	LGD	LGD	3.39e-129	2.21683e-125	0.103	1	LGD	LGD	1e-14	0.00509984	1e-14	2.10809e-12	DNV	DNV
ANKRD11	21316	ANKRD11	0	CH&DR&DNW	CH&DR&DNW	Coe124	ASC102	DDD285	19	15	4	3	2.46566e-12	6.31276e-10	0.996221	1	0.028162	0.952141	LGD	LGD	1.74e-19	7.23414e-17	0.882	1	LGD	LGD	7.24446e-09	0.53917	7.24446e-09	8.60257e-07	DNV	DNV
ARID1A	11110	ARID1A	0	CH&DR&DNW	CH&DR&DNW			DDD285	19	7	12	0	1.01086e-07	1.77331e-05	8.08126e-05	0.00552735	1	1	LGD MIS	LGD	5.15e-08	9.90517e-06	0.00102	0.0922136	LGD	LGD	3.20322e-08	3.42259e-05	3.20322e-08	3.51455e-06	DNV	DNV
ARID1B	18040	ARID1B	0	CH&DR&DNW	CH&DR&DNW	Coe124	ASC102	DDD285	119	106	13	6	9.46273e-195	1.79281e-190	0.00282425	0.125606	6.24647e-06	0.00113794	LGDMIS30	LGD	1.27e-200	2.49149e-196	0.000299	0.0333283	LGD MIS	LGD	1e-14	2.26628e-06	1e-14	2.10809e-12	DNV	DNV
ARID2	18037	ARID2	0	CH&DR&DNW	CH&DR&DNW	Coe253		DDD285	23	23	0	0	2.22355e-25	1.1702e-22	1	1	1	1	LGD	LGD	1.16e-34	8.42847e-32	1	1	LGD	LGD	1e-14	NA	1e-14	2.10809e-12	DNV	DNV
ASH1L	19088	ASH1L	0	CH&DR&DNW	CH&DR&DNW	Coe124	ASC102		17	9	8	4	3.04258e-09	6.00466e-07	0.0626325	1	0.000972841	0.0877688	LGD	LGD	2.02e-07	3.57012e-05	0.131	1	LGD	LGD	1.99967e-07	0.0519525	1.99967e-07	1.96428e-05	DNV	DNV
ASXL1	18318	ASXL1	0	CH&DR&DNW	CH&DR&DNW	Coe253		DDD285	27	26	1	0	1.12484e-31	7.10371e-29	0.998292	1	1	1	LGD	LGD	2.54e-44	2.76832e-41	0.943	1	LGD	LGD	1e-14	NA	1e-14	2.10809e-12	DNV	DNV
ASXL3	29357	ASXL3	0	CH&DR&DNW	CH&DR&DNW	Coe124	ASC102	DDD285	25	24	1	0	1.65331e-26	9.21284e-24	0.999622	1	1	1	LGD	LGD	3.24e-39	2.76358e-36	0.966	1	LGD	LGD	1e-14	NA	1e-14	2.10809e-12	DNV	DNV
ATP1A3	801	ATP1A3	0	CH&DR&DNW	CH&DR&DNW			DDD285	32	2	30	14	0.0620556	1	2.15833e-19	1.46042e-16	1.28743e-17	1.35509e-14	MIS MIS30	MIS MIS30	0.0207	1	9.34e-23	1.1452e-19	MIS	MIS	1e-14	7.52669e-20	7.52669e-20	8.30681e-17	DNV	DNV
ATP6V1A	851	ATP6V1A	0	CH&DR&DNW	CH&DR&DNW			DDD285	13	0	13	10	1	1	3.00672e-07	4.41592e-05	7.00828e-11	3.1614e-08	MIS MIS30	MIS MIS30	1	1	1.77e-10	6.94477e-08	MIS	MIS	2.64305e-08	2.75426e-11	2.75426e-11	4.37927e-09	DNV	DNV
AUTS2	14262	AUTS2	0	CH&DR&DNW	CH&DR&DNW	Coe253		DDD285	16	14	2	1	1.31022e-15	4.06941e-13	0.954059	1	0.419816	1	LGD	LGD	1.77e-19	7.23414e-17	0.774	1	LGD	LGD	1.2958e-09	0.8625	1.2958e-09	1.67668e-07	DNV	DNV
BCOR	20893	BCOR	0	CH&DR&DNW	CH&DR&DNW			DDD285	11	8	3	0	2.74225e-08	4.94807e-06	0.78723	1	1	1	LGD	LGD	1.59e-10	3.89908e-08	0.64	1	LGD	LGD	8.20557e-10	0.0600338	8.20557e-10	1.09966e-07	DNV	DNV
BRAF	1097	BRAF	0	CH&DR&DNW	CH&DR&DNW	Coe124		DDD285	34	0	34	14	1	1	4.88737e-54	2.31491e-50	2.90332e-29	7.85804e-26	MIS MIS30	MIS MIS30	1	1	5.02e-37	1.23103e-33	MIS	MIS	1e-14	5.21685e-21	5.21685e-21	6.52524e-18	DNV	DNV
CACNA1A	1388	CACNA1A	0	CH&DR&DNW	CH&DR&DNW			DDD285	43	3	40	23	0.0137781	0.810683	2.35004e-26	2.96825e-23	3.27814e-33	1.24215e-29	MIS MIS30	MIS MIS30	0.00767	0.542671	1.49e-22	1.71946e-19	MIS	MIS	1e-14	5.21685e-21	5.21685e-21	6.52524e-18	DNV	DNV
CAMTA1	18806	CAMTA1	0	CH&DR&DNW	CH&DR&DNW			DDD285	14	11	3	1	1.40665e-10	3.02846e-08	0.90631	1	0.421759	1	LGD	LGD	3.9e-15	1.23404e-12	0.706	1	LGD	LGD	7.51128e-10	0.981608	7.51128e-10	1.01386e-07	DNV	DNV
CASK	1497	CASK	0	CH&DR&DNW	CH&DR&DNW	Coe124		DDD285	34	24	10	7	6.91013e-45	6.23426e-42	6.98791e-08	1.09416e-05	4.06145e-11	1.97303e-08	LGD MIS MIS30	LGD MIS MIS30	1.66e-38	1.35691e-35	4.04e-06	0.000792567	LGD MIS	LGD	1e-14	4.82851e-08	1e-14	2.10809e-12	DNV	DNV
CDK13	1733	CDK13	0	CH&DR&DNW	CH&DR&DNW	Coe124		DDD285	25	4	21	16	0.000117874	0.0128347	1.1528e-14	5.46024e-12	1.15431e-25	1.98814e-22	LGD MIS MIS30	MIS MIS30	0.000151	0.0198813	1.43e-12	8.01535e-10	LGD MIS	MIS	1e-14	5.21685e-21	5.21685e-21	6.52524e-18	DNV	DNV
CHAMP1	20311	CHAMP1	0	CH&DR&DNW	CH&DR&DNW	Coe124		DDD285	12	11	1	0	1.42181e-13	3.79402e-11	0.959353	1	1	1	LGD	LGD	1.16e-20	5.4183e-18	0.731	1	LGD	LGD	4.96784e-16	NA	4.96784e-16	2.27333e-13	DNV	DNV
CHD2	1917	CHD2	0	CH&DR&DNW	CH&DR&DNW	Coe124	ASC102	DDD285	32	20	12	7	2.69968e-19	1.04384e-16	0.236388	1	3.56143e-05	0.00519037	LGDMIS30	LGD	4.23e-23	2.18379e-20	0.000102	0.0132519	LGD MIS	LGD	1e-14	5.22432e-09	1e-14	2.10809e-12	DNV	DNV
CHD3	1918	CHD3	0	CH&DR&DNW	CH&DR&DNW	Coe124		DDD285	48	3	45	20	0.0684714	1	6.47582e-19	4.0897e-16	1.83784e-28	4.35245e-25	MIS MIS30	MIS MIS30	0.00791	0.550278	2.74e-31	5.37533e-28	MIS	MIS	1e-14	5.21685e-21	5.21685e-21	6.52524e-18	DNV	DNV
CHD7	20626	CHD7	0	CH&DR&DNW	CH&DR&DNW	Coe253		DDD285	51	31	20	12	5.45143e-45	5.16414e-42	4.52883e-09	9.12801e-07	2.55463e-13	1.79259e-10	LGD MIS MIS30	LGD MIS MIS30	1.26e-41	1.23593e-38	2.24e-07	5.70705e-05	LGD MIS	LGD MIS	1e-14	4.41159e-10	1e-14	2.10809e-12	DNV	DNV
CHD8	20153	CHD8	0	CH&DR&DNW	CH&DR&DNW	Coe124	ASC102	DDD285	27	19	8	3	2.71631e-26	1.47038e-23	0.00850396	0.323526	0.001244	0.109115	LGD	LGD	3.21e-24	1.74927e-21	0.0611	1	LGD	LGD	3.36671e-15	0.00571048	3.36671e-15	1.28911e-12	DNV	DNV
CLTC	2092	CLTC	0	CH&DR&DNW	CH&DR&DNW	Coe253		DDD285	24	12	12	6	1.76804e-16	5.98166e-14	7.16224e-07	9.97763e-05	1.51168e-06	0.000340957	LGD MIS MIS30	LGD	3.97e-14	1.16244e-11	4.37e-05	0.00657428	LGD MIS	LGD	2.0171e-17	4.82501e-07	2.0171e-17	1.51379e-14	DNV	DNV
CREBBP	2348	CREBBP	0	CH&DR&DNW	CH&DR&DNW	Coe124	ASC102	DDD285	33	13	20	0	4.68328e-16	1.55666e-13	9.80709e-11	2.65436e-08	1	1	LGD MIS	LGD MIS	7.66e-16	2.59093e-13	4.63e-07	0.000112137	LGD MIS	LGD	1.34481e-19	2.88941e-16	1.34481e-19	1.40174e-16	DNV	DNV
CSNK2A1	2457	CSNK2A1	0	CH&DR&DNW	CH&DR&DNW	Coe124		DDD285	17	2	15	8	0.00994414	0.621788	3.26218e-13	1.26133e-10	1.64136e-11	8.63813e-09	MIS MIS30	MIS MIS30	0.00679	0.497038	2.25e-15	1.73544e-12	MIS	MIS	4.14829e-16	2.62622e-17	2.62622e-17	1.64244e-14	DNV	DNV
CTCF	13723	CTCF	0	CH&DR&DNW	CH&DR&DNW	Coe124		DDD285	24	7	17	12	7.62669e-14	2.09413e-11	1.84472e-22	1.58864e-19	2.22684e-25	3.51582e-22	LGD MIS MIS30	LGD MIS MIS30	4.1e-10	9.57545e-08	5.71e-13	3.39451e-10	LGD MIS	LGD MIS	1e-14	2.0214e-22	2.0214e-22	9.48138e-19	DNV	DNV
CTNNB1	2514	CTNNB1	0	CH&DR&DNW	CH&DR&DNW	Coe124	ASC102	DDD285	62	60	2	0	1.75787e-125	1.11015e-121	0.441494	1	1	1	LGD	LGD	3.71e-128	1.81957e-124	0.407	1	LGD	LGD	1e-14	0.0164078	1e-14	2.10809e-12	DNV	DNV
DDX3X	2745	DDX3X	0	CH&DR&DNW	CH&DR&DNW	Coe124		DDD285	115	50	65	27	1.35805e-92	4.28826e-89	3.66068e-73	6.93552e-69	2.86277e-47	5.4238e-43	LGD MIS MIS30	LGD MIS MIS30	5.06e-104	1.98534e-100	6.75e-84	1.32422e-79	LGD MIS	LGD MIS	1e-14	5.21685e-21	5.21685e-21	6.52524e-18	DNV	DNV
DEAF1	14677	DEAF1	0	CH&DR&DNW	CH&DR&DNW	Coe253	ASC102	DDD285	15	1	14	6	0.113728	1	1.8303e-12	6.08365e-10	2.40258e-10	9.10385e-08	MIS MIS30	MIS MIS30	0.0737	1	1.22e-10	4.98624e-08	MIS	MIS	8.02015e-09	3.38429e-14	3.38429e-14	6.90174e-12	DNV	DNV
DHDDS	20603	DHDDS	0	CH&DR&DNW	CH&DR&DNW			DDD285	10	0	10	9	1	1	1.1031e-06	0.000149281	1.53025e-11	8.28345e-09	MIS MIS30	MIS30	1	1	5.67e-09	1.82351e-06	MIS	MIS	5.59998e-07	1.66198e-11	1.66198e-11	2.68811e-09	DNV	DNV
DNM1L	2973	DNM1L	0	CH&DR&DNW	CH&DR&DNW			DDD285	11	0	11	7	1	1	8.87104e-10	2.15475e-07	9.98207e-11	4.29819e-08	MIS MIS30	MIS MIS30	1	1	8.28e-08	2.28785e-05	MIS	MIS	2.96765e-08	3.13752e-09	3.13752e-09	3.84746e-07	DNV	DNV
DNMT3A	2978	DNMT3A	0	CH&DR&DNW	CH&DR&DNW	Coe124	ASC102	DDD285	25	6	19	10	6.26114e-08	1.10863e-05	2.1938e-13	8.84334e-11	1.59819e-12	1.04411e-09	LGD MIS MIS30	LGD MIS MIS30	5.52e-08	1.05137e-05	1.1e-12	6.347e-10	LGD MIS	LGD MIS	2.20521e-17	4.80789e-13	2.20521e-17	1.53238e-14	DNV	DNV
DPF2	9964	DPF2	0	CH&DR&DNW	CH&DR&DNW			DDD285	11	2	9	6	0.00980182	0.614918	6.11233e-07	8.77304e-05	4.34847e-08	1.31187e-05	MIS MIS30	MIS30	0.0127	0.761922	2.35e-07	5.83573e-05	MIS	MIS	7.42658e-09	8.33771e-10	8.33771e-10	1.10945e-07	DNV	DNV
DYNC1H1	2961	DYNC1H1	0	CH&DR&DNW	CH&DR&DNW	Coe124	ASC102	DDD285	64	1	63	40	0.845396	1	9.35604e-22	7.09038e-19	8.83986e-32	2.79133e-28	MIS MIS30	MIS MIS30	0.753	1	6.48e-30	1.15568e-26	MIS	MIS	1e-14	1.95416e-16	1.95416e-16	1.04754e-13	DNV	DNV
DYRK1A	3091	DYRK1A	0	CH&DR&DNW	CH&DR&DNW	Coe124	ASC102	DDD285	80	64	16	5	1.71158e-132	1.62138e-128	5.38744e-11	1.52344e-08	1.64469e-07	4.58239e-05	LGD MIS MIS30	LGD MIS MIS30	2.34e-141	2.29531e-137	4.6e-12	2.43899e-09	LGD MIS	LGD MIS	1e-14	1.92441e-18	1.92441e-18	1.64117e-15	DNV	DNV
EBF3	19087	EBF3	0	CH&DR&DNW	CH&DR&DNW	Coe253		DDD285	27	11	16	6	4.15414e-19	1.57409e-16	2.31363e-16	1.21761e-13	4.03597e-11	1.97303e-08	LGD MIS MIS30	LGD MIS MIS30	1.29e-14	3.89342e-12	3.03e-12	1.65118e-09	LGD MIS	LGD MIS	1e-14	2.39866e-17	2.39866e-17	1.55185e-14	DNV	DNV
EEF1A2	3192	EEF1A2	0	CH&DR&DNW	CH&DR&DNW	Coe124		DDD285	16	0	16	8	1	1	6.79939e-08	1.07351e-05	3.28786e-10	1.22141e-07	MIS MIS30	MIS MIS30	1	1	1.44e-13	9.41664e-11	MIS	MIS	1.2448e-11	1.2828e-13	1.2828e-13	2.4311e-11	DNV	DNV
EFTUD2	30858	EFTUD2	0	CH&DR&DNW	CH&DR&DNW	Coe124		DDD285	43	31	12	9	5.69587e-60	8.30107e-57	2.99946e-09	6.38515e-07	5.28799e-11	2.44357e-08	LGD MIS MIS30	LGD MIS MIS30	7.21e-54	1.17871e-50	5.21e-07	0.000124646	LGD MIS	LGD	1e-14	1.79712e-07	1e-14	2.10809e-12	DNV	DNV
EHMT1	24650	EHMT1	0	CH&DR&DNW	CH&DR&DNW	Coe124		DDD285	46	35	11	4	4.9636e-52	5.87753e-49	0.00160907	0.0760234	0.00224891	0.173202	LGD	LGD	2.24e-50	3.13888e-47	0.000356	0.0377514	LGD MIS	LGD	1e-14	0.00134259	1e-14	2.10809e-12	DNV	DNV
EP300	3373	EP300	0	CH&DR&DNW	CH&DR&DNW	Coe124		DDD285	52	30	22	3	4.79615e-37	3.63471e-34	3.17145e-07	4.62203e-05	0.0130054	0.606895	LGD MIS	LGD MIS	4.06e-42	4.19206e-39	9.9e-10	3.46818e-07	LGD MIS	LGD MIS	1e-14	3.34793e-13	1e-14	2.10809e-12	DNV	DNV
FBXO11	13590	FBXO11	0	CH&DR&DNW	CH&DR&DNW	Coe253		DDD285	20	5	15	3	3.50685e-06	0.000535813	9.39596e-11	2.57994e-08	0.000775953	0.0724198	LGD MIS	MIS	5.2e-06	0.000842609	1.97e-11	8.98778e-09	LGD MIS	MIS	2.94568e-15	1.5359e-11	2.94568e-15	1.15139e-12	DNV	DNV
FBXW7	16712	FBXW7	0	CH&DR&DNW	CH&DR&DNW			DDD28-novel	12	0	12	1	1	1	1.4541e-12	5.00898e-10	0.0425536	1	MIS	MIS	1	1	2.79e-09	9.27699e-07	MIS	MIS	3.44761e-06	3.37461e-12	3.37461e-12	5.80866e-10	DNV	DNV
FOXP1	3823	FOXP1	0	CH&DR&DNW	CH&DR&DNW	Coe124	ASC102	DDD285	27	19	8	0	2.17612e-33	1.47245e-30	6.31536e-05	0.0047484	1	1	LGD MIS	LGD	9.59e-30	5.70111e-27	4.39e-05	0.00657428	LGD MIS	LGD	1e-14	6.40914e-07	1e-14	2.10809e-12	DNV	DNV
GABRA1	4075	GABRA1	0	CH&DR&DNW	CH&DR&DNW			DDD285	14	0	14	1	1	1	7.7689e-10	1.9367e-07	0.131383	1	MIS	MIS	1	1	1.73e-13	1.09481e-10	MIS	MIS	2.66551e-14	5.41009e-16	5.41009e-16	2.41676e-13	DNV	DNV
GABRB2	4082	GABRB2	0	CH&DR&DNW	CH&DR&DNW	Coe124	ASC102	DDD285	17	0	17	1	1	1	1.16741e-27	1.57984e-24	0.0197564	0.787895	MIS	MIS	1	1	5.31e-16	4.34048e-13	MIS	MIS	2.93763e-17	1.59231e-23	1.59231e-23	1.49375e-19	DNV	DNV
GABRB3	4083	GABRB3	0	CH&DR&DNW	CH&DR&DNW	Coe253	ASC102	DDD285	13	0	13	4	1	1	1.56696e-09	3.49265e-07	1.3771e-05	0.00222996	MIS MIS30	MIS	1	1	2.9e-11	1.293e-08	MIS	MIS	1.93538e-09	8.29874e-11	8.29874e-11	1.25565e-08	DNV	DNV
GATAD2B	30778	GATAD2B	0	CH&DR&DNW	CH&DR&DNW	Coe124		DDD285	42	39	3	1	6.49434e-77	1.36713e-73	0.144713	1	0.141039	1	LGD	LGD	1.58e-71	3.87455e-68	0.111	1	LGD	LGD	1e-14	0.000601968	1e-14	2.10809e-12	DNV	DNV
GNAI1	4384	GNAI1	0	CH&DR&DNW	CH&DR&DNW	Coe124	ASC102	DDD285	10	0	10	8	1	1	8.90742e-09	1.59207e-06	7.13367e-12	4.35982e-09	MIS MIS30	MIS MIS30	1	1	8.88e-10	3.22607e-07	MIS	MIS	7.59017e-09	2.2027e-11	2.2027e-11	3.53223e-09	DNV	DNV
GNB1	4396	GNB1	0	CH&DR&DNW	CH&DR&DNW			DDD285	11	0	11	4	1	1	1.48495e-08	2.55763e-06	5.6336e-05	0.00784352	MIS MIS30	MIS	1	1	9.07e-10	3.23519e-07	MIS	MIS	4.40055e-07	5.04722e-08	5.04722e-08	5.4112e-06	DNV	DNV
GRIN2B	4586	GRIN2B	0	CH&DR&DNW	CH&DR&DNW	Coe124	ASC102	DDD285	62	8	54	17	1.34414e-09	2.70916e-07	2.56985e-48	8.11474e-45	9.1335e-27	1.73043e-23	LGD MIS MIS30	LGD MIS MIS30	1.66e-11	4.34212e-09	1.87e-46	9.17141e-43	LGD MIS	LGD MIS	1e-14	5.21685e-21	5.21685e-21	6.52524e-18	DNV	DNV
H3F3A	4764	H3-3A	1	CH&DR&DNW	CH&DR&DNW			DDD28-novel	12	0	12	1	1	1	1.58641e-62	1.5028e-58	4.08584e-06	0.000806358	MIS	MIS	1	1	2.79e-15	2.02719e-12	MIS	MIS	4.514e-12	8.74613e-14	8.74613e-14	1.70665e-11	DNV	DNV
HDAC8	13315	HDAC8	0	CH&DR&DNW	CH&DR&DNW	Coe124		DDD285	22	11	11	6	5.40788e-21	2.32859e-18	4.59659e-11	1.3195e-08	8.35059e-11	3.67931e-08	LGD MIS MIS30	LGD MIS MIS30	6.76e-18	2.36817e-15	1.36e-10	5.445e-08	LGD MIS	LGD MIS	1e-14	5.74457e-13	1e-14	2.10809e-12	DNV	DNV
HECW2	29853	HECW2	0	CH&DR&DNW	CH&DR&DNW	Coe124		DDD285	22	2	20	15	0.132413	1	2.54201e-07	3.76257e-05	1.04178e-13	7.59135e-11	MIS MIS30	MIS MIS30	0.172	1	9.18e-11	3.83177e-08	MIS	MIS	4.87782e-10	9.36844e-18	9.36844e-18	7.32378e-15	DNV	DNV
HIST1H1E	4718	H1-4	1	CH&DR&DNW	CH&DR&DNW	Coe253		DDD285	17	12	5	0	2.90909e-23	1.41322e-20	0.00116599	0.0555048	1	1	LGD	LGD	2.44e-34	1.70957e-31	0.000316	0.0346329	LGD MIS	LGD	1e-14	0.000712274	1e-14	2.10809e-12	DNV	DNV
HIST1H4E	4790	H4C5	1	CH&DR&DNW	CH&DR&DNW				7	0	7	0	1	1	1.3045e-09	2.97771e-07	1	1	MIS	MIS	1	1	1.51e-07	4.05797e-05	MIS	MIS	1.00109e-06	2.03479e-07	2.03479e-07	1.98837e-05	DNV	DNV
HNRNPK	5044	HNRNPK	0	CH&DR&DNW	CH&DR&DNW			DDD285	11	7	4	1	7.36102e-12	1.81119e-09	0.00251961	0.116283	0.0386927	1	LGD	LGD	2.82e-09	6.14697e-07	0.0161	0.614494	LGD	LGD	8.59254e-10	0.0392866	8.59254e-10	1.1353e-07	DNV	DNV
HNRNPU	5048	HNRNPU	0	CH&DR&DNW	CH&DR&DNW	Coe124		DDD285	18	15	3	0	2.69943e-80	6.39293e-77	2.04973e-12	6.69554e-10	1	1	LGD MIS	LGD MIS	1.67e-18	6.18152e-16	0.212	1	LGD	LGD	1e-14	0.170676	1e-14	2.10809e-12	DNV	DNV
HUWE1	30892	HUWE1	0	CH&DR&DNW	CH&DR&DNW	Coe253		DDD285	25	0	25	7	1	1	1.56825e-08	2.65286e-06	3.6319e-07	9.55693e-05	MIS MIS30	MIS MIS30	1	1	1.91e-07	4.93031e-05	MIS	MIS	5.68605e-07	7.88235e-12	7.88235e-12	1.30875e-09	DNV	DNV
KANSL1	24565	KANSL1	0	CH&DR&DNW	CH&DR&DNW	Coe124		DDD285	26	18	8	2	7.17631e-22	3.16192e-19	0.0742104	1	0.0217624	0.833426	LGD	LGD	2.34e-28	1.35018e-25	0.00154	0.124328	LGD	LGD	1e-14	0.000135869	1e-14	2.10809e-12	DNV	DNV
KAT6A	13013	KAT6A	0	CH&DR&DNW	CH&DR&DNW	Coe124		DDD285	25	17	8	1	8.39621e-20	3.38456e-17	0.0960235	1	0.158621	1	LGD	LGD	7.22e-23	3.63185e-20	0.0366	0.96768	LGD	LGD	6.22651e-17	0.0006023	6.22651e-17	3.54005e-14	DNV	DNV
KAT6B	17582	KAT6B	0	CH&DR&DNW	CH&DR&DNW	Coe124		DDD285	17	16	1	0	7.77587e-19	2.83311e-16	0.988116	1	1	1	LGD	LGD	3.3e-21	1.57901e-18	0.973	1	LGD	LGD	2.59538e-15	NA	2.59538e-15	1.03605e-12	DNV	DNV
KCNB1	6231	KCNB1	0	CH&DR&DNW	CH&DR&DNW			DDD285	32	6	26	2	5.06323e-09	9.5928e-07	2.11794e-24	2.11192e-21	0.000294822	0.0306907	LGD MIS	LGD MIS	8.8e-10	2.03104e-07	7.54e-21	7.78525e-18	LGD MIS	LGD MIS	1e-14	5.21685e-21	5.21685e-21	6.52524e-18	DNV	DNV
KCNQ2	6296	KCNQ2	0	CH&DR&DNW	CH&DR&DNW	Coe124		DDD285	45	0	45	11	1	1	1.50691e-29	2.37916e-26	6.29815e-14	4.97186e-11	MIS MIS30	MIS MIS30	1	1	1.41e-43	4.61023e-40	MIS	MIS	1e-14	5.21685e-21	5.21685e-21	6.52524e-18	DNV	DNV
KDM5B	18039	KDM5B	0	CH&DR&DNW	CH&DR&DNW	Coe124	ASC102	DDD285	31	19	12	4	8.19071e-19	2.92795e-16	0.0333369	0.916693	0.0374191	1	LGD	LGD	6.03e-20	2.68856e-17	3.52e-05	0.00548058	LGD MIS	LGD	1e-14	2.63719e-06	1e-14	2.10809e-12	DNV	DNV
KDM6A	12637	KDM6A	0	CH&DR&DNW	CH&DR&DNW	Coe253		DDD285	16	8	8	2	2.92928e-08	5.23567e-06	0.0131902	0.477825	0.0111907	0.560898	LGD	LGD	4.52e-09	9.63841e-07	0.00103	0.0922673	LGD	LGD	6.85468e-14	1.75369e-05	6.85468e-14	1.38288e-11	DNV	DNV
KIAA2022	29433	NEXMIF	1	CH&DR&DNW	CH&DR&DNW	Coe124		DDD285	22	20	2	0	1.64089e-22	7.77208e-20	0.947472	1	1	1	LGD	LGD	3.44e-31	2.10894e-28	0.668	1	LGD	LGD	1e-14	0.363511	1e-14	2.10809e-12	DNV	DNV
KIDINS220	29508	KIDINS220	0	CH&DR&DNW	CH&DR&DNW			DDD285	15	7	8	2	2.45371e-07	4.26495e-05	0.0146797	0.514462	0.0456478	1	LGD	LGD	1.85e-08	3.7034e-06	0.0135	0.552908	LGD	LGD	1.65206e-08	0.0275726	1.65206e-08	1.86723e-06	DNV	DNV
KIF11	6388	KIF11	0	CH&DR&DNW	CH&DR&DNW	Coe253		DDD285	9	7	2	0	1.30168e-10	2.83466e-08	0.23977	1	1	1	LGD	LGD	8.41e-08	1.52766e-05	0.455	1	LGD	LGD	1.15303e-08	0.909986	1.15303e-08	1.33538e-06	DNV	DNV
KIF1A	888	KIF1A	0	CH&DR&DNW	CH&DR&DNW	Coe124		DDD285	42	0	42	26	1	1	9.33338e-26	9.8239e-23	2.93402e-34	1.7269e-30	MIS MIS30	MIS MIS30	1	1	7.48e-30	1.22286e-26	MIS	MIS	1e-14	5.21685e-21	5.21685e-21	6.52524e-18	DNV	DNV
KMT2A	7132	KMT2A	0	CH&DR&DNW	CH&DR&DNW	Coe124		DDD285	90	64	26	5	9.71469e-95	3.68109e-91	7.79516e-08	1.21055e-05	0.000405376	0.0408524	LGD MIS MIS30	LGD MIS	1.65e-92	5.39495e-89	1.33e-08	4.20838e-06	LGD MIS	LGD MIS	1e-14	2.97731e-16	2.97731e-16	1.47001e-13	DNV	DNV
KMT2D	7133	KMT2D	0	CH&DR&DNW	CH&DR&DNW			DDD285	47	30	17	0	1.02921e-40	8.47802e-38	1.42451e-05	0.00170815	1	1	LGD MIS	LGD	2.84e-35	2.14289e-32	0.0268	0.839439	LGD	LGD	1e-14	0.0403207	1e-14	2.10809e-12	DNV	DNV
KMT2E	18541	KMT2E	0	CH&DR&DNW	CH&DR&DNW		ASC102	DDD285	15	8	7	1	1.39727e-08	2.57016e-06	0.0458093	1	0.0622559	1	LGD	LGD	3.06e-08	6.00311e-06	0.0311	0.886066	LGD	LGD	8.87098e-10	0.0233089	8.87098e-10	1.1639e-07	DNV	DNV
KRAS	6407	KRAS	0	CH&DR&DNW	CH&DR&DNW			DDD285	7	0	7	5	1	1	1.47388e-09	3.32429e-07	3.22529e-11	1.65152e-08	MIS MIS30	MIS MIS30	1	1	1.36e-08	4.235e-06	MIS	MIS	7.78441e-11	3.1572e-16	3.1572e-16	1.51886e-13	DNV	DNV
MAP2K1	6840	MAP2K1	0	CH&DR&DNW	CH&DR&DNW	Coe124		DDD285	9	0	9	7	1	1	6.58467e-13	2.3991e-10	3.60349e-14	2.96834e-11	MIS MIS30	MIS MIS30	1	1	5.1e-08	1.47135e-05	MIS	MIS	1.11746e-08	2.23176e-12	2.23176e-12	3.9133e-10	DNV	DNV
MAP3K7	6859	MAP3K7	0	CH&DR&DNW	CH&DR&DNW			DDD285	12	0	12	5	1	1	1.49894e-08	2.55847e-06	7.56138e-06	0.00132646	MIS MIS30	MIS	1	1	1.69e-09	5.71628e-07	MIS	MIS	2.90512e-11	2.8832e-16	2.8832e-16	1.46202e-13	DNV	DNV
MBD5	20444	MBD5	0	CH&DR&DNW	CH&DR&DNW	Coe124	ASC102	DDD285	11	10	1	0	2.01807e-11	4.72029e-09	0.978387	1	1	1	LGD	LGD	3.88e-13	1.0874e-10	0.906	1	LGD	LGD	1.4359e-10	NA	1.4359e-10	2.12129e-08	DNV	DNV
MECP2	6990	MECP2	0	CH&DR&DNW	CH&DR&DNW	Coe124		DDD285	44	17	27	4	5.12205e-34	3.59416e-31	2.67092e-32	5.06033e-29	3.38136e-09	1.14399e-06	LGD MIS MIS30	LGD MIS MIS30	1.15e-32	7.52023e-30	1.98e-27	2.98797e-24	LGD MIS	LGD MIS	1e-14	2.85375e-19	2.85375e-19	2.6771e-16	DNV	DNV
MED13L	22962	MED13L	0	CH&DR&DNW	CH&DR&DNW	Coe124	ASC102	DDD285	72	42	30	4	8.31814e-66	1.57595e-62	2.1987e-17	1.19019e-14	0.000216017	0.0240744	LGD MIS MIS30	LGD MIS	1.5e-61	3.26967e-58	5.15e-17	4.39273e-14	LGD MIS	LGD MIS	1e-14	2.00273e-15	2.00273e-15	8.16853e-13	DNV	DNV
MEF2C	6996	MEF2C	0	CH&DR&DNW	CH&DR&DNW	Coe124		DDD285	27	14	13	5	6.33604e-28	3.63766e-25	5.62009e-14	2.5352e-11	5.52446e-09	1.83625e-06	LGD MIS MIS30	LGD MIS MIS30	3.67e-23	1.94589e-20	1.46e-11	7.16057e-09	LGD MIS	LGD MIS	1e-14	1.12266e-12	1e-14	2.10809e-12	DNV	DNV
MSL2	25544	MSL2	0	CH&DR&DNW	CH&DR&DNW			DDD28-novel	12	8	4	0	2.73781e-14	7.74188e-12	0.0078271	0.303256	1	1	LGD	LGD	4.11e-14	1.18574e-11	0.0206	0.716544	LGD	LGD	3.89139e-15	0.0251157	3.89139e-15	1.46021e-12	DNV	DNV
NAA15	30782	NAA15	0	CH&DR&DNW	CH&DR&DNW	Coe124		DDD285	17	12	5	1	1.35415e-20	5.70129e-18	0.0010582	0.0512754	0.0921687	1	LGD	LGD	1.1e-14	3.42537e-12	0.00854	0.419894	LGD	LGD	5.65809e-15	0.00140367	5.65809e-15	2.04148e-12	DNV	DNV
NFIA	7784	NFIA	0	CH&DR&DNW	CH&DR&DNW			DDD285	11	6	5	2	1.98954e-11	4.71174e-09	4.31227e-05	0.00404799	0.000570035	0.0551015	LGD MIS	LGD	2.38e-08	4.71625e-06	0.00229	0.164561	LGD	LGD	6.37906e-09	0.000809808	6.37906e-09	7.62318e-07	DNV	DNV
NFIX	7788	NFIX	0	CH&DR&DNW	CH&DR&DNW	Coe124		DDD285	17	9	8	1	4.55426e-20	1.87576e-17	1.10571e-10	2.95054e-08	0.0187697	0.76972	LGD MIS	LGD MIS	6.43e-17	2.21305e-14	1.47e-05	0.00255208	LGD MIS	LGD	4.74895e-13	3.70096e-07	4.74895e-13	8.73527e-11	DNV	DNV
NSD1	14234	NSD1	0	CH&DR&DNW	CH&DR&DNW	Coe124	ASC102	DDD285	42	27	15	6	2.92206e-35	2.12928e-32	0.000312635	0.0178409	2.08681e-06	0.00045973	LGD MIS MIS30	LGD	2.61e-33	1.76562e-30	7.74e-05	0.0106932	LGD MIS	LGD	1e-14	1.54184e-13	1e-14	2.10809e-12	DNV	DNV
ODC1	8109	ODC1	0	CH&DR&DNW	CH&DR&DNW	Coe253		DDD285	10	6	4	0	1.37997e-08	2.56323e-06	0.0288152	0.801663	1	1	LGD	LGD	6.6e-11	1.68154e-08	0.0138	0.560514	LGD	LGD	5.39783e-10	0.000888939	5.39783e-10	7.3387e-08	DNV	DNV
PDHA1	8806	PDHA1	0	CH&DR&DNW	CH&DR&DNW	Coe253		DDD285	21	9	12	6	1.11487e-11	2.67371e-09	6.73541e-07	9.52307e-05	2.12441e-06	0.000462633	LGD MIS MIS30	LGD	3.04e-15	9.93979e-13	8.27e-11	3.52698e-08	LGD MIS	LGD MIS	1e-14	2.09405e-12	1e-14	2.10809e-12	DNV	DNV
PHIP	15673	PHIP	0	CH&DR&DNW	CH&DR&DNW	Coe253		DDD285	23	11	12	2	7.11006e-10	1.44846e-07	0.00728842	0.288884	0.110365	1	LGD	LGD	9.57e-11	2.37651e-08	6.37e-05	0.00899041	LGD MIS	LGD	8.12984e-14	1.48366e-06	8.12984e-14	1.6056e-11	DNV	DNV
PIK3CA	8975	PIK3CA	0	CH&DR&DNW	CH&DR&DNW	Coe124		DDD285	15	0	15	5	1	1	2.39473e-19	1.5645e-16	1.48715e-10	5.9948e-08	MIS MIS30	MIS MIS30	1	1	3.34e-10	1.26008e-07	MIS	MIS	4.8722e-07	3.91923e-08	3.91923e-08	4.27515e-06	DNV	DNV
POGZ	18801	POGZ	0	CH&DR&DNW	CH&DR&DNW	Coe124	ASC102	DDD285	44	35	9	4	3.14656e-82	8.51639e-79	9.66266e-09	1.68322e-06	4.36228e-08	1.31187e-05	LGD MIS MIS30	LGD MIS MIS30	6.48e-53	9.77882e-50	0.0013	0.108525	LGD	LGD	1e-14	0.000206532	1e-14	2.10809e-12	DNV	DNV
PPM1D	9277	PPM1D	0	CH&DR&DNW	CH&DR&DNW	Coe124		DDD285	22	22	0	0	2.91964e-37	2.30481e-34	1	1	1	1	LGD	LGD	1.91e-40	1.7032e-37	1	1	LGD	LGD	6.58634e-18	NA	6.58634e-18	5.37274e-15	DNV	DNV
PPP1CB	9282	PPP1CB	0	CH&DR&DNW	CH&DR&DNW	Coe124		DDD285	11	0	11	3	1	1	2.27077e-11	6.8289e-09	0.000342361	0.0350615	MIS MIS30	MIS	1	1	1.89e-11	8.8281e-09	MIS	MIS	1.49611e-10	3.62972e-13	3.62972e-13	6.74265e-11	DNV	DNV
PPP2R1A	9302	PPP2R1A	0	CH&DR&DNW	CH&DR&DNW	Coe124		DDD285	17	0	17	11	1	1	6.99741e-20	4.91011e-17	3.91231e-22	5.29447e-19	MIS MIS30	MIS MIS30	1	1	2.73e-14	1.91276e-11	MIS	MIS	1.22748e-12	1.60348e-19	1.60348e-19	1.58339e-16	DNV	DNV
PPP2R5D	9312	PPP2R5D	0	CH&DR&DNW	CH&DR&DNW	Coe124	ASC102	DDD285	14	0	14	7	1	1	5.76527e-22	4.5512e-19	1.02325e-15	9.69323e-13	MIS MIS30	MIS MIS30	1	1	4.59e-11	2.00104e-08	MIS	MIS	8.57678e-16	1.97974e-22	1.97974e-22	9.48138e-19	DNV	DNV
PTCH1	9585	PTCH1	0	CH&DR&DNW	CH&DR&DNW			DDD285	16	9	7	0	1.34344e-08	2.52008e-06	0.211719	1	1	1	LGD	LGD	2.95e-10	6.97266e-08	0.0523	1	LGD	LGD	3.98196e-08	0.174857	3.98196e-08	4.29365e-06	DNV	DNV
PTEN	9588	PTEN	0	CH&DR&DNW	CH&DR&DNW	Coe124	ASC102	DDD285	30	11	19	5	2.67775e-22	1.23738e-19	6.28448e-26	7.44161e-23	1.2378e-12	8.37552e-10	LGD MIS MIS30	LGD MIS MIS30	6.16e-18	2.19722e-15	4.44e-22	4.83911e-19	LGD MIS	LGD MIS	1e-14	8.43566e-16	8.43566e-16	3.68069e-13	DNV	DNV
PTPN11	9644	PTPN11	0	CH&DR&DNW	CH&DR&DNW	Coe124		DDD285	40	0	40	11	1	1	4.92641e-50	1.86672e-46	6.1318e-18	6.83371e-15	MIS MIS30	MIS MIS30	1	1	3.77e-47	2.46533e-43	MIS	MIS	1e-14	2.11483e-17	2.11483e-17	1.52609e-14	DNV	DNV
PUF60	17042	PUF60	0	CH&DR&DNW	CH&DR&DNW	Coe124		DDD285	13	8	5	2	3.28446e-12	8.29699e-10	0.00592615	0.250618	0.000134452	0.0164343	LGD	LGD	7.73e-11	1.94419e-08	0.00413	0.2564	LGD	LGD	5.36557e-08	0.0208828	5.36557e-08	5.65555e-06	DNV	DNV
QRICH1	24713	QRICH1	0	CH&DR&DNW	CH&DR&DNW	Coe124		DDD285	10	8	2	0	1.70718e-12	4.43071e-10	0.23977	1	1	1	LGD	LGD	6.78e-12	1.79743e-09	0.393	1	LGD	LGD	2.62757e-07	0.260202	2.62757e-07	2.55432e-05	DNV	DNV
SATB2	21637	SATB2	0	CH&DR&DNW	CH&DR&DNW	Coe124		DDD285	68	32	36	21	3.54814e-61	5.60192e-58	1.8261e-38	4.32465e-35	2.8088e-39	2.66078e-35	LGD MIS MIS30	LGD MIS MIS30	2.16e-54	3.85226e-51	1.84e-37	5.15673e-34	LGD MIS	LGD MIS	1e-14	5.21685e-21	5.21685e-21	6.52524e-18	DNV	DNV
SCN1A	10585	SCN1A	0	CH&DR&DNW	CH&DR&DNW		ASC102	DDD285	42	11	31	7	4.59659e-11	1.04924e-08	3.92967e-15	1.90901e-12	5.56003e-07	0.000140454	LGD MIS MIS30	LGD MIS	2.1e-10	5.08615e-08	1.2e-19	1.17708e-16	LGD MIS	LGD MIS	1e-14	1.98285e-13	1e-14	2.10809e-12	DNV	DNV
SCN2A	10588	SCN2A	0	CH&DR&DNW	CH&DR&DNW	Coe124	ASC102	DDD285	79	22	57	15	7.41167e-33	4.84212e-30	4.14658e-54	2.31491e-50	1.06114e-23	1.54649e-20	LGD MIS MIS30	LGD MIS MIS30	2.96e-26	1.65912e-23	5.38e-49	5.27724e-45	LGD MIS	LGD MIS	1e-14	1.0891e-15	1.0891e-15	4.64402e-13	DNV	DNV
SCN8A	10596	SCN8A	0	CH&DR&DNW	CH&DR&DNW	Coe124		DDD285	38	2	36	8	0.0372183	1	1.96218e-28	2.85965e-25	3.89754e-10	1.36746e-07	MIS MIS30	MIS MIS30	0.0513	1	3.14e-24	4.1067e-21	MIS	MIS	1e-14	4.30962e-15	4.30962e-15	1.58543e-12	DNV	DNV
SET	10760	SET	0	CH&DR&DNW	CH&DR&DNW	Coe124		DDD285	7	6	1	0	1.19366e-10	2.62965e-08	0.360197	1	1	1	LGD	LGD	5.87e-09	1.22508e-06	0.327	1	LGD	LGD	2.35676e-09	NA	2.35676e-09	2.90905e-07	DNV	DNV
SETBP1	15573	SETBP1	0	CH&DR&DNW	CH&DR&DNW	Coe124		DDD285	24	12	12	0	3.47995e-15	1.04653e-12	0.000272166	0.0157209	1	1	LGD MIS	LGD	6.79e-19	2.56166e-16	7.08e-05	0.00985074	LGD MIS	LGD	3.31915e-14	1.71954e-10	3.31915e-14	6.84328e-12	DNV	DNV
SETD5	25566	SETD5	0	CH&DR&DNW	CH&DR&DNW	Coe124	ASC102	DDD285	47	40	7	1	6.33696e-64	1.09146e-60	0.0465038	1	0.13719	1	LGD	LGD	3.06e-73	8.57587e-70	0.0112	0.49045	LGD	LGD	1e-14	1.50234e-06	1e-14	2.10809e-12	DNV	DNV
SIN3A	19353	SIN3A	0	CH&DR&DNW	CH&DR&DNW	Coe253	ASC102	DDD285	19	16	3	2	1.31978e-23	6.758e-21	0.291861	1	0.0307318	0.997964	LGD	LGD	9.33e-22	4.5759e-19	0.406	1	LGD	LGD	2.62714e-16	0.534019	2.62714e-16	1.36918e-13	DNV	DNV
SLC2A1	11005	SLC2A1	0	CH&DR&DNW	CH&DR&DNW			DDD285	16	9	7	5	1.68218e-15	5.14042e-13	1.8039e-05	0.00212278	1.17044e-07	3.30972e-05	LGD MIS MIS30	LGDMIS30	9.22e-16	3.06573e-13	0.000162	0.019618	LGD MIS	LGD	1.86291e-16	0.000429614	1.86291e-16	1.028e-13	DNV	DNV
SLC6A1	11042	SLC6A1	0	CH&DR&DNW	CH&DR&DNW	Coe124	ASC102	DDD285	37	5	32	21	1.96339e-05	0.00232489	7.62326e-26	8.49589e-23	1.62444e-27	3.41963e-24	LGD MIS MIS30	MIS MIS30	6.33e-08	1.18269e-05	5.1e-34	1.11169e-30	LGD MIS	LGD MIS	1e-14	1.97954e-14	1e-14	2.10809e-12	DNV	DNV
SMARCA2	11098	SMARCA2	0	CH&DR&DNW	CH&DR&DNW	Coe124		DDD285	29	0	29	15	1	1	8.57646e-07	0.000118606	5.72043e-12	3.61264e-09	MIS MIS30	MIS30	1	1	3.78e-19	3.53124e-16	MIS	MIS	1.42927e-16	9.58147e-25	9.58147e-25	1.79768e-20	DNV	DNV
SMARCA4	11100	SMARCA4	0	CH&DR&DNW	CH&DR&DNW	Coe124		DDD285	29	1	28	15	0.488666	1	1.66884e-12	5.64604e-10	7.37815e-14	5.59145e-11	MIS MIS30	MIS MIS30	0.247	1	2.3e-15	1.73544e-12	MIS	MIS	3.99462e-16	9.76652e-22	9.76652e-22	3.66479e-18	DNV	DNV
SMC1A	11111	SMC1A	0	CH&DR&DNW	CH&DR&DNW	Coe124		DDD285	23	11	12	6	5.57351e-15	1.64993e-12	3.67475e-07	5.31464e-05	6.21458e-09	2.03003e-06	LGD MIS MIS30	LGDMIS30	3.48e-14	1.0344e-11	3.29e-06	0.000665394	LGD MIS	LGD	1e-14	1.15943e-06	1e-14	2.10809e-12	DNV	DNV
SON	11183	SON	0	CH&DR&DNW	CH&DR&DNW	Coe253		DDD285	25	21	4	0	2.56594e-23	1.27932e-20	0.925951	1	1	1	LGD	LGD	3.23e-32	2.04407e-29	0.654	1	LGD	LGD	1e-14	0.736463	1e-14	2.10809e-12	DNV	DNV
SOX5	11201	SOX5	0	CH&DR&DNW	CH&DR&DNW	Coe124		DDD285	20	9	11	5	1.07675e-13	2.91431e-11	4.12523e-08	6.79623e-06	7.74528e-07	0.000190356	LGD MIS MIS30	LGD MIS	1.67e-13	4.74812e-11	1.89e-07	4.93031e-05	LGD MIS	LGD MIS	1e-14	1.15296e-18	1.15296e-18	1.03009e-15	DNV	DNV
SPEN	17575	SPEN	0	CH&DR&DNW	CH&DR&DNW	Coe253		DDD28-novel	19	13	6	3	2.56411e-09	5.11365e-07	0.991521	1	0.0114245	0.565139	LGD	LGD	1.12e-14	3.43315e-12	0.713	1	LGD	LGD	1.61192e-09	0.964558	1.61192e-09	2.01619e-07	DNV	DNV
SPTAN1	11273	SPTAN1	0	CH&DR&DNW	CH&DR&DNW			DDD285	28	1	27	13	0.565182	1	6.1615e-11	1.7167e-08	1.31102e-10	5.51967e-08	MIS MIS30	MIS MIS30	0.656	1	5.52e-12	2.84977e-09	MIS	MIS	2.03481e-10	7.5204e-12	7.5204e-12	1.2598e-09	DNV	DNV
SRRM2	16639	SRRM2	0	CH&DR&DNW	CH&DR&DNW	Coe253		DDD28-novel	23	16	7	0	9.42518e-15	2.7056e-12	0.817438	1	1	1	LGD	LGD	2.47e-19	9.88907e-17	0.476	1	LGD	LGD	1.16285e-10	0.547493	1.16285e-10	1.74539e-08	DNV	DNV
STXBP1	11444	STXBP1	0	CH&DR&DNW	CH&DR&DNW	Coe124	ASC102	DDD285	67	28	39	20	4.04352e-52	5.10724e-49	3.20346e-45	8.67039e-42	3.64593e-34	1.7269e-30	LGD MIS MIS30	LGD MIS MIS30	1.71e-44	1.97334e-41	7.37e-44	2.89169e-40	LGD MIS	LGD MIS	1e-14	4.65863e-17	4.65863e-17	2.81952e-14	DNV	DNV
SUV420H1	24283	KMT5B	1	CH&DR&DNW	CH&DR&DNW	Coe124	ASC102	DDD285	16	12	4	0	5.90705e-19	2.19441e-16	0.0467565	1	1	1	LGD	LGD	2.69e-18	9.77267e-16	0.0653	1	LGD	LGD	5.77084e-17	0.0197349	5.77084e-17	3.38352e-14	DNV	DNV
SYNGAP1	11497	SYNGAP1	0	CH&DR&DNW	CH&DR&DNW	Coe124	ASC102	DDD285	33	25	8	0	1.53907e-28	9.11226e-26	0.382661	1	1	1	LGD	LGD	2.57e-41	2.40087e-38	0.0104	0.469028	LGD	LGD	1e-14	1.67844e-05	1e-14	2.10809e-12	DNV	DNV
TAOK1	29259	TAOK1	0	CH&DR&DNW	CH&DR&DNW	Coe253	ASC31-novel	DDD285	18	9	9	3	4.59379e-14	1.27991e-11	7.0749e-07	9.92897e-05	0.000190093	0.0216958	LGD MIS MIS30	LGD	2.3e-11	5.93703e-09	8.95e-05	0.012109	LGD MIS	LGD	7.18283e-14	1.18807e-05	7.18283e-14	1.43366e-11	DNV	DNV
TBL1XR1	29529	TBL1XR1	0	CH&DR&DNW	CH&DR&DNW	Coe124	ASC102	DDD285	30	8	22	4	9.58862e-18	3.36418e-15	7.77973e-38	1.63772e-34	5.73283e-08	1.66276e-05	LGD MIS MIS30	LGD MIS MIS30	1.03e-09	2.2962e-07	1.08e-25	1.51339e-22	LGD MIS	LGD MIS	1e-14	3.74405e-16	3.74405e-16	1.75615e-13	DNV	DNV
TCF4	11634	TCF4	0	CH&DR&DNW	CH&DR&DNW	Coe124	ASC102	DDD285	51	31	20	12	5.14071e-49	5.41089e-46	4.87824e-12	1.51513e-09	2.63885e-14	2.27253e-11	LGD MIS MIS30	LGD MIS MIS30	1.3e-55	2.55034e-52	1.69e-17	1.50702e-14	LGD MIS	LGD MIS	1e-14	5.78727e-20	5.78727e-20	6.7863e-17	DNV	DNV
TLK2	11842	TLK2	0	CH&DR&DNW	CH&DR&DNW	Coe124	ASC102	DDD285	24	14	10	4	9.23571e-29	5.64451e-26	9.06147e-12	2.76901e-09	3.00595e-07	8.13583e-05	LGD MIS MIS30	LGD MIS MIS30	3.78e-19	1.45404e-16	6.34e-07	0.000148069	LGD MIS	LGD	1e-14	8.15225e-08	1e-14	2.10809e-12	DNV	DNV
TRAF7	20456	TRAF7	0	CH&DR&DNW	CH&DR&DNW	Coe253	ASC102	DDD285	12	0	12	5	1	1	2.20907e-07	3.29552e-05	5.79236e-08	1.66276e-05	MIS MIS30	MIS MIS30	1	1	4.45e-08	1.30299e-05	MIS	MIS	1.68989e-06	5.47601e-12	5.47601e-12	9.25594e-10	DNV	DNV
TRIO	12303	TRIO	0	CH&DR&DNW	CH&DR&DNW	Coe124		DDD285	26	2	24	16	0.225434	1	2.12531e-07	3.19572e-05	3.47653e-18	4.11664e-15	MIS MIS30	MIS MIS30	0.103	1	3.99e-08	1.20424e-05	MIS	MIS	8.08086e-06	1.08279e-13	1.08279e-13	2.07299e-11	DNV	DNV
TRIP12	12306	TRIP12	0	CH&DR&DNW	CH&DR&DNW	Coe124	ASC102	DDD285	21	15	6	2	2.01096e-19	7.93744e-17	0.0493765	1	0.047547	1	LGD	LGD	1.58e-12	4.24609e-10	0.121	1	LGD	LGD	1.65374e-14	0.00414964	1.65374e-14	3.4475e-12	DNV	DNV
USP9X	12632	USP9X	0	CH&DR&DNW	CH&DR&DNW	Coe124		DDD285	26	17	9	3	1.47439e-16	5.07887e-14	0.193428	1	0.0207829	0.816916	LGD	LGD	1.04e-19	4.53394e-17	0.0207	0.717478	LGD	LGD	1e-14	7.48937e-06	1e-14	2.10809e-12	DNV	DNV
WAC	17327	WAC	0	CH&DR&DNW	CH&DR&DNW	Coe124	ASC102	DDD285	28	26	2	2	2.91023e-50	3.24336e-47	0.23977	1	0.00563498	0.346625	LGD	LGD	3.3e-49	4.31596e-46	0.275	1	LGD	LGD	1e-14	0.137482	1e-14	2.10809e-12	DNV	DNV
WDR26	21208	WDR26	0	CH&DR&DNW	CH&DR&DNW	Coe124		DDD285	14	9	5	2	1.70495e-47	1.7001e-44	1.64785e-21	1.20078e-18	3.52429e-10	1.2758e-07	LGD MIS	LGD MIS	2.42e-10	5.7897e-08	0.0031	0.206155	LGD	LGD	5.70026e-13	0.00910551	5.70026e-13	1.02835e-10	DNV	DNV
WDR37	31406	WDR37	0	CH&DR&DNW	CH&DR&DNW			DDD285	12	0	12	2	1	1	1.09358e-12	3.90926e-10	0.00187954	0.150889	MIS	MIS	1	1	5.07e-09	1.65772e-06	MIS	MIS	3.15423e-07	1.9123e-12	1.9123e-12	3.38477e-10	DNV	DNV
WDR45	28912	WDR45	0	CH&DR&DNW	CH&DR&DNW	Coe124		DDD285	35	24	11	1	1.33744e-55	1.80994e-52	3.66678e-13	1.38942e-10	0.0107296	0.54423	LGD MIS	LGD MIS	1.07e-48	1.31195e-45	2.23e-10	8.57807e-08	LGD MIS	LGD MIS	1e-14	9.31256e-11	1e-14	2.10809e-12	DNV	DNV
WHSC1	12766	NSD2	1	CH&DR&DNW	CH&DR&DNW	Coe253		DDD285	17	9	8	4	1.09389e-11	2.65703e-09	0.00245859	0.113888	0.000155832	0.0184524	LGDMIS30	LGD	9.75e-13	2.6566e-10	0.00695	0.360267	LGD	LGD	2.99236e-12	0.000178363	2.99236e-12	5.19839e-10	DNV	DNV
ZC4H2	24931	ZC4H2	0	CH&DR&DNW	CH&DR&DNW	Coe253		DDD285	8	7	1	1	3.67147e-12	9.1526e-10	0.431374	1	0.0279405	0.948675	LGD	LGD	4.08e-13	1.12734e-10	0.307	1	LGD	LGD	1.98449e-13	NA	1.98449e-13	3.7233e-11	DNV	DNV
ZEB2	14881	ZEB2	0	CH&DR&DNW	CH&DR&DNW			DDD285	27	23	4	0	2.16248e-42	1.86229e-39	0.0491245	1	1	1	LGD	LGD	4.65e-37	3.64895e-34	0.184	1	LGD	LGD	1e-14	0.54205	1e-14	2.10809e-12	DNV	DNV
ZMYND11	16966	ZMYND11	0	CH&DR&DNW	CH&DR&DNW	Coe124		DDD285	17	6	11	3	4.85518e-10	1.01084e-07	3.07282e-11	9.09652e-09	2.36067e-05	0.00357802	LGD MIS MIS30	LGD MIS	4.99e-09	1.05262e-06	4.42e-08	1.30299e-05	LGD MIS	LGD MIS	6.22063e-11	1.02318e-07	6.22063e-11	9.56651e-09	DNV	DNV
ZNF292	18410	ZNF292	0	CH&DR&DNW	CH&DR&DNW	Coe253		DDD285	21	15	6	0	7.54808e-15	2.20009e-12	0.690389	1	1	1	LGD	LGD	3.61e-20	1.647e-17	0.172	1	LGD	LGD	8.82343e-14	0.00165652	8.82343e-14	1.70665e-11	DNV	DNV
CLCN4	2022	CLCN4	0	CH&DR&DNW	CH&DNW			DDD285	10	0	10	5	1	1	1.06159e-06	0.000144697	4.99632e-08	1.47907e-05	MIS MIS30	MIS30	1	1	1.08e-05	0.0019438	MIS		1.49945e-07	1.32772e-07	1.32772e-07	1.34652e-05	DNV	DNV
COL4A3BP	2205	CERT1	1	CH&DR&DNW	CH&DNW	Coe124		DDD285	9	0	9	7	1	1	8.87926e-09	1.59207e-06	7.69179e-12	4.55402e-09	MIS MIS30	MIS MIS30	1	1	7.2e-06	0.00135084	MIS		0.000182421	2.6385e-10	2.6385e-10	3.73455e-08	DNV	DNV
KCNA2	6220	KCNA2	0	CH&DR&DNW	CH&DNW			DDD285	9	1	8	3	0.0936897	1	9.11488e-06	0.00111413	2.26477e-08	7.15138e-06	MIS MIS30	MIS30	0.066	1	4.02e-06	0.000792567	MIS		1.3187e-08	4.02928e-11	4.02928e-11	6.29978e-09	DNV	DNV
KCND3	6239	KCND3	0	CH&DR&DNW	CH&DNW	Coe253		DDD285	10	0	10	2	1	1	8.5755e-10	2.11002e-07	0.000371253	0.0376137	MIS	MIS	1	1	1.33e-05	0.00232964	MIS		1.81993e-06	5.23116e-08	5.23116e-08	5.57654e-06	DNV	DNV
KCNH1	6250	KCNH1	0	CH&DR&DNW	CH&DNW	Coe124		DDD285	11	0	11	7	1	1	0.0314682	0.870361	1.94143e-07	5.33078e-05	MIS30	MIS30	1	1	7.23e-06	0.00135084	MIS		4.67195e-10	2.38766e-17	2.38766e-17	1.55185e-14	DNV	DNV
KLF7	6350	KLF7	0	CH&DR&DNW	CH&DNW			DDD285	6	0	6	1	1	1	5.18792e-08	8.40088e-06	0.0247296	0.879038	MIS	MIS	1	1	8.51e-05	0.0115937	MIS		4.93855e-05	3.5702e-07	3.5702e-07	3.41756e-05	DNV	DNV
PSMC5	9552	PSMC5	0	CH&DR&DNW	CH&DNW			DDD28-novel	8	0	8	4	1	1	1.37564e-07	2.11894e-05	3.81234e-07	9.89434e-05	MIS MIS30	MIS	1	1	1.95e-06	0.000425057	MIS		0.000131339	4.0064e-11	4.0064e-11	6.29978e-09	DNV	DNV
SPAST	11233	SPAST	0	CH&DR&DNW	CH&DNW	Coe253	ASC102	DDD285	9	0	9	3	1	1	2.46893e-10	6.40772e-08	2.15255e-05	0.00328889	MIS MIS30	MIS	1	1	2.47e-06	0.000521037	MIS		7.42572e-09	1.59654e-10	1.59654e-10	2.32204e-08	DNV	DNV
UBTF	12511	UBTF	0	CH&DR&DNW	CH&DNW			DDD285	11	3	8	6	0.000528325	0.0505537	9.11488e-06	0.00111413	1.38229e-10	5.69323e-08	MIS MIS30	MIS30	0.00167	0.167153	0.000231	0.0266574	MIS		4.44642e-06	1.11317e-09	1.11317e-09	1.45037e-07	DNV	DNV
BRPF1	14255	BRPF1	0	CH&DR&DNW	CH&DR	Coe253		DDD285	9	7	2	1	4.63388e-09	8.86803e-07	0.569536	1	0.0916611	1	LGD	LGD	9.05e-10	2.06445e-07	0.773	1	LGD	LGD	3.0231e-05	0.392447	3.0231e-05	0.00214846	DNV
CUL3	2553	CUL3	0	CH&DR&DNW	CH&DR	Coe124			11	9	2	0	1.62597e-13	4.27855e-11	0.329902	1	1	1	LGD	LGD	9.91e-10	2.23465e-07	0.383	1	LGD	LGD	1.78439e-06	0.0444374	1.78439e-06	0.000155715	DNV
DLG4	2903	DLG4	0	CH&DR&DNW	CH&DR	Coe124		DDD285	13	12	1	0	5.79661e-16	1.89349e-13	0.869993	1	1	1	LGD	LGD	3.74e-19	1.45404e-16	0.807	1	LGD	LGD	5.02817e-05	NA	5.02817e-05	0.00339347	DNV
FOXP2	13875	FOXP2	0	CH&DR&DNW	CH&DR	Coe253	ASC102	DDD285	7	7	0	0	4.40302e-09	8.51221e-07	1	1	1	1	LGD	LGD	7.48e-08	1.37143e-05	1	1	LGD	LGD	5.98473e-05	NA	5.98473e-05	0.00398176	DNV
ZMYM2	12989	ZMYM2	0	CH&DR&DNW	CH&DR				8	7	1	0	1.48358e-08	2.70268e-06	0.848815	1	1	1	LGD	LGD	1.01e-08	2.06398e-06	0.84	1	LGD	LGD	0.000647833	NA	0.000647833	0.0312459	DNV
CDKL5	11411	CDKL5	0	CH&DR&DNW	DR&DNW	Coe253		DDD285	13	7	6	2	1.73745e-06	0.000278964	0.220444	1	0.00790695	0.43548	LGD		1.26e-09	2.77738e-07	0.0113	0.493727	LGD	LGD	4.61165e-12	1.84679e-07	4.61165e-12	7.8658e-10	DNV	DNV
COL4A1	2202	COL4A1	0	CH&DR&DNW	DR&DNW			DDD285	21	2	19	3	0.287031	1	0.000139909	0.00836186	0.00557687	0.344167	MIS		0.181	1	4.2e-10	1.55463e-07	MIS	MIS	2.41865e-09	1.63678e-10	1.63678e-10	2.36225e-08	DNV	DNV
GATA3	4172	GATA3	0	CH&DR&DNW	DR&DNW			DDD285	7	5	2	1	7.61481e-07	0.000128813	0.45081	1	0.128952	1	LGD		3.59e-09	7.73941e-07	0.273	1	LGD	LGD	1.80703e-07	0.275217	1.80703e-07	1.82277e-05	DNV	DNV
GRIN2A	4585	GRIN2A	0	CH&DR&DNW	DR&DNW			DDD285	17	1	16	1	0.338376	1	3.22663e-06	0.000405677	0.249291	1	MIS		0.142	1	1.72e-07	4.55986e-05	MIS	MIS	9.64198e-11	1.16638e-15	1.16638e-15	4.86303e-13	DNV	DNV
ITPR1	6180	ITPR1	0	CH&DR&DNW	DR&DNW	Coe124		DDD285	28	2	26	10	0.483595	1	0.000468609	0.0261126	5.21754e-06	0.000978727	MIS MIS30		0.0648	1	7.07e-12	3.55639e-09	MIS	MIS	3.94745e-09	7.27636e-11	7.27636e-11	1.10991e-08	DNV	DNV
LZTR1	6742	LZTR1	0	CH&DR&DNW	DR&DNW			DDD285	15	1	14	4	0.380606	1	1.52929e-05	0.00182226	0.00129493	0.112541	MIS		0.154	1	2.14e-08	6.55977e-06	MIS	MIS	2.38209e-07	3.80804e-09	3.80804e-09	4.63938e-07	DNV	DNV
MED12	11957	MED12	0	CH&DR&DNW	DR&DNW			DDD285	16	8	8	3	2.25301e-06	0.000352773	0.196055	1	0.00602468	0.364676	LGD		2.59e-07	4.49652e-05	0.0415	1	LGD	LGD	4.77418e-11	0.000140516	4.77418e-11	7.40274e-09	DNV	DNV
MYT1L	7623	MYT1L	0	CH&DR&DNW	DR&DNW	Coe124	ASC102	DDD285	17	6	11	1	4.02132e-06	0.000604666	0.000514761	0.0286002	0.247611	1	LGD MIS		1.23e-08	2.48764e-06	1.92e-05	0.00313888	LGD MIS	LGD	1.72331e-10	2.29603e-05	1.72331e-10	2.46815e-08	DNV	DNV
PABPC1	8554	PABPC1	0	CH&DR&DNW	DR&DNW				11	0	11	2	1	1	1.87136e-06	0.000242841	0.0337939	1	MIS		1	1	1.43e-07	3.89635e-05	MIS	MIS	2.75186e-06	9.53085e-08	9.53085e-08	9.77146e-06	DNV	DNV
SYT1	11509	SYT1	0	CH&DR&DNW	DR&DNW	Coe253		DDD285	13	1	12	2	0.33019	1	0.000428657	0.0240336	0.0938607	1	MIS		0.11	1	1.86e-11	8.8281e-09	MIS	MIS	3.37222e-12	1.10725e-12	1.10725e-12	1.9785e-10	DNV	DNV
TAB2	17075	TAB2	0	CH&DR&DNW	DR&DNW	Coe253		DDD285	10	6	4	0	0.000321428	0.0323925	0.975149	1	1	1	LGD		6.1e-08	1.15067e-05	0.0261	0.82987	LGD	LGD	3.15246e-08	0.10105	3.15246e-08	3.49979e-06	DNV	DNV
ZBTB18	13030	ZBTB18	0	CH&DR&DNW	DR&DNW	Coe124		DDD285	19	11	8	2	6.2762e-07	0.000108099	0.911268	1	0.000180391	0.0209732	LGD		1.38e-19	5.8854e-17	1.92e-05	0.00313888	LGD MIS	LGD	1e-14	2.94522e-07	1e-14	2.10809e-12	DNV	DNV
FGF12	3668	FGF12	0	CH&DNW	CH&DNW			DDD285	4	0	4	4	1	1	9.30678e-19	5.68794e-16	4.9724e-22	6.28047e-19	MIS MIS30	MIS MIS30	1	1	0.00243	0.172724			0.00480252	3.37482e-07	3.37482e-07	3.2471e-05	DNV	DNV
DNM1	2972	DNM1	0	DR&DNW	DR&DNW	Coe253		DDD285	15	0	15	9	1	1	1	1	1	1			1	1	1.11e-09	3.82035e-07	MIS	MIS	1.42942e-08	3.26379e-10	3.26379e-10	4.56979e-08	DNV	DNV
OR4A16	15153	OR4A16	0	DR&DNW	DR&DNW				8	0	8	0	1	1	0.0664887	1	1	1			1	1	7.05e-08	1.97581e-05	MIS	MIS	7.21481e-07	2.01497e-09	2.01497e-09	2.50363e-07	DNV	DNV
RAC1	9801	RAC1	0	DR&DNW	DR&DNW	Coe124		DDD285	8	1	7	3	0.333924	1	0.0741584	1	0.0126089	0.598717			0.0481	1	2.35e-07	5.83573e-05	MIS	MIS	3.18059e-08	2.47515e-07	3.18059e-08	3.51025e-06	DNV	DNV
CAMK2G	1463	CAMK2G	0	CH&DR&DNW	CH			DDD285	9	0	9	5	1	1	3.36591e-10	8.61763e-08	1.25781e-08	4.03906e-06	MIS MIS30	MIS MIS30	1	1	2.43e-06	0.000518171	MIS		5.86134e-06	9.38029e-07	9.38029e-07	8.54335e-05	DNV
GNAO1	4389	GNAO1	0	CH&DR&DNW	CH	Coe124		DDD285	7	0	7	0	1	1	1.69623e-07	2.57094e-05	1	1	MIS	MIS	1	1	2.33e-05	0.00374672	MIS		6.81757e-06	3.7146e-05	6.81757e-06	0.00053971	DNV
MEIS2	7001	MEIS2	0	CH&DR&DNW	CH	Coe124		DDD285	9	2	7	0	1.76346e-10	3.75399e-08	2.18129e-31	3.75697e-28	1	1	MIS	MIS	0.00645	0.482962	0.000108	0.0139391	MIS		4.04153e-05	4.64014e-06	4.64014e-06	0.000376876	DNV
NFE2L2	7782	NFE2L2	0	CH&DR&DNW	CH				6	0	6	4	1	1	5.85155e-08	9.31626e-06	2.39151e-10	9.10385e-08	MIS MIS30	MIS MIS30	1	1	0.000348	0.0375113	MIS		0.00282047	1.61666e-05	1.61666e-05	0.00121814	DNV
OTX2	8522	OTX2	0	CH&DR&DNW	CH				4	4	0	0	5.29924e-22	2.39046e-19	1	1	1	1	LGD	LGD	3.68e-07	6.27776e-05	1	1	LGD		0.000441341	NA	0.000441341	0.0226242	DNV
PHF21A	24156	PHF21A	0	CH&DR&DNW	CH	Coe253	ASC102	DDD285	7	5	2	1	3.58094e-09	6.99427e-07	0.0539841	1	0.0341147	1	LGD	LGD	1.23e-06	0.000206241	0.32	1	LGD		4.12031e-06	0.0228243	4.12031e-06	0.000337578	DNV
POLR3B	30348	POLR3B	0	CH&DR&DNW	CH				11	0	11	3	1	1	1.45385e-07	2.22134e-05	0.00324313	0.232594	MIS	MIS	1	1	9.34e-06	0.00171245	MIS		0.000380709	1.64647e-05	1.64647e-05	0.00123564	DNV
PPP2CA	9299	PPP2CA	0	CH&DR&DNW	CH			DDD285	7	2	5	0	8.04898e-11	1.81543e-08	3.8106e-23	3.60978e-20	1	1	MIS	MIS	0.00818	0.56705	0.000384	0.0405017	MIS		1.60905e-05	0.00100813	1.60905e-05	0.0012173	DNV
PPP3CA	9314	PPP3CA	0	CH&DR&DNW	CH				7	1	6	2	0.026037	1	5.46429e-08	8.77342e-06	0.000459618	0.0457911	MIS	MIS	0.194	1	0.000298	0.0333283	MIS		0.00147614	3.70952e-05	3.70952e-05	0.00256819	DNV
PYDC2	33512	PYDC2	0	CH&DR&DNW	CH				3	0	3	0	1	1	3.40282e-15	1.69657e-12	1	1	MIS	MIS	1	1	0.000428	0.0449011	MIS		0.0016725	3.26883e-06	3.26883e-06	0.000272577	DNV
ZBTB20	13503	ZBTB20	0	CH&DR&DNW	CH			DDD285	13	2	11	0	0.00153472	0.12923	3.40352e-11	9.92049e-09	1	1	MIS	MIS	0.00481	0.387536	2.93e-06	0.00060506	MIS		4.88695e-06	1.52056e-06	1.52056e-06	0.00013457	DNV
ARHGAP35	4591	ARHGAP35	0	CH&DR&DNW	DNW			DDD28-novel	15	4	11	1	0.00015206	0.0160945	6.36996e-05	0.0047527	0.0778491	1	LGD MIS		4.43e-05	0.00639027	0.000175	0.0210623	LGD MIS		1.10139e-08	0.000201814	1.10139e-08	1.29152e-06	DNV	DNV
CACNA1E	1392	CACNA1E	0	CH&DR&DNW	DNW	Coe253	ASC102	DDD285	17	2	15	2	0.163147	1	0.000774697	0.0412287	0.112163	1	MIS		0.303	1	9.58e-05	0.0126987	MIS		1.53017e-05	5.35214e-09	5.35214e-09	6.43698e-07	DNV	DNV
CBL	1541	CBL	0	CH&DR&DNW	DNW	Coe253		DDD285	12	3	9	0	0.000453776	0.0438635	2.98914e-06	0.000380083	1	1	LGD MIS		0.00463	0.378464	4.77e-05	0.00708923	MIS		9.88169e-06	1.33079e-09	1.33079e-09	1.71016e-07	DNV	DNV
CHD4	1919	CHD4	0	CH&DR&DNW	DNW	Coe253		DDD285	20	4	16	4	0.00540536	0.384346	0.000542126	0.0298579	0.0005918	0.056915	MIS		0.000652	0.0765924	2.26e-06	0.000487216	MIS		1.46015e-10	4.44002e-09	1.46015e-10	2.14026e-08	DNV	DNV
CNOT3	7879	CNOT3	0	CH&DR&DNW	DNW	Coe253		DDD285	14	3	11	5	0.0202657	1	0.0040901	0.177732	6.21826e-05	0.00835541	MIS30		0.00117	0.125427	8.25e-07	0.000188196	MIS		9.8757e-11	1.60918e-11	1.60918e-11	2.62534e-09	DNV	DNV
FBN1	3603	FBN1	0	CH&DR&DNW	DNW			DDD285	26	8	18	4	9.56634e-07	0.000158986	7.7377e-06	0.000964463	0.0266576	0.918282	LGD MIS		1.67e-06	0.000277645	1.65e-05	0.00276664	LGD MIS		1.42404e-10	6.13941e-08	1.42404e-10	2.12046e-08	DNV	DNV
FGFR2	3689	FGFR2	0	CH&DR&DNW	DNW			DDD285	11	0	11	6	1	1	2.50014e-05	0.0028195	5.51058e-06	0.00102356	MIS MIS30		1	1	1.06e-06	0.000236308	MIS		2.22966e-05	5.27423e-08	5.27423e-08	5.59068e-06	DNV	DNV
GNAS	4392	GNAS	0	CH&DR&DNW	DNW			DDD285	12	2	10	5	0.0370938	1	0.000584864	0.0320255	2.39329e-05	0.00359868	MIS MIS30		0.0142	0.81934	0.000143	0.0176439	MIS		9.63366e-07	1.4854e-09	1.4854e-09	1.87041e-07	DNV	DNV
GNB2	4398	GNB2	0	CH&DR&DNW	DNW			DDD28-novel	8	0	8	1	1	1	1.26524e-06	0.000168811	0.0569997	1	MIS		1	1	2.79e-06	0.000582279	MIS		2.07915e-07	2.64735e-10	2.64735e-10	3.73455e-08	DNV	DNV
HK1	4922	HK1	0	CH&DR&DNW	DNW			DDD285	11	0	11	7	1	1	0.00309465	0.13667	2.36278e-06	0.000508695	MIS30		1	1	1.01e-05	0.00183465	MIS		0.000113712	5.89659e-08	5.89659e-08	6.18055e-06	DNV	DNV
HRAS	5173	HRAS	0	CH&DR&DNW	DNW			DDD285	7	0	7	1	1	1	0.000428764	0.0240336	0.0364334	1	MIS		1	1	1.01e-06	0.000227749	MIS		1.66062e-05	5.31761e-10	5.31761e-10	7.28241e-08	DNV	DNV
KCNK3	6278	KCNK3	0	CH&DR&DNW	DNW			DDD28-novel	7	0	7	0	1	1	8.33452e-06	0.00103206	1	1	MIS		1	1	0.000351	0.037628	MIS		0.0021164	3.96082e-08	3.96082e-08	4.29365e-06	DNV	DNV
MFN2	16877	MFN2	0	CH&DR&DNW	DNW			DDD28-novel	8	0	8	5	1	1	0.00385611	0.168494	4.59343e-05	0.0065434	MIS30		1	1	0.000189	0.0222024	MIS		0.000443303	2.68706e-07	2.68706e-07	2.59869e-05	DNV	DNV
NAA10	18704	NAA10	0	CH&DR&DNW	DNW	Coe124		DDD285	7	0	7	1	1	1	0.000260312	0.0151278	0.113728	1	MIS		1	1	4.19e-07	0.000102749	MIS		2.36166e-07	4.11899e-10	4.11899e-10	5.72448e-08	DNV	DNV
PBX1	8632	PBX1	0	CH&DR&DNW	DNW	Coe253		DDD285	10	2	8	4	0.00478502	0.346019	1.26524e-06	0.000168811	3.14804e-06	0.000655415	MIS MIS30		0.0172	0.939915	1.82e-06	0.000401177	MIS		6.90263e-09	5.20185e-13	5.20185e-13	9.47545e-11	DNV	DNV
PIK3R1	8979	PIK3R1	0	CH&DR&DNW	DNW			DDD285	12	4	8	2	3.15003e-05	0.00363905	6.69846e-05	0.00481333	0.0104495	0.53507	LGD MIS		0.000133	0.0177496	4.97e-05	0.00733094	LGD MIS		1.94644e-07	1.765e-06	1.94644e-07	1.92575e-05	DNV	DNV
USP7	12630	USP7	0	CH&DR&DNW	DNW			DDD285	13	5	8	1	1.28463e-05	0.00160122	0.00085544	0.0448952	0.252222	1	LGD MIS		1.23e-05	0.00194598	0.00106	0.0940954	LGD		1.09767e-07	0.00252674	1.09767e-07	1.11927e-05	DNV	DNV
ASXL2	23805	ASXL2	0	CH&DR&DNW	DR				8	6	2	0	7.11054e-06	0.0010129	0.891262	1	1	1	LGD		3.96e-08	7.69181e-06	0.651	1	LGD	LGD	8.443e-06	0.534759	8.443e-06	0.000665578	DNV
KDM6B	29012	KDM6B	0	CH&DR&DNW	DR	Coe253	ASC102	DDD285	10	6	4	1	5.66367e-05	0.00642538	0.820089	1	0.200346	1	LGD		1.66e-07	2.96053e-05	0.508	1	LGD	LGD	0.00046648	0.0435984	0.00046648	0.0237184	DNV
KMT2C	13726	KMT2C	0	CH&DR&DNW	DR	Coe253	ASC102	DDD285	19	12	7	2	9.11938e-07	0.000152899	0.992804	1	0.346058	1	LGD		7e-08	1.29553e-05	0.678	1	LGD	LGD	2.43861e-05	0.256528	2.43861e-05	0.00178028	DNV
MIB1	21086	MIB1	0	CH&DR&DNW	DR			DDD28-novel	9	7	2	1	7.44323e-07	0.000127045	0.851063	1	0.283322	1	LGD		6.42e-09	1.32576e-06	0.52	1	LGD	LGD	4.68435e-05	0.22991	4.68435e-05	0.00318434	DNV
MN1	7180	MN1	0	CH&DR&DNW	DR			DDD285	9	9	0	0	5.89286e-06	0.000852261	1	1	1	1	LGD		3.16e-15	1.01628e-12	1	1	LGD	LGD	5.6984e-07	NA	5.6984e-07	5.34567e-05	DNV
GET4	21690	GET4	0	CH&DNW	CH				5	1	4	0	1.30232e-05	0.00160219	2.80047e-18	1.65806e-15	1	1	MIS	MIS	0.0405	1	0.00688	0.358015			0.00100909	0.0116493	0.00100909	0.0460648	DNV
MTOR	3942	MTOR	0	CH&DNW	CH			DDD285	11	0	11	8	1	1	0.000536983	0.0296609	3.14154e-07	8.38304e-05	MIS MIS30	MIS30	1	1	0.0131	0.542185			0.00741803	0.000104707	0.000104707	0.00663687	DNV
NONO	7871	NONO	0	CH&DNW	CH	Coe124			5	3	2	0	1.04582e-15	3.30235e-13	8.69918e-09	1.58476e-06	1	1	LGD	LGD	0.000555	0.0663902	0.208	1			8.51044e-05	0.0940175	8.51044e-05	0.00548704	DNV
PHF6	18145	PHF6	0	CH&DNW	CH			DDD285	7	3	4	0	9.00957e-16	2.89314e-13	6.50555e-18	3.73497e-15	1	1	LGD MIS	LGD MIS	0.00113	0.122477	0.00221	0.159984			1.39504e-06	0.00317467	1.39504e-06	0.000124046	DNV
TMEM106B	22407	TMEM106B	0	CH&DNW	CH			DDD285	3	0	3	3	1	1	7.32003e-14	3.15194e-11	5.68393e-17	5.66778e-14	MIS MIS30	MIS MIS30	1	1	0.00984	0.459622			0.00721354	9.02466e-07	9.02466e-07	8.25954e-05	DNV
ABL1	76	ABL1	0	CH&DNW	DNW			DDD285	9	0	9	7	1	1	0.00433953	0.18682	1.91982e-06	0.000427917	MIS30		1	1	0.00127	0.107392			8.81417e-06	9.03685e-09	9.03685e-09	1.06635e-06	DNV	DNV
CACNA1G	1394	CACNA1G	0	CH&DNW	DNW			DDD285	14	1	13	6	0.49435	1	0.00924305	0.349538	7.81066e-05	0.00999871	MIS30		0.343	1	0.00163	0.128423			1.71625e-05	1.12923e-08	1.12923e-08	1.31594e-06	DNV	DNV
RPS6KA3	10432	RPS6KA3	0	CH&DNW	DNW			DDD285	9	3	6	3	0.000137806	0.0148022	4.2248e-05	0.00402226	4.55115e-05	0.00653227	LGD MIS MIS30		0.00096	0.106403	0.00106	0.0940954			1.37222e-09	0.000227546	1.37222e-09	1.7514e-07	DNV	DNV
TAF1	11535	TAF1	0	CH&DNW	DNW	Coe124		DDD285	11	0	11	6	1	1	0.0374307	1	0.000105608	0.0130774	MIS30		1	1	0.000823	0.0768839			1.69013e-05	6.44464e-08	6.44464e-08	6.71746e-06	DNV	DNV
ERF	3444	ERF	0	DR&DNW	DNW			DDD285	9	3	6	0	0.00975645	0.614105	0.240104	1	1	1			8.76e-05	0.0121882	0.00337	0.217476	LGD		1.95018e-07	0.00160694	1.95018e-07	1.92575e-05	DNV	DNV
OR10H1	8172	OR10H1	0	DR&DNW	DNW				6	0	6	0	1	1	0.994157	1	1	1			1	1	0.0001	0.0130787	MIS		0.00155187	1.29909e-08	1.29909e-08	1.47718e-06	DNV	DNV
OR5B3	8324	OR5B3	0	DR&DNW	DNW				5	0	5	0	1	1	0.664681	1	1	1			1	1	0.000143	0.0176439	MIS		0.000457942	3.08326e-08	3.08326e-08	3.44334e-06	DNV	DNV
RIT1	10023	RIT1	0	DR&DNW	DNW			DDD285	6	0	6	0	1	1	0.738546	1	1	1			1	1	1.53e-05	0.00261005	MIS		0.000186667	1.48436e-09	1.48436e-09	1.87041e-07	DNV	DNV
SAMD9	1348	SAMD9	0	DR&DNW	DNW			DDD285	12	0	12	0	1	1	0.00103193	0.05065	1	1			1	1	5.94e-06	0.00113137	MIS		0.00025878	4.01738e-09	4.01738e-09	4.86284e-07	DNV	DNV
SIRPA	9662	SIRPA	0	DR&DNW	DNW				8	0	8	0	1	1	0.010882	0.405848	1	1			1	1	1.56e-05	0.00263828	MIS		0.000224468	1.02002e-11	1.02002e-11	1.67874e-09	DNV	DNV
SLC13A2	10917	SLC13A2	0	DR&DNW	DNW				7	0	7	0	1	1	0.0695943	1	1	1			1	1	0.000478	0.0490964	MIS		0.0018988	8.18812e-08	8.18812e-08	8.44096e-06	DNV	DNV
GLI3	4319	GLI3	0	CH&DR	DR				6	6	0	0	1.48321e-06	0.000242249	1	1	1	1	LGD		1.62e-07	2.9157e-05	1	1	LGD	LGD	0.00191849	NA	0.00191849	0.07842
SETD1A	29010	SETD1A	0	CH&DR	DR			DDD285	8	6	2	0	0.000114732	0.0125648	0.989624	1	1	1	LGD		2.58e-07	4.49652e-05	0.907	1	LGD	LGD	0.00240532	0.931295	0.00240532	0.0938227
ZFHX3	777	ZFHX3	0	CH&DR	DR				8	7	1	0	0.000145159	0.0154505	0.999974	1	1	1	LGD		3.37e-07	5.79936e-05	0.999	1	LGD	LGD	0.0196623	NA	0.0196623	0.379922
VWDE	21897	VWDE	0	DR&DNW	DR				10	0	10	0	1	1	0.500129	1	1	1			1	1	7.14e-14	4.83009e-11	MIS	MIS	0.00319748	0.000472068	0.000472068	0.0238944	DNV
DNAH14	2945	DNAH14	0	DR	DR				8	1	7	0	0.814079	1	0.993299	1	1	1			0.208	1	5.85e-08	1.66327e-05	MIS	MIS	1	0.289336	0.289336	1
AGO4	18424	AGO4	0	CH	CH	Coe124			3	0	3	0	1	1	2.26531e-12	7.27432e-10	1	1	MIS	MIS	1	1	0.208	1			0.281476	0.349038	0.281476	1
ATG5	589	ATG5	0	CH	CH				3	0	3	0	1	1	7.8152e-14	3.29037e-11	1	1	MIS	MIS	1	1	0.00918	0.444546			0.038751	0.0137171	0.0137171	0.306852
CAPRIN1	6743	CAPRIN1	0	CH	CH	Coe124			5	2	3	0	5.07497e-10	1.04511e-07	1.27991e-12	4.4906e-10	1	1	MIS	MIS	0.016	0.896823	0.138	1			0.00673781	0.0714425	0.00673781	0.19212
DDX6	2747	DDX6	0	CH	CH				5	0	5	2	1	1	3.61888e-22	2.98102e-19	3.56895e-10	1.2758e-07	MIS	MIS	1	1	0.00114	0.0989581			0.0040166	0.0013817	0.0013817	0.0595941
EGR3	3240	EGR3	0	CH	CH				5	0	5	2	1	1	1.56677e-22	1.41353e-19	1.03754e-11	5.95676e-09	MIS	MIS	1	1	0.00658	0.346725			0.0195933	0.00608758	0.00608758	0.179021
FUT7	4018	FUT7	0	CH	CH				4	1	3	0	1.04521e-05	0.0013657	1.33111e-13	5.48245e-11	1	1	MIS	MIS	0.0806	1	0.0642	1			0.0124609	0.165461	0.0124609	0.288631
GDF11	4216	GDF11	0	CH	CH				4	1	3	1	1.24643e-05	0.0015639	2.32796e-13	9.18863e-11	5.18695e-06	0.000978727	MIS	MIS	0.0613	1	0.0868	1			0.0219607	0.044145	0.0219607	0.407141
KCNK9	6283	KCNK9	0	CH	CH				4	0	4	3	1	1	4.93974e-05	0.00421475	2.9857e-08	9.2733e-06	MIS MIS30	MIS30	1	1	0.0202	0.705131			0.00363425	0.0037406	0.00363425	0.127928
PFKFB2	8873	PFKFB2	0	CH	CH				3	0	3	0	1	1	5.29347e-13	1.96647e-10	1	1	MIS	MIS	1	1	0.0835	1			0.148161	0.065418	0.065418	0.701356
PRKD3	9408	PRKD3	0	CH	CH				3	0	3	0	1	1	2.58134e-12	8.151e-10	1	1	MIS	MIS	1	1	0.197	1			0.271591	0.336084	0.271591	1
SRP54	11301	SRP54	0	CH	CH				4	0	4	3	1	1	1.77372e-17	9.8838e-15	3.2995e-15	2.97678e-12	MIS MIS30	MIS MIS30	1	1	0.00748	0.37918			0.00539477	0.00365237	0.00365237	0.128293
SRSF1	10780	SRSF1	0	CH	CH				4	1	3	2	8.88711e-06	0.00119415	6.69297e-14	2.94895e-11	1.26244e-11	7.03476e-09	MIS	MIS	0.084	1	0.0489	1			0.00447141	0.0873039	0.00447141	0.147317
STON1-GTF2A1L	30651	STON1-GTF2A1L	0	CH	CH				5	1	4	0	3.90691e-05	0.00445906	5.02697e-16	2.57408e-13	1	1	MIS	MIS	0.162	1	0.0985	1			NA	NA	NA	NA
ZNF740	27465	ZNF740	0	CH	CH				3	0	3	0	1	1	2.74733e-14	1.26953e-11	1	1	MIS	MIS	1	1	0.0048	0.282782			0.0159236	0.00698138	0.00698138	0.196379
COG4	18620	COG4	0	DNW	DNW			DDD285	6	0	6	0	1	1	0.00952441	0.359461	1	1			1	1	0.00463	0.278624			0.00845569	1.71159e-08	1.71159e-08	1.92293e-06	DNV	DNV
FOXRED1	26927	FOXRED1	0	DNW	DNW				4	0	4	0	1	1	0.112289	1	1	1			1	1	0.0197	0.69385			0.0164577	1.16698e-08	1.16698e-08	1.34324e-06	DNV	DNV
KIF5C	6325	KIF5C	0	DNW	DNW	Coe253		DDD285	4	0	4	4	1	1	0.135073	1	0.000913266	0.0831863			1	1	0.049	1			0.00220373	1.86284e-07	1.86284e-07	1.86902e-05	DNV	DNV
MYO3A	7601	MYO3A	0	DNW	DNW				9	1	8	0	0.560294	1	0.208788	1	1	1			0.287	1	0.00466	0.279571			0.0063912	1.87288e-07	1.87288e-07	1.86909e-05	DNV	DNV
PALD1	23530	PALD1	0	DNW	DNW				5	0	5	0	1	1	1	1	1	1			1	1	0.04	1			0.0998858	1.22443e-08	1.22443e-08	1.40078e-06	DNV	DNV
PCGF2	12929	PCGF2	0	DNW	DNW				5	0	5	0	1	1	0.0010582	0.0512754	1	1			1	1	0.000735	0.0710307			0.00430135	4.73719e-10	4.73719e-10	6.53523e-08	DNV	DNV
TRRAP	12347	TRRAP	0	DNW	DNW	Coe253		DDD285	19	0	19	5	1	1	0.00171905	0.0808166	0.00870068	0.464347			1	1	0.00092	0.0843391			0.00598471	8.01256e-08	8.01256e-08	8.30562e-06	DNV	DNV
AMIGO1	20824	AMIGO1	0	CH					4	0	4	0	1	1	4.66991e-05	0.00413439	1	1	MIS		1	1	0.0172	0.637863			0.0365834	0.0355423	0.0355423	0.518735
ARCN1	649	ARCN1	0	CH					3	3	0	0	2.46687e-06	0.000383093	1	1	1	1	LGD		0.00143	0.149222	1	1			0.00829015	NA	0.00829015	0.221681
ARHGEF25	30275	ARHGEF25	0	CH					6	0	6	2	1	1	0.000378044	0.0215088	0.00107078	0.0952445	MIS		1	1	0.00122	0.104061			0.0103554	0.00385111	0.00385111	0.133557
ARIH1	689	ARIH1	0	CH					4	0	4	2	1	1	4.51326e-05	0.00410467	0.00022589	0.0247383	MIS		1	1	0.0192	0.683604			0.0382684	0.0110578	0.0110578	0.270139
ATP2B2	815	ATP2B2	0	CH					9	1	8	5	0.27648	1	0.00841025	0.321989	5.26891e-05	0.00744961	MIS30		0.151	1	0.015	0.593286			0.00640373	0.0403321	0.00640373	0.186274
ATP6V1B2	854	ATP6V1B2	0	CH					4	0	4	4	1	1	0.0145857	0.514462	0.000181311	0.0209732	MIS30		1	1	0.0165	0.622494			0.00775522	0.00596559	0.00596559	0.175941
CAMK2D	1462	CAMK2D	0	CH					5	0	5	2	1	1	0.000990566	0.0496177	0.0100874	0.519336	MIS		1	1	0.0013	0.108525			0.0102359	0.00131093	0.00131093	0.0568031
CDC42BPB	1738	CDC42BPB	0	CH		Coe253			10	2	8	4	0.0308475	1	0.000887406	0.0459366	0.000450668	0.0451765	MIS MIS30		0.13	1	0.027	0.839439			0.00559192	0.0232761	0.00559192	0.169492
CNOT1	7877	CNOT1	0	CH					11	4	7	1	0.000350988	0.0349991	0.0180438	0.565989	0.213204	1	LGD		0.00391	0.329212	0.114	1			0.011721	0.35364	0.011721	0.277725
CSE1L	2431	CSE1L	0	CH					5	0	5	0	1	1	0.00028621	0.016432	1	1	MIS		1	1	0.0174	0.64285			0.0747819	0.00842383	0.00842383	0.22311
CXXC1	24343	CXXC1	0	CH					4	0	4	2	1	1	0.000608456	0.033031	0.000245012	0.0266782	MIS		1	1	0.11	1			0.101759	0.0607814	0.0607814	0.677588
DDB1	2717	DDB1	0	CH					6	0	6	4	1	1	0.00254841	0.116906	0.000149582	0.0179366	MIS30		1	1	0.0268	0.839439			0.0283058	0.00458977	0.00458977	0.1501
DERL1	28454	DERL1	0	CH					3	0	3	1	1	1	0.000880033	0.0456801	0.0337907	1	MIS		1	1	0.0117	0.503357			0.0461645	0.0088857	0.0088857	0.232029
DOCK9	14132	DOCK9	0	CH					10	0	10	2	1	1	0.000189281	0.0111025	0.0394868	1	MIS		1	1	0.00156	0.124407			0.0511834	0.0325987	0.0325987	0.502025
EGLN2	14660	EGLN2	0	CH		Coe253			4	0	4	0	1	1	0.000608456	0.033031	1	1	MIS		1	1	0.0248	0.798894			0.0432929	0.0687365	0.0432929	0.574442
EXT1	3512	EXT1	0	CH					5	3	2	1	0.000162587	0.0171132	0.176963	1	0.096219	1	LGD		0.00162	0.164669	0.443	1			0.00203002	0.486027	0.00203002	0.08244
G3BP2	30291	G3BP2	0	CH					5	0	5	0	1	1	0.000299432	0.0171391	1	1	MIS		1	1	0.00246	0.174225			0.0190832	0.0108955	0.0108955	0.267918
GSK3B	4617	GSK3B	0	CH					3	3	0	0	9.22455e-05	0.0102204	1	1	1	1	LGD		0.00162	0.164669	1	1			0.00358503	NA	0.00358503	0.126524
HDAC3	4854	HDAC3	0	CH					3	0	3	3	1	1	0.0192528	0.583392	0.000290196	0.030376	MIS30		1	1	0.0599	1			0.016539	0.0057042	0.0057042	0.170962
HIST1H2BD	4747	H2BC5	1	CH					3	0	3	0	1	1	0.00100093	0.0497734	1	1	MIS		1	1	0.00577	0.318862			0.0082678	0.0082182	0.0082182	0.221219
IFIH1	18873	IFIH1	0	CH					7	0	7	4	1	1	0.00256726	0.117486	6.06972e-05	0.00821406	MIS30		1	1	0.0013	0.108525			0.00597213	0.00129468	0.00129468	0.0563592
IMPDH2	6053	IMPDH2	0	CH					3	0	3	2	1	1	0.000943285	0.0483013	0.000618983	0.0589309	MIS		1	1	0.0736	1			0.166454	0.35701	0.166454	1
KCNC4	6236	KCNC4	0	CH					5	1	4	3	0.208351	1	0.234951	1	0.000313582	0.0324652	MIS30		0.0926	1	0.113	1			0.0141772	0.0879663	0.0141772	0.31253
KIF5B	6324	KIF5B	0	CH					6	3	3	2	0.000250305	0.0259141	0.0403689	1	0.0112661	0.561704	LGD		0.0023	0.215892	0.21	1			0.0139387	0.205243	0.0139387	0.309855
KITLG	6343	KITLG	0	CH					3	0	3	0	1	1	0.000967725	0.0490228	1	1	MIS		1	1	0.00742	0.377113			0.0127154	0.032949	0.0127154	0.292494
MAP3K12	6851	MAP3K12	0	CH					7	1	6	3	0.110751	1	0.000428708	0.0240336	0.000181548	0.0209732	MIS MIS30		0.18	1	0.00846	0.417006			0.0150497	0.0265818	0.0150497	0.32344
MAST3	19036	MAST3	0	CH					8	0	8	4	1	1	0.0138529	0.500873	0.000461633	0.0457911	MIS30		1	1	0.0114	0.49479			0.0579568	0.00226853	0.00226853	0.0894164
NCOA2	7669	NCOA2	0	CH					7	1	6	0	0.0685245	1	3.09467e-05	0.00327551	1	1	MIS		0.263	1	0.0325	0.905661			0.0465805	0.179372	0.0465805	0.59732
NR6A1	7985	NR6A1	0	CH					4	0	4	1	1	1	0.000615211	0.0332959	0.0539377	1	MIS		1	1	0.0114	0.49479			0.0779634	0.0361449	0.0361449	0.523669
PAFAH1B1	8574	PAFAH1B1	0	CH					3	0	3	3	1	1	0.0192528	0.583392	4.43827e-05	0.00641889	MIS30		1	1	0.0396	1			0.0241633	0.0109787	0.0109787	0.269611
PAK1	8590	PAK1	0	CH					5	1	4	0	0.0564725	1	0.000826694	0.0436283	1	1	MIS		0.185	1	0.0159	0.610423			0.0133723	0.00572532	0.00572532	0.17122
PAPSS2	8604	PAPSS2	0	CH					4	0	4	3	1	1	0.000618608	0.0332959	6.05519e-05	0.00821406	MIS MIS30		1	1	0.0345	0.936129			0.0683047	0.09888	0.0683047	0.715688
PLOD3	9083	PLOD3	0	CH					4	0	4	3	1	1	0.11596	1	0.000363924	0.0370694	MIS30		1	1	0.0822	1			0.156827	0.0216356	0.0216356	0.403507
PPFIA2	9246	PPFIA2	0	CH					8	1	7	2	0.203024	1	0.000861245	0.045075	0.0218628	0.833426	MIS		0.357	1	0.00255	0.178028			0.00320648	0.00307852	0.00307852	0.115058
PPP2R2B	9305	PPP2R2B	0	CH					4	0	4	3	1	1	0.0078271	0.303256	0.000137806	0.0166298	MIS30		1	1	0.0132	0.545174			0.0563814	0.00459342	0.00459342	0.1501
PRPF18	17351	PRPF18	0	CH		Coe253			3	0	3	0	1	1	0.00092721	0.0476222	1	1	MIS		1	1	0.0235	0.774829			0.0392456	0.0302499	0.0302499	0.483565
PSAT1	19129	PSAT1	0	CH					4	0	4	1	1	1	0.000822524	0.0435294	0.0901367	1	MIS		1	1	0.00424	0.259939			0.0111672	0.00686483	0.00686483	0.19469
RAB5C	9785	RAB5C	0	CH					4	0	4	2	1	1	7.601e-05	0.00529443	0.000509002	0.0494541	MIS		1	1	0.00189	0.141519			0.00266697	0.00125478	0.00125478	0.0548771
RBMS3	13427	RBMS3	0	CH					3	0	3	1	1	1	0.00100093	0.0497734	0.0348702	1	MIS		1	1	0.0349	0.941772			0.0717862	0.119949	0.0717862	0.73398
RYBP	10480	RYBP	0	CH					4	1	3	0	0.0244025	1	0.000992563	0.0496177	1	1	MIS		1	1	1	1			NA	NA	NA	NA
SDCBP	10662	SDCBP	0	CH					3	0	3	0	1	1	0.000959534	0.0488692	1	1	MIS		1	1	0.0156	0.60008			0.0222343	0.0133801	0.0133801	0.30209
SF3B1	10768	SF3B1	0	CH		Coe253			7	0	7	3	1	1	0.000418153	0.0236488	0.00107826	0.0954612	MIS		1	1	0.00726	0.373823			0.00367041	0.00125976	0.00125976	0.0549664
SF3B2	10769	SF3B2	0	CH					6	0	6	1	1	1	0.000402755	0.0228461	0.168439	1	MIS		1	1	0.0104	0.469028			0.0212349	0.0203099	0.0203099	0.386466
SMARCE1	11109	SMARCE1	0	CH					3	0	3	3	1	1	0.0202657	0.597129	1.36224e-05	0.00222492	MIS30		1	1	0.0467	1			0.0585721	0.00951817	0.00951817	0.243629
STK38	17847	STK38	0	CH					3	0	3	0	1	1	0.000992563	0.0496177	1	1	MIS		1	1	0.0449	1			0.0544803	0.0273324	0.0273324	0.459821
SUPT6H	11470	SUPT6H	0	CH					7	0	7	5	1	1	0.0347218	0.950635	0.000163817	0.0192775	MIS30		1	1	0.0571	1			0.173755	0.181203	0.173755	1
TFAP2B	11743	TFAP2B	0	CH					3	0	3	0	1	1	0.000959534	0.0488692	1	1	MIS		1	1	0.0976	1			0.14462	0.128685	0.128685	0.920816
TMEM206	25593	PACC1	1	CH					5	0	5	4	1	1	0.0579293	1	0.000341977	0.0350615	MIS30		1	1	0.000752	0.0719646			0.00119321	0.00145058	0.00119321	0.0525693
TRPC4	12336	TRPC4	0	CH					5	1	4	1	0.0461858	1	0.000618608	0.0332959	0.0265812	0.918282	MIS		0.172	1	0.0798	1			0.0404597	0.0228981	0.0228981	0.41832
TUBGCP4	16691	TUBGCP4	0	CH					5	0	5	2	1	1	1.43833e-06	0.000189241	0.00019536	0.0221635	MIS		1	1	0.00655	0.346725			0.0239844	0.0154442	0.0154442	0.330027
YES1	12841	YES1	0	CH					4	0	4	3	1	1	0.000595105	0.0324924	1.33158e-05	0.00219375	MIS MIS30		1	1	0.0102	0.465357			0.0310151	0.0215031	0.0215031	0.401601
YWHAE	12851	YWHAE	0	CH					3	0	3	0	1	1	0.000967725	0.0490228	1	1	MIS		1	1	0.0135	0.552908			0.00963035	0.0246762	0.00963035	0.246164
ZBTB34	31446	ZBTB34	0	CH					5	1	4	3	0.0737164	1	0.00822244	0.316631	6.58731e-07	0.000164215	MIS30		0.0613	1	0.0237	0.777503			0.00462108	0.038035	0.00462108	0.1501
ZMYND8	9397	ZMYND8	0	CH			ASC31-novel		6	1	5	5	0.365539	1	0.255509	1	5.67171e-05	0.00784352	MIS30		0.227	1	0.0936	1			0.013159	0.00447558	0.00447558	0.147317
ZNF148	12933	ZNF148	0	CH				DDD285	5	3	2	1	0.000226872	0.0236171	0.250036	1	0.0181662	0.749841	LGD		0.000452	0.0550766	0.356	1			0.00462806	0.475719	0.00462806	0.1501
ZNF483	23384	ZNF483	0	CH					6	0	6	1	1	1	0.000145906	0.00866562	0.00551822	0.341661	MIS		1	1	0.00119	0.102392			0.00828608	0.00754381	0.00754381	0.207228
ABCC9	60	ABCC9	0	CH&DNW					10	1	9	3	0.270796	1	0.000516678	0.0286227	0.00271306	0.198462	MIS		0.275	1	0.00138	0.112335			0.000854949	0.000218205	0.000218205	0.0125198	DNV
AFG3L2	315	AFG3L2	0	CH&DNW					7	0	7	4	1	1	0.00088004	0.0456801	0.000469981	0.046136	MIS MIS30		1	1	0.00055	0.0553328			0.00585021	0.000119607	0.000119607	0.0073818	DNV
AP1G1	555	AP1G1	0	CH&DNW					5	1	4	3	0.0783643	1	0.00252869	0.116283	5.52249e-05	0.00775031	MIS30		0.278	1	0.0544	1			0.0351744	0.000412902	0.000412902	0.0215432	DNV
CBLL1	21225	CBLL1	0	CH&DNW					6	1	5	1	0.0498572	1	9.03512e-05	0.00592316	0.0108954	0.549002	MIS		0.13	1	0.00188	0.14131			0.000366115	0.000346364	0.000346364	0.0184616	DNV
EZH2	3527	EZH2	0	CH&DNW					7	1	6	1	0.079394	1	2.77738e-05	0.00302471	0.0947023	1	MIS		0.314	1	0.00273	0.188581			0.00030691	0.000746288	0.00030691	0.0164993	DNV
FBXO28	29046	FBXO28	0	CH&DNW					3	3	0	0	6.05519e-05	0.00682867	1	1	1	1	LGD		0.00056	0.0665823	1	1			0.000368073	NA	0.000368073	0.0195079	DNV
FGFR1	3688	FGFR1	0	CH&DNW					6	0	6	3	1	1	0.000129578	0.00779358	0.000267966	0.0285218	MIS MIS30		1	1	0.00758	0.383259			0.00930176	0.000281202	0.000281202	0.0154242	DNV
KAT8	17933	KAT8	0	CH&DNW					5	0	5	2	1	1	0.000261099	0.0151278	0.000605611	0.057949	MIS		1	1	0.00186	0.140886			0.0146979	5.60855e-05	5.60855e-05	0.00374475	DNV
KCNC1	6233	KCNC1	0	CH&DNW		Coe253			5	0	5	0	1	1	5.02432e-05	0.00421475	1	1	MIS		1	1	0.0205	0.714332			0.0401353	0.000437485	0.000437485	0.0224879	DNV
KDM1A	29079	KDM1A	0	CH&DNW					6	0	6	4	1	1	0.00080899	0.0429331	0.000137628	0.0166298	MIS MIS30		1	1	0.00444	0.270509			0.00129814	0.000538932	0.000538932	0.0269638	DNV
LMBRD2	25287	LMBRD2	0	CH&DNW					4	0	4	3	1	1	0.0026022	0.118367	5.78483e-05	0.00794198	MIS30		1	1	0.0228	0.765908			0.0429044	4.13327e-05	4.13327e-05	0.0028406	DNV
MMGT1	28100	MMGT1	0	CH&DNW				DDD28-novel	3	0	3	3	1	1	0.000864653	0.0451287	7.83688e-07	0.000190356	MIS MIS30		1	1	0.00191	0.142473			0.00365978	1.67486e-06	1.67486e-06	0.00014684	DNV
MYO1E	7599	MYO1E	0	CH&DNW		Coe253			6	0	6	5	1	1	0.0510446	1	0.000262314	0.0280779	MIS30		1	1	0.0189	0.679085			0.0624675	2.92928e-06	2.92928e-06	0.000247564	DNV
NCL	7667	NCL	0	CH&DNW					4	4	0	0	0.000391188	0.0386012	1	1	1	1	LGD		0.000828	0.0933546	1	1			0.000602345	NA	0.000602345	0.0293538	DNV
NIPBL	28862	NIPBL	0	CH&DNW					15	3	12	2	0.00472086	0.344005	1.04935e-05	0.00127442	0.0228775	0.849877	MIS		0.0285	1	0.00159	0.126286			0.000265074	0.0045679	0.000265074	0.0146706	DNV
PIK3R2	8980	PIK3R2	0	CH&DNW				DDD285	7	0	7	3	1	1	5.04987e-05	0.00421475	6.62044e-05	0.00877139	MIS MIS30		1	1	0.00111	0.0972142			0.0124297	0.000615586	0.000615586	0.029844	DNV
PRKCE	9401	PRKCE	0	CH&DNW					8	1	7	3	0.185004	1	0.000978916	0.0494574	0.00221244	0.171739	MIS		0.154	1	0.00182	0.14057			0.000362284	0.00264551	0.000362284	0.0192554	DNV
PSMB2	9539	PSMB2	0	CH&DNW					3	0	3	3	1	1	0.00641381	0.267657	7.6906e-05	0.00991198	MIS30		1	1	0.00988	0.460394			0.0115943	0.00108159	0.00108159	0.0488982	DNV
SATB1	10541	SATB1	0	CH&DNW			ASC31-novel	DDD28-novel	10	3	7	4	0.000305657	0.0311343	5.64644e-05	0.00447605	1.46746e-06	0.000334969	LGD MIS MIS30		0.000478	0.0578852	0.000629	0.0620087			1.56102e-06	4.02038e-06	1.56102e-06	0.000137502	DNV
SLC39A8	20862	SLC39A8	0	CH&DNW					5	2	3	3	0.00608395	0.419151	0.0684714	1	0.000469142	0.046136	MIS30		0.00626	0.477855	0.0317	0.892239			0.000178155	0.0134116	0.000178155	0.0105443	DNV
SMARCB1	11103	SMARCB1	0	CH&DNW				DDD285	5	0	5	2	1	1	4.52976e-05	0.00410467	0.00156468	0.130592	MIS		1	1	0.00187	0.141099			5.56698e-05	0.00210494	5.56698e-05	0.00373027	DNV
SPTBN1	11275	SPTBN1	0	CH&DNW					18	4	14	6	0.000461633	0.0443964	9.52379e-07	0.000130752	2.48677e-05	0.0037098	LGD MIS MIS30		0.00191	0.187352	0.000761	0.0724723			4.82787e-06	5.3249e-05	4.82787e-06	0.000390433	DNV
STAG1	11354	STAG1	0	CH&DNW					11	3	8	4	0.00074078	0.0671522	2.33326e-05	0.00267914	8.78915e-06	0.00150017	MIS MIS30		0.0264	1	0.000978	0.0888259			3.43639e-06	3.20264e-06	3.20264e-06	0.00026825	DNV
STX1B	18539	STX1B	0	CH&DNW					5	0	5	1	1	1	1.64128e-06	0.000214453	0.0214534	0.831199	MIS		1	1	0.000654	0.0638317			0.00476322	3.03805e-05	3.03805e-05	0.00215094	DNV
TCF12	11623	TCF12	0	CH&DNW		Coe253			7	3	4	2	0.000424022	0.0414099	0.0266576	0.757204	0.012032	0.578576	LGD		0.00128	0.135735	0.0318	0.893771			0.000137801	0.0130302	0.000137801	0.00836706	DNV
TFAP2A	11742	TFAP2A	0	CH&DNW					4	0	4	1	1	1	4.46191e-05	0.00410467	0.0161336	0.69628	MIS		1	1	0.0232	0.768814			0.0216109	0.000118748	0.000118748	0.00735297	DNV
TNPO3	17103	TNPO3	0	CH&DNW		Coe253			11	4	7	4	7.75288e-05	0.00864035	0.000842768	0.044353	0.000209664	0.0235047	LGD MIS MIS30		0.00113	0.122477	0.00182	0.14057			9.69647e-05	0.0144761	9.69647e-05	0.00616695	DNV
UPF1	9962	UPF1	0	CH&DNW				DDD28-novel	11	1	10	5	0.278902	1	0.000211296	0.0123556	1.04281e-05	0.00174842	MIS MIS30		0.166	1	0.000565	0.0562648			8.28512e-05	2.23033e-06	2.23033e-06	0.000191952	DNV
VAMP2	12643	VAMP2	0	CH&DNW		Coe253		DDD285	4	1	3	1	0.0314657	1	0.000895585	0.0462337	0.00133497	0.114445	MIS		0.0255	1	0.00196	0.144554			1.60808e-05	8.50009e-05	1.60808e-05	0.0012173	DNV
YY1	12856	YY1	0	CH&DNW				DDD285	6	2	4	0	0.00030969	0.0313764	8.38252e-05	0.0056923	1	1	MIS		0.00376	0.320712	0.0183	0.659944			7.61603e-05	0.000170664	7.61603e-05	0.00501375	DNV
CNKSR2	19701	CNKSR2	0	CH&DR		Coe124		DDD285	5	4	1	0	3.87846e-05	0.00445342	0.705975	1	1	1	LGD		0.000108	0.0147135	0.805	1	LGD		0.00386017	NA	0.00386017	0.133624
IQSEC2	29059	IQSEC2	0	CH&DR		Coe124		DDD285	5	4	1	1	2.02817e-06	0.000320214	0.604596	1	0.0464523	1	LGD		3.12e-05	0.00460212	0.849	1	LGD		0.0254767	NA	0.0254767	0.442355
SKI	10896	SKI	0	CH&DR			ASC102	DDD285	3	3	0	0	0.000253775	0.0261306	1	1	1	1	LGD		2.87e-05	0.00426543	1	1	LGD		0.0508493	NA	0.0508493	0.623717
SRCAP	16974	SRCAP	0	CH&DR		Coe124		DDD285	10	6	4	0	2.93258e-05	0.00340863	0.761707	1	1	1	LGD		1.42e-05	0.0022286	0.898	1	LGD		0.0298838	0.304342	0.0298838	0.482098
TNRC6B	29190	TNRC6B	0	CH&DR		Coe253			8	5	3	0	0.000138287	0.0148022	0.712711	1	1	1	LGD		2.28e-05	0.0034407	0.517	1	LGD		0.00334269	0.660366	0.00334269	0.122252
ZMIZ1	16493	ZMIZ1	0	CH&DR					6	5	1	0	0.000102228	0.0112605	0.972361	1	1	1	LGD		1.57e-05	0.00244447	0.915	1	LGD		0.0184806	NA	0.0184806	0.367691
ACTL6B	160	ACTL6B	0	CH&DR&DNW					6	0	6	0	1	1	0.000745736	0.0397992	1	1	MIS		1	1	0.000338	0.0366347	MIS		0.0438829	6.07495e-05	6.07495e-05	0.0040275	DNV
AGO1	3262	AGO1	0	CH&DR&DNW		Coe253		DDD285	9	0	9	3	1	1	6.41974e-07	9.14499e-05	0.000128628	0.0158246	MIS MIS30		1	1	0.000147	0.0179121	MIS		3.10942e-05	9.52504e-07	9.52504e-07	8.63328e-05	DNV
AKT3	393	AKT3	0	CH&DR&DNW					6	0	6	3	1	1	3.62454e-05	0.00363336	9.77691e-05	0.0121864	MIS MIS30		1	1	0.000117	0.015002	MIS		0.000535255	0.000221531	0.000221531	0.0126718	DNV
ARID4A	9885	ARID4A	0	CH&DR&DNW					13	3	10	1	0.000943285	0.0846989	1.38319e-06	0.000183259	0.140078	1	MIS		0.00459	0.378347	2.06e-05	0.00333992	MIS		7.5248e-07	0.000119848	7.5248e-07	6.98912e-05	DNV
ATP1A2	800	ATP1A2	0	CH&DR&DNW					12	0	12	2	1	1	7.81043e-05	0.0054006	0.0978291	1	MIS		1	1	3.46e-06	0.000692636	MIS		0.00176622	0.000263651	0.000263651	0.014635	DNV
BICD2	17208	BICD2	0	CH&DR&DNW					10	1	9	4	0.16003	1	2.90449e-05	0.00312661	1.42079e-05	0.0022432	MIS MIS30		0.127	1	0.000473	0.0488385	MIS		0.000253818	3.36296e-05	3.36296e-05	0.00234557	DNV
CBX5	1555	CBX5	0	CH&DR&DNW					4	0	4	3	1	1	0.000653313	0.0349652	3.13412e-05	0.00463899	MIS MIS30		1	1	0.000258	0.029427	MIS		0.000117586	0.000122698	0.000117586	0.00730513	DNV
CDK8	1779	CDK8	0	CH&DR&DNW				DDD285	6	0	6	3	1	1	0.000124469	0.00760708	7.37412e-05	0.00956918	MIS MIS30		1	1	0.000142	0.0176439	MIS		0.00773729	9.39182e-05	9.39182e-05	0.00599351	DNV
CSNK2B	2460	CSNK2B	0	CH&DR&DNW				DDD285	6	3	3	0	4.09621e-06	0.000611078	0.00098424	0.0495942	1	1	LGD MIS		2.16e-05	0.00328487	0.00927	0.444643	LGD		3.99812e-06	0.0004291	3.99812e-06	0.000329003	DNV
CTNND1	2515	CTNND1	0	CH&DR&DNW					8	5	3	1	3.42147e-06	0.000527017	0.238139	1	0.173074	1	LGD		5.24e-06	0.000842609	0.3	1	LGD		0.000113679	0.148378	0.000113679	0.00713326	DNV
DPYSL5	20637	DPYSL5	0	CH&DR&DNW					7	0	7	2	1	1	0.000439589	0.0245677	0.0243301	0.873026	MIS		1	1	0.000451	0.0470623	MIS		0.000763361	6.051e-07	6.051e-07	5.6482e-05	DNV
GRIA2	4572	GRIA2	0	CH&DR&DNW			ASC31-novel	DDD285	9	1	8	0	0.179978	1	0.000176537	0.0103872	1	1	MIS		0.281	1	0.000142	0.0176439	MIS		1.5697e-05	0.000100598	1.5697e-05	0.00120207	DNV
HDAC2	4853	HDAC2	0	CH&DR&DNW					6	0	6	3	1	1	2.80515e-06	0.000359097	9.77691e-05	0.0121864	MIS MIS30		1	1	0.000145	0.0177788	MIS		0.0002094	3.13149e-06	3.13149e-06	0.000263466	DNV
HIST1H2AC	4733	H2AC6	1	CH&DR&DNW		Coe253			5	0	5	3	1	1	4.40447e-05	0.00409054	1.11599e-05	0.0018547	MIS MIS30		1	1	9.78e-05	0.0128768	MIS		1.10542e-05	3.71845e-05	1.10542e-05	0.000860576	DNV
HIST1H4J	4785	H4C11	1	CH&DR&DNW					5	0	5	0	1	1	4.75563e-05	0.00419071	1	1	MIS		1	1	2.72e-05	0.00433829	MIS		0.000925529	3.28382e-05	3.28382e-05	0.00230753	DNV
HIVEP2	4921	HIVEP2	0	CH&DR&DNW		Coe253		DDD285	10	6	4	2	2.58556e-05	0.00302383	0.75953	1	0.00678695	0.393416	LGD		9.42e-07	0.000159312	0.615	1	LGD		8.14154e-05	0.471812	8.14154e-05	0.00528552	DNV
KCNQ3	6297	KCNQ3	0	CH&DR&DNW		Coe124	ASC102	DDD285	10	1	9	6	0.266299	1	0.000927509	0.0476222	8.55165e-07	0.000202524	MIS MIS30		0.263	1	0.000118	0.015032	MIS		9.10412e-05	2.72395e-06	2.72395e-06	0.000232303	DNV
KCNT2	18866	KCNT2	0	CH&DR&DNW					9	0	9	5	1	1	2.76042e-06	0.000355775	8.0115e-07	0.000192134	MIS MIS30		1	1	6.5e-05	0.00910836	MIS		0.0027695	4.36999e-06	4.36999e-06	0.000356477	DNV
KDM5C	11114	KDM5C	0	CH&DR&DNW				DDD285	8	4	4	1	0.000299385	0.0306603	0.218494	1	0.0875904	1	LGD		0.000396	0.0488599	0.316	1	LGD		0.000241422	0.00111511	0.000241422	0.0136845	DNV
MARK2	3332	MARK2	0	CH&DR&DNW					9	4	5	3	1.87523e-06	0.000298556	0.000580432	0.031875	8.5203e-05	0.0108339	LGD MIS MIS30		0.000102	0.0139933	0.0315	0.887884	LGD		1.57652e-05	0.0269675	1.57652e-05	0.00120238	DNV
NALCN	19082	NALCN	0	CH&DR&DNW					15	1	14	5	0.419167	1	3.82796e-05	0.00379709	0.000200614	0.022624	MIS MIS30		0.499	1	1.25e-05	0.00222932	MIS		0.000412929	3.88984e-06	3.88984e-06	0.000321503	DNV
PCBP2	8648	PCBP2	0	CH&DR&DNW					7	3	4	2	3.6912e-06	0.000559468	4.88489e-05	0.00420678	0.00022123	0.0243687	LGD MIS		0.000316	0.0399954	0.00624	0.336309	LGD		1.7985e-05	0.0138542	1.7985e-05	0.00133373	DNV
PCDH19	14270	PCDH19	0	CH&DR&DNW				DDD285	8	4	4	1	0.000121014	0.0131013	0.278456	1	0.0643501	1	LGD		2.44e-05	0.00365404	0.338	1	LGD		3.7187e-07	0.00179776	3.7187e-07	3.54164e-05	DNV
PDE4D	8783	PDE4D	0	CH&DR&DNW					8	0	8	1	1	1	7.52268e-05	0.00525922	0.0911533	1	MIS		1	1	2.85e-05	0.00450898	MIS		0.00966199	0.000509813	0.000509813	0.0256437	DNV
PHF12	20816	PHF12	0	CH&DR&DNW		Coe253	ASC31-novel		8	4	4	0	1.06302e-06	0.000175131	0.00427726	0.184594	1	1	LGD		3.85e-05	0.00559476	0.154	1	LGD		0.000914125	0.139234	0.000914125	0.0426637	DNV
PSPH	9577	PSPH	0	CH&DR&DNW					6	1	5	0	0.0498572	1	4.49818e-05	0.00410467	1	1	MIS		0.0557	1	5.78e-05	0.00839941	MIS		7.84322e-06	7.67597e-07	7.67597e-07	7.09441e-05	DNV
RALA	9839	RALA	0	CH&DR&DNW					4	0	4	1	1	1	0.000632329	0.033938	0.0788793	1	MIS		1	1	0.000353	0.0376367	MIS		0.000107862	0.000397511	0.000107862	0.00679096	DNV
RORB	10259	RORB	0	CH&DR&DNW			ASC31-novel		6	0	6	4	1	1	0.000129578	0.00779358	3.68793e-06	0.000750289	MIS MIS30		1	1	0.000194	0.0225201	MIS		0.000102527	2.1701e-05	2.1701e-05	0.00159045	DNV
SETD2	18420	SETD2	0	CH&DR&DNW		Coe253		DDD285	11	5	6	5	0.000926192	0.0835602	0.542169	1	0.000221217	0.0243687	MIS30		0.00012	0.0162356	0.225	1	LGD		3.69008e-05	4.76473e-07	4.76473e-07	4.51494e-05	DNV
SMC3	2468	SMC3	0	CH&DR&DNW		Coe253			12	1	11	0	0.274861	1	4.82371e-05	0.00420678	1	1	MIS		0.415	1	5.05e-06	0.0009809	MIS		6.32996e-05	7.07843e-05	6.32996e-05	0.00418179	DNV
SOS1	11187	SOS1	0	CH&DR&DNW					10	1	9	0	0.185915	1	2.82304e-05	0.00305631	1	1	MIS		0.29	1	0.000309	0.0342484	MIS		0.00263947	2.16634e-05	2.16634e-05	0.00159045	DNV
SPOP	11254	SPOP	0	CH&DR&DNW					7	1	6	1	0.104266	1	0.000134851	0.00808506	0.0947023	1	MIS		0.0906	1	9.39e-05	0.0125315	MIS		4.86159e-06	8.78215e-07	8.78215e-07	8.077e-05	DNV
SPRY2	11270	SPRY2	0	CH&DR&DNW		Coe253			3	3	0	0	1.49876e-06	0.000242696	1	1	1	1	LGD		1.98e-05	0.00303466	1	1	LGD		0.00019875	NA	0.00019875	0.0115447	DNV
STAG2	11355	STAG2	0	CH&DR&DNW				DDD285	8	5	3	1	7.64039e-06	0.00106437	0.242559	1	0.207466	1	LGD		0.000385	0.0481078	0.312	1	LGD		2.74428e-06	0.0561582	2.74428e-06	0.000232978	DNV
TCF7L2	11641	TCF7L2	0	CH&DR&DNW		Coe253	ASC102	DDD28-novel	8	4	4	3	7.01505e-05	0.00786433	0.0793848	1	0.00195978	0.155356	LGD		0.000146	0.0193529	0.0425	1	LGD		0.000414514	0.0691756	0.000414514	0.0215432	DNV
U2AF2	23156	U2AF2	0	CH&DR&DNW		Coe253		DDD28-novel	7	0	7	5	1	1	0.000239458	0.0139593	4.0295e-07	0.000103166	MIS MIS30		1	1	0.000315	0.0346329	MIS		0.000286543	1.86202e-06	1.86202e-06	0.000161737	DNV
YWHAG	12852	YWHAG	0	CH&DR&DNW		Coe253			6	0	6	3	1	1	3.23325e-06	0.000405677	3.35425e-06	0.000690756	MIS MIS30		1	1	6.06e-05	0.00874155	MIS		4.12312e-05	8.75406e-06	8.75406e-06	0.000687212	DNV
ZNF644	29222	ZNF644	0	CH&DR&DNW					7	4	3	0	0.000208097	0.0217824	0.455795	1	1	1	LGD		5.07e-05	0.00726009	0.332	1	LGD		0.000376612	0.175487	0.000376612	0.0199042	DNV
ACTA1	129	ACTA1	0	DNW					7	1	6	1	0.1226	1	0.00121915	0.0578896	0.0763015	1			0.151	1	0.00112	0.097654			0.000125589	0.00235679	0.000125589	0.00772558	DNV
ACVR2A	173	ACVR2A	0	DNW					4	0	4	0	1	1	0.00270564	0.122341	1	1			1	1	0.00901	0.439697			0.028708	8.86943e-05	8.86943e-05	0.00569891	DNV
AFF3	6473	AFF3	0	DNW				DDD285	8	0	8	0	1	1	0.0902616	1	1	1			1	1	0.00512	0.291989			0.0176131	2.18718e-06	2.18718e-06	0.000189105	DNV
AFF4	17869	AFF4	0	DNW					4	0	4	0	1	1	0.0160844	0.517902	1	1			1	1	0.135	1			0.150475	1.21856e-05	1.21856e-05	0.000940849	DNV
AK2	362	AK2	0	DNW					4	0	4	0	1	1	1	1	1	1			1	1	0.00119	0.102392			0.00529661	0.000777695	0.000777695	0.0368462	DNV
AKT1	391	AKT1	0	DNW					3	0	3	1	1	1	0.645715	1	0.336895	1			1	1	0.114	1			0.152548	0.000446889	0.000446889	0.0227841	DNV
ANTXR2	21732	ANTXR2	0	DNW					5	0	5	1	1	1	0.0164588	0.521452	0.171223	1			1	1	0.000653	0.0638317			0.011165	0.000547797	0.000547797	0.0271899	DNV
ARHGEF40	25516	ARHGEF40	0	DNW					5	2	3	0	0.284978	1	0.988394	1	1	1			0.0415	1	0.594	1			0.148809	0.000434926	0.000434926	0.02243	DNV
ASIC3	101	ASIC3	0	DNW					6	0	6	2	1	1	0.0272078	0.769372	0.00924175	0.491838			1	1	0.00221	0.159984			0.00647279	0.000424126	0.000424126	0.0219819	DNV
ATN1	3033	ATN1	0	DNW					6	0	6	0	1	1	0.245555	1	1	1			1	1	0.0381	0.989994			0.0400367	6.34365e-06	6.34365e-06	0.000506466	DNV
ATP5A1	823	ATP5F1A	1	DNW					3	0	3	3	1	1	0.140853	1	0.00536071	0.334092			1	1	0.111	1			0.0768121	0.000854675	0.000854675	0.0399886	DNV
BMPR2	1078	BMPR2	0	DNW					6	2	4	0	0.0271247	1	0.158499	1	1	1			0.0577	1	0.103	1			0.00529803	2.71402e-05	2.71402e-05	0.00195097	DNV
BRCA2	1101	BRCA2	0	DNW					13	3	10	0	0.148608	1	0.6727	1	1	1			0.00788	0.550142	0.0271	0.841215			0.000708395	0.0878	0.000708395	0.0338614	DNV
CACNA1S	1397	CACNA1S	0	DNW					8	1	7	4	0.685578	1	0.76648	1	0.0660861	1			0.646	1	0.08	1			0.0314738	2.97297e-05	2.97297e-05	0.00212087	DNV
CAD	1424	CAD	0	DNW					14	0	14	5	1	1	0.99957	1	0.021803	0.833426			1	1	0.000543	0.0550113			0.00547675	0.00100306	0.00100306	0.0459012	DNV
CAMK4	1464	CAMK4	0	DNW					6	1	5	1	0.168439	1	0.010921	0.4065	0.15768	1			0.158	1	0.00184	0.140672			0.000616367	1.70733e-05	1.70733e-05	0.00127621	DNV
CD36	1663	CD36	0	DNW					5	1	4	2	0.127978	1	0.0151741	0.514462	0.00458263	0.296323			0.133	1	0.00565	0.313112			0.000188139	0.00298859	0.000188139	0.0110308	DNV
CEP164	29182	CEP164	0	DNW					7	0	7	0	1	1	0.479708	1	1	1			1	1	0.0146	0.58216			0.0649971	2.88015e-05	2.88015e-05	0.0020625	DNV
CEP85L	21638	CEP85L	0	DNW					8	2	6	0	0.0770324	1	0.124349	1	1	1			0.0273	1	0.00122	0.104061			0.00100207	0.00267436	0.00100207	0.0459012	DNV
CNTRL	1858	CNTRL	0	DNW					13	4	9	2	0.005559	0.38867	0.0399678	1	0.0219634	0.835579			0.0119	0.734133	0.00785	0.39236			0.000297974	0.0219443	0.000297974	0.0160649	DNV
COL6A1	2211	COL6A1	0	DNW				DDD285	4	0	4	0	1	1	0.700861	1	1	1			1	1	0.233	1			0.26157	0.000203208	0.000203208	0.011731	DNV
CTNNA2	2510	CTNNA2	0	DNW					8	0	8	2	1	1	0.00235139	0.10919	0.0608573	1			1	1	0.000748	0.0719327			0.00254535	0.000443454	0.000443454	0.0226705	DNV
DCAF10	23686	DCAF10	0	DNW					3	0	3	0	1	1	0.0192528	0.583392	1	1			1	1	0.082	1			0.395671	4.65688e-05	4.65688e-05	0.00317718	DNV
DDX23	17347	DDX23	0	DNW				DDD28-novel	4	0	4	3	1	1	0.0913995	1	0.00496638	0.314692			1	1	0.132	1			0.103071	9.19636e-05	9.19636e-05	0.00588881	DNV
DSP	3052	DSP	0	DNW				DDD28-novel	9	0	9	1	1	1	0.352023	1	0.394977	1			1	1	0.0808	1			3.37678e-05	1.24923e-06	1.24923e-06	0.000112683	DNV
ELMSAN1	19853	MIDEAS	1	DNW					5	0	5	2	1	1	0.12562	1	0.0218628	0.833426			1	1	0.0693	1			0.0652882	6.52878e-06	6.52878e-06	0.000519038	DNV
ERAP1	18173	ERAP1	0	DNW					6	0	6	1	1	1	0.0193693	0.584348	0.165179	1			1	1	0.00474	0.280679			0.0188954	0.000285086	0.000285086	0.0155488	DNV
FBN2	3604	FBN2	0	DNW					14	5	9	6	0.00228116	0.184917	0.206484	1	0.00173273	0.140292			0.00684	0.498837	0.102	1			0.000679954	0.212039	0.000679954	0.0326274	DNV
FGFR3	3690	FGFR3	0	DNW				DDD285	7	0	7	1	1	1	0.00308255	0.136453	0.0936897	1			1	1	0.00307	0.206155			0.0268566	1.28683e-06	1.28683e-06	0.000115519	DNV
FSHR	3969	FSHR	0	DNW					7	1	6	0	0.271611	1	0.0701134	1	1	1			0.101	1	0.000793	0.0744358			0.000540651	0.00430688	0.000540651	0.0269779	DNV
GABRA3	4077	GABRA3	0	DNW					5	1	4	1	0.137672	1	0.0334327	0.917995	0.0835014	1			0.169	1	0.0142	0.570852			0.000400643	0.00398055	0.000400643	0.0211148	DNV
GALNTL5	21725	GALNTL5	0	DNW					6	1	5	0	0.409015	1	0.32038	1	1	1			0.162	1	0.000846	0.0779194			0.000742774	0.00120637	0.000742774	0.0352808	DNV
GFAP	4235	GFAP	0	DNW			ASC102		6	0	6	1	1	1	0.00434855	0.18682	0.100754	1			1	1	0.000786	0.0741334			0.010704	0.000192672	0.000192672	0.0112496	DNV
GPR173	18186	GPR173	0	DNW					3	0	3	0	1	1	0.155174	1	1	1			1	1	0.0458	1			0.0433628	0.000663916	0.000663916	0.0319395	DNV
HCN1	4845	HCN1	0	DNW					5	0	5	2	1	1	0.00838932	0.321989	0.0065487	0.384123			1	1	0.038	0.989994			0.00497569	0.000297672	0.000297672	0.0160649	DNV
HDAC4	14063	HDAC4	0	DNW				DDD285	10	2	8	1	0.0999182	1	0.0379125	1	0.335411	1			0.15	1	0.00595	0.324242			0.00042466	5.42103e-06	5.42103e-06	0.000436521	DNV
HIST1H1D	4717	H1-3	1	DNW					4	0	4	0	1	1	0.12728	1	1	1			1	1	0.00134	0.109992			0.000278838	0.00326934	0.000278838	0.0153418	DNV
HSD17B10	4800	HSD17B10	0	DNW					3	0	3	1	1	1	0.00633482	0.26553	0.0299487	0.990242			1	1	0.0121	0.516039			0.00118096	3.2827e-05	3.2827e-05	0.00230753	DNV
IK	5958	IK	0	DNW					5	1	4	1	0.346827	1	0.549273	1	0.294451	1			0.321	1	0.0168	0.630177			0.0153987	0.000134081	0.000134081	0.00819423	DNV
KANK2	29300	KANK2	0	DNW					5	1	4	0	0.471227	1	0.825782	1	1	1			0.117	1	0.192	1			0.0432852	0.000202978	0.000202978	0.011731	DNV
KCNE2	6242	KCNE2	0	DNW					3	2	1	0	0.00229365	0.184917	0.440829	1	1	1			0.000161	0.0210567	0.203	1			0.000154779	NA	0.000154779	0.00927784	DNV
KCNMA1	6284	KCNMA1	0	DNW			ASC102		9	2	7	3	0.0465938	1	0.0174964	0.550641	0.00932198	0.493336			0.0519	1	0.0109	0.481613			0.000413046	0.00230328	0.000413046	0.0215432	DNV
KDM3B	1337	KDM3B	0	DNW					11	2	9	3	0.0405115	1	0.0016393	0.0772593	0.0024696	0.187156			0.104	1	0.00382	0.240054			7.88463e-05	0.000624103	7.88463e-05	0.00513651	DNV
KIAA0100	28960	KIAA0100	0	DNW					9	2	7	4	0.201028	1	0.399568	1	0.000649782	0.0615539			0.0766	1	0.117	1			0.0330714	0.000325947	0.000325947	0.0174726	DNV
KIF2A	6318	KIF2A	0	DNW					6	1	5	1	0.116201	1	0.00158439	0.0750445	0.104266	1			0.193	1	0.00331	0.215733			0.00168716	0.000713248	0.000713248	0.0339644	DNV
MAGEB2	6809	MAGEB2	0	DNW					3	1	2	0	0.24719	1	0.747203	1	1	1			0.0225	1	0.0741	1			0.000925553	0.0692368	0.000925553	0.0429832	DNV
MAPK8IP3	6884	MAPK8IP3	0	DNW					9	0	9	3	1	1	0.113374	1	0.0067902	0.393416			1	1	0.00841	0.415585			0.0670792	0.000174667	0.000174667	0.0103706	DNV
MAST1	19034	MAST1	0	DNW				DDD285	9	0	9	3	1	1	0.298707	1	0.0481247	1			1	1	0.022	0.748			0.00115761	3.47272e-06	3.47272e-06	0.000288297	DNV
MED13	22474	MED13	0	DNW					13	3	10	0	0.00896338	0.575662	0.00174995	0.0820657	1	1			0.0103	0.658193	0.00252	0.176562			1.2027e-05	1.72003e-05	1.2027e-05	0.00093244	DNV
MGA	14010	MGA	0	DNW					9	3	6	2	0.0287799	1	0.50522	1	0.0100156	0.517048			0.0115	0.713946	0.314	1			0.000709281	0.0101325	0.000709281	0.0338614	DNV
MPZ	7225	MPZ	0	DNW					4	1	3	2	0.12309	1	0.0665688	1	0.00236649	0.180788			0.108	1	0.0169	0.632718			0.000477303	0.0108356	0.000477303	0.024073	DNV
MSI1	7330	MSI1	0	DNW					4	2	2	1	0.00443352	0.326838	0.132413	1	0.0596315	1			0.0199	1	0.169	1			0.00110307	0.0961677	0.00110307	0.0496264	DNV
MTIF2	7441	MTIF2	0	DNW					6	1	5	2	0.236597	1	0.0414363	1	0.0490592	1			0.153	1	0.00494	0.287575			0.000790813	0.00466299	0.000790813	0.0373734	DNV
MYCN	7559	MYCN	0	DNW				DDD285	5	2	3	2	0.00376823	0.285171	0.0733344	1	0.00162544	0.133894			0.000797	0.0903789	0.123	1			0.000287454	0.012362	0.000287454	0.0156325	DNV
NDUFB11	20372	NDUFB11	0	DNW					3	2	1	0	0.00453267	0.331567	0.529789	1	1	1			0.000747	0.0867139	0.298	1			0.000134966	NA	0.000134966	0.00822153	DNV
NFATC4	7778	NFATC4	0	DNW					4	1	3	2	0.294057	1	0.653433	1	0.0206707	0.814192			0.112	1	0.333	1			0.0332222	0.000977607	0.000977607	0.045066	DNV
NFE2L1	7781	NFE2L1	0	DNW					3	0	3	0	1	1	0.0703985	1	1	1			1	1	0.196	1			0.162059	0.000261915	0.000261915	0.0145817	DNV
NOTCH2	7882	NOTCH2	0	DNW					11	4	7	4	0.00290086	0.229957	0.262254	1	0.00620263	0.369544			0.00461	0.378406	0.166	1			0.00109874	0.228576	0.00109874	0.0495543	DNV
NPVF	13782	NPVF	0	DNW					4	1	3	0	0.122109	1	0.0703985	1	1	1			0.0246	1	0.00313	0.206749			7.65699e-05	0.00281477	7.65699e-05	0.00502309	DNV
NR4A2	7981	NR4A2	0	DNW		Coe253		DDD285	6	2	4	2	0.00349867	0.270554	0.0078271	0.303256	0.00027642	0.0290948			0.00954	0.617676	0.0475	1			4.15651e-05	0.00010092	4.15651e-05	0.00284615	DNV
NTRK2	8032	NTRK2	0	DNW					7	0	7	3	1	1	0.0130853	0.474933	0.00400909	0.272245			1	1	0.00132	0.10963			0.00510269	0.000184046	0.000184046	0.0108587	DNV
OGT	8127	OGT	0	DNW				DDD285	8	1	7	2	0.462285	1	0.236544	1	0.134293	1			0.257	1	0.00196	0.144554			0.000234388	5.71694e-06	5.71694e-06	0.000458381	DNV
OPHN1	8148	OPHN1	0	DNW					4	2	2	1	0.00557998	0.38867	0.172996	1	0.0321692	1			0.0249	1	0.359	1			0.000986402	0.308298	0.000986402	0.04536	DNV
OR5K4	31291	OR5K4	0	DNW					3	1	2	0	0.369075	1	0.960223	1	1	1			0.0222	1	0.0904	1			0.000844498	0.191452	0.000844498	0.0396112	DNV
PBX3	8634	PBX3	0	DNW					3	0	3	0	1	1	0.0473185	1	1	1			1	1	0.0438	1			0.00703406	0.000535189	0.000535189	0.0268482	DNV
PCK2	8725	PCK2	0	DNW					3	0	3	0	1	1	0.444271	1	1	1			1	1	0.162	1			0.184915	0.000329773	0.000329773	0.0176274	DNV
PDCD5	8764	PDCD5	0	DNW					3	2	1	0	0.0025533	0.204113	0.305796	1	1	1			0.000773	0.0890267	0.168	1			0.000153402	NA	0.000153402	0.00922477	DNV
PHF5A	18000	PHF5A	0	DNW					3	1	2	0	5.28756e-06	0.000770601	4.84612e-10	1.22419e-07	1	1			0.0371	1	0.0212	0.729652			0.000248401	0.0128262	0.000248401	0.0139536	DNV
PIAS2	17311	PIAS2	0	DNW					6	2	4	0	0.00493948	0.35583	0.00744445	0.292014	1	1			0.0097	0.621878	0.0202	0.705131			0.00107649	0.0876433	0.00107649	0.0487854	DNV
PIP5K1C	8996	PIP5K1C	0	DNW					7	0	7	1	1	1	0.140028	1	0.258051	1			1	1	0.00241	0.171925			0.0213959	0.00056849	0.00056849	0.0281425	DNV
PLAU	9052	PLAU	0	DNW					3	0	3	0	1	1	0.521242	1	1	1			1	1	0.0525	1			0.109797	1.76226e-05	1.76226e-05	0.00131204	DNV
PLCG2	9066	PLCG2	0	DNW					10	0	10	2	1	1	0.00389317	0.169563	0.100792	1			1	1	0.00056	0.0560514			0.00768207	0.00059097	0.00059097	0.0288744	DNV
PLP1	9086	PLP1	0	DNW					4	1	3	0	0.301905	1	0.694206	1	1	1			0.0951	1	0.0104	0.469028			4.78845e-05	0.00123069	4.78845e-05	0.00324335	DNV
PRDM10	13995	PRDM10	0	DNW					10	1	9	3	0.49435	1	0.072722	1	0.0449405	1			0.351	1	0.00109	0.0958907			0.00165009	1.30292e-06	1.30292e-06	0.000116407	DNV
PRKAR1A	9388	PRKAR1A	0	DNW					6	1	5	1	0.157209	1	0.00580639	0.246654	0.177683	1			0.136	1	0.00103	0.0922673			0.000158932	0.00135432	0.000158932	0.00949644	DNV
PRKAR1B	9390	PRKAR1B	0	DNW				DDD28-novel	5	0	5	1	1	1	0.0600836	1	0.179519	1			1	1	0.00322	0.21198			0.00684155	0.000193069	0.000193069	0.0112496	DNV
PRKD1	9407	PRKD1	0	DNW		Coe253			7	0	7	3	1	1	0.0189826	0.583392	0.0174076	0.731274			1	1	0.00179	0.13935			0.00684609	0.000237219	0.000237219	0.013487	DNV
PSMD1	9554	PSMD1	0	DNW					6	0	6	2	1	1	0.0122223	0.450629	0.047547	1			1	1	0.00442	0.270129			0.0198333	0.000268946	0.000268946	0.0148411	DNV
RIF1	23207	RIF1	0	DNW					6	2	4	0	0.293185	1	0.969814	1	1	1			0.174	1	0.489	1			0.000131849	0.000347565	0.000131849	0.00808415	DNV
RORA	10258	RORA	0	DNW					9	3	6	0	0.000586092	0.0544319	0.00107696	0.0519189	1	1			0.000897	0.0999849	0.000602	0.0596466			2.48672e-05	0.00112232	2.48672e-05	0.00180837	DNV
SCN3A	10590	SCN3A	0	DNW					9	1	8	2	0.25639	1	0.00412074	0.178654	0.022673	0.843936			0.474	1	0.0192	0.683604			0.00163917	0.000542217	0.000542217	0.0269843	DNV
SELL	10720	SELL	0	DNW					5	2	3	0	0.0152287	0.882331	0.106657	1	1	1			0.0141	0.81934	0.00994	0.461301			0.000435163	0.0780115	0.000435163	0.02243	DNV
SERPINB11	14221	SERPINB11	0	DNW					4	0	4	0	1	1	0.598969	1	1	1			1	1	0.0025	0.175789			0.011048	0.000293784	0.000293784	0.0159306	DNV
SH3GLB2	10834	SH3GLB2	0	DNW					4	2	2	1	0.0113417	0.684854	0.301378	1	0.204803	1			0.0141	0.81934	0.138	1			0.000643791	0.317067	0.000643791	0.0311309	DNV
SLC16A2	10923	SLC16A2	0	DNW					5	1	4	1	0.254726	1	0.293243	1	0.130897	1			0.0849	1	0.0228	0.765908			0.000114762	0.000385739	0.000114762	0.0071621	DNV
SLC18A3	10936	SLC18A3	0	DNW					5	0	5	0	1	1	0.185926	1	1	1			1	1	0.0359	0.958335			0.0287469	0.000205975	0.000205975	0.0118543	DNV
SLC19A3	16266	SLC19A3	0	DNW					3	0	3	0	1	1	0.344765	1	1	1			1	1	0.0554	1			0.11094	2.54115e-05	2.54115e-05	0.00184081	DNV
SLC5A12	28750	SLC5A12	0	DNW					4	0	4	3	1	1	0.148135	1	0.00257437	0.192024			1	1	0.0156	0.60008			0.0475894	3.35525e-05	3.35525e-05	0.00234557	DNV
SNAP25	11132	SNAP25	0	DNW				DDD285	5	1	4	0	0.0809364	1	0.00280209	0.125208	1	1			0.0435	1	0.00133	0.10963			0.000250971	0.0081006	0.000250971	0.0140559	DNV
SOGA3	21494	SOGA3	0	DNW					3	0	3	1	1	1	0.723022	1	0.207023	1			1	1	0.458	1			0.402509	0.000843715	0.000843715	0.0396112	DNV
SUPT16H	11465	SUPT16H	0	DNW					6	0	6	2	1	1	0.0128877	0.469559	0.0418064	1			1	1	0.00961	0.455384			0.00382157	0.0002524	0.0002524	0.0140938	DNV
SVIP	25238	SVIP	0	DNW					3	2	1	1	0.00274683	0.218662	0.298776	1	0.0261459	0.912265			0.000213	0.0276731	0.115	1			0.000235285	NA	0.000235285	0.0134177	DNV
TCEAL1	11616	TCEAL1	0	DNW					3	1	2	0	5.28197e-06	0.000770601	1.03243e-09	2.41487e-07	1	1			0.0188	0.9809	0.0391	1			0.000173036	0.00273518	0.000173036	0.0103064	DNV
TMEM63B	17735	TMEM63B	0	DNW					7	0	7	2	1	1	0.00108632	0.0522372	0.0437775	1			1	1	0.00309	0.206155			0.00165742	0.000586664	0.000586664	0.0287733	DNV
TRIM41	19013	TRIM41	0	DNW					6	1	5	2	0.15768	1	0.0141477	0.509585	7.09674e-05	0.00927275			0.168	1	0.0236	0.775519			0.00692458	0.000923017	0.000923017	0.0429718	DNV
TSEN2	28422	TSEN2	0	DNW					6	2	4	0	0.066312	1	0.311859	1	1	1			0.00482	0.387536	0.0107	0.478161			0.000611821	0.0780094	0.000611821	0.0297383	DNV
TXLNG	18578	TXLNG	0	DNW					5	1	4	0	0.332059	1	0.303156	1	1	1			0.0979	1	0.00924	0.444643			0.00010776	0.000304818	0.00010776	0.00679096	DNV
WDR5	12757	WDR5	0	DNW					4	0	4	2	1	1	0.0718428	1	0.00790695	0.43548			1	1	0.00474	0.280679			0.00395561	0.00103953	0.00103953	0.047339	DNV
WFS1	12762	WFS1	0	DNW					9	1	8	2	0.468263	1	0.268836	1	0.00448297	0.29187			0.0731	1	0.00184	0.140672			0.000779722	7.83571e-05	7.83571e-05	0.00512242	DNV
ZNF200	12993	ZNF200	0	DNW					6	1	5	2	0.169368	1	0.0198201	0.591355	1.58745e-05	0.00248561			0.0593	1	0.000544	0.0550113			0.000141204	0.000114902	0.000114902	0.0071621	DNV
ZNF207	12998	ZNF207	0	DNW					4	1	3	0	0.0752683	1	0.0197557	0.591297	1	1			0.109	1	0.0517	1			0.00111028	0.00521054	0.00111028	0.0497162	DNV
BCAS3	14347	BCAS3	0	DR					5	4	1	1	0.000562639	0.0530336	0.927711	1	0.279708	1			0.000336	0.0422542	0.83	1	LGD		0.0332193	NA	0.0332193	0.504238
BOD1L1	31792	BOD1L1	0	DR					8	4	4	1	0.0497267	1	0.998099	1	0.45624	1			0.000261	0.033466	0.655	1	LGD		0.0191098	0.746904	0.0191098	0.374268
DNAH12	2943	DNAH12	0	DR					6	1	5	1	0.60238	1	0.899973	1	0.560294	1			0.112	1	0.000467	0.0484741	MIS		1	0.00825876	0.00825876	0.221675
DNAH6	2951	DNAH6	0	DR					12	3	9	2	0.376385	1	0.975	1	0.564778	1			0.0309	1	5.51e-06	0.00105976	MIS		0.0956264	0.285878	0.0956264	0.827507
EML6	35412	EML6	0	DR					9	4	5	0	0.00744445	0.494328	0.631054	1	1	1			9.74e-05	0.0134563	4.03e-05	0.0061766	LGD MIS		0.00991092	0.514505	0.00991092	0.250557
FAM189A1	29075	FAM189A1	0	DR					3	0	3	0	1	1	0.66638	1	1	1			1	1	0.000293	0.0330349	MIS		0.205788	0.192168	0.192168	1
GMNC	40049	GMNC	0	DR					3	0	3	0	1	1	0.148608	1	1	1			1	1	1.52e-05	0.00261005	MIS		0.0360868	0.0591034	0.0360868	0.523231
HEATR5A	20276	HEATR5A	0	DR					3	0	3	1	1	1	0.680003	1	0.287317	1			1	1	6.52e-07	0.000150482	MIS		1	0.0339551	0.0339551	0.506801
JAG1	6188	JAG1	0	DR					6	4	2	1	0.00414851	0.308226	0.942677	1	0.521838	1			7.7e-05	0.0107899	0.728	1	LGD		0.0176993	0.987238	0.0176993	0.357838
KIAA1239	29229	NWD2	1	DR					5	0	5	0	1	1	1	1	1	1			1	1	9.3e-06	0.00171245	MIS		0.290984	0.191348	0.191348	1
LOXHD1	26521	LOXHD1	0	DR					5	1	4	0	0.665639	1	0.973131	1	1	1			0.0951	1	7.85e-05	0.0107693	MIS		1	0.989387	0.989387	1
POM121L2	13973	POM121L2	0	DR					4	0	4	0	1	1	0.729809	1	1	1			1	1	1.9e-05	0.00313888	MIS		0.144529	0.00824829	0.00824829	0.221675
RYR2	10484	RYR2	0	DR		Coe253			22	0	22	5	1	1	0.0508388	1	0.0894022	1			1	1	3.28e-05	0.00514776	MIS		NA	NA	NA	NA
SCN4A	10591	SCN4A	0	DR					8	4	4	1	0.0226415	1	0.982588	1	0.488666	1			0.000403	0.0494128	0.52	1	LGD		0.0509199	0.195654	0.0509199	0.623717
TRIM66	29005	TRIM66	0	DR					4	0	4	1	1	1	0.336831	1	0.195864	1			1	1	3.67e-05	0.00566914	MIS		0.225461	0.164773	0.164773	1
UNC80	26582	UNC80	0	DR		Coe253			8	1	7	2	0.527154	1	0.328061	1	0.163147	1			0.72	1	6.23e-05	0.00885653	MIS		0.397407	0.272225	0.272225	1
ZYG11A	32058	ZYG11A	0	DR					3	0	3	0	1	1	0.534607	1	1	1			1	1	0.000188	0.0222024	MIS		0.21259	0.134188	0.134188	0.93627
ARF1	652	ARF1	0	DR&DNW				DDD28-novel	7	0	7	0	1	1	0.712357	1	1	1			1	1	5.33e-07	0.000125981	MIS		5.38684e-07	5.57918e-07	5.38684e-07	5.07879e-05	DNV
ATL1	11231	ATL1	0	DR&DNW					6	0	6	1	1	1	0.987783	1	0.392945	1			1	1	0.000263	0.0298239	MIS		0.00248952	2.61619e-05	2.61619e-05	0.00188788	DNV
CACNA1C	1390	CACNA1C	0	DR&DNW				DDD285	14	5	9	2	0.00302563	0.238849	0.375279	1	0.231571	1			1.87e-05	0.00288863	0.0275	0.848263	LGD		0.00202543	0.000968008	0.000968008	0.0447334	DNV
CCDC146	29296	CCDC146	0	DR&DNW					6	4	2	0	0.000546886	0.0518065	0.703085	1	1	1			0.000224	0.0289107	0.423	1	LGD		0.00110563	0.229146	0.00110563	0.0496264	DNV
CDC42	1736	CDC42	0	DR&DNW					4	0	4	0	1	1	0.0154738	0.514462	1	1			1	1	0.000334	0.0364023	MIS		0.000916412	0.000414345	0.000414345	0.0215432	DNV
CYP27C1	33480	CYP27C1	0	DR&DNW					6	0	6	1	1	1	0.00105012	0.0511454	0.031195	1			1	1	0.000181	0.0216516	MIS		0.000826652	0.000937061	0.000826652	0.038969	DNV
ERI1	23994	ERI1	0	DR&DNW					7	1	6	0	0.151062	1	0.00113222	0.0540329	1	1			0.0562	1	1.3e-05	0.0022976	MIS		1.51106e-05	0.000139395	1.51106e-05	0.00116191	DNV
FBXO8	13587	FBXO8	0	DR&DNW					6	1	5	0	0.0977332	1	0.0011292	0.0540248	1	1			0.112	1	0.000185	0.0219959	MIS		8.49066e-05	0.0011357	8.49066e-05	0.00548704	DNV
GABRG2	4087	GABRG2	0	DR&DNW					8	0	8	1	1	1	0.033203	0.914338	0.310051	1			1	1	3.17e-06	0.000647803	MIS		0.000140488	3.47461e-05	3.47461e-05	0.00241447	DNV
HIST1H1C	4716	H1-2	1	DR&DNW					5	0	5	0	1	1	0.0198201	0.591355	1	1			1	1	0.000192	0.0224206	MIS		3.96655e-05	0.00119484	3.96655e-05	0.00273604	DNV
HIST1H2AE	4724	H2AC8	1	DR&DNW					5	0	5	2	1	1	0.00102397	0.05039	0.00131062	0.113032			1	1	9.1e-05	0.0122277	MIS		0.000160506	2.00107e-05	2.00107e-05	0.00147811	DNV
KCNA1	6218	KCNA1	0	DR&DNW					7	3	4	0	0.000568359	0.0533076	0.102468	1	1	1			7.83e-06	0.00124885	0.0416	1	LGD		5.28552e-05	0.034955	5.28552e-05	0.00355437	DNV
KCNT1	18865	KCNT1	0	DR&DNW				DDD285	11	0	11	3	1	1	0.0599291	1	0.00338482	0.238397			1	1	0.000234	0.0268457	MIS		0.00196213	0.000187366	0.000187366	0.0110199	DNV
KIAA1551	25559	RESF1	1	DR&DNW					9	4	5	0	0.0118607	0.711119	0.867209	1	1	1			3.64e-05	0.00532907	0.112	1	LGD		0.000281979	0.063302	0.000281979	0.0154242	DNV
KMT2B	15840	KMT2B	0	DR&DNW				DDD285	14	6	8	0	0.00938824	0.596878	0.979958	1	1	1			5.12e-06	0.000837035	0.152	1	LGD		0.000583202	0.0184432	0.000583202	0.0287193	DNV
NARS	7643	NARS1	1	DR&DNW					7	4	3	2	0.00109499	0.095164	0.522588	1	0.089095	1			6.99e-05	0.00986545	0.0789	1	LGD		0.000146565	0.0772383	0.000146565	0.00884197	DNV
NF1	7765	NF1	0	DR&DNW					14	7	7	3	0.000738368	0.0671522	0.988241	1	0.0269477	0.92324			3.14e-06	0.000517651	0.174	1	LGD		0.000580947	0.000585241	0.000580947	0.0286835	DNV
PRPF8	17340	PRPF8	0	DR&DNW				DDD28-novel	19	3	16	5	0.114874	1	0.0130299	0.473829	0.00592615	0.361019			0.00889	0.595806	6.12e-05	0.00876366	MIS		6.59069e-06	2.64651e-06	2.64651e-06	0.00022673	DNV
PTCHD1	26392	PTCHD1	0	DR&DNW		Coe253			3	3	0	0	0.00824013	0.536486	1	1	1	1			5.26e-05	0.00747759	1	1	LGD		0.000472488	NA	0.000472488	0.0238944	DNV
PTPRD	9668	PTPRD	0	DR&DNW					11	4	7	4	0.00402239	0.300033	0.193961	1	0.00414851	0.27773			0.000311	0.0396182	0.0657	1	LGD		0.00014248	0.0452283	0.00014248	0.00862326	DNV
RAF1	9829	RAF1	0	DR&DNW					8	0	8	2	1	1	0.00224788	0.10464	0.0399979	1			1	1	4.32e-05	0.00656975	MIS		0.000724411	0.000242398	0.000242398	0.0136962	DNV
VCP	12666	VCP	0	DR&DNW					10	1	9	4	0.317721	1	0.00385973	0.168494	0.00231675	0.177705			0.176	1	5.3e-05	0.00775936	MIS		1.02432e-05	5.86887e-05	1.02432e-05	0.000800762	DNV
