# Supplementary material for: Integrated gene analyses of de novo variants from 46,612 trios with autism and developmental disorders
Source: Proc Natl Acad Sci U S A. 2022 Nov 11;119(46):e2203491119. doi: 10.1073/pnas.2203491119 (PMC9674258; doi:10.1073/pnas.2203491119)
Supplement: Supplementary File [file pnas.2203491119.sd05.xlsx]

## Sheet: Dataset S5
Dataset S5. De novo enrichment analysis in ASD patients (n = 15,560).
gene	hgnc_id	hgnc_symbol	diff_symbol	FDR_significance	FWER_significance	Coe253	ASC102	DDD285	non_syn	dnLGD	dnMIS	dnMIS30	CH_dnLGD_p	CH_dnLGD_q	CH_dnMIS_p	CH_dnMIS_q	CH_dnMIS30_p	CH_dnMIS30_q	CH_FDR_sig	CH_FWER_sig	DR_dnLGD_p	DR_dnLGD_q	DR_dnMIS_p	DR_dnMIS_q	DR_FDR_sig	DR_FWER_sig	DNW_all_p	DNW_mis_com_p	DNW_min_p	DNW_min_q	DNW_FDR_sig	DNW_FWER_sig
ADNP	15766	ADNP	0	CH&DR&DNW	CH&DR&DNW	Coe124	ASC102	DDD285	25	20	5	0	7.05761e-38	1.33713e-33	0.00479479	0.531241	1	1	LGD	LGD	2.13e-42	4.17863e-38	0.00216	0.481533	LGD	LGD	1e-14	0.000517549	1e-14	1.8762e-11	DNV	DNV
ARID1B	18040	ARID1B	0	CH&DR&DNW	CH&DR&DNW	Coe124	ASC102	DDD285	22	12	10	3	8.29165e-16	2.24419e-12	0.000383778	0.0643457	0.001439	0.516081	LGD	LGD	1.82e-16	5.95079e-13	5.11e-05	0.0477371	LGD MIS	LGD	1e-14	9.9697e-05	1e-14	1.8762e-11	DNV	DNV
ASH1L	19088	ASH1L	0	CH&DR&DNW	CH&DR&DNW	Coe124	ASC102		16	15	1	0	4.70601e-22	1.7832e-18	0.876939	1	1	1	LGD	LGD	7.08e-19	3.47239e-15	0.918	1	LGD	LGD	3.91942e-17	NA	3.91942e-17	2.45121e-13	DNV	DNV
CHD2	1917	CHD2	0	CH&DR&DNW	CH&DR&DNW	Coe124	ASC102	DDD285	19	10	9	4	2.27798e-10	2.87723e-07	0.0505286	1	0.00107318	0.423594	LGD	LGD	2.83e-12	6.16877e-09	3.8e-05	0.039236	LGD MIS	LGD	8.11873e-17	1.00967e-06	8.11873e-17	3.80809e-13	DNV	DNV
CHD8	20153	CHD8	0	CH&DR&DNW	CH&DR&DNW	Coe124	ASC102	DDD285	30	18	12	5	6.66428e-30	6.31307e-26	3.63965e-08	4.3098e-05	8.89332e-08	0.000421232	LGD MIS MIS30	LGD MIS MIS30	6.42e-28	6.29738e-24	2.06e-06	0.00449034	LGD MIS	LGD	1e-14	3.91415e-10	1e-14	1.8762e-11	DNV	DNV
CUL3	2553	CUL3	0	CH&DR&DNW	CH&DR&DNW	Coe124			8	7	1	0	3.9117e-12	8.23456e-09	0.446213	1	1	1	LGD	LGD	3.69e-09	5.56849e-06	0.486	1	LGD	LGD	4.15722e-08	NA	4.15722e-08	3.54535e-05	DNV	DNV
FOXP1	3823	FOXP1	0	CH&DR&DNW	CH&DR&DNW	Coe124	ASC102	DDD285	9	7	2	1	2.8335e-12	6.71044e-09	0.13855	1	0.0480989	1	LGD	LGD	6.19e-11	1.10396e-07	0.127	1	LGD	LGD	9.12955e-09	0.363224	9.12955e-09	9.51603e-06	DNV	DNV
GRIN2B	4586	GRIN2B	0	CH&DR&DNW	CH&DR&DNW	Coe124	ASC102	DDD285	12	6	6	4	1.49177e-08	1.48753e-05	0.00387007	0.479231	5.01161e-06	0.00539482	LGD MIS30	LGD	5.36e-10	8.76271e-07	0.00575	0.851075	LGD	LGD	3.97299e-10	0.000595596	3.97299e-10	5.32437e-07	DNV	DNV
KDM5B	18039	KDM5B	0	CH&DR&DNW	CH&DR&DNW	Coe124	ASC102	DDD285	23	10	13	5	8.51673e-11	1.34465e-07	3.62166e-05	0.0107213	0.000462991	0.219296	LGD MIS	LGD	2.15e-11	4.21787e-08	3.33e-09	1.6332e-05	LGD MIS	LGD MIS	1e-14	7.08766e-09	1e-14	1.8762e-11	DNV	DNV
SUV420H1	24283	KMT5B	1	CH&DR&DNW	CH&DR&DNW	Coe124	ASC102	DDD285	13	10	3	1	3.19369e-18	1.00846e-14	0.030522	1	0.0419471	1	LGD	LGD	1.14e-17	4.4729e-14	0.0405	1	LGD	LGD	5.82132e-18	NA	5.82132e-18	5.46098e-14	DNV	DNV
MED13	22474	MED13	0	CH&DR&DNW	CH&DR&DNW				9	7	2	0	2.95128e-09	3.49468e-06	0.475739	1	1	1	LGD	LGD	4.19e-09	5.87139e-06	0.503	1	LGD	LGD	3.72651e-08	0.14134	3.72651e-08	3.49584e-05	DNV	DNV
POGZ	18801	POGZ	0	CH&DR&DNW	CH&DR&DNW	Coe124	ASC102	DDD285	17	11	6	2	1.13527e-24	5.37721e-21	5.58528e-07	0.00055694	0.000128735	0.0841038	LGD MIS	LGD	1.74e-15	4.87647e-12	0.00204	0.460008	LGD	LGD	2.77682e-18	0.0010424	2.77682e-18	5.20987e-14	DNV	DNV
PTEN	9588	PTEN	0	CH&DR&DNW	CH&DR&DNW	Coe124	ASC102	DDD285	16	4	12	0	2.17545e-08	1.96267e-05	4.12036e-18	3.90321e-14	1	1	LGD MIS	LGD MIS	8.34e-07	0.000818071	1.15e-15	2.25607e-11	LGD MIS	MIS	1e-14	7.23189e-16	7.23189e-16	2.71369e-12	DNV	DNV
SCN2A	10588	SCN2A	0	CH&DR&DNW	CH&DR&DNW	Coe124	ASC102	DDD285	35	15	20	8	7.1278e-25	4.50144e-21	4.07006e-17	2.57038e-13	1.61274e-13	1.52775e-09	LGD MIS MIS30	LGD MIS MIS30	2.4e-20	1.56944e-16	2.32e-15	2.27569e-11	LGD MIS	LGD MIS	1e-14	1.20804e-15	1.20804e-15	3.77754e-12	DNV	DNV
SYNGAP1	11497	SYNGAP1	0	CH&DR&DNW	CH&DR&DNW	Coe124	ASC102	DDD285	13	8	5	0	1.27901e-08	1.34623e-05	0.264203	1	1	1	LGD	LGD	1.13e-12	2.77104e-09	0.017	1	LGD	LGD	1.56587e-11	0.0219518	1.56587e-11	2.44824e-08	DNV	DNV
TAOK1	29259	TAOK1	0	CH&DR&DNW	CH&DR&DNW	Coe253	ASC31-novel	DDD285	9	6	3	2	1.46893e-10	1.98789e-07	0.0124457	1	0.00139504	0.516081	LGD	LGD	9.5e-09	1.24247e-05	0.0592	1	LGD	LGD	5.94328e-09	0.00754275	5.94328e-09	6.96924e-06	DNV	DNV
DEAF1	14677	DEAF1	0	CH&DR&DNW	CH&DNW	Coe253	ASC102	DDD285	7	0	7	5	1	1	6.45841e-07	0.000611805	6.23832e-10	3.93971e-06	MIS MIS30	MIS30	1	1	5.33e-06	0.00950581	MIS		1.78526e-05	1.92763e-09	1.92763e-09	2.41108e-06	DNV	DNV
MECP2	6990	MECP2	0	CH&DR&DNW	CH&DNW	Coe124		DDD285	9	2	7	1	0.000770194	0.166558	1.6545e-07	0.000174146	0.00845052	1	MIS	MIS	0.00111	0.305169	2.81e-06	0.00551266	MIS		3.61977e-12	2.50838e-08	3.61977e-12	6.17401e-09	DNV	DNV
SMARCC2	11105	SMARCC2	0	CH&DR&DNW	CH&DR		ASC102		6	6	0	0	4.89821e-08	4.21825e-05	1	1	1	1	LGD	LGD	3.43e-08	4.20561e-05	1	1	LGD	LGD	2.0077e-06	NA	2.0077e-06	0.000856102	DNV
WDFY3	20751	WDFY3	0	CH&DR&DNW	CH&DR	Coe253			16	8	8	1	1.09009e-08	1.21488e-05	0.0101243	0.973679	0.273337	1	LGD	LGD	1.19e-07	0.000129697	0.0123	1	LGD	LGD	3.69161e-07	0.0121848	3.69161e-07	0.000247364	DNV
PHF12	20816	PHF12	0	CH&DR&DNW	CH	Coe253	ASC31-novel		5	4	1	0	6.89667e-08	5.68106e-05	0.27537	1	1	1	LGD	LGD	2.61e-06	0.00196935	0.643	1	LGD		3.20351e-05	NA	3.20351e-05	0.00770567	DNV
PHF21A	24156	PHF21A	0	CH&DR&DNW	CH	Coe253	ASC102	DDD285	4	4	0	0	2.14867e-08	1.96267e-05	1	1	1	1	LGD	LGD	2.37e-06	0.00185979	1	1	LGD		1.2441e-05	NA	1.2441e-05	0.00353664	DNV
TBL1XR1	29529	TBL1XR1	0	CH&DR&DNW	CH	Coe124	ASC102	DDD285	7	2	5	1	9.86951e-05	0.0267125	5.68534e-08	6.33615e-05	0.0171325	1	MIS	MIS	0.00976	1	2.96e-05	0.0369064	MIS		5.60386e-07	1.42753e-05	5.60386e-07	0.000328561	DNV
PABPC1	8554	PABPC1	0	CH&DNW	DNW				6	0	6	2	1	1	0.000260936	0.0449426	0.00931482	1	MIS		1	1	6.25e-05	0.0510885			0.000138646	8.43975e-08	8.43975e-08	6.59777e-05	DNV	DNV
STXBP1	11444	STXBP1	0	CH&DNW	DNW	Coe124	ASC102	DDD285	8	3	5	4	9.01328e-05	0.0247486	0.000323257	0.0546824	2.4717e-06	0.00393489	LGD MIS30		0.000568	0.188865	0.000469	0.199102			6.33989e-08	0.000137155	6.33989e-08	5.1717e-05	DNV	DNV
AGO4	18424	AGO4	0	CH	CH	Coe124			5	0	5	3	1	1	2.03784e-22	3.86089e-18	9.88575e-17	1.87295e-12	MIS MIS30	MIS MIS30	1	1	0.00129	0.360971			0.0027224	0.00252543	0.00252543	0.194357
PLAG1	9045	PLAG1	0	CH	CH				3	0	3	0	1	1	5.65228e-14	2.6772e-10	1	1	MIS	MIS	1	1	0.00919	0.965164			0.0127768	0.00536575	0.00536575	0.301359
PRKD3	9408	PRKD3	0	CH	CH				3	0	3	1	1	1	3.24797e-13	1.23072e-09	2.21261e-05	0.016768	MIS	MIS	1	1	0.0423	1			0.0383503	0.0788403	0.0383503	0.861711
ADAM32	15479	ADAM32	0	DNW	DNW				5	0	5	0	1	1	0.00276234	0.365981	1	1			1	1	0.000139	0.0908967			0.00194981	3.59555e-07	3.59555e-07	0.000247364	DNV	DNV
AKR1C4	387	AKR1C4	0	DNW	DNW				4	0	4	0	1	1	0.0430487	1	1	1			1	1	0.000157	0.09809			0.000317526	7.67427e-09	7.67427e-09	8.46969e-06	DNV	DNV
PTPRR	9680	PTPRR	0	DNW	DNW				5	1	4	0	0.100711	1	0.00721879	0.72779	1	1			0.0906	1	0.00255	0.551891			0.0003097	1.1809e-08	1.1809e-08	1.16611e-05	DNV	DNV
RNF17	10060	RNF17	0	DNW	DNW				5	0	5	0	1	1	0.128856	1	1	1			1	1	0.00759	0.924354			0.00738307	3.92915e-08	3.92915e-08	3.51041e-05	DNV	DNV
TTC21A	30761	TTC21A	0	DNW	DNW				5	0	5	0	1	1	0.0285596	1	1	1			1	1	0.00568	0.851075			0.0103902	3.62776e-07	3.62776e-07	0.000247364	DNV	DNV
MORC1	7198	MORC1	0	DR&DNW	DNW				8	1	7	0	0.307126	1	0.0079854	0.78933	1	1			0.192	1	9.53e-06	0.01558	MIS		5.78039e-06	1.71959e-11	1.71959e-11	2.48177e-08	DNV	DNV
NUDCD2	30535	NUDCD2	0	DR&DNW	DNW				5	1	4	0	0.0594943	1	0.00059655	0.0957817	1	1			0.039	1	3.01e-05	0.0369064	MIS		3.27244e-07	5.19605e-05	3.27244e-07	0.00024559	DNV	DNV
ANK2	493	ANK2	0	CH&DR&DNW	DR	Coe253	ASC102		13	8	5	2	3.6684e-05	0.0113937	0.992342	1	0.28068	1	LGD		4.53e-08	5.22762e-05	0.233	1	LGD	LGD	2.2502e-05	0.490742	2.2502e-05	0.0056291	DNV
SETD5	25566	SETD5	0	CH&DR&DNW	DR	Coe124	ASC102	DDD285	9	5	4	0	2.8613e-06	0.00156159	0.0814291	1	1	1	LGD		2.06e-07	0.0002127	0.0332	1	LGD	LGD	4.50203e-07	0.150853	4.50203e-07	0.000272474	DNV
FAM149B1	29162	FAM149B1	0	DR&DNW	DR				4	0	4	0	1	1	0.0202043	1	1	1			1	1	1.52e-07	0.000496989	MIS	MIS	0.00192958	9.80449e-06	9.80449e-06	0.00287425	DNV
OR2T8	15020	OR2T8	0	DR&DNW	DR				7	0	7	0	1	1	0.000491194	0.0809232	1	1			1	1	2.87e-08	0.000112607	MIS	MIS	7.40658e-05	8.20136e-07	8.20136e-07	0.00043964	DNV
CPA6	17245	CPA6	0	CH&DR&DNW					5	0	5	0	1	1	1.58771e-06	0.00143242	1	1	MIS		1	1	3.61e-05	0.039236	MIS		0.00016131	4.66231e-06	4.66231e-06	0.00150818	DNV
CTCF	13723	CTCF	0	CH&DR&DNW		Coe124		DDD285	5	3	2	0	1.93423e-06	0.00126365	0.0164778	1	1	1	LGD		7.68e-05	0.0358729	0.171	1	LGD		6.12429e-05	0.26778	6.12429e-05	0.0130573	DNV
CTNNB1	2514	CTNNB1	0	CH&DR&DNW		Coe124	ASC102	DDD285	5	4	1	0	3.43902e-06	0.00176097	0.527928	1	1	1	LGD		2.29e-06	0.00185979	0.503	1	LGD		8.1833e-05	NA	8.1833e-05	0.0158284	DNV
FXYD5	4029	FXYD5	0	CH&DR&DNW					3	3	0	0	0.000127202	0.0330132	1	1	1	1	LGD		4.41e-06	0.00320427	1	1	LGD		0.000236431	NA	0.000236431	0.0382407	DNV
KMT2A	7132	KMT2A	0	CH&DR&DNW		Coe124		DDD285	9	6	3	2	5.74595e-06	0.00217726	0.714087	1	0.0374897	1	LGD		9.05e-06	0.00634082	0.655	1	LGD		0.000147148	0.810802	0.000147148	0.0273346	DNV
MBD5	20444	MBD5	0	CH&DR&DNW		Coe124	ASC102	DDD285	7	4	3	0	5.74179e-05	0.016736	0.302045	1	1	1	LGD		1.19e-05	0.00778181	0.118	1	LGD		2.64227e-06	0.211992	2.64227e-06	0.00101172	DNV
MED13L	22962	MED13L	0	CH&DR&DNW		Coe124	ASC102	DDD285	10	5	5	2	5.02366e-06	0.00216314	0.0439898	1	0.00921086	1	LGD		1.55e-05	0.00950247	0.0492	1	LGD		0.000100985	0.0547355	0.000100985	0.0191382	DNV
MPHOSPH10	7213	MPHOSPH10	0	CH&DR&DNW					6	0	6	3	1	1	0.000274766	0.0468984	0.000145883	0.09213	MIS		1	1	1.54e-05	0.0232398	MIS		7.57963e-05	0.000138864	7.57963e-05	0.0151286	DNV
NAA15	30782	NAA15	0	CH&DR&DNW		Coe124		DDD285	6	4	2	0	4.84668e-07	0.000382605	0.0550554	1	1	1	LGD		4.42e-05	0.0249429	0.127	1	LGD		1.46462e-05	0.25206	1.46462e-05	0.00404106	DNV
NR4A2	7981	NR4A2	0	CH&DR&DNW		Coe253		DDD285	4	3	1	0	1.29473e-05	0.00420911	0.318673	1	1	1	LGD		6.04e-05	0.0329146	0.49	1	LGD		1.48643e-05	NA	1.48643e-05	0.0040418	DNV
PAPOLG	14982	PAPOLG	0	CH&DR&DNW		Coe253			6	0	6	4	1	1	9.11516e-06	0.00784981	6.35759e-07	0.00172073	MIS MIS30		1	1	3.72e-05	0.039236	MIS		0.000105616	2.33026e-05	2.33026e-05	0.00575268	DNV
PAX5	8619	PAX5	0	CH&DR&DNW			ASC102		4	3	1	1	4.0308e-05	0.0123173	0.371825	1	0.0647479	1	LGD		1.01e-05	0.00683248	0.355	1	LGD		3.64432e-06	NA	3.64432e-06	0.00129009	DNV
RALGAPB	29221	RALGAPB	0	CH&DR&DNW					4	4	0	0	9.42358e-06	0.00332139	1	1	1	1	LGD		2.03e-05	0.012068	1	1	LGD		0.000157987	NA	0.000157987	0.0285015	DNV
RFX3	9984	RFX3	0	CH&DR&DNW			ASC31-novel		6	3	3	1	0.000139866	0.0358095	0.0321507	1	0.0785285	1	LGD		6.21e-05	0.0329264	0.0313	1	LGD		0.000173044	0.0653524	0.000173044	0.0306288	DNV
TBR1	11590	TBR1	0	CH&DR&DNW		Coe253	ASC102		8	3	5	1	1.19744e-05	0.00398012	4.87052e-05	0.0115076	0.0233616	1	LGD MIS		6.92e-05	0.0348597	0.00173	0.418677	LGD		6.43324e-07	0.00125421	6.43324e-07	0.000365759	DNV
WAC	17327	WAC	0	CH&DR&DNW		Coe124	ASC102	DDD285	5	4	1	0	7.54285e-07	0.000571628	0.373582	1	1	1	LGD		1.09e-06	0.00101827	0.403	1	LGD		2.23718e-06	NA	2.23718e-06	0.000932755	DNV
CLCN4	2022	CLCN4	0	CH&DNW				DDD285	5	0	5	3	1	1	0.000542585	0.088619	1.56041e-05	0.0128537	MIS30		1	1	0.00175	0.418677			0.000124395	7.25907e-05	7.25907e-05	0.0146446	DNV
FRA10AC1	1162	FRA10AC1	0	CH&DNW					4	0	4	0	1	1	0.000198979	0.0355647	1	1	MIS		1	1	6.2e-05	0.0510885			0.000365881	4.51151e-06	4.51151e-06	0.001485	DNV
KCNQ3	6297	KCNQ3	0	CH&DNW		Coe124	ASC102	DDD285	4	0	4	4	1	1	0.0351299	1	2.00226e-05	0.0158062	MIS30		1	1	0.014	1			0.0297416	7.57997e-07	7.57997e-07	0.000418281	DNV
LRP10	14553	LRP10	0	CH&DNW					8	2	6	3	0.0149039	1	0.00799912	0.78933	3.32487e-06	0.00419953	MIS30		0.00119	0.315479	0.00016	0.09809			2.55939e-06	0.000156279	2.55939e-06	0.00101172	DNV
MEF2C	6996	MEF2C	0	CH&DNW		Coe124		DDD285	4	0	4	2	1	1	0.000212966	0.0373598	0.000424027	0.215767	MIS		1	1	0.00114	0.349446			0.0020291	2.06729e-05	2.06729e-05	0.00524142	DNV
NALCN	19082	NALCN	0	CH&DNW					10	1	9	1	0.238328	1	0.000149089	0.0269014	0.228235	1	MIS		0.293	1	6.87e-05	0.0539103			9.70945e-05	0.000217528	9.70945e-05	0.0185886	DNV
NUCB2	8044	NUCB2	0	CH&DNW					4	0	4	0	1	1	0.000212966	0.0373598	1	1	MIS		1	1	0.000189	0.109053			0.000406925	0.000199737	0.000199737	0.0340679	DNV
NUDCD1	24306	NUDCD1	0	CH&DNW					5	0	5	1	1	1	0.000130118	0.0241687	0.0379136	1	MIS		1	1	0.000134	0.0906487			0.000337278	3.02144e-05	3.02144e-05	0.00736211	DNV
TLK2	11842	TLK2	0	CH&DNW		Coe124	ASC102	DDD285	6	3	3	1	4.50895e-06	0.00208358	0.000913003	0.138984	0.0259021	1	LGD		0.000496	0.176919	0.0239	1			5.96785e-05	0.0242029	5.96785e-05	0.0130196	DNV
TNPO3	17103	TNPO3	0	CH&DNW		Coe253			7	1	6	2	0.102975	1	0.000120906	0.0231383	0.00907307	1	MIS		0.199	1	0.000251	0.129582			0.000228361	0.00132899	0.000228361	0.0375834	DNV
DYRK1A	3091	DYRK1A	0	CH&DR		Coe124	ASC102	DDD285	4	4	0	0	5.2733e-06	0.00217726	1	1	1	1	LGD		1.5e-06	0.00127943	1	1	LGD		0.00903604	NA	0.00903604	0.401461
MYT1L	7623	MYT1L	0	CH&DR		Coe124	ASC102	DDD285	6	4	2	0	5.71106e-05	0.016736	0.478447	1	1	1	LGD		1.15e-06	0.00102549	0.301	1	LGD		0.000466178	0.441738	0.000466178	0.0667667
SPAST	11233	SPAST	0	CH&DR		Coe253	ASC102	DDD285	3	3	0	0	3.03877e-06	0.00159924	1	1	1	1	LGD		6.93e-05	0.0348597	1	1	LGD		0.00229141	NA	0.00229141	0.184513
DYNC1H1	2961	DYNC1H1	0	DR&DNW		Coe124	ASC102	DDD285	17	6	11	5	0.000420245	0.0995245	0.100638	1	0.0149406	1			9.07e-05	0.0404398	0.0116	1	LGD		1.60898e-06	0.00138656	1.60898e-06	0.000718754	DNV
AGO1	3262	AGO1	0	CH		Coe253		DDD285	5	0	5	1	1	1	0.000126583	0.023861	0.0459636	1	MIS		1	1	0.0028	0.584366			0.00519651	0.00337436	0.00337436	0.222428
C1orf105	29591	C1orf105	0	CH					3	3	0	0	0.000126089	0.0330132	1	1	1	1	LGD		1	1	1	1			0.027136	NA	0.027136	0.731502
COL4A3BP	2205	CERT1	1	CH		Coe124		DDD285	5	0	5	1	1	1	1.13781e-05	0.00795955	0.0432878	1	MIS		1	1	0.000498	0.199383			0.00165115	0.00187579	0.00165115	0.150382
CSDE1	29905	CSDE1	0	CH					3	3	0	0	1.89156e-05	0.0059729	1	1	1	1	LGD		0.000637	0.208278	1	1			0.000426129	NA	0.000426129	0.061977
GGNBP2	19357	GGNBP2	0	CH					3	3	0	0	1.03902e-05	0.00357915	1	1	1	1	LGD		0.000117	0.0510068	1	1			0.000503442	NA	0.000503442	0.0710194
INTS2	29241	INTS2	0	CH					3	3	0	0	7.65924e-05	0.0219867	1	1	1	1	LGD		0.000556	0.188865	1	1			0.112616	NA	0.112616	1
NCOA2	7669	NCOA2	0	CH					4	0	4	0	1	1	0.000229323	0.0398601	1	1	MIS		1	1	0.0317	1			0.120453	0.0337812	0.0337812	0.82312
PIK3CA	8975	PIK3CA	0	CH		Coe124		DDD285	4	0	4	1	1	1	4.57692e-05	0.0115076	0.0140997	1	MIS		1	1	0.0104	1			0.0290163	0.0143728	0.0143728	0.52159
PPM1B	9276	PPM1B	0	CH					3	0	3	0	1	1	0.000134012	0.0244135	1	1	MIS		1	1	0.00809	0.928126			0.0130033	0.0193538	0.0130033	0.487544
PPP3CA	9314	PPP3CA	0	CH					3	0	3	1	1	1	0.000132861	0.0244135	0.0152312	1	MIS		1	1	0.0102	1			0.0165008	0.0585372	0.0165008	0.562212
RTF1	28996	RTF1	0	CH					3	0	3	1	1	1	0.000127202	0.023861	0.0111961	1	MIS		1	1	0.018	1			0.0423612	0.104034	0.0423612	0.909453
ABCA5	35	ABCA5	0	DNW					5	0	5	1	1	1	0.0675886	1	0.143966	1			1	1	0.00583	0.851075			0.0146793	2.35938e-06	2.35938e-06	0.000962319	DNV
ACOXL	25621	ACOXL	0	DNW					3	0	3	0	1	1	0.239842	1	1	1			1	1	0.0133	1			0.0368937	5.45642e-06	5.45642e-06	0.00170622	DNV
AMTN	33188	AMTN	0	DNW					3	0	3	0	1	1	0.0253197	1	1	1			1	1	0.000581	0.219193			0.000256351	1.06952e-06	1.06952e-06	0.000542333	DNV
ANKRD27	25310	ANKRD27	0	DNW					4	0	4	0	1	1	0.264417	1	1	1			1	1	0.0165	1			0.0288008	5.20961e-06	5.20961e-06	0.00165666	DNV
AP5M1	20192	AP5M1	0	DNW					3	0	3	0	1	1	0.0742008	1	1	1			1	1	0.00675	0.903496			0.0108498	1.65644e-06	1.65644e-06	0.000722747	DNV
ARHGEF9	14561	ARHGEF9	0	DNW					3	2	1	0	0.00329513	0.552473	0.449306	1	1	1			0.00189	0.45145	0.349	1			6.67244e-05	NA	6.67244e-05	0.0139098	DNV
ASB17	19769	ASB17	0	DNW					4	1	3	0	0.0238265	1	0.000953214	0.139515	1	1			0.0231	1	0.00136	0.360971			3.80565e-05	0.000457869	3.80565e-05	0.0089252	DNV
BTBD16	26340	BTBD16	0	DNW					4	0	4	0	1	1	0.11802	1	1	1			1	1	0.0014	0.361384			0.0022223	1.58552e-05	1.58552e-05	0.00413463	DNV
C14orf39	19849	C14orf39	0	DNW					3	0	3	0	1	1	0.122673	1	1	1			1	1	1	1			0.0130674	1.46609e-06	1.46609e-06	0.000670897	DNV
C5orf49	27028	C5orf49	0	DNW					3	0	3	0	1	1	0.00680288	0.696689	1	1			1	1	1	1			0.00162625	2.95968e-06	2.95968e-06	0.00111059	DNV
C6orf52	20881	C6orf52	0	DNW					3	0	3	0	1	1	0.0031411	0.396741	1	1			1	1	1	1			0.000277815	0.000865475	0.000277815	0.0438014	DNV
C10orf68	26533	CCDC7	1	DNW					4	1	3	0	0.186736	1	0.120844	1	1	1			1	1	1	1			0.000216903	1.11062e-06	1.11062e-06	0.000548354	DNV
MLF1IP	21348	CENPU	1	DNW					3	0	3	0	1	1	0.052529	1	1	1			1	1	1	1			0.00882453	3.13088e-06	3.13088e-06	0.0011518	DNV
CEP85L	21638	CEP85L	0	DNW					4	1	3	0	0.204088	1	0.238367	1	1	1			0.12	1	0.0209	1			0.00352273	3.98012e-06	3.98012e-06	0.00138287	DNV
CNGB3	2153	CNGB3	0	DNW					6	0	6	0	1	1	0.0185485	1	1	1			1	1	5.77e-05	0.0510885			0.000104325	3.91883e-07	3.91883e-07	0.000253535	DNV
CNTLN	23432	CNTLN	0	DNW					4	0	4	0	1	1	0.545386	1	1	1			1	1	0.0216	1			0.0513072	6.34627e-05	6.34627e-05	0.0133785	DNV
COPA	2230	COPA	0	DNW					4	0	4	0	1	1	0.00703554	0.716642	1	1			1	1	0.0289	1			0.106193	3.65903e-05	3.65903e-05	0.00868996	DNV
CPZ	2333	CPZ	0	DNW					5	0	5	4	1	1	0.339371	1	0.000197467	0.116913			1	1	0.00121	0.359663			0.00188015	0.000187027	0.000187027	0.0324907	DNV
DCSTAMP	18549	DCSTAMP	0	DNW					4	0	4	0	1	1	0.0148364	1	1	1			1	1	0.000676	0.241123			0.00111413	9.10996e-06	9.10996e-06	0.00271303	DNV
DDX3X	2745	DDX3X	0	DNW		Coe124		DDD285	5	1	4	1	0.133108	1	0.0186375	1	0.0989459	1			0.0807	1	0.00502	0.813904			1.35229e-05	0.000547126	1.35229e-05	0.00378682	DNV
DNMT3A	2978	DNMT3A	0	DNW		Coe124	ASC102	DDD285	7	1	6	1	0.0926145	1	0.000433523	0.0720485	0.143006	1			0.0907	1	0.000705	0.242644			0.000151435	0.000188584	0.000151435	0.0276463	DNV
EBF3	19087	EBF3	0	DNW		Coe253		DDD285	5	2	3	1	0.00135254	0.26974	0.00666654	0.69398	0.0276194	1			0.00862	1	0.0348	1			0.000317721	0.044804	0.000317721	0.0492651	DNV
HELZ	16878	HELZ	0	DNW					3	0	3	0	1	1	0.290703	1	1	1			1	1	0.217	1			0.349809	3.61283e-06	3.61283e-06	0.00129009	DNV
JKAMP	20184	JKAMP	0	DNW					3	0	3	1	1	1	0.000909042	0.138984	0.028164	1			1	1	0.00178	0.420723			0.00425404	0.000320831	0.000320831	0.0493396	DNV
KDM4C	17071	KDM4C	0	DNW					6	0	6	0	1	1	0.089331	1	1	1			1	1	0.000362	0.178524			0.00128519	1.06476e-06	1.06476e-06	0.000542333	DNV
KDM6A	12637	KDM6A	0	DNW		Coe253		DDD285	4	3	1	0	0.00164301	0.311285	0.783914	1	1	1			0.000819	0.255034	0.629	1			4.25402e-05	NA	4.25402e-05	0.00973341	DNV
KRT34	6452	KRT34	0	DNW					5	0	5	1	1	1	0.258971	1	0.0647479	1			1	1	0.000117	0.0850113			7.99166e-05	0.00103293	7.99166e-05	0.0156187	DNV
LRRC1	14307	LRRC1	0	DNW					3	0	3	0	1	1	0.0496059	1	1	1			1	1	0.0101	1			0.0182612	4.22635e-06	4.22635e-06	0.00144172	DNV
MKX	23729	MKX	0	DNW			ASC31-novel		3	0	3	1	1	1	0.0198668	1	0.0787866	1			1	1	0.00801	0.924354			0.00518357	1.59559e-05	1.59559e-05	0.00413463	DNV
MROH2B	26857	MROH2B	0	DNW					4	1	3	0	1	1	1	1	1	1			0.178	1	0.0966	1			0.0636489	1.00248e-05	1.00248e-05	0.00289362	DNV
NEUROG3	13806	NEUROG3	0	DNW					3	0	3	0	1	1	0.0302016	1	1	1			1	1	0.00451	0.797092			0.00873439	5.12735e-05	5.12735e-05	0.0114523	DNV
NPR3	7945	NPR3	0	DNW					3	0	3	0	1	1	0.000977871	0.140354	1	1			1	1	0.0301	1			0.0544441	8.77781e-06	8.77781e-06	0.00265628	DNV
NPVF	13782	NPVF	0	DNW					3	0	3	0	1	1	0.0124457	1	1	1			1	1	0.000437	0.194842			0.000615717	1.14668e-06	1.14668e-06	0.000551641	DNV
PBX1	8632	PBX1	0	DNW		Coe253		DDD285	5	1	4	1	0.049431	1	0.000613337	0.0976494	0.0464979	1			0.0946	1	0.000736	0.244726			5.57072e-05	2.63631e-06	2.63631e-06	0.00101172	DNV
PCDH19	14270	PCDH19	0	DNW				DDD285	4	2	2	0	0.00687573	1	0.385873	1	1	1			0.00307	0.6209	0.432	1			0.000180496	0.273342	0.000180496	0.0316492	DNV
PSMD12	9557	PSMD12	0	DNW					4	2	2	1	0.00040818	0.0978908	0.0152909	1	0.0150381	1			0.00287	0.598975	0.0603	1			0.000212776	0.172161	0.000212776	0.0353283	DNV
KIAA0020	29676	PUM3	1	DNW					3	0	3	0	1	1	0.0860297	1	1	1			1	1	0.0138	1			0.0233403	7.02139e-05	7.02139e-05	0.0143191	DNV
RORB	10259	RORB	0	DNW			ASC31-novel		5	2	3	0	0.00154128	0.29797	0.00666654	0.69398	1	1			0.00259	0.570906	0.00819	0.934136			6.88333e-06	0.00728229	6.88333e-06	0.00211713	DNV
SATB2	21637	SATB2	0	DNW		Coe124		DDD285	5	0	5	1	1	1	0.000620286	0.0979329	0.0618621	1			1	1	0.000833	0.267898			0.00822908	4.05637e-05	4.05637e-05	0.00939575	DNV
SCN1A	10585	SCN1A	0	DNW			ASC102	DDD285	10	3	7	1	0.00349626	0.581054	0.0139812	1	0.204756	1			0.00523	0.884501	0.00185	0.432063			7.74225e-05	0.00558165	7.74225e-05	0.0152905	DNV
SENP2	23116	SENP2	0	DNW					4	0	4	0	1	1	0.0104706	0.996868	1	1			1	1	0.00168	0.418677			0.00530102	1.50941e-05	1.50941e-05	0.00404565	DNV
SLC6A1	11042	SLC6A1	0	DNW		Coe124	ASC102	DDD285	7	2	5	3	0.0111615	1	0.00597862	0.643584	0.00182717	0.586739			0.00112	0.305169	0.000412	0.192443			1.28627e-06	0.000583592	1.28627e-06	0.000603325	DNV
ANKRD32	25408	SLF1	1	DNW					6	2	4	0	0.0182125	1	0.0553585	1	1	1			0.00588	0.935019	0.000492	0.199383			6.98775e-05	0.00936608	6.98775e-05	0.0143191	DNV
STPG2	28712	STPG2	0	DNW					4	1	3	1	0.0931227	1	0.0280091	1	0.0297957	1			0.0786	1	0.00495	0.809242			0.000161923	0.00256528	0.000161923	0.0289333	DNV
TAF6	11540	TAF6	0	DNW					6	0	6	1	1	1	0.00540875	0.591429	0.116934	1			1	1	0.000181	0.107602			0.000233496	0.000119618	0.000119618	0.0224427	DNV
TMPRSS15	9490	TMPRSS15	0	DNW					4	0	4	0	1	1	0.24806	1	1	1			1	1	0.00787	0.924354			0.0152144	0.00021189	0.00021189	0.0353283	DNV
TRIP12	12306	TRIP12	0	DNW		Coe124	ASC102	DDD285	9	3	6	3	0.000945084	0.196764	0.00227381	0.307711	0.000759429	0.330051			0.0197	1	0.00735	0.918422			0.000209563	0.00566056	0.000209563	0.0353283	DNV
TSC1	12362	TSC1	0	DNW					5	3	2	1	0.000368431	0.0906533	0.276561	1	0.114706	1			0.00125	0.326967	0.29	1			0.000151773	0.467275	0.000151773	0.0276463	DNV
VWDE	21897	VWDE	0	DNW					3	0	3	0	1	1	0.86173	1	1	1			1	1	0.000217	0.118253			0.174877	4.32477e-06	4.32477e-06	0.00144895	DNV
ZNF233	30946	ZNF233	0	DNW					3	0	3	0	1	1	0.0757	1	1	1			1	1	0.0123	1			0.0233021	5.55434e-05	5.55434e-05	0.0122601	DNV
DLG4	2903	DLG4	0	DR		Coe124		DDD285	4	3	1	0	0.000461742	0.108002	0.640237	1	1	1			7.5e-05	0.0358729	0.561	1	LGD		0.00722038	NA	0.00722038	0.362124
DSCAM	3039	DSCAM	0	DR		Coe253	ASC102		7	4	3	0	0.000517469	0.11812	0.530747	1	1	1			7.56e-05	0.0358729	0.366	1	LGD		0.000782469	0.415531	0.000782469	0.0972231
NF1	7765	NF1	0	DR					9	5	4	0	0.000903729	0.190245	0.926705	1	1	1			1.54e-05	0.00950247	0.195	1	LGD		0.0013	0.498849	0.0013	0.129574
