# Supplementary material for: Integrated gene analyses of de novo variants from 46,612 trios with autism and developmental disorders
Source: Proc Natl Acad Sci U S A. 2022 Nov 11;119(46):e2203491119. doi: 10.1073/pnas.2203491119 (PMC9674258; doi:10.1073/pnas.2203491119)
Supplement: Supplementary File [file pnas.2203491119.sd09.xlsx]

## Sheet: Dataset S9
Dataset S9. De novo enrichment analysis in male patients (n = 29,704).
gene	hgnc_symbol	diff_gene_hgnc_symbol	chrom	FDR_sig	FWER_sig	Coe253	ASC102	DDD285	dnLGD	dnMIS	dnMIS30	CH_dnLGD_p	CH_dnLGD_q	CH_dnMIS_p	CH_dnMIS_q	CH_dnMIS30_p	CH_dnMIS30_q	CH_FDR_sig	CH_FWER_sig	DR_dnLGD_p	DR_dnLGD_q	DR_dnMIS_p	DR_dnMIS_q	DR_FDR_sig	DR_FWER_sig	DNW_all_p	DNW_mis_com_p	DNW_min_p	DNW_min_q	DNW_FDR_sig	DNW_FWER_sig
ADNP	ADNP	0	20	CH&DR&DNW	CH&DR&DNW	Coe124	ASC102	DDD285	44	7	0	4.5456e-84	4.30605e-80	0.00499585	0.287605	1	1	LGD	LGD	5.13e-94	5.03202e-90	0.00178	0.20185	LGD	LGD	1e-14	1.97719e-05	1e-14	4.46714e-12	DNV	DNV
ARID1B	ARID1B	0	6	CH&DR&DNW	CH&DR&DNW	Coe124	ASC102	DDD285	64	18	6	1.29995e-105	2.46289e-101	5.09594e-06	0.00110974	4.86276e-06	0.00177173	LGD MIS MIS30	LGD	3.72e-109	7.2979e-105	1.5e-07	8.655e-05	LGD MIS	LGD MIS	1e-14	3.2832e-09	1e-14	4.46714e-12	DNV	DNV
ARID2	ARID2	0	12	CH&DR&DNW	CH&DR&DNW	Coe253		DDD285	12	1	1	6.06527e-11	2.39401e-08	0.99914	1	0.362836	1	LGD	LGD	1.06e-15	6.49846e-13	0.937	1	LGD	LGD	3.63708e-10	NA	3.63708e-10	9.47762e-08	DNV	DNV
ASH1L	ASH1L	0	1	CH&DR&DNW	CH&DR&DNW	Coe124	ASC102		20	6	3	7.73644e-26	8.62204e-23	0.214759	1	0.00830024	0.597933	LGD	LGD	1.22e-21	1.13971e-18	0.343	1	LGD	LGD	1e-14	0.0524974	1e-14	4.46714e-12	DNV	DNV
ASXL1	ASXL1	0	20	CH&DR&DNW	CH&DR&DNW	Coe253		DDD285	15	2	0	9.68026e-16	5.55764e-13	0.984014	1	1	1	LGD	LGD	5.75e-23	5.93703e-20	0.758	1	LGD	LGD	6.14148e-16	0.543947	6.14148e-16	8.80746e-13	DNV	DNV
ATP1A3	ATP1A3	0	19	CH&DR&DNW	CH&DR&DNW			DDD285	0	17	4	1	1	2.70152e-08	7.99733e-06	0.000575595	0.0826153	MIS	MIS	1	1	4.4e-10	4.54312e-07	MIS	MIS	1.11861e-10	7.5419e-13	7.5419e-13	2.72118e-10	DNV	DNV
BRAF	BRAF	0	7	CH&DR&DNW	CH&DR&DNW	Coe124		DDD285	0	23	11	1	1	1.15864e-33	7.31723e-30	2.27741e-22	1.43826e-18	MIS MIS30	MIS MIS30	1	1	3.01e-22	1.181e-18	MIS	MIS	6.76768e-17	4.70517e-19	4.70517e-19	1.10348e-15	DNV	DNV
CACNA1A	CACNA1A	0	19	CH&DR&DNW	CH&DR&DNW			DDD285	0	23	13	1	1	2.23034e-11	1.4571e-08	1.61094e-16	3.81511e-13	MIS MIS30	MIS MIS30	1	1	2.32e-09	2.06881e-06	MIS	MIS	6.1193e-09	3.99304e-17	3.99304e-17	6.81067e-14	DNV	DNV
CASK	CASK	0	X	CH&DR&DNW	CH&DR&DNW	Coe124		DDD285	6	4	3	7.93627e-09	2.3483e-06	0.013904	0.624411	0.000190881	0.0341172	LGD MIS30	LGD	2.91e-07	7.82033e-05	0.0574	1	LGD	LGD	1.73234e-12	8.99825e-05	1.73234e-12	6.01892e-10	DNV	DNV
CHAMP1	CHAMP1	0	13	CH&DR&DNW	CH&DR&DNW	Coe124		DDD285	7	2	0	6.11972e-08	1.68035e-05	0.810169	1	1	1	LGD	LGD	2.02e-12	9.66545e-10	0.358	1	LGD	LGD	1.21963e-09	0.937974	1.21963e-09	2.93368e-07	DNV	DNV
CHD2	CHD2	0	15	CH&DR&DNW	CH&DR&DNW	Coe124	ASC102	DDD285	16	12	6	1.45722e-14	7.46173e-12	0.195276	1	0.000230021	0.039618	LGD MIS30	LGD	1.39e-17	9.40311e-15	6.79e-05	0.0162447	LGD MIS	LGD	1e-14	4.09772e-09	1e-14	4.46714e-12	DNV	DNV
CHD3	CHD3	0	17	CH&DR&DNW	CH&DR&DNW	Coe124		DDD285	3	33	14	0.0616912	1	2.85632e-11	1.80386e-08	1.62666e-18	5.13646e-15	MIS MIS30	MIS MIS30	0.00701	0.622272	5.88e-20	1.28171e-16	MIS	MIS	9.68127e-11	8.25016e-20	8.25016e-20	3.09579e-16	DNV	DNV
CHD7	CHD7	0	8	CH&DR&DNW	CH&DR&DNW	Coe253		DDD285	12	17	8	9.54316e-14	4.63602e-11	3.19638e-07	8.29569e-05	3.82321e-08	2.89738e-05	LGD MIS MIS30	LGD MIS MIS30	1.78e-12	8.73001e-10	8.01e-06	0.00249429	LGD MIS	LGD	5.54618e-15	6.75875e-07	5.54618e-15	4.46714e-12	DNV	DNV
CHD8	CHD8	0	14	CH&DR&DNW	CH&DR&DNW	Coe124	ASC102	DDD285	28	15	6	3.56494e-43	1.12569e-39	1.82063e-07	4.79078e-05	6.80835e-08	4.77744e-05	LGD MIS MIS30	LGD MIS MIS30	4.26e-40	1.67145e-36	1.87e-05	0.00524081	LGD MIS	LGD	1e-14	3.42386e-07	1e-14	4.46714e-12	DNV	DNV
CLTC	CLTC	0	17	CH&DR&DNW	CH&DR&DNW	Coe253		DDD285	8	9	4	3.15401e-10	1.12747e-07	0.000108122	0.00938927	0.000346146	0.0546506	LGD MIS	LGD	1.12e-08	3.60199e-06	0.00203	0.223733	LGD	LGD	5.40902e-10	0.00074353	5.40902e-10	1.37141e-07	DNV	DNV
CTNNB1	CTNNB1	0	3	CH&DR&DNW	CH&DR&DNW	Coe124	ASC102	DDD285	30	3	0	3.52647e-55	1.67031e-51	0.17451	1	1	1	LGD	LGD	1.62e-56	7.94529e-53	0.151	1	LGD	LGD	1e-14	0.0408149	1e-14	4.46714e-12	DNV	DNV
CUL3	CUL3	0	2	CH&DR&DNW	CH&DR&DNW	Coe124			13	2	0	3.47801e-21	2.57598e-18	0.311266	1	1	1	LGD	LGD	1.14e-15	6.77713e-13	0.362	1	LGD	LGD	3.52207e-11	0.00888453	3.52207e-11	1.01663e-08	DNV	DNV
DNMT3A	DNMT3A	0	2	CH&DR&DNW	CH&DR&DNW	Coe124	ASC102	DDD285	3	16	6	0.000926671	0.0991161	1.04084e-10	6.36122e-08	7.05681e-07	0.00039323	MIS MIS30	MIS	0.000871	0.120333	3.97e-10	4.32686e-07	MIS	MIS	6.47846e-13	4.54822e-12	6.47846e-13	2.38331e-10	DNV	DNV
DYNC1H1	DYNC1H1	0	14	CH&DR&DNW	CH&DR&DNW	Coe124	ASC102	DDD285	4	47	26	0.106434	1	7.94953e-13	6.54834e-10	3.17043e-17	8.58099e-14	MIS MIS30	MIS MIS30	0.047	1	1.52e-18	2.98194e-15	MIS	MIS	1e-14	2.22228e-15	2.22228e-15	2.77963e-12	DNV	DNV
DYRK1A	DYRK1A	0	21	CH&DR&DNW	CH&DR&DNW	Coe124	ASC102	DDD285	41	11	4	2.13268e-78	1.34686e-74	1.30678e-06	0.000309478	5.94182e-06	0.0020468	LGD MIS MIS30	LGD	4.52e-84	2.95578e-80	2.56e-07	0.000129781	LGD MIS	LGD MIS	1e-14	1.11193e-11	1e-14	4.46714e-12	DNV	DNV
EEF1A2	EEF1A2	0	20	CH&DR&DNW	CH&DR&DNW	Coe124		DDD285	0	10	6	1	1	0.000564745	0.040376	2.24975e-07	0.000142079	MIS MIS30	MIS30	1	1	2.56e-07	0.000129781	MIS	MIS	4.75762e-07	8.83592e-08	8.83592e-08	1.76725e-05	DNV	DNV
EFTUD2	EFTUD2	0	17	CH&DR&DNW	CH&DR&DNW	Coe124		DDD285	19	6	5	1.00925e-33	1.91212e-30	0.000859585	0.0578619	1.46029e-05	0.00389671	LGD MIS30	LGD	5.39e-30	7.55293e-27	0.00894	0.572564	LGD	LGD	1e-14	0.00714282	1e-14	4.46714e-12	DNV	DNV
EHMT1	EHMT1	0	9	CH&DR&DNW	CH&DR&DNW	Coe124		DDD285	17	7	3	3.53507e-21	2.57598e-18	0.0692221	1	0.0153722	0.832858	LGD	LGD	2.19e-20	1.79014e-17	0.0305	1	LGD	LGD	1e-14	0.0625535	1e-14	4.46714e-12	DNV	DNV
EP300	EP300	0	22	CH&DR&DNW	CH&DR&DNW	Coe124		DDD285	17	16	2	6.27495e-18	3.96284e-15	0.000277107	0.0218753	0.0784271	1	LGD MIS	LGD	9.13e-21	7.78749e-18	5.79e-06	0.00195842	LGD MIS	LGD	1e-14	0.00019532	1e-14	4.46714e-12	DNV	DNV
FBN1	FBN1	0	15	CH&DR&DNW	CH&DR&DNW			DDD285	7	21	7	8.07903e-06	0.00145777	6.08718e-08	1.72131e-05	0.000121576	0.0235038	LGD MIS MIS30	MIS	1.31e-05	0.00302348	1.56e-07	8.74402e-05	LGD MIS	MIS	1.22441e-11	1.41541e-08	1.22441e-11	3.70522e-09	DNV	DNV
FOXP1	FOXP1	0	3	CH&DR&DNW	CH&DR&DNW	Coe124	ASC102	DDD285	18	7	1	1.22706e-31	1.78829e-28	0.000305789	0.0237438	0.0898101	1	LGD MIS	LGD	3.48e-28	4.55138e-25	0.000223	0.0428549	LGD MIS	LGD	1e-14	0.000272993	1e-14	4.46714e-12	DNV	DNV
GABRB2	GABRB2	0	5	CH&DR&DNW	CH&DR&DNW	Coe124	ASC102	DDD285	0	11	1	1	1	1.42409e-16	2.07545e-13	0.0189067	0.935265	MIS	MIS	1	1	4.06e-09	3.31871e-06	MIS	MIS	2.25637e-10	2.78803e-14	2.78803e-14	1.21649e-11	DNV	DNV
GATAD2B	GATAD2B	0	1	CH&DR&DNW	CH&DR&DNW	Coe124		DDD285	20	2	1	7.53333e-35	1.58585e-31	0.355769	1	0.13535	1	LGD	LGD	4.23e-32	9.22046e-29	0.303	1	LGD	LGD	1e-14	0.00475383	1e-14	4.46714e-12	DNV	DNV
GRIN2B	GRIN2B	0	12	CH&DR&DNW	CH&DR&DNW	Coe124	ASC102	DDD285	6	36	16	6.41913e-07	0.000157944	1.73262e-27	4.68947e-24	3.60879e-25	3.4186e-21	LGD MIS MIS30	MIS MIS30	2.43e-08	7.22299e-06	2.81e-26	1.37816e-22	LGD MIS	LGD MIS	1e-14	5.21685e-21	5.21685e-21	4.89393e-17	DNV	DNV
HIST1H1E	H1-4	1	6	CH&DR&DNW	CH&DR&DNW				7	4	0	1.17763e-12	5.31223e-10	0.00672553	0.35006	1	1	LGD	LGD	4.15e-19	3.25659e-16	0.00241	0.252831	LGD	LGD	1e-14	NA	1e-14	4.46714e-12	DNV	DNV
H3F3A	H3-3A	1	1	CH&DR&DNW	CH&DR&DNW				0	10	1	1	1	9.58216e-52	1.81544e-47	3.90843e-06	0.00157551	MIS	MIS	1	1	2.18e-12	3.28979e-09	MIS	MIS	1.46483e-09	NA	1.46483e-09	3.47888e-07	DNV	DNV
KANSL1	KANSL1	0	17	CH&DR&DNW	CH&DR&DNW	Coe124		DDD285	8	7	3	5.91405e-08	1.64776e-05	0.127365	1	0.00140973	0.167979	LGD	LGD	8.78e-11	3.51523e-08	0.00479	0.403259	LGD	LGD	2.00941e-08	5.19229e-06	2.00941e-08	4.43536e-06	DNV	DNV
KAT6A	KAT6A	0	8	CH&DR&DNW	CH&DR&DNW	Coe124		DDD285	10	6	0	3.23676e-10	1.13562e-07	0.281946	1	1	1	LGD	LGD	5.41e-12	2.30725e-09	0.151	1	LGD	LGD	7.78849e-10	0.0120389	7.78849e-10	1.92273e-07	DNV	DNV
KAT6B	KAT6B	0	10	CH&DR&DNW	CH&DR&DNW	Coe124		DDD285	9	0	0	3.15627e-09	9.96644e-07	1	1	1	1	LGD	LGD	1.54e-10	6.04234e-08	1	1	LGD	LGD	2.41592e-07	NA	2.41592e-07	4.48787e-05	DNV	DNV
KCNB1	KCNB1	0	20	CH&DR&DNW	CH&DR&DNW			DDD285	3	17	3	0.00026864	0.0332657	7.53418e-14	8.39662e-11	2.1032e-06	0.000948745	LGD MIS MIS30	MIS	0.000113	0.0211127	1.36e-11	1.7787e-08	LGD MIS	MIS	6.5888e-17	4.61665e-20	4.61665e-20	2.16544e-16	DNV	DNV
KCNQ2	KCNQ2	0	20	CH&DR&DNW	CH&DR&DNW	Coe124		DDD285	0	22	5	1	1	1.03705e-09	5.31025e-07	1.68671e-05	0.00443839	MIS MIS30	MIS	1	1	4.01e-16	7.15165e-13	MIS	MIS	2.24028e-15	2.42323e-23	2.42323e-23	4.54646e-19	DNV	DNV
KDM5B	KDM5B	0	1	CH&DR&DNW	CH&DR&DNW	Coe124	ASC102	DDD285	15	19	8	5.55768e-14	2.77094e-11	2.73181e-05	0.00462115	3.42616e-05	0.00782073	LGD MIS MIS30	LGD	7.21e-15	3.92905e-12	7.91e-11	9.69865e-08	LGD MIS	LGD MIS	1e-14	8.62533e-13	1e-14	4.46714e-12	DNV	DNV
KIF1A	KIF1A	0	2	CH&DR&DNW	CH&DR&DNW	Coe124		DDD285	0	18	9	1	1	1.15972e-06	0.000289107	5.53785e-09	4.99619e-06	MIS MIS30	MIS30	1	1	3.31e-08	2.31913e-05	MIS	MIS	2.41291e-11	1.22566e-19	1.22566e-19	3.83264e-16	DNV	DNV
KMT2A	KMT2A	0	11	CH&DR&DNW	CH&DR&DNW	Coe124		DDD285	33	21	5	5.52653e-41	1.4958e-37	1.62862e-05	0.00324797	0.000331744	0.0532646	LGD MIS	LGD	7.51e-40	2.45552e-36	4.24e-06	0.0014593	LGD MIS	LGD	1e-14	2.26095e-13	1e-14	4.46714e-12	DNV	DNV
KMT2D	KMT2D	0	12	CH&DR&DNW	CH&DR&DNW			DDD285	17	13	0	5.59822e-20	3.78799e-17	0.00109067	0.07101	1	1	LGD	LGD	6.07e-17	3.96938e-14	0.168	1	LGD	LGD	6.3636e-13	0.109372	6.3636e-13	2.38331e-10	DNV	DNV
KMT2E	KMT2E	0	7	CH&DR&DNW	CH&DR&DNW		ASC102	DDD285	9	7	1	4.32518e-10	1.48991e-07	0.037683	1	0.0596349	1	LGD	LGD	1.05e-09	3.81461e-07	0.0254	0.992624	LGD	LGD	1.7877e-11	0.00554567	1.7877e-11	5.24075e-09	DNV	DNV
SUV420H1	KMT5B	1	11	CH&DR&DNW	CH&DR&DNW				15	4	1	4.75127e-25	4.50088e-22	0.0409162	1	0.078548	1	LGD	LGD	3.18e-24	3.46585e-21	0.0574	1	LGD	LGD	1e-14	0.0262742	1e-14	4.46714e-12	DNV	DNV
MBD5	MBD5	0	2	CH&DR&DNW	CH&DR&DNW	Coe124	ASC102	DDD285	11	4	0	4.56249e-13	2.16102e-10	0.499118	1	1	1	LGD	LGD	5.81e-15	3.25659e-12	0.193	1	LGD	LGD	9.07826e-14	0.299028	9.07826e-14	3.70275e-11	DNV	DNV
MED13L	MED13L	0	12	CH&DR&DNW	CH&DR&DNW	Coe124	ASC102	DDD285	24	18	3	5.14286e-33	8.85787e-30	5.98399e-08	1.71777e-05	0.00272783	0.276372	LGD MIS	LGD MIS	1.33e-30	2.00707e-27	9.57e-08	6.25814e-05	LGD MIS	LGD MIS	1e-14	7.62879e-08	1e-14	4.46714e-12	DNV	DNV
MEF2C	MEF2C	0	5	CH&DR&DNW	CH&DR&DNW	Coe124		DDD285	3	9	3	4.62156e-05	0.00612309	6.6237e-09	2.09154e-06	2.82742e-05	0.00669604	LGD MIS MIS30	MIS	0.000464	0.072822	2.91e-07	0.000142721	MIS	MIS	1.08287e-09	3.98794e-09	1.08287e-09	2.63855e-07	DNV	DNV
MYT1L	MYT1L	0	2	CH&DR&DNW	CH&DR&DNW	Coe124	ASC102	DDD285	8	7	0	8.05655e-09	2.3483e-06	0.0373925	1	1	1	LGD	LGD	3.32e-12	1.51469e-09	0.00583	0.452067	LGD	LGD	5.88572e-10	0.00952974	5.88572e-10	1.47237e-07	DNV	DNV
NAA15	NAA15	0	4	CH&DR&DNW	CH&DR&DNW	Coe124		DDD285	7	5	1	4.1797e-11	1.68486e-08	0.000870402	0.0578619	0.088349	1	LGD	LGD	1.09e-07	3.09908e-05	0.00714	0.505677	LGD	LGD	1.51977e-09	0.00369858	1.51977e-09	3.56424e-07	DNV	DNV
NFIX	NFIX	0	19	CH&DR&DNW	CH&DR&DNW	Coe124		DDD285	6	7	0	6.86055e-13	3.17024e-10	2.98556e-09	1.22966e-06	1	1	LGD MIS	LGD MIS	8.56e-11	3.49854e-08	8.68e-05	0.0196631	LGD MIS	LGD	1.17709e-08	4.88718e-05	1.17709e-08	2.66079e-06	DNV	DNV
NSD1	NSD1	0	5	CH&DR&DNW	CH&DR&DNW	Coe124	ASC102	DDD285	17	16	3	9.02607e-20	5.89682e-17	5.93643e-05	0.00653904	0.00511132	0.443436	LGD MIS	LGD	1.48e-18	1.11672e-15	1.26e-05	0.00386229	LGD MIS	LGD	1e-14	4.08932e-06	1e-14	4.46714e-12	DNV	DNV
WHSC1	NSD2	1	4	CH&DR&DNW	CH&DR&DNW				6	6	2	2.52189e-07	6.45673e-05	0.0240349	0.862434	0.0263346	1	LGD	LGD	5.1e-08	1.47135e-05	0.0494	1	LGD	LGD	3.25125e-07	0.000761543	3.25125e-07	5.92233e-05	DNV	DNV
PHIP	PHIP	0	6	CH&DR&DNW	CH&DR&DNW	Coe253		DDD285	9	8	3	9.21038e-08	2.49285e-05	0.130498	1	0.0176038	0.898979	LGD	LGD	1.81e-08	5.54822e-06	0.00872	0.568987	LGD	LGD	4.13999e-10	1.35441e-09	4.13999e-10	1.06403e-07	DNV	DNV
POGZ	POGZ	0	1	CH&DR&DNW	CH&DR&DNW	Coe124	ASC102	DDD285	23	8	1	7.47611e-51	2.83285e-47	1.111e-07	3.05058e-05	0.0303276	1	LGD MIS	LGD MIS	1.23e-31	2.01084e-28	0.00366	0.340293	LGD	LGD	1e-14	0.0261725	1e-14	4.46714e-12	DNV	DNV
PPM1D	PPM1D	0	17	CH&DR&DNW	CH&DR&DNW	Coe124		DDD285	16	0	0	1.23736e-25	1.30239e-22	1	1	1	1	LGD	LGD	6.06e-28	7.43032e-25	1	1	LGD	LGD	1.47137e-13	NA	1.47137e-13	5.75122e-11	DNV	DNV
PSMC5	PSMC5	0	17	CH&DR&DNW	CH&DR&DNW			DDD28_novel	0	10	4	1	1	3.05658e-10	1.77172e-07	3.19823e-07	0.000189355	MIS MIS30	MIS MIS30	1	1	8.89e-09	6.70785e-06	MIS	MIS	1.11973e-05	7.60935e-12	7.60935e-12	2.37944e-09	DNV	DNV
PTEN	PTEN	0	10	CH&DR&DNW	CH&DR&DNW	Coe124	ASC102	DDD285	11	23	4	1.64668e-22	1.35643e-19	2.27411e-33	1.07713e-29	4.78286e-10	5.33035e-07	LGD MIS MIS30	LGD MIS MIS30	3.8e-18	2.76105e-15	1.1e-28	7.19327e-25	LGD MIS	LGD MIS	1e-14	2.11483e-17	2.11483e-17	3.96784e-14	DNV	DNV
PTPN11	PTPN11	0	12	CH&DR&DNW	CH&DR&DNW	Coe124		DDD285	0	28	7	1	1	7.97115e-32	3.02043e-28	1.07545e-10	1.45539e-07	MIS MIS30	MIS MIS30	1	1	7.96e-30	7.80796e-26	MIS	MIS	1e-14	2.72834e-16	2.72834e-16	4.26576e-13	DNV	DNV
SATB2	SATB2	0	2	CH&DR&DNW	CH&DR&DNW	Coe124		DDD285	22	23	12	1.99506e-39	4.72481e-36	2.65483e-21	5.58871e-18	2.00693e-20	9.50582e-17	LGD MIS MIS30	LGD MIS MIS30	8.97e-35	2.19967e-31	1.13e-20	3.16691e-17	LGD MIS	LGD MIS	1e-14	1.97217e-20	1.97217e-20	1.2334e-16	DNV	DNV
SCN1A	SCN1A	0	2	CH&DR&DNW	CH&DR&DNW		ASC102	DDD285	5	20	2	0.00030481	0.0370187	1.60646e-07	4.28675e-05	0.0718401	1	LGD MIS	MIS	0.000587	0.0872407	3.05e-10	3.5197e-07	MIS	MIS	2.17023e-13	9.56962e-10	2.17023e-13	8.30977e-11	DNV	DNV
SCN2A	SCN2A	0	2	CH&DR&DNW	CH&DR&DNW	Coe124	ASC102	DDD285	19	52	16	9.3079e-28	1.25963e-24	1.70119e-48	1.61154e-44	6.27334e-26	1.18855e-21	LGD MIS MIS30	LGD MIS MIS30	4.56e-22	4.4729e-19	7.65e-44	1.50078e-39	LGD MIS	LGD MIS	1e-14	7.46122e-14	1e-14	4.46714e-12	DNV	DNV
SCN8A	SCN8A	0	12	CH&DR&DNW	CH&DR&DNW	Coe124		DDD285	1	20	6	0.250379	1	3.27006e-12	2.29461e-09	2.55373e-07	0.000156074	MIS MIS30	MIS MIS30	0.292	1	5.11e-10	5.0124e-07	MIS	MIS	1.54117e-09	1.36923e-10	1.36923e-10	3.72311e-08	DNV	DNV
SETBP1	SETBP1	0	18	CH&DR&DNW	CH&DR&DNW	Coe124		DDD285	9	9	1	8.10096e-11	3.06962e-08	0.00724591	0.37003	0.0545936	1	LGD	LGD	1.38e-13	6.94175e-11	0.00284	0.282818	LGD	LGD	1.45304e-11	8.34533e-08	1.45304e-11	4.32729e-09	DNV	DNV
SETD5	SETD5	0	3	CH&DR&DNW	CH&DR&DNW	Coe124	ASC102	DDD285	20	6	0	3.23257e-27	4.08295e-24	0.0932984	1	1	1	LGD	LGD	7.62e-32	1.35899e-28	0.0288	1	LGD	LGD	1e-14	0.0512087	1e-14	4.46714e-12	DNV	DNV
SIN3A	SIN3A	0	15	CH&DR&DNW	CH&DR&DNW	Coe253	ASC102	DDD285	12	4	2	7.93624e-17	4.85032e-14	0.109001	1	0.0283374	1	LGD	LGD	1.91e-15	1.10207e-12	0.182	1	LGD	LGD	3.65767e-12	0.299106	3.65767e-12	1.22545e-09	DNV	DNV
SLC6A1	SLC6A1	0	3	CH&DR&DNW	CH&DR&DNW	Coe124	ASC102	DDD285	4	22	12	0.000267405	0.0332657	2.33091e-15	3.15439e-12	9.41267e-14	1.6212e-10	LGD MIS MIS30	MIS MIS30	2.77e-06	0.000687872	7.22e-21	2.3607e-17	LGD MIS	MIS	1e-14	7.33676e-14	1e-14	4.46714e-12	DNV	DNV
SMARCA2	SMARCA2	0	9	CH&DR&DNW	CH&DR&DNW	Coe124		DDD285	0	18	11	1	1	0.0100682	0.500051	5.33592e-08	3.88825e-05	MIS30	MIS30	1	1	1.68e-09	1.56944e-06	MIS	MIS	1.25945e-09	3.51034e-14	3.51034e-14	1.49684e-11	DNV	DNV
SON	SON	0	21	CH&DR&DNW	CH&DR&DNW	Coe253		DDD285	12	4	0	2.14512e-11	9.03145e-09	0.909732	1	1	1	LGD	LGD	2.06e-16	1.30365e-13	0.62	1	LGD	LGD	1.46838e-12	0.479219	1.46838e-12	5.19807e-10	DNV	DNV
SRRM2	SRRM2	0	16	CH&DR&DNW	CH&DR&DNW	Coe253		DDD28_novel	11	6	0	4.05039e-09	1.25801e-06	0.876559	1	1	1	LGD	LGD	3.19e-12	1.49003e-09	0.591	1	LGD	LGD	8.85414e-08	0.549907	8.85414e-08	1.76725e-05	DNV	DNV
STXBP1	STXBP1	0	9	CH&DR&DNW	CH&DR&DNW	Coe124	ASC102	DDD285	15	22	12	6.77118e-25	6.10889e-22	2.33967e-21	5.54092e-18	1.07973e-18	4.09133e-15	LGD MIS MIS30	LGD MIS MIS30	7.79e-21	6.94656e-18	1.32e-20	3.23697e-17	LGD MIS	LGD MIS	1e-14	6.57203e-16	6.57203e-16	8.80746e-13	DNV	DNV
SYNGAP1	SYNGAP1	0	6	CH&DR&DNW	CH&DR&DNW	Coe124	ASC102	DDD285	22	10	0	1.56187e-24	1.34505e-21	0.129258	1	1	1	LGD	LGD	9.26e-36	2.59518e-32	0.000657	0.100696	LGD	LGD	1e-14	0.000240739	1e-14	4.46714e-12	DNV	DNV
TAOK1	TAOK1	0	17	CH&DR&DNW	CH&DR&DNW	Coe253	ASC31_novel	DDD285	8	7	3	2.10576e-12	9.27809e-10	4.44766e-05	0.00593419	0.000166969	0.0307126	LGD MIS MIS30	LGD	5.26e-10	1.94699e-07	0.00173	0.197321	LGD	LGD	4.36488e-11	0.000223283	4.36488e-11	1.24082e-08	DNV	DNV
TBL1XR1	TBL1XR1	0	3	CH&DR&DNW	CH&DR&DNW	Coe124	ASC102	DDD285	7	13	1	1.99883e-15	1.11382e-12	2.75558e-20	4.74611e-17	0.0324509	1	LGD MIS	LGD MIS	2.09e-08	6.30794e-06	3.51e-13	5.73826e-10	LGD MIS	LGD MIS	1e-14	2.60534e-13	1e-14	4.46714e-12	DNV	DNV
TCF4	TCF4	0	18	CH&DR&DNW	CH&DR&DNW	Coe124	ASC102	DDD285	16	12	7	7.80917e-22	6.16469e-19	9.85672e-06	0.00205215	1.79256e-07	0.00011711	LGD MIS MIS30	LGD MIS30	3.24e-25	3.73896e-22	7.67e-09	6.0188e-06	LGD MIS	LGD MIS	1e-14	1.77616e-13	1e-14	4.46714e-12	DNV	DNV
TLK2	TLK2	0	17	CH&DR&DNW	CH&DR&DNW	Coe124	ASC102	DDD285	13	6	1	1.20624e-26	1.42834e-23	1.96628e-06	0.00044349	0.0488644	1	LGD MIS	LGD	1.01e-17	7.07649e-15	0.00127	0.162842	LGD	LGD	5.75527e-18	0.00131355	5.75527e-18	1.19978e-14	DNV	DNV
WAC	WAC	0	10	CH&DR&DNW	CH&DR&DNW	Coe124	ASC102	DDD285	18	3	2	9.08839e-33	1.43491e-29	0.0616912	1	0.00517256	0.443436	LGD	LGD	4.87e-32	9.55397e-29	0.0776	1	LGD	LGD	1e-14	0.0338632	1e-14	4.46714e-12	DNV	DNV
WDR37	WDR37	0	10	CH&DR&DNW	CH&DR&DNW			DDD285	0	10	2	1	1	3.08597e-10	1.77172e-07	0.00172296	0.192669	MIS	MIS	1	1	3.3e-07	0.000154141	MIS	MIS	1.00058e-05	6.58269e-09	6.58269e-09	1.50615e-06	DNV	DNV
ZEB2	ZEB2	0	2	CH&DR&DNW	CH&DR&DNW			DDD285	8	4	1	3.2458e-12	1.39761e-09	0.0430184	1	0.059132	1	LGD	LGD	2.2e-10	8.46267e-08	0.166	1	LGD	LGD	8.1868e-08	0.316378	8.1868e-08	1.66957e-05	DNV	DNV
ZNF292	ZNF292	0	6	CH&DR&DNW	CH&DR&DNW	Coe253		DDD285	11	3	0	4.49828e-10	1.52187e-07	0.960918	1	1	1	LGD	LGD	6.12e-14	3.24492e-11	0.689	1	LGD	LGD	1.4306e-08	0.271023	1.4306e-08	3.19535e-06	DNV	DNV
MAP2K1	MAP2K1	0	15	CH&DNW	CH&DNW	Coe124		DDD285	0	5	5	1	1	1.32347e-06	0.00030956	7.30572e-10	7.68968e-07	MIS MIS30	MIS30	1	1	0.000595	0.0949001			0.000166375	1.54943e-07	1.54943e-07	2.99695e-05	DNV	DNV
CDK13	CDK13	0	7	CH&DR&DNW	CH&DNW	Coe124		DDD285	1	12	8	0.206667	1	1.21991e-06	0.000299343	2.51579e-11	3.97201e-08	MIS MIS30	MIS30	0.219	1	1.57e-05	0.00452945	MIS		5.49436e-12	1.89896e-19	1.89896e-19	5.08976e-16	DNV	DNV
CTCF	CTCF	0	16	CH&DR&DNW	CH&DNW	Coe124		DDD285	5	10	8	1.24709e-09	4.07368e-07	9.32991e-12	6.31302e-09	3.86902e-16	8.14472e-13	LGD MIS MIS30	LGD MIS MIS30	5.65e-07	0.000145844	2.54e-06	0.000905995	LGD MIS		1.07258e-13	1.49762e-13	1.07258e-13	4.28165e-11	DNV	DNV
DEAF1	DEAF1	0	11	CH&DR&DNW	CH&DNW	Coe253	ASC102	DDD285	1	10	5	0.109069	1	3.95064e-08	1.15152e-05	1.53722e-08	1.32383e-05	MIS MIS30	MIS MIS30	0.0706	1	7.38e-07	0.000308044	MIS		2.78457e-06	1.07033e-11	1.07033e-11	3.29205e-09	DNV	DNV
EBF3	EBF3	0	10	CH&DR&DNW	CH&DNW	Coe253		DDD285	4	10	2	4.00759e-06	0.000825302	5.1257e-09	1.79836e-06	0.00137939	0.166664	LGD MIS	MIS	0.00016	0.0285353	1.6e-06	0.000615467	LGD MIS		1.73209e-10	5.907e-07	1.73209e-10	4.6425e-08	DNV	DNV
FBXW7	FBXW7	0	4	CH&DR&DNW	CH&DNW			DDD28_novel	0	9	1	1	1	7.20329e-09	2.20119e-06	0.040744	1	MIS	MIS	1	1	1.91e-06	0.000706988	MIS		4.99625e-05	3.93758e-08	3.93758e-08	8.30077e-06	DNV	DNV
HNRNPU	HNRNPU	0	1	CH&DR&DNW	CH&DNW	Coe124		DDD285	5	3	0	2.19043e-25	2.18421e-22	1.79416e-12	1.30739e-09	1	1	LGD MIS	LGD MIS	7.04e-05	0.0136743	0.195	1	LGD		1.08334e-07	0.0397471	1.08334e-07	2.12941e-05	DNV	DNV
KCNQ3	KCNQ3	0	8	CH&DR&DNW	CH&DNW	Coe124	ASC102	DDD285	1	10	7	0.256367	1	0.000154361	0.0126057	2.74337e-08	2.25982e-05	MIS MIS30	MIS30	0.253	1	1.45e-05	0.00424569	MIS		1.47437e-06	6.29486e-11	6.29486e-11	1.76275e-08	DNV	DNV
PPP2R1A	PPP2R1A	0	19	CH&DR&DNW	CH&DNW	Coe124		DDD285	0	8	5	1	1	9.48462e-08	2.64258e-05	3.46479e-09	3.2822e-06	MIS MIS30	MIS MIS30	1	1	3.11e-05	0.00835781	MIS		2.01257e-06	3.95741e-12	3.95741e-12	1.30261e-09	DNV	DNV
TRIP12	TRIP12	0	2	CH&DR&DNW	CH&DNW	Coe124	ASC102	DDD285	8	8	4	4.72685e-09	1.44443e-06	0.00416243	0.249561	0.000381846	0.0588167	LGD	LGD	1.73e-05	0.0039236	0.0165	0.817417	LGD		2.62114e-08	0.00699888	2.62114e-08	5.71835e-06	DNV	DNV
ASXL3	ASXL3	0	18	CH&DR&DNW	CH&DR	Coe124	ASC102	DDD285	9	0	0	2.1701e-07	5.71037e-05	1	1	1	1	LGD	LGD	5.03e-12	2.24269e-09	1	1	LGD	LGD	1.07488e-06	NA	1.07488e-06	0.000173853	DNV
CAMTA1	CAMTA1	0	1	CH&DR&DNW	CH&DR			DDD285	10	0	0	1.5528e-09	4.98632e-07	1	1	1	1	LGD	LGD	1.14e-13	5.8854e-11	1	1	LGD	LGD	3.89406e-07	NA	3.89406e-07	6.89249e-05	DNV
DLG4	DLG4	0	17	CH&DR&DNW	CH&DR	Coe124		DDD285	8	1	0	6.91543e-10	2.29859e-07	0.857951	1	1	1	LGD	LGD	5.33e-12	2.30725e-09	0.792	1	LGD	LGD	0.000650228	NA	0.000650228	0.0403255	DNV
MED13	MED13	0	17	CH&DR&DNW	CH&DR				8	5	0	1.14966e-08	3.30022e-06	0.194624	1	1	1	LGD	LGD	1.7e-08	5.29375e-06	0.223	1	LGD	LGD	7.6073e-07	0.0704444	7.6073e-07	0.000126308	DNV
PHF12	PHF12	0	17	CH&DR&DNW	CH&DR	Coe253	ASC31_novel		6	4	0	1.4091e-10	5.23468e-08	0.0036604	0.22086	1	1	LGD	LGD	3.2e-08	9.36979e-06	0.137	1	LGD	LGD	5.35116e-06	0.232697	5.35116e-06	0.000727525	DNV
PIK3CA	PIK3CA	0	3	CH&DR&DNW	CH&DR	Coe124		DDD285	0	12	5	1	1	7.29959e-15	9.21986e-12	1.19234e-10	1.506e-07	MIS MIS30	MIS MIS30	1	1	1.27e-07	7.90851e-05	MIS	MIS	1.78032e-05	1.49405e-06	1.49405e-06	0.000235558	DNV
QRICH1	QRICH1	0	3	CH&DR&DNW	CH&DR	Coe124		DDD285	7	1	0	7.80541e-11	3.01799e-08	0.590536	1	1	1	LGD	LGD	2.61e-10	9.84673e-08	0.727	1	LGD	LGD	3.83689e-06	NA	3.83689e-06	0.000549525	DNV
SPRY2	SPRY2	0	13	CH&DR&DNW	CH&DR	Coe253			4	1	0	6.55579e-09	1.97152e-06	0.167113	1	1	1	LGD	LGD	2.06e-07	5.61293e-05	0.456	1	LGD	LGD	1.80631e-06	NA	1.80631e-06	0.000277787	DNV
WDFY3	WDFY3	0	4	CH&DR&DNW	CH&DR	Coe253			12	7	1	3.80163e-11	1.56578e-08	0.323502	1	0.456392	1	LGD	LGD	1.3e-09	4.55418e-07	0.355	1	LGD	LGD	6.81543e-06	0.211784	6.81543e-06	0.000894203	DNV
FBXO11	FBXO11	0	2	CH&DR&DNW	DR&DNW	Coe253		DDD285	5	11	2	2.83101e-06	0.000638528	3.94568e-07	0.00010102	0.012459	0.760651	LGD MIS		4.2e-06	0.00101723	1.29e-07	7.90851e-05	LGD MIS	MIS	7.27748e-12	5.29876e-08	7.27748e-12	2.31424e-09	DNV	DNV
KDM6B	KDM6B	0	17	CH&DR&DNW	DR&DNW	Coe253	ASC102	DDD285	7	5	3	3.85733e-06	0.000812012	0.635223	1	0.00138989	0.166664	LGD		4e-09	1.35297e-06	0.284	1	LGD	LGD	5.66331e-08	3.91796e-05	5.66331e-08	1.18061e-05	DNV	DNV
RAC1	RAC1	0	7	DR&DNW	DR&DNW	Coe124		DDD285	0	7	3	1	1	0.0617913	1	0.0112048	0.705287			1	1	1.75e-07	9.53653e-05	MIS	MIS	1.08956e-07	2.9126e-07	1.08956e-07	2.12941e-05	DNV	DNV
ZBTB18	ZBTB18	0	1	DR&DNW	DR&DNW	Coe124		DDD285	7	4	0	0.000775196	0.0848952	0.996626	1	1	1			9.72e-12	4.05717e-09	0.0219	0.929944	LGD	LGD	4.40016e-12	0.00264255	4.40016e-12	1.42338e-09	DNV	DNV
KIF11	KIF11	0	10	CH&DR&DNW	CH	Coe253		DDD285	5	2	0	2.50076e-07	6.45673e-05	0.22492	1	1	1	LGD	LGD	2.45e-05	0.00516818	0.432	1	LGD		6.60551e-05	0.909819	6.60551e-05	0.00638828	DNV
MARK2	MARK2	0	11	CH&DR&DNW	CH				5	6	2	2.50205e-08	7.0752e-06	4.8829e-05	0.00600723	0.00289276	0.28998	LGD MIS	LGD	3.79e-06	0.000929403	0.00706	0.501823	LGD		6.41565e-07	0.0213	6.41565e-07	0.000107474	DNV
MEIS2	MEIS2	0	15	CH&DR&DNW	CH	Coe124		DDD285	4	3	0	4.33944e-21	3.045e-18	4.07605e-13	3.67737e-10	1	1	LGD MIS	LGD MIS	6.2e-06	0.00146544	0.0799	1	LGD		0.000174391	0.00559975	0.000174391	0.0144543	DNV
NFIA	NFIA	0	1	CH&DR&DNW	CH			DDD285	4	1	1	2.03823e-07	5.43892e-05	0.298842	1	0.0321405	1	LGD	LGD	2.25e-05	0.0048192	0.575	1	LGD		0.000346826	NA	0.000346826	0.0253196	DNV
PPP2R5D	PPP2R5D	0	6	CH&DR&DNW	CH	Coe124	ASC102	DDD285	1	7	3	0.0252334	1	9.62817e-10	5.21187e-07	2.1032e-06	0.000948745	MIS MIS30	MIS	0.147	1	0.000188	0.0378347	MIS		6.22943e-06	1.69393e-06	1.69393e-06	0.000262657	DNV
SMARCA4	SMARCA4	0	19	CH&DR&DNW	CH	Coe124		DDD285	1	16	11	0.473555	1	5.37224e-05	0.00638077	2.33476e-09	2.32813e-06	MIS MIS30	MIS30	0.237	1	1.89e-06	0.000706988	MIS		1.40022e-06	1.19241e-06	1.19241e-06	0.000191214	DNV
ZBTB20	ZBTB20	0	3	CH&DR&DNW	CH			DDD285	3	8	0	2.52047e-05	0.00351124	1.28748e-07	3.48464e-05	1	1	LGD MIS	MIS	0.000142	0.0255574	0.000403	0.0699651	LGD		6.64727e-06	2.22709e-05	6.64727e-06	0.000886666	DNV
SOX5	SOX5	0	12	CH&DNW	DNW	Coe124		DDD285	3	7	4	0.000464733	0.053688	0.000149954	0.0122988	2.0438e-05	0.00529941	MIS MIS30		0.000536	0.0808865	0.000377	0.0672362			1.92205e-10	3.49012e-12	3.49012e-12	1.19058e-09	DNV	DNV
CREBBP	CREBBP	0	16	CH&DR&DNW	DNW	Coe124	ASC102	DDD285	5	13	0	4.19281e-05	0.00563716	1.12923e-05	0.00232547	1	1	LGD MIS		5.03e-05	0.0100692	0.00163	0.188102	LGD		5.77e-07	1.6768e-09	1.6768e-09	3.88397e-07	DNV	DNV
CSNK2A1	CSNK2A1	0	20	CH&DR&DNW	DNW	Coe124		DDD285	1	8	4	0.132108	1	7.79335e-06	0.00164059	2.68679e-05	0.00644353	MIS MIS30		0.11	1	6.08e-07	0.000265061	MIS		9.55476e-07	2.23999e-07	2.23999e-07	4.20267e-05	DNV	DNV
HECW2	HECW2	0	2	CH&DR&DNW	DNW	Coe124		DDD285	1	14	8	0.453478	1	0.000376567	0.0283112	4.35496e-06	0.00171894	MIS MIS30		0.51	1	2.2e-06	0.000799252	MIS		5.01408e-06	3.04631e-08	3.04631e-08	6.56953e-06	DNV	DNV
KIDINS220	KIDINS220	0	2	CH&DR&DNW	DNW			DDD285	6	6	2	3.33052e-06	0.000718298	0.0822539	1	0.0421682	1	LGD		3.66e-07	9.57358e-05	0.0779	1	LGD		2.0724e-07	0.0474887	2.0724e-07	3.92751e-05	DNV	DNV
KRAS	KRAS	0	12	CH&DR&DNW	DNW			DDD285	0	5	3	1	1	1.4019e-06	0.000323907	1.30231e-06	0.000663772	MIS MIS30		1	1	6.78e-06	0.00218049	MIS		1.86279e-07	2.65947e-10	2.65947e-10	7.02774e-08	DNV	DNV
MECP2	MECP2	0	X	CH&DR&DNW	DNW	Coe124		DDD285	3	4	0	6.89074e-05	0.00888108	0.00655857	0.343256	1	1	LGD		0.000118	0.0216348	0.0271	1	LGD		8.24452e-11	2.49018e-07	8.24452e-11	2.27476e-08	DNV	DNV
PBX1	PBX1	0	1	CH&DR&DNW	DNW	Coe253		DDD285	2	8	3	0.00439123	0.378164	9.12798e-07	0.000230585	0.000116921	0.0228369	MIS MIS30		0.0159	1	1.31e-06	0.000524481	MIS		1.96205e-10	5.23849e-14	5.23849e-14	2.1841e-11	DNV	DNV
ANK2	ANK2	0	4	CH&DR&DNW	DR	Coe253	ASC102		11	9	2	2.81656e-05	0.00386685	0.99968	1	0.592459	1	LGD		4.1e-09	1.36328e-06	0.18	1	LGD	LGD	3.98501e-07	0.466855	3.98501e-07	6.98755e-05	DNV
ANKRD11	ANKRD11	0	16	CH&DR&DNW	DR	Coe124	ASC102	DDD285	8	3	2	2.17262e-05	0.00309491	0.998633	1	0.128602	1	LGD		4.38e-09	1.43211e-06	0.944	1	LGD	LGD	0.00027665	0.505433	0.00027665	0.0208454	DNV
MIB1	MIB1	0	18	CH&DR&DNW	DR			DDD28_novel	6	2	0	8.57857e-06	0.0014911	0.833287	1	1	1	LGD		1.48e-07	4.08939e-05	0.496	1	LGD	LGD	0.000236661	0.0358186	0.000236661	0.0183481	DNV
NALCN	NALCN	0	13	CH&DR&DNW	DR				1	16	5	0.405302	1	1.23239e-06	0.000299343	0.000163675	0.0304019	MIS MIS30		0.484	1	3.22e-07	0.000154073	MIS	MIS	0.000211892	7.96825e-05	7.96825e-05	0.00736455	DNV
PTCH1	PTCH1	0	9	CH&DR&DNW	DR			DDD285	7	7	0	2.13732e-06	0.000506171	0.183136	1	1	1	LGD		1.13e-07	3.16691e-05	0.0432	1	LGD	LGD	1.68693e-06	0.0629888	1.68693e-06	0.000262657	DNV
SPEN	SPEN	0	1	CH&DR&DNW	DR	Coe253		DDD28_novel	9	6	1	9.38842e-06	0.00158815	0.987615	1	0.354952	1	LGD		2.2e-09	7.57186e-07	0.673	1	LGD	LGD	2.34014e-06	0.197242	2.34014e-06	0.000348458	DNV
CAPRIN1	CAPRIN1	0	11	CH&DNW	CH	Coe124			3	3	0	4.71733e-15	2.48263e-12	1.12033e-12	8.49028e-10	1	1	LGD MIS	LGD MIS	0.000884	0.121275	0.125	1			0.000477002	0.0456647	0.000477002	0.0321637	DNV
CGGBP1	CGGBP1	0	3	CH&DNW	CH				0	3	0	1	1	1.46174e-14	1.73088e-11	1	1	MIS	MIS	1	1	0.00314	0.308003			0.00437356	0.000202779	0.000202779	0.0163285	DNV
NONO	NONO	0	X	CH&DNW	CH	Coe124			3	0	0	9.15415e-16	5.41983e-13	1	1	1	1	LGD	LGD	0.000488	0.075846	1	1			0.000115025	NA	0.000115025	0.0101797	DNV
WDR26	WDR26	0	1	CH&DNW	CH	Coe124		DDD285	3	3	1	2.67855e-15	1.44994e-12	8.7433e-13	6.90211e-10	2.53965e-05	0.00620771	LGD MIS	LGD MIS	0.00557	0.535648	0.0661	1			0.000159224	0.114181	0.000159224	0.0134566	DNV
PHF21A	PHF21A	0	11	CH&DR	CH	Coe253	ASC102	DDD285	4	0	0	2.79853e-07	7.06946e-05	1	1	1	1	LGD	LGD	2.95e-05	0.00615671	1	1	LGD		0.0020334	NA	0.0020334	0.0923282
AGO4	AGO4	0	1	CH	CH	Coe124			0	7	2	1	1	6.41074e-30	2.0243e-26	1.28639e-10	1.52324e-07	MIS	MIS	1	1	0.000914	0.127931			0.0278613	0.013096	0.013096	0.310627
COL4A3BP	CERT1	1	5	CH	CH				0	6	5	1	1	2.05602e-05	0.00389533	3.34127e-08	2.63766e-05	MIS MIS30	MIS30	1	1	0.00154	0.184218			0.00459262	NA	0.00459262	0.164678
DDX6	DDX6	0	11	CH	CH				0	3	1	1	1	3.52106e-13	3.51106e-10	2.55569e-05	0.00620771	MIS	MIS	1	1	0.0377	1			0.0498432	0.0139506	0.0139506	0.318032
NFE2L2	NFE2L2	0	2	CH	CH				1	3	3	0.020898	1	0.000896416	0.0593829	9.61036e-08	6.50278e-05	MIS30	MIS30	0.121	1	0.0569	1			0.00173683	0.0302157	0.00173683	0.0839855
PLAG1	PLAG1	0	8	CH	CH				0	3	0	1	1	3.93221e-13	3.67737e-10	1	1	MIS	MIS	1	1	0.0484	1			0.150314	0.232759	0.150314	0.938813
PPP2CA	PPP2CA	0	5	CH	CH			DDD285	1	3	0	1.21369e-05	0.00187013	9.12283e-14	9.60228e-11	1	1	MIS	MIS	0.12	1	0.0203	0.900782			0.00704774	0.0686897	0.00704774	0.221896
PRKD3	PRKD3	0	2	CH	CH				0	5	1	1	1	6.42325e-21	1.21695e-17	4.2238e-05	0.00930514	MIS	MIS	1	1	0.0166	0.820299			0.0393961	0.0276663	0.0276663	0.460279
SRP54	SRP54	0	14	CH	CH				0	3	3	1	1	4.32351e-13	3.72333e-10	2.88808e-15	5.47176e-12	MIS MIS30	MIS MIS30	1	1	0.037	1			0.0177821	0.0154449	0.0154449	0.335002
TMEM165	TMEM165	0	4	CH	CH				1	4	0	1.09072e-05	0.00173654	2.12169e-18	3.3498e-15	1	1	MIS	MIS	0.0604	1	0.00196	0.218473			0.00127308	0.0219693	0.00127308	0.0670941
DSP	DSP	0	6	DNW	DNW			DDD28_novel	0	6	0	1	1	0.732635	1	1	1			1	1	0.377	1			0.000480604	3.11203e-08	3.11203e-08	6.63499e-06	DNV	DNV
KCNH1	KCNH1	0	1	DNW	DNW	Coe124		DDD285	0	5	3	1	1	0.635223	1	0.00656528	0.522629			1	1	0.0428	1			0.00120288	3.35926e-07	3.35926e-07	6.06023e-05	DNV	DNV
NOS1	NOS1	0	12	DNW	DNW				0	5	3	1	1	0.947992	1	0.0934858	1			1	1	0.179	1			0.000139408	1.81767e-07	1.81767e-07	3.47991e-05	DNV	DNV
OR5B3	OR5B3	0	11	DNW	DNW				0	4	0	1	1	0.786743	1	1	1			1	1	0.00129	0.163272			0.01893	2.98404e-07	2.98404e-07	5.48888e-05	DNV	DNV
TAF1	TAF1	0	X	DNW	DNW	Coe124		DDD285	0	9	4	1	1	0.11556	1	0.00546624	0.459466			1	1	0.00639	0.478888			1.09658e-06	5.88067e-08	5.88067e-08	1.21245e-05	DNV	DNV
AUTS2	AUTS2	0	7	CH&DR	DR	Coe253		DDD285	7	0	0	1.27371e-06	0.000309382	1	1	1	1	LGD		1.63e-08	5.15764e-06	1	1	LGD	LGD	0.00305214	NA	0.00305214	0.122642
SKI	SKI	0	1	CH&DR	DR		ASC102	DDD285	4	1	0	6.28236e-06	0.00122707	0.637917	1	1	1	LGD		3.39e-07	8.98716e-05	0.778	1	LGD	LGD	0.00197176	NA	0.00197176	0.0903918
OR2T8	OR2T8	0	1	DR	DR				0	8	0	1	1	0.00494622	0.285705	1	1			1	1	1.46e-07	8.655e-05	MIS	MIS	0.00443108	0.000927973	0.000927973	0.0521276
PKD1L2	PKD1L2	0	16	DR	DR				1	10	0	0.756234	1	0.568335	1	1	1			0.0538	1	7.54e-12	1.05657e-08	MIS	MIS	0.15895	0.024068	0.024068	0.429652
VWDE	VWDE	0	7	DR	DR				0	7	0	1	1	0.815058	1	1	1			1	1	3.41e-09	2.90858e-06	MIS	MIS	0.142119	0.0250688	0.0250688	0.436309
ZYG11A	ZYG11A	0	1	DR	DR				0	5	0	1	1	0.136305	1	1	1			1	1	8.56e-08	5.79069e-05	MIS	MIS	0.18404	0.0324821	0.0324821	0.498306
FAM149B1	FAM149B1	0	10	DR&DNW	DR				0	5	0	1	1	0.0479262	1	1	1			1	1	3.28e-08	2.31913e-05	MIS	MIS	0.159007	0.000672763	0.000672763	0.0412496	DNV
MN1	MN1	0	22	DR&DNW	DR			DDD285	6	0	0	0.00135728	0.138252	1	1	1	1			1.14e-09	4.06628e-07	1	1	LGD	LGD	5.01556e-05	NA	5.01556e-05	0.00505924	DNV
SULT6B1	SULT6B1	0	2	DR&DNW	DR				0	7	0	1	1	0.00254162	0.156342	1	1			1	1	2.58e-07	0.000129781	MIS	MIS	0.00327101	4.9706e-05	4.9706e-05	0.00504099	DNV
AAAS	AAAS	0	12	CH&DR&DNW					4	1	1	2.33393e-05	0.00329991	0.647469	1	0.110497	1	LGD		4.18e-05	0.00845394	0.617	1	LGD		0.000101695	NA	0.000101695	0.00912919	DNV
ARID1A	ARID1A	0	1	CH&DR&DNW				DDD285	5	6	0	2.7939e-05	0.00386374	0.0749802	1	1	1	LGD		1.74e-05	0.0039236	0.196	1	LGD		0.000651244	0.320758	0.000651244	0.0403255	DNV
ATP6V1A	ATP6V1A	0	3	CH&DR&DNW				DDD285	0	8	5	1	1	0.00102376	0.0671148	9.12224e-05	0.0183862	MIS30		1	1	1.37e-05	0.00413487	MIS		3.90882e-05	3.91307e-06	3.91307e-06	0.00055619	DNV
FOXP2	FOXP2	0	7	CH&DR&DNW		Coe253	ASC102	DDD285	5	1	1	3.0463e-06	0.000671106	0.756234	1	0.0167536	0.86254	LGD		2.26e-05	0.0048192	0.666	1	LGD		0.000263075	NA	0.000263075	0.019983	DNV
FRA10AC1	FRA10AC1	0	10	CH&DR&DNW					0	6	0	1	1	1.96641e-05	0.0037961	1	1	MIS		1	1	3.53e-06	0.00123663	MIS		0.0221679	0.000206933	0.000206933	0.0165918	DNV
GABRA1	GABRA1	0	5	CH&DR&DNW				DDD285	0	8	0	1	1	0.000121531	0.0101882	1	1	MIS		1	1	1.24e-06	0.000506798	MIS		1.10759e-05	9.3732e-06	9.3732e-06	0.00116996	DNV
GABRB3	GABRB3	0	15	CH&DR&DNW		Coe253	ASC102	DDD285	1	9	2	0.150926	1	6.7555e-06	0.00143809	0.0080512	0.595346	MIS		0.0868	1	4.61e-07	0.000210323	MIS		1.03206e-06	4.80582e-06	1.03206e-06	0.000168378	DNV
GNB1	GNB1	0	1	CH&DR&DNW				DDD285	0	7	3	1	1	8.04393e-05	0.0077642	0.00100512	0.128669	MIS		1	1	1.44e-05	0.00424569	MIS		0.00147209	2.46352e-05	2.46352e-05	0.00275122	DNV
HK1	HK1	0	10	CH&DR&DNW				DDD285	0	11	6	1	1	0.00221915	0.139219	2.2945e-05	0.00571995	MIS30		1	1	6.73e-06	0.00218049	MIS		0.000111164	4.55606e-07	4.55606e-07	7.91489e-05	DNV
MSL2	MSL2	0	3	CH&DR&DNW				DDD28_novel	3	4	0	6.20054e-05	0.00815802	0.00672553	0.35006	1	1	LGD		7.21e-05	0.0138672	0.0178	0.841447	LGD		2.47359e-06	0.0335639	2.47359e-06	0.000365429	DNV
PABPC1	PABPC1	0	8	CH&DR&DNW					0	8	1	1	1	0.000295162	0.0232039	0.239072	1	MIS		1	1	4.89e-05	0.0124587	MIS		7.92736e-05	2.58707e-06	2.58707e-06	0.000379208	DNV
PIK3R1	PIK3R1	0	5	CH&DR&DNW				DDD285	1	7	2	0.15138	1	0.000321759	0.0244821	0.00960336	0.654479	MIS		0.212	1	0.000248	0.0467814	MIS		0.00050317	7.96382e-05	7.96382e-05	0.00736455	DNV
POLR3B	POLR3B	0	12	CH&DR&DNW					0	9	3	1	1	6.7555e-06	0.00143809	0.00286519	0.288744	MIS		1	1	0.000189	0.0378347	MIS		0.00216477	0.000412165	0.000412165	0.0290716	DNV
PPP1CB	PPP1CB	0	2	CH&DR&DNW		Coe124		DDD285	0	5	0	1	1	0.000224407	0.0180153	1	1	MIS		1	1	0.000207	0.0402072	MIS		0.000432878	0.000100058	0.000100058	0.00902542	DNV
PSMD12	PSMD12	0	17	CH&DR&DNW					4	2	1	3.66706e-07	9.14159e-05	0.0499146	1	0.0285113	1	LGD		1.8e-05	0.00396769	0.175	1	LGD		1.13721e-05	0.297519	1.13721e-05	0.001359	DNV
PSPH	PSPH	0	7	CH&DR&DNW					0	5	0	1	1	3.65148e-05	0.00538431	1	1	MIS		1	1	4.7e-05	0.0121322	MIS		0.0430899	9.1404e-05	9.1404e-05	0.00832486	DNV
PUF60	PUF60	0	8	CH&DR&DNW		Coe124		DDD285	4	5	1	1.21412e-05	0.00187013	0.00493766	0.285705	0.015649	0.8343	LGD		5.76e-05	0.0114141	0.00343	0.327914	LGD		5.39557e-05	0.130471	5.39557e-05	0.00538466	DNV
SET	SET	0	9	CH&DR&DNW		Coe124		DDD285	3	1	0	4.19529e-05	0.00563716	0.347669	1	1	1	LGD		0.000289	0.0484581	0.315	1	LGD		0.000209189	NA	0.000209189	0.0167013	DNV
SLC2A1	SLC2A1	0	1	CH&DR&DNW				DDD285	4	2	2	2.70616e-06	0.000625255	0.17284	1	0.00507165	0.443436	LGD		2.08e-06	0.000523147	0.289	1	LGD		1.36685e-05	0.163728	1.36685e-05	0.00159285	DNV
TNPO3	TNPO3	0	7	CH&DR&DNW		Coe253			4	10	4	6.54021e-05	0.00854557	2.41402e-06	0.000531815	0.000177262	0.0322923	LGD MIS MIS30		0.000958	0.129614	7.87e-06	0.00249022	MIS		4.40264e-06	0.00179923	4.40264e-06	0.000616435	DNV
TNRC6B	TNRC6B	0	22	CH&DR&DNW		Coe253			6	4	0	8.46656e-06	0.0014911	0.469577	1	1	1	LGD		9.5e-07	0.00024204	0.27	1	LGD		0.000194513	0.578082	0.000194513	0.0157985	DNV
TRRAP	TRRAP	0	7	CH&DR&DNW		Coe253		DDD285	0	21	6	1	1	0.000163995	0.013278	0.00138849	0.166664	MIS		1	1	7.75e-05	0.018318	MIS		0.000248617	1.18176e-05	1.18176e-05	0.0014033	DNV
VAMP2	VAMP2	0	17	CH&DR&DNW		Coe253		DDD285	0	4	1	1	1	3.42636e-05	0.00530367	0.00127705	0.160231	MIS		1	1	9.84e-05	0.021449	MIS		2.19144e-05	5.76073e-06	5.76073e-06	0.000777574	DNV
ZMYND11	ZMYND11	0	10	CH&DR&DNW		Coe124		DDD285	4	6	3	1.70319e-06	0.000408463	2.2945e-05	0.00415702	2.06986e-05	0.00529941	LGD MIS MIS30		7.99e-06	0.00186605	0.00101	0.13388	LGD		1.10369e-05	0.000601067	1.10369e-05	0.00132752	DNV
AKT3	AKT3	0	1	CH&DNW					0	5	3	1	1	0.00030481	0.0237438	8.58157e-05	0.0174824	MIS MIS30		1	1	0.000803	0.114987			0.00149017	0.000457808	0.000457808	0.0316952	DNV
ARID4A	ARID4A	0	14	CH&DNW					3	8	1	0.000830653	0.0904457	5.3886e-05	0.00638077	0.134425	1	MIS		0.00406	0.417011	0.000442	0.0760628			7.75719e-06	0.000989433	7.75719e-06	0.0010107	DNV
C20orf27	C20orf27	0	20	CH&DNW					0	3	3	1	1	0.0361734	1	6.74888e-05	0.0142071	MIS30		1	1	1	1			0.000852353	8.28415e-06	8.28415e-06	0.00105018	DNV
CDC42BPB	CDC42BPB	0	14	CH&DNW		Coe253			3	8	4	0.00240943	0.231721	0.000669134	0.0473038	0.000381846	0.0588167	MIS		0.023	1	0.0216	0.9232			0.000472367	0.0436079	0.000472367	0.0321425	DNV
EZH2	EZH2	0	7	CH&DNW					1	7	0	0.0760813	1	1.65903e-06	0.000378699	1	1	MIS		0.303	1	0.000396	0.0693636			7.78277e-05	0.000838602	7.78277e-05	0.00730102	DNV
HDAC2	HDAC2	0	6	CH&DNW					0	4	2	1	1	0.000518914	0.0379589	0.00316894	0.311081	MIS		1	1	0.00669	0.48609			0.00812113	0.000589017	0.000589017	0.0377172	DNV
HNRNPK	HNRNPK	0	9	CH&DNW				DDD285	3	3	1	9.25759e-05	0.0117714	0.0167083	0.671439	0.0370442	1	LGD		0.00114	0.150097	0.0643	1			0.000227663	0.0732883	0.000227663	0.0177237	DNV
KCNK3	KCNK3	0	2	CH&DNW				DDD28_novel	0	5	0	1	1	0.000617045	0.0439494	1	1	MIS		1	1	0.00813	0.54998			0.0160833	3.67245e-07	3.67245e-07	6.56214e-05	DNV
KDM1A	KDM1A	0	1	CH&DNW					1	6	4	0.133499	1	0.00064429	0.045718	0.000116241	0.0228369	MIS MIS30		0.17	1	0.00359	0.335374			0.000246178	0.000517866	0.000246178	0.0190074	DNV
MTOR	MTOR	0	1	CH&DNW				DDD285	0	9	6	1	1	0.00459104	0.273528	3.65851e-05	0.00825169	MIS30		1	1	0.0531	1			0.0219052	0.000128743	0.000128743	0.0111828	DNV
MYO1E	MYO1E	0	15	CH&DNW		Coe253			1	8	5	0.314778	1	0.00437585	0.26153	0.000214251	0.0378036	MIS30		0.291	1	0.001	0.13388			0.000456031	1.43774e-06	1.43774e-06	0.000228601	DNV
RALA	RALA	0	7	CH&DNW					0	4	2	1	1	0.000536364	0.0384922	0.00293149	0.292315	MIS		1	1	0.000299	0.0558646			5.51773e-05	0.000160361	5.51773e-05	0.00544021	DNV
RFX3	RFX3	0	9	CH&DNW			ASC31_novel		3	7	2	0.000911464	0.098117	0.000411937	0.0307266	0.0109899	0.699772	MIS		0.000411	0.0660901	0.000388	0.0685746			4.36374e-05	0.00783715	4.36374e-05	0.00447391	DNV
RNF20	RNF20	0	9	CH&DNW					0	5	4	1	1	0.0244998	0.877455	6.16729e-06	0.00207928	MIS30		1	1	0.033	1			0.00305703	0.000490365	0.000490365	0.0326249	DNV
SATB1	SATB1	0	3	CH&DNW			ASC31_novel	DDD28_novel	3	4	3	0.00026864	0.0332657	0.0133714	0.624411	6.60894e-05	0.0140689	LGD MIS30		0.000421	0.0671478	0.0474	1			3.42318e-05	0.00046487	3.42318e-05	0.00362857	DNV
SCN3A	SCN3A	0	2	CH&DNW					1	8	4	0.246763	1	0.00317013	0.192504	8.15437e-05	0.0167927	MIS30		0.459	1	0.0152	0.78266			0.000598686	3.14771e-05	3.14771e-05	0.0033941	DNV
SMC1A	SMC1A	0	X	CH&DNW		Coe124		DDD285	0	4	4	1	1	0.0908388	1	9.23789e-06	0.0027347	MIS30		1	1	0.159	1			0.00173957	0.000189496	0.000189496	0.0154579	DNV
SPAST	SPAST	0	2	CH&DNW		Coe253	ASC102	DDD285	3	2	0	2.07636e-05	0.00299288	0.0492508	1	1	1	LGD		0.000458	0.07246	0.284	1			4.47964e-05	0.0934509	4.47964e-05	0.00456777	DNV
SPTBN1	SPTBN1	0	2	CH&DNW					3	11	4	0.00478688	0.410372	7.74155e-05	0.00756038	0.00214983	0.229452	MIS		0.0136	0.946116	0.0108	0.634354			0.000310918	0.00127518	0.000310918	0.0230571	DNV
SRPR	SRPRA	1	11	CH&DNW					3	3	1	0.000360174	0.043189	0.095594	1	0.127455	1	LGD		0.00138	0.174663	0.149	1			0.000155143	0.266659	0.000155143	0.013171	DNV
SYNCRIP	SYNCRIP	0	6	CH&DNW		Coe124			3	1	0	2.5139e-06	0.000588004	0.16399	1	1	1	LGD		0.000601	0.0886498	0.652	1			0.000798618	NA	0.000798618	0.0477079	DNV
TRAF7	TRAF7	0	16	CH&DNW		Coe253	ASC102	DDD285	0	7	4	1	1	0.00135442	0.0872816	2.58396e-06	0.00111263	MIS30		1	1	0.000569	0.0914971			0.000385106	2.24257e-06	2.24257e-06	0.000336709	DNV
U2AF2	U2AF2	0	19	CH&DNW		Coe253		DDD28_novel	0	6	4	1	1	0.00115352	0.0748444	1.21412e-05	0.00338274	MIS30		1	1	0.00145	0.176684			0.000389951	1.09977e-05	1.09977e-05	0.00132752	DNV
UBTF	UBTF	0	17	CH&DNW				DDD285	2	5	3	0.0096707	0.753996	0.00283279	0.173129	4.51245e-05	0.00982678	MIS30		0.0206	1	0.0187	0.871393			0.00136118	0.000763925	0.000763925	0.0462347	DNV
WDR45	WDR45	0	X	CH&DNW		Coe124		DDD285	0	4	0	1	1	0.000518914	0.0379589	1	1	MIS		1	1	0.00468	0.399184			7.74987e-05	7.33066e-05	7.33066e-05	0.00698162	DNV
YWHAG	YWHAG	0	7	CH&DNW		Coe253			0	5	2	1	1	4.13605e-05	0.00567837	0.000337248	0.0536932	MIS		1	1	0.000466	0.0789794			0.000520382	0.000758508	0.000520382	0.0343782	DNV
APOBEC2	APOBEC2	0	6	CH&DR					0	5	1	1	1	0.000107859	0.00938927	0.0095779	0.654479	MIS		1	1	6.51e-05	0.0161662	MIS		0.0101836	0.0119504	0.0101836	0.269866
CTNND1	CTNND1	0	11	CH&DR					4	3	1	6.67043e-05	0.00865603	0.219061	1	0.166222	1	LGD		9.37e-05	0.0178467	0.277	1	LGD		0.00419625	0.107743	0.00419625	0.155901
HIST1H4J	H4C11	1	6	CH&DR					0	5	0	1	1	3.86108e-05	0.00545911	1	1	MIS		1	1	2.2e-05	0.00607882	MIS		0.0103457	NA	0.0103457	0.271846
HNRNPD	HNRNPD	0	4	CH&DR		Coe253		DDD28_novel	3	0	0	2.76345e-06	0.0006308	1	1	1	1	LGD		0.00022	0.0381943	1	1	LGD		0.00090632	NA	0.00090632	0.0520011
PSMC3	PSMC3	0	11	CH&DR					0	6	3	1	1	0.00032945	0.0248676	0.00063384	0.0889536	MIS		1	1	0.000178	0.036375	MIS		0.00305212	0.00150327	0.00150327	0.0745602
SPTAN1	SPTAN1	0	9	CH&DR				DDD285	0	15	6	1	1	0.000441118	0.0327742	0.00064429	0.0897553	MIS		1	1	0.000141	0.0299544	MIS		0.00655973	0.00237497	0.00237497	0.103626
THUMPD3	THUMPD3	0	3	CH&DR					0	6	2	1	1	0.000106218	0.00938927	0.00300966	0.296985	MIS		1	1	0.000158	0.0326278	MIS		0.00568147	0.00259965	0.00259965	0.110717
ZMYM2	ZMYM2	0	13	CH&DR					5	0	0	7.20087e-06	0.00136402	1	1	1	1	LGD		5.49e-06	0.00131345	1	1	LGD		0.00581725	NA	0.00581725	0.193321
ARF1	ARF1	0	1	DR&DNW				DDD28_novel	0	6	0	1	1	0.795587	1	1	1			1	1	6.45e-06	0.00214468	MIS		1.64529e-05	3.38006e-05	1.64529e-05	0.0018938	DNV
ARHGEF9	ARHGEF9	0	X	DR&DNW					3	0	0	0.000598473	0.0670927	1	1	1	1			0.000262	0.0446949	1	1	LGD		2.17872e-05	NA	2.17872e-05	0.00246248	DNV
ASXL2	ASXL2	0	2	DR&DNW					4	2	1	0.000952625	0.100269	0.876245	1	0.156808	1			3.15e-05	0.00643716	0.628	1	LGD		0.000297659	0.882919	0.000297659	0.0222497	DNV
BSDC1	BSDC1	0	1	DR&DNW					3	0	0	0.00295908	0.272149	1	1	1	1			9.83e-05	0.0185428	1	1	LGD		0.000391977	NA	0.000391977	0.027963	DNV
COL4A1	COL4A1	0	13	DR&DNW				DDD285	3	12	1	0.0832424	1	0.0423307	1	0.285597	1			0.039	1	4e-05	0.0104629	MIS		4.37819e-06	3.64258e-05	4.37819e-06	0.000616435	DNV
DNM1	DNM1	0	9	DR&DNW		Coe253		DDD285	0	9	5	1	1	1	1	1	1			1	1	8.57e-05	0.0196631	MIS		0.000130685	0.000183008	0.000130685	0.011255	DNV
FGFR2	FGFR2	0	10	DR&DNW				DDD285	0	8	4	1	1	0.00176743	0.113128	0.000806699	0.108395			1	1	0.000199	0.0390398	MIS		0.000887137	8.66811e-06	8.66811e-06	0.00109148	DNV
GATA3	GATA3	0	10	DR&DNW				DDD285	3	2	1	0.000531578	0.0599481	0.428582	1	0.123715	1			2.19e-05	0.00477371	0.257	1	LGD		4.05317e-05	0.218469	4.05317e-05	0.00420141	DNV
ITPR1	ITPR1	0	3	DR&DNW		Coe124		DDD285	2	15	4	0.460706	1	0.211584	1	0.0626258	1			0.06	1	6.79e-05	0.0162447	MIS		2.36604e-05	8.55164e-05	2.36604e-05	0.00265818	DNV
LZTR1	LZTR1	0	22	DR&DNW				DDD285	0	9	1	1	1	0.0067597	0.350875	0.355986	1			1	1	0.000142	0.0299544	MIS		0.000709624	1.35171e-05	1.35171e-05	0.00158505	DNV
MORC1	MORC1	0	3	DR&DNW					1	8	0	0.503624	1	0.0678466	1	1	1			0.334	1	8.37e-05	0.0195479	MIS		0.0454811	6.41228e-07	6.41228e-07	0.000107474	DNV
KIAA2022	NEXMIF	1	X	DR&DNW					4	0	0	0.00126044	0.130494	1	1	1	1			1.77e-05	0.00394589	1	1	LGD		8.17945e-07	NA	8.17945e-07	0.000134617	DNV
NTRK2	NTRK2	0	9	DR&DNW					0	8	1	1	1	0.00296356	0.180539	0.257956	1			1	1	0.000192	0.038047	MIS		0.00565537	4.27953e-05	4.27953e-05	0.00441168	DNV
ODC1	ODC1	0	2	DR&DNW		Coe253		DDD285	3	3	0	0.000440539	0.0515213	0.0977215	1	1	1			3.12e-05	0.00643716	0.0575	1	LGD		0.000593807	0.0389064	0.000593807	0.0378946	DNV
PRPF8	PRPF8	0	17	DR&DNW				DDD28_novel	3	15	4	0.104217	1	0.0185279	0.703465	0.023912	1			0.00788	0.663476	0.000127	0.027379	MIS		3.4552e-05	2.63075e-05	2.63075e-05	0.00290342	DNV
RAF1	RAF1	0	3	DR&DNW					0	8	2	1	1	0.0017144	0.110105	0.0369247	1			1	1	3.17e-05	0.00840393	MIS		0.000489616	8.31589e-05	8.31589e-05	0.00764817	DNV
SYT1	SYT1	0	12	DR&DNW		Coe253		DDD285	1	8	2	0.318432	1	0.0268151	0.94431	0.0871133	1			0.105	1	6.32e-07	0.000269534	MIS		8.00495e-06	1.02341e-05	8.00495e-06	0.00103579	DNV
AGO1	AGO1	0	1	CH		Coe253		DDD285	0	6	1	1	1	0.00032945	0.0248676	0.0859085	1	MIS		1	1	0.0102	0.615703			0.036753	0.0466355	0.036753	0.534153
ARF3	ARF3	0	12	CH					0	4	2	1	1	0.000524685	0.0380869	0.00402299	0.377325	MIS		1	1	0.000539	0.0873893			0.0117775	0.0277528	0.0117775	0.291131
CA10	CA10	0	17	CH					0	3	3	1	1	0.978663	1	7.47765e-05	0.0155683	MIS30		1	1	0.0198	0.88887			0.0307096	0.00436191	0.00436191	0.158909
CAMK2G	CAMK2G	0	10	CH				DDD285	0	6	2	1	1	2.41053e-06	0.000531815	0.00210298	0.227675	MIS		1	1	0.000772	0.111649			0.00373475	0.00188111	0.00188111	0.0880133
CLASP1	CLASP1	0	2	CH		Coe253			2	7	2	0.0140883	0.992259	0.000382997	0.0286808	0.0117878	0.734646	MIS		0.14	1	0.0128	0.709351			0.002652	0.0639605	0.002652	0.111064
CNOT1	CNOT1	0	16	CH					4	5	1	0.000297162	0.0363228	0.110554	1	0.204969	1	LGD		0.00335	0.361101	0.343	1			0.017026	0.494224	0.017026	0.356229
COL3A1	COL3A1	0	2	CH					1	7	0	0.170668	1	0.00026863	0.0212948	1	1	MIS		0.66	1	0.00907	0.574618			0.00470825	0.0100345	0.00470825	0.167303
CPA6	CPA6	0	8	CH					0	5	0	1	1	3.50015e-05	0.00534788	1	1	MIS		1	1	0.000701	0.105786			0.0128526	0.0036386	0.0036386	0.139321
CPT1B	CPT1B	0	22	CH					1	7	2	0.139961	1	0.000133149	0.0110643	0.0112051	0.705287	MIS		0.166	1	0.00145	0.176684			0.00129185	0.00386895	0.00129185	0.0677757
CSDE1	CSDE1	0	1	CH					3	1	0	0.000127289	0.0160775	0.514128	1	1	1	LGD		0.00397	0.409913	0.744	1			0.0421315	NA	0.0421315	0.571149
DDB1	DDB1	0	11	CH					0	4	4	1	1	0.0409162	1	0.000126361	0.0241822	MIS30		1	1	0.169	1			0.1402	0.0162617	0.0162617	0.346036
EGLN2	EGLN2	0	19	CH		Coe253			0	5	0	1	1	3.65148e-05	0.00538431	1	1	MIS		1	1	0.0043	0.380044			0.0468812	0.0110326	0.0110326	0.282393
EIF4G2	EIF4G2	0	11	CH					0	5	3	1	1	0.00493766	0.285705	0.000265195	0.0433137	MIS30		1	1	1	1			0.052395	0.00196456	0.00196456	0.0903918
ELOVL1	ELOVL1	0	1	CH					0	4	1	1	1	0.000513189	0.0378322	0.00586411	0.478885	MIS		1	1	0.00145	0.176684			0.00270105	0.00141247	0.00141247	0.0714308
ENOX1	ENOX1	0	13	CH					0	4	3	1	1	0.000533427	0.038427	7.82843e-06	0.00239222	MIS MIS30		1	1	0.0332	1			0.0328626	0.015146	0.015146	0.330938
FGFR1	FGFR1	0	8	CH					0	6	3	1	1	0.000102044	0.00916267	0.000235471	0.0397008	MIS MIS30		1	1	0.00617	0.472824			0.00709073	0.00181144	0.00181144	0.0862592
PET112	GATB	1	4	CH					0	4	0	1	1	0.000496281	0.0367287	1	1	MIS		1	1	0.0175	0.837354			0.0487231	0.00472749	0.00472749	0.167305
GSK3B	GSK3B	0	3	CH					3	1	0	8.0963e-05	0.0103644	0.409421	1	1	1	LGD		0.00143	0.178686	0.516	1			0.001032	NA	0.001032	0.0564502
HIST1H4E	H4C5	1	6	CH					0	4	0	1	1	3.63238e-05	0.00538431	1	1	MIS		1	1	0.000522	0.0853383			0.00357149	NA	0.00357149	0.137434
HACE1	HACE1	0	6	CH					0	3	3	1	1	0.0616912	1	0.000232308	0.0396515	MIS30		1	1	0.15	1			0.116183	0.177278	0.116183	0.86096
IPP	IPP	0	1	CH					1	4	1	0.0470318	1	0.000527588	0.0381515	0.0385361	1	MIS		0.114	1	0.0143	0.758209			0.00527413	0.0744395	0.00527413	0.180902
KCNC4	KCNC4	0	1	CH					1	3	3	0.200279	1	0.419255	1	0.000275615	0.0446308	MIS30		0.0887	1	0.255	1			0.0078941	0.0806896	0.0078941	0.237252
KCND3	KCND3	0	1	CH		Coe253		DDD285	0	5	0	1	1	0.00030481	0.0237438	1	1	MIS		1	1	0.0263	1			0.0125216	0.0221032	0.0125216	0.304313
LRP10	LRP10	0	14	CH					2	5	3	0.0487221	1	0.227522	1	2.27059e-05	0.00571995	MIS30		0.00422	0.426742	0.018	0.844794			0.00321199	0.00627792	0.00321199	0.126003
NCOA2	NCOA2	0	8	CH					1	5	0	0.065649	1	0.000267553	0.0212948	1	1	MIS		0.254	1	0.0774	1			0.336045	0.419275	0.336045	1
PIK3R2	PIK3R2	0	19	CH				DDD285	0	6	1	1	1	0.000309248	0.0239143	0.0691395	1	MIS		1	1	0.00419	0.377062			0.0499251	0.00344146	0.00344146	0.133406
PPP3CA	PPP3CA	0	4	CH					1	4	2	0.0249207	1	3.89139e-05	0.00546121	0.000420942	0.0638013	MIS		0.186	1	0.0106	0.62825			0.00380207	0.00601457	0.00380207	0.144283
PRPF18	PRPF18	0	10	CH		Coe253			0	5	0	1	1	1.26694e-06	0.000303842	1	1	MIS		1	1	0.000332	0.0603072			0.00585234	0.00982636	0.00585234	0.193654
RBM14	RBM14	0	11	CH					0	5	0	1	1	0.000318061	0.0243967	1	1	MIS		1	1	0.0326	1			0.21317	0.240646	0.21317	1
RTF1	RTF1	0	15	CH					0	4	3	1	1	3.67464e-05	0.00538431	1.62841e-06	0.000791072	MIS MIS30		1	1	0.0215	0.920932			0.0206391	0.0174298	0.0174298	0.360548
SF3B1	SF3B1	0	2	CH		Coe253			0	7	1	1	1	0.000321759	0.0244821	0.170668	1	MIS		1	1	0.00577	0.452067			0.0150576	0.0181332	0.0150576	0.329765
STAG1	STAG1	0	3	CH					2	4	4	0.0120841	0.894319	0.023912	0.859653	7.39066e-06	0.00237328	MIS30		0.123	1	0.122	1			0.00142611	0.00114231	0.00114231	0.0609156
TCF12	TCF12	0	15	CH		Coe253			3	2	1	0.000372851	0.0444279	0.287768	1	0.145004	1	LGD		0.00113	0.149786	0.311	1			0.000921343	0.401783	0.000921343	0.052067
TM9SF4	TM9SF4	0	20	CH			ASC31_novel		0	6	2	1	1	9.80011e-05	0.00888387	0.0110614	0.700902	MIS		1	1	0.00219	0.234773			0.00465022	0.00444576	0.00444576	0.161026
TNRC6A	TNRC6A	0	16	CH					4	5	1	4.40097e-05	0.00587188	0.0138664	0.624411	0.0805166	1	LGD		0.000376	0.0614697	0.215	1			0.00215538	0.358396	0.00215538	0.0958274
TRIO	TRIO	0	5	CH		Coe124		DDD285	2	11	7	0.211271	1	0.0651402	1	1.76926e-06	0.000838009	MIS30		0.0956	1	0.0383	1			0.0467829	0.00155137	0.00155137	0.0765969
TRPC4	TRPC4	0	13	CH					0	4	0	1	1	0.000524685	0.0380869	1	1	MIS		1	1	0.0704	1			0.0539762	0.0198813	0.0198813	0.390752
TUBGCP4	TUBGCP4	0	15	CH					1	4	1	0.0269518	1	3.34639e-05	0.0052834	0.0188542	0.935111	MIS		0.173	1	0.0258	1			0.0368413	0.145841	0.0368413	0.534153
UPF1	UPF1	0	19	CH				DDD28_novel	0	5	4	1	1	0.0848932	1	0.000161794	0.0303499	MIS30		1	1	0.126	1			0.107547	0.0829201	0.0829201	0.765281
ZFAT	ZFAT	0	8	CH					0	6	4	1	1	0.075996	1	5.73836e-05	0.0123544	MIS30		1	1	0.0244	0.982906			0.0980681	0.00258824	0.00258824	0.11068
ABCA5	ABCA5	0	17	DNW					0	6	2	1	1	0.232543	1	0.0362145	1			1	1	0.022	0.932173			0.148644	2.11126e-06	2.11126e-06	0.000322044	DNV
ACOXL	ACOXL	0	2	DNW					0	4	0	1	1	0.402834	1	1	1			1	1	0.0148	0.774257			0.401186	0.000352598	0.000352598	0.0256413	DNV
ADAM32	ADAM32	0	8	DNW					0	5	0	1	1	0.0353861	1	1	1			1	1	0.00247	0.255034			0.251133	1.37597e-05	1.37597e-05	0.00159358	DNV
AP5M1	AP5M1	0	14	DNW					0	4	0	1	1	0.115978	1	1	1			1	1	0.00633	0.478888			0.00553757	3.70008e-06	3.70008e-06	0.000534007	DNV
AXIN2	AXIN2	0	17	DNW					3	2	1	0.00419577	0.362982	0.75902	1	0.192545	1			0.000491	0.075846	0.534	1			0.000341619	0.274201	0.000341619	0.0250369	DNV
BICD2	BICD2	0	9	DNW					1	6	3	0.153646	1	0.00371018	0.223152	0.000360174	0.0563955			0.122	1	0.0207	0.900782			0.00374712	0.000493338	0.000493338	0.0327067	DNV
BRWD3	BRWD3	0	X	DNW					2	4	0	0.167176	1	0.717175	1	1	1			0.112	1	0.297	1			1.09179e-05	0.000408291	1.09179e-05	0.00132752	DNV
BTBD16	BTBD16	0	10	DNW					0	3	0	1	1	0.68738	1	1	1			1	1	0.0625	1			0.100304	4.50983e-06	4.50983e-06	0.000626766	DNV
C14orf39	C14orf39	0	14	DNW					0	3	0	1	1	0.406553	1	1	1			1	1	1	1			0.323006	3.71112e-05	3.71112e-05	0.00388983	DNV
C5orf49	C5orf49	0	5	DNW					0	3	0	1	1	0.0368469	1	1	1			1	1	1	1			0.0231496	9.41604e-06	9.41604e-06	0.00116996	DNV
C8A	C8A	0	1	DNW					0	4	0	1	1	0.874336	1	1	1			1	1	0.0188	0.871911			0.0503699	0.000584031	0.000584031	0.037526	DNV
CACNA1G	CACNA1G	0	17	DNW				DDD285	0	10	5	1	1	0.0692603	1	0.00057387	0.0826153			1	1	0.0213	0.916367			0.00125193	0.000691313	0.000691313	0.0422489	DNV
CAMK4	CAMK4	0	5	DNW					1	3	0	0.161752	1	0.131783	1	1	1			0.152	1	0.0494	1			0.00461165	0.000564035	0.000564035	0.0366174	DNV
CBX5	CBX5	0	12	DNW					0	3	2	1	1	0.00618745	0.33193	0.00148984	0.173168			1	1	0.00311	0.306593			0.0018636	0.00057119	0.00057119	0.036954	DNV
C10orf68	CCDC7	1	10	DNW					0	3	0	1	1	0.402301	1	1	1			1	1	0.0229	0.991727			0.26817	2.13273e-05	2.13273e-05	0.00242511	DNV
CDKL5	CDKL5	0	X	DNW		Coe253		DDD285	2	1	1	0.0964004	1	0.978942	1	0.118074	1			0.014	0.967085	0.827	1			0.000662906	NA	0.000662906	0.0408444	DNV
CEP85L	CEP85L	0	6	DNW					2	5	0	0.0713875	1	0.221768	1	1	1			0.0252	1	0.00546	0.435424			0.00107074	6.88677e-05	6.88677e-05	0.00659233	DNV
CGRRF1	CGRRF1	0	14	DNW					1	2	2	0.0262231	1	0.0143282	0.624411	4.05781e-05	0.00904462			0.0627	1	0.0822	1			0.00112919	0.000489858	0.000489858	0.0326249	DNV
CHD4	CHD4	0	12	DNW		Coe253		DDD285	2	11	1	0.141223	1	0.033983	1	0.299217	1			0.0524	1	0.00126	0.162623			0.000454202	0.00192313	0.000454202	0.031562	DNV
CLCN4	CLCN4	0	X	DNW				DDD285	0	4	2	1	1	0.0364046	1	0.00362683	0.348802			1	1	0.0796	1			0.00046196	0.000998644	0.00046196	0.031865	DNV
CLHC1	CLHC1	0	2	DNW					2	1	0	0.0371627	1	0.885914	1	1	1			0.00896	0.722811	0.549	1			0.000859548	NA	0.000859548	0.0499283	DNV
CNGB3	CNGB3	0	8	DNW					1	5	0	0.441664	1	0.355368	1	1	1			0.229	1	0.00859	0.567403			0.0479357	3.39525e-05	3.39525e-05	0.00361941	DNV
CNOT3	CNOT3	0	19	DNW		Coe253		DDD285	1	6	2	0.420371	1	0.21811	1	0.0572856	1			0.175	1	0.0044	0.381943			0.000211925	2.77275e-06	2.77275e-06	0.000403274	DNV
COG4	COG4	0	16	DNW				DDD285	0	4	0	1	1	0.0916305	1	1	1			1	1	0.0591	1			0.0459575	7.83427e-05	7.83427e-05	0.00731276	DNV
COL6A1	COL6A1	0	21	DNW				DDD285	0	3	0	1	1	0.833151	1	1	1			1	1	0.417	1			0.250669	0.000811695	0.000811695	0.04789	DNV
CPNE1	CPNE1	0	20	DNW					0	6	0	1	1	0.00480087	0.284242	1	1			1	1	0.000737	0.10871			0.0121841	0.00053755	0.00053755	0.0351412	DNV
CRIM1	CRIM1	0	2	DNW					3	3	2	0.0122869	0.905789	0.701676	1	0.0733552	1			0.000989	0.132892	0.346	1			0.000631941	0.288826	0.000631941	0.0396538	DNV
CSNK2B	CSNK2B	0	6	DNW				DDD285	2	2	0	0.000385207	0.0456133	0.0145699	0.624411	1	1			0.00116	0.151713	0.063	1			0.000786651	0.0179918	0.000786651	0.047305	DNV
DCAF10	DCAF10	0	9	DNW					0	3	0	1	1	0.0171528	0.671439	1	1			1	1	0.0741	1			0.341495	2.85704e-05	2.85704e-05	0.0031165	DNV
DCSTAMP	DCSTAMP	0	8	DNW					0	3	0	1	1	0.261294	1	1	1			1	1	0.0386	1			0.28738	7.74715e-05	7.74715e-05	0.00730102	DNV
DHDDS	DHDDS	0	1	DNW				DDD285	0	5	2	1	1	0.00869586	0.440513	0.0276985	1			1	1	0.00075	0.109802			0.00243252	0.00063659	0.00063659	0.0398123	DNV
DPF2	DPF2	0	11	DNW				DDD285	1	4	3	0.131179	1	0.0128519	0.616435	0.000774843	0.105613			0.149	1	0.0087	0.568987			0.000492185	6.26126e-05	6.26126e-05	0.00608672	DNV
EEF2	EEF2	0	19	DNW					1	8	3	0.376319	1	0.0510872	1	0.00877956	0.622495			0.0972	1	0.000941	0.129095			0.000174269	0.00143115	0.000174269	0.0144543	DNV
ERF	ERF	0	19	DNW				DDD285	2	7	0	0.0651525	1	0.108381	1	1	1			0.00295	0.332604	0.000512	0.0844069			6.66346e-06	0.000777756	6.66346e-06	0.000886666	DNV
FABP4	FABP4	0	8	DNW					0	3	1	1	1	0.000859488	0.0578619	0.016333	0.857188			1	1	0.00115	0.150405			0.00230115	0.000574111	0.000574111	0.0370154	DNV
FGFR3	FGFR3	0	4	DNW				DDD285	0	5	1	1	1	0.0350075	1	0.0898101	1			1	1	0.0349	1			0.129357	0.000806065	0.000806065	0.0477079	DNV
GABBR1	GABBR1	0	6	DNW					0	4	2	1	1	0.103895	1	0.0259206	1			1	1	0.113	1			0.0793492	0.000530767	0.000530767	0.0348191	DNV
GDPD4	GDPD4	0	11	DNW					1	3	0	0.182554	1	0.141483	1	1	1			0.154	1	0.0405	1			0.00195181	0.000482479	0.000482479	0.0323295	DNV
GFAP	GFAP	0	17	DNW			ASC102		0	6	1	1	1	0.00351624	0.212839	0.0965978	1			1	1	0.000626	0.0974672			0.00456064	0.000172859	0.000172859	0.0144543	DNV
GIGYF1	GIGYF1	0	7	DNW			ASC102	DDD28_novel	4	3	0	0.0025638	0.241661	0.700738	1	1	1			0.000753	0.107046	0.369	1			0.000195511	0.312919	0.000195511	0.0158111	DNV
GNAI1	GNAI1	0	7	DNW		Coe124	ASC102	DDD285	0	5	3	1	1	0.000929162	0.0611247	0.000484689	0.0723065			1	1	0.00031	0.0568372			0.000610086	0.000126422	0.000126422	0.0110838	DNV
GNB2	GNB2	0	7	DNW				DDD28_novel	0	5	1	1	1	0.000870402	0.0578619	0.0545936	1			1	1	0.0014	0.17383			0.000509742	1.22175e-05	1.22175e-05	0.00144166	DNV
GRIA2	GRIA2	0	4	DNW			ASC31_novel	DDD285	3	4	0	0.000989105	0.103534	0.058763	1	1	1			0.00413	0.420821	0.0534	1			0.000804716	0.075279	0.000804716	0.0477079	DNV
GRIN2A	GRIN2A	0	16	DNW				DDD285	1	8	0	0.326403	1	0.0352315	1	1	1			0.137	1	0.0107	0.630368			0.000640904	1.10379e-05	1.10379e-05	0.00132752	DNV
HDAC4	HDAC4	0	2	DNW				DDD285	3	7	1	0.0150375	1	0.0726884	1	0.323515	1			0.0288	1	0.0152	0.78266			3.22638e-05	0.00338883	3.22638e-05	0.00345905	DNV
HUWE1	HUWE1	0	X	DNW		Coe253		DDD285	0	7	4	1	1	0.400407	1	0.000850729	0.112713			1	1	0.537	1			0.00184068	0.000223455	0.000223455	0.0176154	DNV
IDI2	IDI2	0	10	DNW					0	4	0	1	1	0.013636	0.624411	1	1			1	1	0.000977	0.132185			0.000868381	5.59693e-05	5.59693e-05	0.00546925	DNV
IK	IK	0	5	DNW					0	5	2	1	1	0.321034	1	0.0446963	1			1	1	0.00259	0.264639			0.0186714	8.35822e-05	8.35822e-05	0.00764961	DNV
ITGA6	ITGA6	0	2	DNW					0	5	3	1	1	0.132363	1	0.0125852	0.760881			1	1	0.0414	1			0.0596463	0.00055594	0.00055594	0.0362172	DNV
JKAMP	JKAMP	0	14	DNW					0	3	1	1	1	0.00558728	0.31599	0.0530759	1			1	1	0.0106	0.62825			0.00808937	0.000189369	0.000189369	0.0154579	DNV
JPH3	JPH3	0	16	DNW					0	6	1	1	1	0.194236	1	0.169337	1			1	1	0.0147	0.771082			0.0191214	0.00082884	0.00082884	0.0482941	DNV
KCNH7	KCNH7	0	2	DNW					0	6	3	1	1	0.0107064	0.524144	0.00096539	0.124424			1	1	0.0132	0.722768			0.00226393	0.000815283	0.000815283	0.0479509	DNV
KDM4C	KDM4C	0	9	DNW					0	5	0	1	1	0.691262	1	1	1			1	1	0.0319	1			1	2.50832e-05	2.50832e-05	0.00278468	DNV
KDM6A	KDM6A	0	X	DNW		Coe253		DDD285	3	3	1	0.00981848	0.762381	0.559723	1	0.139961	1			0.00505	0.495354	0.294	1			2.24329e-06	0.000238159	2.24329e-06	0.000336709	DNV
KLHDC2	KLHDC2	0	14	DNW					2	2	1	0.00397803	0.347317	0.09989	1	0.0961146	1			0.00722	0.62952	0.127	1			0.000355914	0.0103866	0.000355914	0.0257825	DNV
LAMB1	LAMB1	0	7	DNW					2	10	3	0.141223	1	0.0221935	0.811735	0.082246	1			0.129	1	0.00156	0.185479			0.00042461	0.00135692	0.00042461	0.0297259	DNV
LRRC1	LRRC1	0	6	DNW					0	3	0	1	1	0.205306	1	1	1			1	1	0.0528	1			0.315338	5.14629e-05	5.14629e-05	0.00516335	DNV
LRRK2	LRRK2	0	12	DNW					0	11	1	1	1	0.110599	1	0.470732	1			1	1	0.00129	0.163272			0.0306431	0.000614261	0.000614261	0.038935	DNV
MAST1	MAST1	0	19	DNW				DDD285	0	8	2	1	1	0.385978	1	0.180439	1			1	1	0.0425	1			0.010237	0.000469047	0.000469047	0.0321177	DNV
MAVS	MAVS	0	20	DNW					2	4	0	0.0132239	0.956056	0.107287	1	1	1			0.00129	0.166495	0.0208	0.900782			2.07698e-05	0.0397211	2.07698e-05	0.00237612	DNV
MPHOSPH10	MPHOSPH10	0	2	DNW					1	6	3	0.203267	1	0.00690644	0.355569	0.000949782	0.123765			0.155	1	0.000504	0.0837921			0.000271946	0.000550526	0.000271946	0.0205736	DNV
NF1	NF1	0	17	DNW					5	8	1	0.0134562	0.962043	0.96252	1	0.456392	1			0.000312	0.0518713	0.0739	1			0.000368157	0.0571788	0.000368157	0.0265668	DNV
NFE2L1	NFE2L1	0	17	DNW					0	3	0	1	1	0.0634482	1	1	1			1	1	0.179	1			0.166115	0.00030995	0.00030995	0.0230571	DNV
NR4A2	NR4A2	0	2	DNW		Coe253		DDD285	2	3	2	0.00320936	0.288173	0.0382131	1	0.000253109	0.042065			0.00876	0.713086	0.139	1			0.000262455	0.00302914	0.000262455	0.019983	DNV
NUDCD2	NUDCD2	0	5	DNW					1	4	1	0.110497	1	0.00607422	0.327869	0.0927253	1			0.0731	1	0.000353	0.0635335			5.13665e-06	0.000117776	5.13665e-06	0.000703459	DNV
OR4A16	OR4A16	0	11	DNW					0	4	0	1	1	0.576784	1	1	1			1	1	0.00158	0.186726			0.032046	0.000473151	0.000473151	0.0321425	DNV
PBX3	PBX3	0	9	DNW					0	3	0	1	1	0.0424645	1	1	1			1	1	0.0393	1			0.00582269	0.000428237	0.000428237	0.0298683	DNV
PCBP2	PCBP2	0	12	DNW					2	2	1	0.000359427	0.043189	0.0149765	0.625652	0.0200601	0.96327			0.00689	0.6144	0.151	1			0.000663978	0.0855249	0.000663978	0.0408444	DNV
PCGF2	PCGF2	0	17	DNW					0	3	0	1	1	0.0361734	1	1	1			1	1	0.0294	1			0.1831	5.53822e-05	5.53822e-05	0.00544021	DNV
PCK2	PCK2	0	14	DNW					0	3	0	1	1	0.41644	1	1	1			1	1	0.148	1			0.129412	0.000227426	0.000227426	0.0177237	DNV
PIEZO2	PIEZO2	0	18	DNW					0	6	1	1	1	0.949033	1	0.641769	1			1	1	0.0019	0.212995			0.223498	0.000107793	0.000107793	0.00963053	DNV
PLAU	PLAU	0	10	DNW					0	3	0	1	1	0.491885	1	1	1			1	1	0.0472	1			0.186262	3.60623e-05	3.60623e-05	0.00380113	DNV
PPA2	PPA2	0	4	DNW					1	4	0	0.417263	1	0.766366	1	1	1			0.148	1	0.00263	0.265955			0.000607229	0.000466936	0.000466936	0.0320903	DNV
PRKD1	PRKD1	0	14	DNW		Coe253			0	7	3	1	1	0.0153204	0.633755	0.0154987	0.834202			1	1	0.0014	0.17383			0.00161818	4.84889e-06	4.84889e-06	0.000668933	DNV
PTCHD1	PTCHD1	0	X	DNW		Coe253			2	1	0	0.0584079	1	0.980565	1	1	1			0.0021	0.249684	0.79	1			0.000188883	NA	0.000188883	0.0154579	DNV
PTPRM	PTPRM	0	18	DNW					0	9	3	1	1	0.00837734	0.425515	0.0251587	1			1	1	0.00162	0.188102			0.00447237	0.000174882	0.000174882	0.0144543	DNV
RIF1	RIF1	0	2	DNW					3	5	0	0.0862624	1	0.907427	1	1	1			0.0364	1	0.267	1			7.44296e-05	0.000293015	7.44296e-05	0.00705277	DNV
RNF17	RNF17	0	13	DNW					0	8	0	1	1	0.138347	1	1	1			1	1	0.00245	0.254307			0.107878	0.000110487	0.000110487	0.00982444	DNV
RORB	RORB	0	9	DNW			ASC31_novel		1	5	0	0.102375	1	0.000870402	0.0578619	1	1			0.131	1	0.00121	0.157204			6.70097e-05	0.000578221	6.70097e-05	0.00644736	DNV
RPS6KA2	RPS6KA2	0	6	DNW					1	3	3	0.435661	1	0.755473	1	0.00884059	0.622495			0.355	1	0.203	1			0.0567768	0.000644813	0.000644813	0.0401926	DNV
RPS6KA3	RPS6KA3	0	X	DNW				DDD285	0	3	2	1	1	0.0214486	0.792135	0.00190844	0.210217			1	1	0.0939	1			5.44462e-05	0.00122344	5.44462e-05	0.00540487	DNV
RYR2	RYR2	0	1	DNW		Coe253			1	18	3	0.865346	1	0.192994	1	0.389492	1			0.935	1	0.000972	0.132185			0.0206198	0.000716359	0.000716359	0.0436374	DNV
SAMD9	SAMD9	0	7	DNW				DDD285	0	8	0	1	1	0.0443943	1	1	1			1	1	0.00206	0.225771			0.151474	6.73973e-06	6.73973e-06	0.000890499	DNV
SERPINE2	SERPINE2	0	2	DNW					0	4	2	1	1	0.058132	1	0.0187612	0.932936			1	1	0.00642	0.478888			0.00357632	0.000383517	0.000383517	0.0275691	DNV
SETD2	SETD2	0	3	DNW		Coe253		DDD285	2	5	3	0.154093	1	0.667993	1	0.0147893	0.81453			0.0732	1	0.35	1			0.0191099	0.000605629	0.000605629	0.038518	DNV
SIRPA	SIRPA	0	20	DNW					0	6	0	1	1	0.0671344	1	1	1			1	1	0.00064	0.0988624			0.0165993	5.96301e-07	5.96301e-07	0.000101707	DNV
SLC13A2	SLC13A2	0	17	DNW					0	5	0	1	1	0.255908	1	1	1			1	1	0.01	0.609255			0.179174	8.27662e-06	8.27662e-06	0.00105018	DNV
SLC16A2	SLC16A2	0	X	DNW					1	3	1	0.245151	1	0.485217	1	0.125587	1			0.0814	1	0.0828	1			9.79254e-06	0.00012668	9.79254e-06	0.00120873	DNV
SLC39A8	SLC39A8	0	4	DNW					2	3	2	0.00558539	0.470315	0.0616912	1	0.00894164	0.625123			0.00574	0.544423	0.0283	1			9.6522e-05	0.0401777	9.6522e-05	0.00874853	DNV
SLFN12L	SLFN12L	0	17	DNW					0	3	0	1	1	0.609402	1	1	1			1	1	0.0294	1			0.24496	0.000626147	0.000626147	0.039422	DNV
SOS1	SOS1	0	2	DNW					1	7	0	0.178611	1	0.000727199	0.0512175	1	1			0.279	1	0.00435	0.380975			0.0172926	2.71303e-05	2.71303e-05	0.00297672	DNV
SPRY1	SPRY1	0	4	DNW					2	2	0	0.00842765	0.668076	0.359594	1	1	1			0.000525	0.0804645	0.0888	1			3.94396e-05	0.104097	3.94396e-05	0.00411092	DNV
STYK1	STYK1	0	12	DNW					0	3	0	1	1	0.610538	1	1	1			1	1	0.0368	1			0.094752	0.000259942	0.000259942	0.0199353	DNV
SVIP	SVIP	0	11	DNW					2	1	1	0.00251897	0.238946	0.287885	1	0.0250249	1			0.000195	0.0341563	0.11	1			0.000143774	NA	0.000143774	0.0122613	DNV
SWSAP1	SWSAP1	0	19	DNW					0	4	0	1	1	0.0109034	0.529681	1	1			1	1	0.00165	0.189296			0.0126958	0.000396168	0.000396168	0.0281549	DNV
TAB2	TAB2	0	6	DNW		Coe253		DDD285	3	4	0	0.0548967	1	0.967623	1	1	1			0.000915	0.124656	0.0227	0.943493			0.000282818	0.178802	0.000282818	0.0212249	DNV
TBCEL	TBCEL	0	11	DNW					2	2	1	0.00244716	0.234161	0.102572	1	0.0426398	1			0.00822	0.68125	0.144	1			0.000827502	0.0245607	0.000827502	0.0482941	DNV
TCF7L2	TCF7L2	0	10	DNW		Coe253	ASC102	DDD28_novel	2	5	3	0.017869	1	0.0202451	0.755047	0.00172879	0.192669			0.0255	1	0.00877	0.569702			0.000784691	0.0026862	0.000784691	0.047305	DNV
TNFAIP8L3	TNFAIP8L3	0	15	DNW					0	3	2	1	1	0.0987924	1	0.000215496	0.0378036			1	1	0.0145	0.76263			0.00857615	0.00013328	0.00013328	0.0114183	DNV
TRAPPC11	TRAPPC11	0	4	DNW					3	4	0	0.0304021	1	0.618771	1	1	1			0.0268	1	0.0949	1			0.00031772	0.13802	0.00031772	0.0234688	DNV
TTF2	TTF2	0	1	DNW					0	5	3	1	1	0.157613	1	0.00556403	0.462352			1	1	0.0428	1			0.0291013	0.00047829	0.00047829	0.0321637	DNV
UPF3B	UPF3B	0	X	DNW		Coe124			3	1	0	0.0625668	1	0.997493	1	1	1			0.0013	0.166689	0.543	1			5.69058e-07	NA	5.69058e-07	9.79511e-05	DNV
USP9X	USP9X	0	X	DNW		Coe124		DDD285	0	5	1	1	1	0.727505	1	0.423461	1			1	1	0.333	1			0.00200902	0.00074095	0.00074095	0.0449893	DNV
XPO1	XPO1	0	2	DNW					1	7	3	0.190817	1	0.000758927	0.0532542	0.00258007	0.264227			0.247	1	0.000926	0.127931			0.000390282	0.00107802	0.000390282	0.0279484	DNV
ZBTB39	ZBTB39	0	12	DNW					0	6	0	1	1	0.0838618	1	1	1			1	1	0.00232	0.247357			0.00327802	2.88819e-05	2.88819e-05	0.00313227	DNV
ZC3H8	ZC3H8	0	2	DNW					1	2	0	0.143174	1	0.228832	1	1	1			0.107	1	0.0455	1			0.00719112	0.000416918	0.000416918	0.0292967	DNV
ZNF200	ZNF200	0	16	DNW					1	4	2	0.162648	1	0.0606781	1	1.45282e-05	0.00389671			0.0568	1	0.0037	0.34239			0.000120326	8.22962e-06	8.22962e-06	0.00105018	DNV
ZNF438	ZNF438	0	10	DNW					1	6	2	0.3063	1	0.14195	1	0.00933613	0.64527			0.0723	1	0.00203	0.223733			0.000225257	0.000934911	0.000225257	0.0176831	DNV
ABAT	ABAT	0	16	DR					0	7	0	1	1	0.00245984	0.151805	1	1			1	1	9.6e-05	0.021161	MIS		0.00398133	0.00102871	0.00102871	0.0564345
ABCA13	ABCA13	0	7	DR					0	18	2	1	1	0.962058	1	0.167176	1			1	1	0.000225	0.0428549	MIS		0.115515	0.00734645	0.00734645	0.226997
DNAH6	DNAH6	0	2	DR					1	8	1	0.877702	1	0.982798	1	0.836765	1			0.475	1	3.03e-05	0.00825591	MIS		0.435107	0.545652	0.435107	1
HIST1H1C	H1-2	1	6	DR					0	5	0	1	1	0.0167386	0.671439	1	1			1	1	0.000156	0.0325575	MIS		0.00397677	NA	0.00397677	0.149224
HEATR5A	HEATR5A	0	14	DR					0	3	1	1	1	0.650993	1	0.276758	1			1	1	5.71e-07	0.000254588	MIS		1	0.0119987	0.0119987	0.295184
HMGXB3	HMGXB3	0	5	DR		Coe253			0	4	2	1	1	0.137072	1	0.0290903	1			1	1	5.32e-05	0.0133805	MIS		0.117386	0.0667829	0.0667829	0.69263
KMT2B	KMT2B	0	19	DR				DDD285	5	7	0	0.0286194	1	0.987179	1	1	1			6.05e-05	0.0118689	0.231	1	LGD		0.0111917	0.290269	0.0111917	0.284524
KMT2C	KMT2C	0	7	DR		Coe253	ASC102	DDD285	8	7	1	0.000644767	0.0716842	0.989133	1	0.689925	1			0.000128	0.023251	0.634	1	LGD		0.000990785	0.282921	0.000990785	0.0551606
LOXHD1	LOXHD1	0	18	DR					1	4	0	0.649349	1	0.965155	1	1	1			0.0911	1	6.62e-05	0.0162339	MIS		1	0.991681	0.991681	1
NXPE4	NXPE4	0	11	DR					3	2	0	0.00315249	0.285775	0.725014	1	1	1			0.000164	0.0289852	0.185	1	LGD		0.000886975	0.266395	0.000886975	0.0513624
PLCG2	PLCG2	0	16	DR					0	11	2	1	1	0.000862841	0.0578619	0.0936017	1			1	1	9.29e-05	0.0207104	MIS		0.0182521	0.0128677	0.0128677	0.308725
POM121L2	POM121L2	0	6	DR					0	4	0	1	1	0.697797	1	1	1			1	1	1.6e-05	0.0045491	MIS		0.281113	0.0208753	0.0208753	0.402117
TOPAZ1	TOPAZ1	0	3	DR					0	4	1	1	1	0.66431	1	0.145004	1			1	1	8.72e-05	0.0196631	MIS		1	0.386759	0.386759	1
