# Supplementary material for: Integrated gene analyses of de novo variants from 46,612 trios with autism and developmental disorders
Source: Proc Natl Acad Sci U S A. 2022 Nov 11;119(46):e2203491119. doi: 10.1073/pnas.2203491119 (PMC9674258; doi:10.1073/pnas.2203491119)
Supplement: Supplementary File [file pnas.2203491119.sd10.xlsx]

## Sheet: Dataset S10
Dataset S10. De novo enrichment analysis in female patients (n = 16,530).
gene	chrom	hgnc_symbol	diff_gene_hgnc_symbol	FDR_sig	FWER_sig	Coe253	ASC102	DDD285	dnLGD	dnMIS	dnMIS30	CH_dnLGD_p	CH_dnLGD_q	CH_dnMIS_p	CH_dnMIS_q	CH_dnMIS30_p	CH_dnMIS30_q	CH_FDR_sig	CH_FWER_sig	DR_dnLGD_p	DR_dnLGD_q	DR_dnMIS_p	DR_dnMIS_q	DR_FDR_sig	DR_FWER_sig	DNW_all_p	DNW_mis_com_p	DNW_min_p	DNW_min_q	DNW_FDR_sig	DNW_FWER_sig
ADNP	20	ADNP	0	CH&DR&DNW	CH&DR&DNW	Coe124	ASC102	DDD285	34	2	0	3.53e-70	1.67198e-66	0.313264	1	1	1	LGD	LGD	7.17e-78	4.6887e-74	0.241	1	LGD	LGD	1e-14	NA	1e-14	4.46714e-12	DNV	DNV
ARID1B	6	ARID1B	0	CH&DR&DNW	CH&DR&DNW	Coe124	ASC102	DDD285	54	5	3	4.35e-99	8.24151e-95	0.147688	1	0.00170808	0.215742	LGD	LGD	4.43e-102	4.34539e-98	0.0671	1	LGD	LGD	1e-14	NA	1e-14	4.46714e-12	DNV	DNV
ARID2	12	ARID2	0	CH&DR&DNW	CH&DR&DNW	Coe253		DDD285	11	1	1	2.02e-12	8.50465e-10	0.980313	1	0.221843	1	LGD	LGD	7.45e-17	4.8718e-14	0.786	1	LGD	LGD	2.07787e-10	NA	2.07787e-10	5.49084e-08	DNV	DNV
ASXL1	20	ASXL1	0	CH&DR&DNW	CH&DR&DNW	Coe253		DDD285	12	0	0	1.04e-14	5.37657e-12	1	1	1	1	LGD	LGD	1.54e-20	1.20847e-17	1	1	LGD	LGD	1.59011e-12	NA	1.59011e-12	5.62899e-10	DNV	DNV
ASXL3	18	ASXL3	0	CH&DR&DNW	CH&DR&DNW	Coe124	ASC102	DDD285	18	1	0	7.12e-23	5.18829e-20	0.984938	1	1	1	LGD	LGD	1.84e-32	2.7767e-29	0.836	1	LGD	LGD	1e-14	NA	1e-14	4.46714e-12	DNV	DNV
ATP1A3	19	ATP1A3	0	CH&DR&DNW	CH&DR&DNW			DDD285	2	16	10	0.0198667	1	4.54e-11	2.77467e-08	3.04e-14	5.75958e-11	MIS MIS30	MIS MIS30	0.00628	0.636068	7.21e-13	1.01033e-09	MIS	MIS	1.59825e-15	NA	1.59825e-15	4.46714e-12	DNV	DNV
AUTS2	7	AUTS2	0	CH&DR&DNW	CH&DR&DNW	Coe253		DDD285	9	2	1	2.95e-11	1.05454e-08	0.728678	1	0.251591	1	LGD	LGD	9.32e-14	4.25209e-11	0.444	1	LGD	LGD	1.8607e-08	NA	1.8607e-08	3.92252e-06	DNV	DNV
BRAF	7	BRAF	0	CH&DR&DNW	CH&DR&DNW	Coe124		DDD285	0	14	3	1	1	1.26e-21	2.98399e-18	4.22e-06	0.00137848	MIS MIS30	MIS	1	1	1.17e-14	1.91276e-11	MIS	MIS	4.98407e-12	NA	4.98407e-12	1.64055e-09	DNV	DNV
CACNA1A	19	CACNA1A	0	CH&DR&DNW	CH&DR&DNW			DDD285	3	18	10	0.00246138	0.264962	1.52e-11	1.0285e-08	2.05e-14	4.31548e-11	MIS MIS30	MIS MIS30	0.00133	0.173946	7.28e-10	6.20952e-07	MIS	MIS	7.97446e-12	NA	7.97446e-12	2.5796e-09	DNV	DNV
CASK	X	CASK	0	CH&DR&DNW	CH&DR&DNW	Coe124		DDD285	19	6	4	1.96e-33	2.85647e-30	0.000630587	0.0521707	7.75e-06	0.00233066	LGD MIS30	LGD	2.14e-28	2.46956e-25	0.00594	0.52432	LGD	LGD	1e-14	NA	1e-14	4.46714e-12	DNV	DNV
CDK13	7	CDK13	0	CH&DR&DNW	CH&DR&DNW	Coe124		DDD285	4	11	8	1.04e-05	0.00180769	2.63e-08	8.43097e-06	2.48e-13	4.27146e-10	LGD MIS MIS30	MIS MIS30	1.33e-05	0.00274652	3.32e-07	0.000132922	LGD MIS	MIS	1.44279e-13	NA	1.44279e-13	5.52441e-11	DNV	DNV
CHD2	15	CHD2	0	CH&DR&DNW	CH&DR&DNW	Coe124	ASC102	DDD285	12	9	5	9.12e-13	3.92699e-10	0.0679905	1	0.000122184	0.0238649	LGD MIS30	LGD	4.61e-15	2.58397e-12	6e-05	0.0154879	LGD MIS	LGD	1e-14	NA	1e-14	4.46714e-12	DNV	DNV
CHD3	17	CHD3	0	CH&DR&DNW	CH&DR&DNW	Coe124		DDD285	1	18	9	0.391584	1	1.05e-06	0.000258355	5.77e-13	9.10987e-10	MIS MIS30	MIS30	0.192	1	1.89e-11	2.18106e-08	MIS	MIS	2.06051e-10	NA	2.06051e-10	5.49084e-08	DNV	DNV
CHD7	8	CHD7	0	CH&DR&DNW	CH&DR&DNW	Coe253		DDD285	19	8	5	2.44e-29	2.20134e-26	0.00118932	0.0946758	8.11e-06	0.00233667	LGD MIS30	LGD	2.84e-27	3.09528e-24	0.00519	0.484845	LGD	LGD	1e-14	NA	1e-14	4.46714e-12	DNV	DNV
CREBBP	16	CREBBP	0	CH&DR&DNW	CH&DR&DNW	Coe124	ASC102	DDD285	8	11	0	6.52e-11	2.16716e-08	1.1e-06	0.000267187	1	1	LGD MIS	LGD	8.83e-11	3.26843e-08	0.000125	0.0274652	LGD MIS	LGD	2.55458e-11	NA	2.55458e-11	7.48891e-09	DNV	DNV
CSNK2A1	20	CSNK2A1	0	CH&DR&DNW	CH&DR&DNW	Coe124		DDD285	2	9	5	0.00294975	0.313967	6.17e-09	2.1254e-06	4.99e-08	2.48791e-05	MIS MIS30	MIS MIS30	0.002	0.245225	3.04e-10	2.98194e-07	MIS	MIS	4.34157e-12	NA	4.34157e-12	1.48103e-09	DNV	DNV
CTCF	16	CTCF	0	CH&DR&DNW	CH&DR&DNW	Coe124		DDD285	5	9	4	6.76e-11	2.20819e-08	1.5e-12	1.13676e-09	1.58e-08	8.80432e-06	LGD MIS MIS30	LGD MIS MIS30	3.19e-08	9.34051e-06	1.63e-07	7.10608e-05	LGD MIS	LGD MIS	1.98227e-14	NA	1.98227e-14	8.64915e-12	DNV	DNV
CTNNB1	3	CTNNB1	0	CH&DR&DNW	CH&DR&DNW	Coe124	ASC102	DDD285	34	0	0	8.91e-73	5.62696e-69	1	1	1	1	LGD	LGD	2.71e-74	1.32912e-70	1	1	LGD	LGD	1e-14	NA	1e-14	4.46714e-12	DNV	DNV
DDX3X	X	DDX3X	0	CH&DR&DNW	CH&DR&DNW	Coe124		DDD285	51	66	26	1.82e-93	1.72409e-89	6.07e-73	1.15002e-68	1.87e-44	3.5429e-40	LGD MIS MIS30	LGD MIS MIS30	4.03e-105	7.90605e-101	7.88e-84	1.5459e-79	LGD MIS	LGD MIS	1e-14	NA	1e-14	4.46714e-12	DNV	DNV
DEAF1	11	DEAF1	0	CH&DR&DNW	CH&DR&DNW	Coe253	ASC102	DDD285	0	11	6	1	1	7.24e-12	5.08033e-09	5.63e-12	6.27447e-09	MIS MIS30	MIS MIS30	1	1	2.14e-10	2.33236e-07	MIS	MIS	1.48685e-09	NA	1.48685e-09	3.67056e-07	DNV	DNV
DHDDS	1	DHDDS	0	CH&DR&DNW	CH&DR&DNW			DDD285	0	7	7	1	1	7.9e-06	0.00168172	2.09e-10	1.58389e-07	MIS MIS30	MIS30	1	1	1.79e-07	7.63396e-05	MIS	MIS	2.15176e-07	NA	2.15176e-07	3.95797e-05	DNV	DNV
DNM1L	12	DNM1L	0	CH&DR&DNW	CH&DR&DNW			DDD285	1	10	6	0.0583326	1	3.18e-11	2.00828e-08	1.31e-10	1.0791e-07	MIS MIS30	MIS MIS30	0.0962	1	2.29e-09	1.60447e-06	MIS	MIS	5.66733e-11	NA	5.66733e-11	1.63585e-08	DNV	DNV
DYNC1H1	14	DYNC1H1	0	CH&DR&DNW	CH&DR&DNW	Coe124	ASC102	DDD285	2	27	19	0.261954	1	2.67e-08	8.43097e-06	4.67e-15	1.10597e-11	MIS MIS30	MIS MIS30	0.171	1	1.24e-11	1.52039e-08	MIS	MIS	1.21226e-13	NA	1.21226e-13	4.73842e-11	DNV	DNV
DYRK1A	21	DYRK1A	0	CH&DR&DNW	CH&DR&DNW	Coe124	ASC102	DDD285	27	5	1	3.66e-54	7.70471e-51	0.00249653	0.185487	0.0602918	1	LGD	LGD	6.69e-58	2.62489e-54	0.0012	0.1731	LGD	LGD	1e-14	NA	1e-14	4.46714e-12	DNV	DNV
EBF3	10	EBF3	0	CH&DR&DNW	CH&DR&DNW	Coe253		DDD285	9	9	5	1.47e-17	8.98407e-15	4.9e-10	2.65244e-07	1.9e-10	1.49989e-07	LGD MIS MIS30	LGD MIS MIS30	7.29e-14	3.48818e-11	1.05e-07	4.79044e-05	LGD MIS	LGD MIS	1e-14	NA	1e-14	4.46714e-12	DNV	DNV
EFTUD2	17	EFTUD2	0	CH&DR&DNW	CH&DR&DNW	Coe124		DDD285	13	8	5	1.04e-24	8.95629e-22	2.39e-07	6.46871e-05	8.69e-07	0.000357915	LGD MIS MIS30	LGD MIS	3.75e-22	3.19859e-19	8.21e-06	0.00254727	LGD MIS	LGD	1e-14	NA	1e-14	4.46714e-12	DNV	DNV
EHMT1	9	EHMT1	0	CH&DR&DNW	CH&DR&DNW	Coe124		DDD285	20	7	3	4.97e-31	5.8851e-28	0.00424659	0.287342	0.00313067	0.344847	LGD	LGD	4.4e-30	6.16566e-27	0.00151	0.202898	LGD	LGD	1e-14	NA	1e-14	4.46714e-12	DNV	DNV
EP300	22	EP300	0	CH&DR&DNW	CH&DR&DNW	Coe124		DDD285	15	13	2	6.66e-19	4.35105e-16	2.69e-05	0.00431905	0.0277131	1	LGD MIS	LGD	1.94e-21	1.58579e-18	7.87e-07	0.000296911	LGD MIS	LGD	1e-14	NA	1e-14	4.46714e-12	DNV	DNV
FOXP1	3	FOXP1	0	CH&DR&DNW	CH&DR&DNW	Coe124	ASC102	DDD285	7	3	0	4.31e-12	1.73739e-09	0.0329694	1	1	1	LGD	LGD	9.39e-11	3.41135e-08	0.0289	1	LGD	LGD	3.09817e-09	NA	3.09817e-09	7.26598e-07	DNV	DNV
GABRA1	5	GABRA1	0	CH&DR&DNW	CH&DR&DNW			DDD285	0	9	2	1	1	1.7e-07	4.88003e-05	0.00267429	0.305223	MIS	MIS	1	1	7.02e-10	6.20952e-07	MIS	MIS	2.36929e-11	NA	2.36929e-11	7.05597e-09	DNV	DNV
GABRB2	5	GABRB2	0	CH&DR&DNW	CH&DR&DNW	Coe124	ASC102	DDD285	0	8	1	1	1	2.37e-13	2.041e-10	0.010566	0.766984	MIS	MIS	1	1	7.11e-08	3.32105e-05	MIS	MIS	5.03803e-08	NA	5.03803e-08	1.01638e-05	DNV	DNV
GATAD2B	1	GATAD2B	0	CH&DR&DNW	CH&DR&DNW	Coe124		DDD285	19	1	0	1.43e-37	2.46298e-34	0.50155	1	1	1	LGD	LGD	5.99e-35	1.17512e-31	0.459	1	LGD	LGD	1e-14	NA	1e-14	4.46714e-12	DNV	DNV
GRIN2B	12	GRIN2B	0	CH&DR&DNW	CH&DR&DNW	Coe124	ASC102	DDD285	8	24	5	9.82e-12	3.64803e-09	1.28e-20	2.69454e-17	1.44e-07	6.6542e-05	LGD MIS MIS30	LGD MIS MIS30	1.15e-13	5.12743e-11	8.47e-20	2.76941e-16	LGD MIS	LGD MIS	1e-14	NA	1e-14	4.46714e-12	DNV	DNV
HIST1H1E	6	H1-4	1	CH&DR&DNW	CH&DR&DNW				5	3	0	5.98e-10	1.82737e-07	0.00834114	0.481802	1	1	LGD	LGD	1.46e-14	7.53744e-12	0.00374	0.39236	LGD	LGD	2.36555e-14	NA	2.36555e-14	9.86277e-12	DNV	DNV
HDAC8	X	HDAC8	0	CH&DR&DNW	CH&DR&DNW	Coe124		DDD285	11	11	6	1.07e-20	7.50823e-18	8.84e-11	5.07523e-08	1.21e-10	1.04203e-07	LGD MIS MIS30	LGD MIS MIS30	1.34e-17	9.38861e-15	2.6e-10	2.68457e-07	LGD MIS	LGD MIS	1e-14	NA	1e-14	4.46714e-12	DNV	DNV
HNRNPU	1	HNRNPU	0	CH&DR&DNW	CH&DR&DNW	Coe124		DDD285	10	1	0	5.42e-55	1.28359e-51	0.000122876	0.0120622	1	1	LGD	LGD	9e-14	4.20386e-11	0.569	1	LGD	LGD	3.60881e-13	NA	3.60881e-13	1.32762e-10	DNV	DNV
KANSL1	17	KANSL1	0	CH&DR&DNW	CH&DR&DNW	Coe124		DDD285	10	3	0	5.57e-13	2.57388e-10	0.407114	1	1	1	LGD	LGD	1.37e-16	8.66989e-14	0.105	1	LGD	LGD	1.74386e-13	NA	1.74386e-13	6.54366e-11	DNV	DNV
KAT6A	8	KAT6A	0	CH&DR&DNW	CH&DR&DNW	Coe124		DDD285	8	5	1	1.17e-09	3.51854e-07	0.102845	1	0.0878401	1	LGD	LGD	4.24e-11	1.63099e-08	0.0513	1	LGD	LGD	3.97661e-09	NA	3.97661e-09	9.09868e-07	DNV	DNV
KCNB1	20	KCNB1	0	CH&DR&DNW	CH&DR&DNW			DDD285	3	12	0	4.82e-05	0.00754708	2.29e-11	1.49608e-08	1	1	LGD MIS	MIS	2.01e-05	0.00410752	9.72e-10	7.62748e-07	LGD MIS	MIS	8.01279e-14	NA	8.01279e-14	3.19864e-11	DNV	DNV
KCNQ2	20	KCNQ2	0	CH&DR&DNW	CH&DR&DNW	Coe124		DDD285	0	24	7	1	1	1.56e-16	2.11113e-13	6.82e-10	4.78562e-07	MIS MIS30	MIS MIS30	1	1	5.02e-24	2.46206e-20	MIS	MIS	1e-14	NA	1e-14	4.46714e-12	DNV	DNV
KDM5B	1	KDM5B	0	CH&DR&DNW	CH&DR&DNW	Coe124	ASC102	DDD285	13	6	1	1.05e-14	5.37657e-12	0.136027	1	0.483431	1	LGD	LGD	1.74e-15	1.00398e-12	0.0042	0.422542	LGD	LGD	1e-14	NA	1e-14	4.46714e-12	DNV	DNV
KDM6A	X	KDM6A	0	CH&DR&DNW	CH&DR&DNW	Coe253		DDD285	8	6	1	4.71e-08	1.25684e-05	0.111778	1	0.154488	1	LGD	LGD	7.31e-09	2.24074e-06	0.0207	1	LGD	LGD	4.42938e-12	NA	4.42938e-12	1.484e-09	DNV	DNV
KIF1A	2	KIF1A	0	CH&DR&DNW	CH&DR&DNW	Coe124		DDD285	0	24	17	1	1	4.53e-16	5.60091e-13	1.97e-24	1.86618e-20	MIS MIS30	MIS MIS30	1	1	1.97e-18	4.83093e-15	MIS	MIS	1e-14	NA	1e-14	4.46714e-12	DNV	DNV
KMT2A	11	KMT2A	0	CH&DR&DNW	CH&DR&DNW	Coe124		DDD285	37	8	2	8.13e-57	2.56718e-53	0.046924	1	0.041795	1	LGD	LGD	1.59e-55	5.19877e-52	0.0301	1	LGD	LGD	1e-14	NA	1e-14	4.46714e-12	DNV	DNV
KMT2D	12	KMT2D	0	CH&DR&DNW	CH&DR&DNW			DDD285	13	7	0	2.24e-17	1.32622e-14	0.0168984	0.841119	1	1	LGD	LGD	4.98e-15	2.71382e-12	0.286	1	LGD	LGD	2.79935e-09	NA	2.79935e-09	6.73351e-07	DNV	DNV
SUV420H1	11	KMT5B	1	CH&DR&DNW	CH&DR&DNW				7	3	0	6.55e-12	2.48193e-09	0.0355066	1	1	1	LGD	LGD	1.59e-11	6.23852e-09	0.047	1	LGD	LGD	1.19482e-11	NA	1.19482e-11	3.7362e-09	DNV	DNV
MECP2	X	MECP2	0	CH&DR&DNW	CH&DR&DNW	Coe124		DDD285	16	30	5	2.98e-31	3.76394e-28	3e-36	2.8419e-32	1.56e-11	1.55557e-08	LGD MIS MIS30	LGD MIS MIS30	5.57e-30	7.28482e-27	7.87e-31	7.71968e-27	LGD MIS	LGD MIS	1e-14	NA	1e-14	4.46714e-12	DNV	DNV
MED13L	12	MED13L	0	CH&DR&DNW	CH&DR&DNW	Coe124	ASC102	DDD285	23	16	3	4.62e-37	7.29421e-34	5.4e-10	2.76509e-07	0.000514034	0.0861849	LGD MIS	LGD MIS	9.94e-35	1.77275e-31	8.52e-10	6.96439e-07	LGD MIS	LGD MIS	1e-14	NA	1e-14	4.46714e-12	DNV	DNV
MEF2C	5	MEF2C	0	CH&DR&DNW	CH&DR&DNW	Coe124		DDD285	11	8	4	4.17e-24	3.43499e-21	1.26e-09	5.55162e-07	3.87e-08	1.98165e-05	LGD MIS MIS30	LGD MIS MIS30	2.35e-20	1.77317e-17	3.99e-08	2.00707e-05	LGD MIS	LGD MIS	1e-14	NA	1e-14	4.46714e-12	DNV	DNV
MSL2	3	MSL2	0	CH&DR&DNW	CH&DR&DNW			DDD28_novel	6	1	0	6.15e-12	2.37792e-09	0.334777	1	1	1	LGD	LGD	8.34e-12	3.40863e-09	0.421	1	LGD	LGD	2.22341e-10	NA	2.22341e-10	5.71447e-08	DNV	DNV
NAA15	4	NAA15	0	CH&DR&DNW	CH&DR&DNW	Coe124		DDD285	8	2	0	5.66e-15	3.06384e-12	0.0612036	1	1	1	LGD	LGD	5.11e-11	1.92785e-08	0.14	1	LGD	LGD	1.76404e-10	NA	1.76404e-10	4.79665e-08	DNV	DNV
KIAA2022	X	NEXMIF	1	CH&DR&DNW	CH&DR&DNW				17	3	0	1.75e-20	1.18413e-17	0.87424	1	1	1	LGD	LGD	1.15e-28	1.41004e-25	0.441	1	LGD	LGD	1e-14	NA	1e-14	4.46714e-12	DNV	DNV
NSD1	5	NSD1	0	CH&DR&DNW	CH&DR&DNW	Coe124	ASC102	DDD285	11	8	3	5.2e-14	2.46298e-11	0.00728812	0.442566	0.000984977	0.14694	LGD	LGD	3.21e-13	1.39942e-10	0.00339	0.36649	LGD	LGD	2.08883e-14	NA	2.08883e-14	8.90696e-12	DNV	DNV
PDHA1	X	PDHA1	0	CH&DR&DNW	CH&DR&DNW	Coe253		DDD285	9	10	6	1.93e-11	7.03188e-09	4.42e-05	0.0056582	3.03e-06	0.00108314	LGD MIS MIS30	LGD	5.31e-15	2.81545e-12	2.98e-08	1.58004e-05	LGD MIS	LGD MIS	1e-14	NA	1e-14	4.46714e-12	DNV	DNV
PHF21A	11	PHF21A	0	CH&DR&DNW	CH&DR&DNW	Coe253	ASC102	DDD285	5	2	1	1.56e-10	4.92596e-08	0.0171261	0.841119	0.0183076	1	LGD	LGD	5.62e-08	1.57505e-05	0.126	1	LGD	LGD	1.76934e-07	NA	1.76934e-07	3.28677e-05	DNV	DNV
POGZ	1	POGZ	0	CH&DR&DNW	CH&DR&DNW	Coe124	ASC102	DDD285	23	6	4	1.07e-56	2.89603e-53	7.91e-07	0.000202517	3.55e-09	2.16962e-06	LGD MIS MIS30	LGD MIS30	2.07e-37	4.51214e-34	0.00275	0.316383	LGD	LGD	1e-14	NA	1e-14	4.46714e-12	DNV	DNV
PPP2R1A	19	PPP2R1A	0	CH&DR&DNW	CH&DR&DNW	Coe124		DDD285	0	10	6	1	1	1.03e-12	8.13099e-10	9.33e-13	1.35974e-09	MIS MIS30	MIS MIS30	1	1	2.1e-09	1.52584e-06	MIS	MIS	5.62952e-08	NA	5.62952e-08	1.1118e-05	DNV	DNV
PPP2R5D	6	PPP2R5D	0	CH&DR&DNW	CH&DR&DNW	Coe124	ASC102	DDD285	1	9	4	0.0141218	1	2.32e-15	2.31341e-12	1.19e-09	7.77439e-07	MIS MIS30	MIS MIS30	0.085	1	2.67e-08	1.455e-05	MIS	MIS	4.12086e-12	NA	4.12086e-12	1.43177e-09	DNV	DNV
PTEN	10	PTEN	0	CH&DR&DNW	CH&DR&DNW	Coe124	ASC102	DDD285	4	8	1	2.77e-08	7.60586e-06	5.95e-11	3.52277e-08	0.00575565	0.545233	LGD MIS	LGD MIS	1.06e-06	0.000256729	2.44e-09	1.65062e-06	LGD MIS	MIS	7.59272e-15	NA	7.59272e-15	4.46714e-12	DNV	DNV
PTPN11	12	PTPN11	0	CH&DR&DNW	CH&DR&DNW	Coe124		DDD285	0	14	5	1	1	4.73e-16	5.60091e-13	1.52e-08	8.72664e-06	MIS MIS30	MIS MIS30	1	1	4.69e-15	8.3644e-12	MIS	MIS	3.37292e-14	NA	3.37292e-14	1.37571e-11	DNV	DNV
SATB2	2	SATB2	0	CH&DR&DNW	CH&DR&DNW	Coe124		DDD285	10	18	10	7.37e-18	4.6544e-15	1.48e-19	2.33667e-16	5.34e-19	2.02343e-15	LGD MIS MIS30	LGD MIS MIS30	9.53e-16	5.66544e-13	4.69e-19	1.31441e-15	LGD MIS	LGD MIS	1e-14	NA	1e-14	4.46714e-12	DNV	DNV
SCN1A	2	SCN1A	0	CH&DR&DNW	CH&DR&DNW		ASC102	DDD285	9	18	6	6.4e-11	2.16526e-08	5.24e-10	2.7577e-07	2.34e-07	0.000105556	LGD MIS MIS30	LGD MIS MIS30	2.27e-10	8.09688e-08	1.14e-12	1.49097e-09	LGD MIS	LGD MIS	1e-14	NA	1e-14	4.46714e-12	DNV	DNV
SCN2A	2	SCN2A	0	CH&DR&DNW	CH&DR&DNW	Coe124	ASC102	DDD285	18	25	7	1.73e-30	1.82092e-27	1.14e-22	3.08549e-19	2.05e-11	1.94196e-08	LGD MIS MIS30	LGD MIS MIS30	4.78e-25	4.46543e-22	1.89e-20	7.4156e-17	LGD MIS	LGD MIS	1e-14	NA	1e-14	4.46714e-12	DNV	DNV
SCN8A	12	SCN8A	0	CH&DR&DNW	CH&DR&DNW	Coe124		DDD285	2	20	2	0.0115639	1	7.54e-17	1.09887e-13	0.00862506	0.71048	MIS	MIS	0.0162	1	1.68e-14	2.53525e-11	MIS	MIS	9.16248e-15	NA	9.16248e-15	4.46714e-12	DNV	DNV
SETD5	3	SETD5	0	CH&DR&DNW	CH&DR&DNW	Coe124	ASC102	DDD285	25	5	1	2.67e-42	5.05858e-39	0.030885	1	0.0755448	1	LGD	LGD	3.96e-48	9.71091e-45	0.00966	0.712443	LGD	LGD	1e-14	NA	1e-14	4.46714e-12	DNV	DNV
SLC2A1	1	SLC2A1	0	CH&DR&DNW	CH&DR&DNW			DDD285	5	5	3	2.72e-09	7.92817e-07	7.4e-05	0.00766122	3.12e-05	0.00703709	LGD MIS MIS30	LGD	1.95e-09	6.07224e-07	0.000377	0.0684814	LGD	LGD	1.88088e-11	NA	1.88088e-11	5.69179e-09	DNV	DNV
SLC6A1	3	SLC6A1	0	CH&DR&DNW	CH&DR&DNW	Coe124	ASC102	DDD285	3	15	12	0.000687731	0.0862897	3.66e-12	2.66701e-09	9.97e-17	3.14819e-13	MIS MIS30	MIS MIS30	2.15e-05	0.00434832	5.63e-16	1.10449e-12	LGD MIS	MIS	1e-14	NA	1e-14	4.46714e-12	DNV	DNV
SMARCA4	19	SMARCA4	0	CH&DR&DNW	CH&DR&DNW	Coe124		DDD285	0	15	7	1	1	2.02e-07	5.71208e-05	7.87e-07	0.000338875	MIS MIS30	MIS	1	1	5.78e-09	3.65781e-06	MIS	MIS	9.43814e-09	NA	9.43814e-09	2.02681e-06	DNV	DNV
SMC1A	X	SMC1A	0	CH&DR&DNW	CH&DR&DNW	Coe124		DDD285	11	9	3	1.09e-14	5.43451e-12	0.000147969	0.0141587	0.000405514	0.0698443	LGD MIS	LGD	6.81e-14	3.33996e-11	0.000689	0.109893	LGD	LGD	1e-14	NA	1e-14	4.46714e-12	DNV	DNV
SON	21	SON	0	CH&DR&DNW	CH&DR&DNW	Coe253		DDD285	11	3	0	7.6e-13	3.42832e-10	0.732494	1	1	1	LGD	LGD	1.65e-17	1.1162e-14	0.426	1	LGD	LGD	2.19398e-10	NA	2.19398e-10	5.71447e-08	DNV	DNV
SOX5	12	SOX5	0	CH&DR&DNW	CH&DR&DNW	Coe124		DDD285	8	4	1	4.37e-14	2.12292e-11	0.00361973	0.24938	0.0818496	1	LGD	LGD	6.48e-14	3.25961e-11	0.0062	0.539061	LGD	LGD	1.52278e-12	NA	1.52278e-12	5.49431e-10	DNV	DNV
SPTAN1	9	SPTAN1	0	CH&DR&DNW	CH&DR&DNW			DDD285	1	18	10	0.35811	1	3.05e-09	1.11126e-06	5.49e-10	4.00052e-07	MIS MIS30	MIS MIS30	0.433	1	5.64e-10	5.26883e-07	MIS	MIS	9.41089e-12	NA	9.41089e-12	2.99266e-09	DNV	DNV
STXBP1	9	STXBP1	0	CH&DR&DNW	CH&DR&DNW	Coe124	ASC102	DDD285	16	22	12	6.06e-31	6.75369e-28	9.32e-27	4.41442e-23	1.02e-21	4.83123e-18	LGD MIS MIS30	LGD MIS MIS30	1.39e-26	1.43521e-23	5.49e-26	3.59009e-22	LGD MIS	LGD MIS	1e-14	NA	1e-14	4.46714e-12	DNV	DNV
SYNGAP1	6	SYNGAP1	0	CH&DR&DNW	CH&DR&DNW	Coe124	ASC102	DDD285	10	3	0	4.16e-11	1.45954e-08	0.707708	1	1	1	LGD	LGD	3.4e-16	2.08441e-13	0.206	1	LGD	LGD	4.97753e-09	NA	4.97753e-09	1.12516e-06	DNV	DNV
TAOK1	17	TAOK1	0	CH&DR&DNW	CH&DR&DNW	Coe253	ASC31_novel	DDD285	7	5	2	2.21e-12	9.10232e-10	0.000176603	0.0160862	0.0015709	0.199747	LGD MIS	LGD	2.88e-10	9.91225e-08	0.00272	0.316383	LGD	LGD	5.9568e-11	NA	5.9568e-11	1.69336e-08	DNV	DNV
TBL1XR1	3	TBL1XR1	0	CH&DR&DNW	CH&DR&DNW	Coe124	ASC102	DDD285	3	14	4	5.56e-07	0.000136805	1.04e-25	3.94077e-22	4.66e-09	2.75901e-06	LGD MIS MIS30	MIS MIS30	0.000561	0.0833765	5.86e-18	1.27735e-14	MIS	MIS	1e-14	NA	1e-14	4.46714e-12	DNV	DNV
TCF4	18	TCF4	0	CH&DR&DNW	CH&DR&DNW	Coe124	ASC102	DDD285	18	9	6	8.46e-30	8.43596e-27	1.28e-05	0.00257988	1.13e-07	5.35224e-05	LGD MIS MIS30	LGD MIS30	1.24e-33	2.02719e-30	4.73e-08	2.31983e-05	LGD MIS	LGD MIS	1e-14	NA	1e-14	4.46714e-12	DNV	DNV
TRIO	5	TRIO	0	CH&DR&DNW	CH&DR&DNW	Coe124		DDD285	1	18	12	0.378779	1	5.4e-08	1.65014e-05	9.61e-16	2.60102e-12	MIS MIS30	MIS MIS30	0.25	1	1.36e-08	7.8472e-06	MIS	MIS	2.76683e-07	NA	2.76683e-07	4.89729e-05	DNV	DNV
USP9X	X	USP9X	0	CH&DR&DNW	CH&DR&DNW	Coe124		DDD285	17	7	2	4.05e-16	2.32519e-13	0.517628	1	0.126177	1	LGD	LGD	2.9e-19	2.10712e-16	0.136	1	LGD	LGD	1e-14	NA	1e-14	4.46714e-12	DNV	DNV
WAC	10	WAC	0	CH&DR&DNW	CH&DR&DNW	Coe124	ASC102	DDD285	12	0	0	2.81e-23	2.21826e-20	1	1	1	1	LGD	LGD	8.6e-23	7.66885e-20	1	1	LGD	LGD	4.403e-17	NA	4.403e-17	8.26091e-13	DNV	DNV
WDR26	1	WDR26	0	CH&DR&DNW	CH&DR&DNW	Coe124		DDD285	6	2	1	1.07e-32	1.44802e-29	4.68e-09	1.67297e-06	1.41e-05	0.00351854	LGD	LGD	6.58e-08	1.81812e-05	0.0937	1	LGD	LGD	2.2582e-07	NA	2.2582e-07	4.11343e-05	DNV	DNV
WDR45	X	WDR45	0	CH&DR&DNW	CH&DR&DNW	Coe124		DDD285	25	7	1	1.3e-57	4.92596e-54	2.27e-07	6.23296e-05	0.0114193	0.79367	LGD MIS	LGD MIS	2.01e-50	5.63317e-47	1.2e-05	0.00362178	LGD MIS	LGD	1e-14	NA	1e-14	4.46714e-12	DNV	DNV
ZC4H2	X	ZC4H2	0	CH&DR&DNW	CH&DR&DNW	Coe253		DDD285	7	0	0	5.67e-12	2.238e-09	1	1	1	1	LGD	LGD	6.31e-13	2.69108e-10	1	1	LGD	LGD	1.67937e-11	NA	1.67937e-11	5.1653e-09	DNV	DNV
ZEB2	2	ZEB2	0	CH&DR&DNW	CH&DR&DNW			DDD285	15	2	0	1.69e-29	1.60094e-26	0.163845	1	1	1	LGD	LGD	5.15e-26	5.05164e-23	0.33	1	LGD	LGD	1e-14	NA	1e-14	4.46714e-12	DNV	DNV
ZNF292	6	ZNF292	0	CH&DR&DNW	CH&DR&DNW	Coe253		DDD285	7	5	0	2.73e-07	6.89634e-05	0.31075	1	1	1	LGD	LGD	9.07e-10	2.96559e-07	0.0506	1	LGD	LGD	1.33622e-07	NA	1.33622e-07	2.53234e-05	DNV	DNV
CLCN4	X	CLCN4	0	CH&DR&DNW	CH&DNW			DDD285	0	11	6	1	1	2.27e-07	6.23296e-05	1.1e-09	7.44307e-07	MIS MIS30	MIS MIS30	1	1	2.92e-06	0.000987665	MIS		9.35975e-09	NA	9.35975e-09	2.02681e-06	DNV	DNV
GNAI1	7	GNAI1	0	CH&DR&DNW	CH&DNW	Coe124	ASC102	DDD285	0	6	5	1	1	4.31e-06	0.000927923	2.96e-08	1.55778e-05	MIS MIS30	MIS30	1	1	1.07e-06	0.000396062	MIS		2.63929e-08	NA	2.63929e-08	5.38243e-06	DNV	DNV
SPAST	2	SPAST	0	CH&DR&DNW	CH&DNW	Coe253	ASC102	DDD285	0	7	3	1	1	1.86e-09	7.49778e-07	3.31e-06	0.00116132	MIS MIS30	MIS	1	1	2.85e-06	0.0009809	MIS		9.28425e-08	NA	9.28425e-08	1.79578e-05	DNV	DNV
TLK2	17	TLK2	0	CH&DR&DNW	CH&DNW	Coe124	ASC102	DDD285	4	6	4	4.33e-08	1.17195e-05	6.67e-08	2.00587e-05	2.46e-08	1.33163e-05	LGD MIS MIS30	LGD MIS MIS30	2.32e-05	0.00464426	5.81e-05	0.0151974	LGD MIS		1.19826e-09	NA	1.19826e-09	2.99757e-07	DNV	DNV
ZMYND11	10	ZMYND11	0	CH&DR&DNW	CH&DNW	Coe124		DDD285	4	5	0	1.68e-07	4.36018e-05	1.67e-05	0.00310194	1	1	LGD MIS	LGD	8e-07	0.000198663	0.000448	0.0764249	LGD		8.23023e-08	NA	8.23023e-08	1.6085e-05	DNV	DNV
CHD8	14	CHD8	0	CH&DR&DNW	CH&DR	Coe124	ASC102	DDD285	9	4	2	9e-13	3.92699e-10	0.0659616	1	0.00557426	0.533383	LGD	LGD	8.6e-12	3.44316e-09	0.183	1	LGD	LGD	4.05848e-07	NA	4.05848e-07	6.92229e-05	DNV
CLTC	17	CLTC	0	CH&DR&DNW	CH&DR	Coe253		DDD285	6	4	2	9.21e-09	2.60437e-06	0.0189698	0.870223	0.0142486	0.90872	LGD	LGD	1.38e-07	3.65849e-05	0.0676	1	LGD	LGD	3.09021e-06	NA	3.09021e-06	0.000479161	DNV
DLG4	17	DLG4	0	CH&DR&DNW	CH&DR	Coe124		DDD285	7	1	0	3.68e-10	1.14297e-07	0.66245	1	1	1	LGD	LGD	5.02e-12	2.09537e-09	0.583	1	LGD	LGD	7.21044e-05	NA	7.21044e-05	0.00850832	DNV
KAT6B	10	KAT6B	0	CH&DR&DNW	CH&DR	Coe124		DDD285	7	1	0	1.88e-08	5.23801e-06	0.905541	1	1	1	LGD	LGD	1.74e-09	5.59595e-07	0.855	1	LGD	LGD	1.45352e-05	NA	1.45352e-05	0.00200522	DNV
WHSC1	4	NSD2	1	CH&DR&DNW	CH&DR				5	3	2	3.61e-07	8.99935e-05	0.123551	1	0.00876818	0.715985	LGD	LGD	9.39e-08	2.52347e-05	0.179	1	LGD	LGD	1.12495e-05	NA	1.12495e-05	0.00162356	DNV
OTX2	14	OTX2	0	CH&DR&DNW	CH&DR				4	0	0	4.25e-23	3.22082e-20	1	1	1	1	LGD	LGD	3.02e-08	8.97672e-06	1	1	LGD	LGD	1.98351e-05	NA	1.98351e-05	0.00262075	DNV
PPM1D	17	PPM1D	0	CH&DR&DNW	CH&DR	Coe124		DDD285	6	0	0	1.82e-09	5.38777e-07	1	1	1	1	LGD	LGD	2.49e-10	8.723e-08	1	1	LGD	LGD	4.29336e-05	NA	4.29336e-05	0.00533457	DNV
SIN3A	15	SIN3A	0	CH&DR&DNW	CH&DR	Coe253	ASC102	DDD285	6	1	0	8.01e-09	2.29936e-06	0.633122	1	1	1	LGD	LGD	3.92e-08	1.13092e-05	0.707	1	LGD	LGD	2.63828e-05	NA	2.63828e-05	0.00334455	DNV
SRRM2	16	SRRM2	0	CH&DR&DNW	CH&DR	Coe253		DDD28_novel	8	5	0	7.09e-08	1.86565e-05	0.548782	1	1	1	LGD	LGD	3.63e-10	1.22782e-07	0.269	1	LGD	LGD	1.0931e-06	NA	1.0931e-06	0.000179901	DNV
TRIP12	2	TRIP12	0	CH&DR&DNW	CH&DR	Coe124	ASC102	DDD285	8	3	1	5e-11	1.72236e-08	0.163255	1	0.167965	1	LGD	LGD	2.43e-07	6.35623e-05	0.262	1	LGD	LGD	5.55346e-07	NA	5.55346e-07	9.38685e-05	DNV
BCOR	X	BCOR	0	CH&DR&DNW	DR&DNW			DDD285	7	4	0	7.44e-07	0.000178428	0.649413	1	1	1	LGD		8.48e-09	2.55939e-06	0.465	1	LGD	LGD	5.20737e-08	NA	5.20737e-08	1.03937e-05	DNV	DNV
CDKL5	X	CDKL5	0	CH&DR&DNW	DR&DNW	Coe253		DDD285	6	5	1	3.19e-05	0.00512184	0.428883	1	0.130506	1	LGD		6.9e-08	1.88006e-05	0.0486	1	LGD	LGD	1.35576e-10	NA	1.35576e-10	3.7407e-08	DNV	DNV
HRAS	11	HRAS	0	CH&DR&DNW	DR&DNW			DDD285	0	7	1	1	1	8.82e-06	0.00185671	0.0195628	1	MIS		1	1	1.5e-08	8.40771e-06	MIS	MIS	1.19259e-07	NA	1.19259e-07	2.2832e-05	DNV	DNV
ITPR1	3	ITPR1	0	CH&DR&DNW	DR&DNW	Coe124		DDD285	1	16	7	0.579308	1	0.00130072	0.102681	2.45e-05	0.0056607	MIS30		0.197	1	9.88e-09	5.87351e-06	MIS	MIS	2.60013e-08	NA	2.60013e-08	5.36084e-06	DNV	DNV
MAP3K7	6	MAP3K7	0	CH&DR&DNW	DR&DNW			DDD285	0	8	4	1	1	7.16e-07	0.000185827	1.31e-05	0.00335395	MIS MIS30		1	1	1.61e-07	7.10608e-05	MIS	MIS	3.69873e-09	NA	3.69873e-09	8.56735e-07	DNV	DNV
PABPC1	8	PABPC1	0	CH&DR&DNW	DR&DNW				0	9	3	1	1	5.1e-07	0.000136091	0.000522847	0.0868935	MIS		1	1	5.61e-08	2.68432e-05	MIS	MIS	2.52281e-07	NA	2.52281e-07	4.5079e-05	DNV	DNV
SMARCA2	9	SMARCA2	0	CH&DR&DNW	DR&DNW	Coe124		DDD285	0	14	6	1	1	0.00132184	0.103486	6.41e-05	0.0133455	MIS30		1	1	1.71e-09	1.29026e-06	MIS	MIS	2.28868e-08	NA	2.28868e-08	4.77113e-06	DNV	DNV
SYT1	12	SYT1	0	DR&DNW	DR&DNW	Coe253		DDD285	0	8	1	1	1	0.000931424	0.0754135	0.238563	1			1	1	7.6e-09	4.65928e-06	MIS	MIS	9.50639e-09	NA	9.50639e-09	2.02681e-06	DNV	DNV
ZBTB18	1	ZBTB18	0	DR&DNW	DR&DNW	Coe124		DDD285	4	5	2	0.00944019	0.881054	0.764624	1	5.14e-05	0.0110662			2.67e-07	6.89211e-05	0.000343	0.063666	LGD	LGD	2.31831e-10	NA	2.31831e-10	5.87786e-08	DNV	DNV
H3F3A	1	H3-3A	1	CH	CH				0	3	0	1	1	1.32e-15	1.38937e-12	1	1	MIS	MIS	1	1	0.000809	0.123487			0.00154606	NA	0.00154606	0.11269
PFKFB2	1	PFKFB2	0	CH	CH				0	3	0	1	1	7.99e-14	7.2085e-11	1	1	MIS	MIS	1	1	0.0177	1			0.0270332	NA	0.0270332	0.726503
SRSF1	17	SRSF1	0	CH	CH				0	4	2	1	1	9.91e-20	1.70686e-16	3.58e-12	4.40495e-09	MIS	MIS	1	1	0.00102	0.151594			0.00254516	NA	0.00254516	0.169937
STON1-GTF2A1L	2	STON1-GTF2A1L	0	CH	CH				0	3	0	1	1	9.15e-13	7.53721e-10	1	1	MIS	MIS	1	1	0.0668	1			NA	NA	NA	1
GET4	7	GET4	0	CH&DNW	CH				1	3	0	6.93e-06	0.00128721	1.87e-14	1.77145e-11	1	1	MIS	MIS	0.0218	1	0.00753	0.61809			0.000418542	NA	0.000418542	0.03966	DNV
MEIS2	15	MEIS2	0	CH&DNW	CH	Coe124		DDD285	0	5	0	1	1	1.97e-23	6.2206e-20	1	1	MIS	MIS	1	1	0.000278	0.0539981			0.00036872	NA	0.00036872	0.0358442	DNV
PHF6	X	PHF6	0	CH&DNW	CH			DDD285	3	2	0	1.09e-15	6.07386e-13	7.08e-09	2.39532e-06	1	1	LGD	LGD	0.00135	0.175393	0.112	1			1.59569e-05	NA	1.59569e-05	0.00216944	DNV
RORB	9	RORB	0	CH&DNW	CH		ASC31_novel		1	4	4	0.0583326	1	0.000766897	0.0628988	3.07e-07	0.000135266	MIS30	MIS30	0.0754	1	0.00101	0.151253			2.22188e-05	NA	2.22188e-05	0.00287496	DNV
PPP3CA	4	PPP3CA	0	CH&DR	CH				0	5	1	1	1	8e-08	2.33182e-05	0.016173	0.972741	MIS	MIS	1	1	0.000125	0.0274652	MIS		0.00139052	NA	0.00139052	0.103528
COL4A3BP	5	CERT1	1	CH&DR&DNW	CH				0	7	3	1	1	3.16e-08	9.81465e-06	1.67e-05	0.00405639	MIS MIS30	MIS	1	1	6.8e-06	0.00226106	MIS		4.6209e-05	NA	4.6209e-05	0.0056297	DNV
EGR3	8	EGR3	0	CH&DR&DNW	CH				0	6	2	1	1	6.74e-29	4.25653e-25	2.94e-12	3.97866e-09	MIS	MIS	1	1	4.39e-05	0.0119615	MIS		0.000434015	NA	0.000434015	0.0407149	DNV
FGF12	3	FGF12	0	CH&DR&DNW	CH			DDD285	0	4	4	1	1	7.47e-20	1.41527e-16	3.99e-23	2.51982e-19	MIS MIS30	MIS MIS30	1	1	0.000239	0.046887	MIS		0.000259189	NA	0.000259189	0.0264288	DNV
HECW2	2	HECW2	0	CH&DR&DNW	CH	Coe124		DDD285	1	10	8	0.285536	1	0.000385931	0.0331687	5.67e-08	2.75446e-05	MIS MIS30	MIS30	0.328	1	7.39e-06	0.00237667	MIS		2.34136e-06	NA	2.34136e-06	0.000369148	DNV
HNRNPK	9	HNRNPK	0	CH&DR&DNW	CH			DDD285	4	2	1	1.91e-07	4.89012e-05	0.0357352	1	0.0207872	1	LGD	LGD	5.78e-06	0.00127407	0.0919	1	LGD		3.59691e-06	NA	3.59691e-06	0.00054866	DNV
KCNA2	1	KCNA2	0	CH&DR&DNW	CH			DDD285	0	5	3	1	1	0.000212661	0.0190951	3.42e-09	2.15984e-06	MIS MIS30	MIS30	1	1	0.000126	0.0274652	MIS		1.29042e-05	NA	1.29042e-05	0.00180678	DNV
MAP2K1	15	MAP2K1	0	CH&DR&DNW	CH	Coe124		DDD285	0	5	3	1	1	7.54e-08	2.23208e-05	1.68e-06	0.000649577	MIS MIS30	MIS	1	1	4.04e-05	0.0113784	MIS		1.91785e-05	NA	1.91785e-05	0.00257019	DNV
PYDC2	3	PYDC2	0	CH&DR&DNW	CH				0	3	0	1	1	5.13e-16	5.71723e-13	1	1	MIS	MIS	1	1	6.78e-05	0.0170105	MIS		0.000102788	NA	0.000102788	0.0119044	DNV
HUWE1	X	HUWE1	0	CH&DNW	DNW	Coe253		DDD285	0	19	4	1	1	7.81e-05	0.00795528	0.00125863	0.171281	MIS		1	1	0.00041	0.0737925			2.45332e-07	NA	2.45332e-07	4.42588e-05	DNV	DNV
CNOT3	19	CNOT3	0	CH&DR&DNW	DNW	Coe253		DDD285	3	7	4	0.00371673	0.382701	0.0081345	0.475258	7.32e-05	0.0149123	MIS30		0.00019	0.0318583	2.67e-05	0.00781792	LGD MIS		1.85349e-09	NA	1.85349e-09	4.51626e-07	DNV	DNV
DNMT3A	2	DNMT3A	0	CH&DR&DNW	DNW	Coe124	ASC102	DDD285	4	9	5	4.36e-06	0.000897876	1.12e-06	0.000268602	8.61e-07	0.000357915	LGD MIS MIS30		4.01e-06	0.000904232	2.39e-06	0.000852491	LGD MIS		8.71216e-11	NA	8.71216e-11	2.43966e-08	DNV	DNV
MED12	X	MED12	0	CH&DR&DNW	DNW			DDD285	8	7	1	3.55e-06	0.000768605	0.378151	1	0.319562	1	LGD		4.14e-07	0.000104126	0.119	1	LGD		3.03376e-09	NA	3.03376e-09	7.20499e-07	DNV	DNV
NAA10	X	NAA10	0	CH&DR&DNW	DNW	Coe124		DDD285	0	7	1	1	1	0.000377464	0.0328047	0.120619	1	MIS		1	1	6.34e-07	0.000246571	MIS		5.0693e-09	NA	5.0693e-09	1.13226e-06	DNV	DNV
NFIA	1	NFIA	0	CH&DR&DNW	DNW			DDD285	3	5	1	3.01e-06	0.00066311	2.13e-06	0.00049821	0.0180154	1	LGD MIS		0.000105	0.0188981	0.000138	0.0297504	LGD MIS		3.05935e-07	NA	3.05935e-07	5.31477e-05	DNV	DNV
PCDH19	X	PCDH19	0	CH&DR&DNW	DNW			DDD285	4	6	1	0.00015355	0.0215493	0.068517	1	0.0683654	1	LGD		3.11e-05	0.00604079	0.0967	1	LGD		2.90318e-07	NA	2.90318e-07	5.0906e-05	DNV	DNV
PHIP	6	PHIP	0	CH&DR&DNW	DNW	Coe253		DDD285	6	6	0	4.69e-06	0.000935334	0.0622711	1	1	1	LGD		1.56e-06	0.000368724	0.00566	0.511695	LGD		8.61591e-09	NA	8.61591e-09	1.90178e-06	DNV	DNV
RPS6KA3	X	RPS6KA3	0	CH&DR&DNW	DNW			DDD285	4	4	1	4.21e-06	0.000876513	0.00441504	0.296622	0.0678108	1	LGD		5.68e-05	0.0106124	0.0331	1	LGD		1.50168e-07	NA	1.50168e-07	2.81745e-05	DNV	DNV
USP7	16	USP7	0	CH&DR&DNW	DNW			DDD285	3	7	1	0.000531757	0.0676152	9.59e-05	0.00966448	0.143346	1	MIS		0.000518	0.0775735	0.000118	0.0266083	MIS		3.36717e-07	NA	3.36717e-07	5.79586e-05	DNV	DNV
ANKRD11	16	ANKRD11	0	CH&DR	DR	Coe124	ASC102	DDD285	7	2	1	4.02e-06	0.000846255	0.983242	1	0.291885	1	LGD		1.89e-09	5.98033e-07	0.855	1	LGD	LGD	0.00106937	NA	0.00106937	0.0857112
SETD1A	16	SETD1A	0	CH&DR	DR			DDD285	5	2	0	5.42e-05	0.00821499	0.865282	1	1	1	LGD		2.96e-07	7.54146e-05	0.626	1	LGD	LGD	0.00122147	NA	0.00122147	0.0931593
CHAMP1	13	CHAMP1	0	CH&DR&DNW	DR	Coe124		DDD285	5	0	0	1.46e-06	0.000341496	1	1	1	1	LGD		8.8e-10	2.92607e-07	1	1	LGD	LGD	4.80353e-06	NA	4.80353e-06	0.000715268	DNV
EEF1A2	20	EEF1A2	0	CH&DR&DNW	DR	Coe124		DDD285	0	8	4	1	1	0.000190393	0.0171771	1.22e-05	0.00316632	MIS MIS30		1	1	2.77e-07	0.000115621	MIS	MIS	2.10973e-06	NA	2.10973e-06	0.000335447	DNV
GNB1	1	GNB1	0	CH&DR&DNW	DR			DDD285	0	7	3	1	1	1.95e-06	0.000461809	0.000184477	0.0342657	MIS MIS30		1	1	3.19e-07	0.000130378	MIS	MIS	7.08493e-07	NA	7.08493e-07	0.000118685	DNV
NF1	17	NF1	0	CH&DR&DNW	DR				7	3	2	1.6e-05	0.00263597	0.981498	1	0.0460323	1	LGD		4.84e-08	1.3761e-05	0.434	1	LGD	LGD	0.000225571	NA	0.000225571	0.0237762	DNV
DNAH14	1	DNAH14	0	DR	DR				0	6	0	1	1	0.81718	1	1	1			1	1	3.28e-08	1.69334e-05	MIS	MIS	1	NA	1	1
VWDE	7	VWDE	0	DR	DR				0	6	0	1	1	0.409894	1	1	1			1	1	3.6e-09	2.35416e-06	MIS	MIS	0.00971308	NA	0.00971308	0.425787
AGO1	1	AGO1	0	CH&DR&DNW		Coe253		DDD285	0	7	3	1	1	9.62e-07	0.000243014	2e-05	0.00467802	MIS MIS30		1	1	8.17e-05	0.0200349	MIS		3.07612e-06	NA	3.07612e-06	0.000479161	DNV
ATP6V1A	3	ATP6V1A	0	CH&DR&DNW				DDD285	0	7	5	1	1	0.000149491	0.0142324	5.71e-06	0.00177347	MIS MIS30		1	1	2.63e-06	0.000921345	MIS		5.29703e-06	NA	5.29703e-06	0.000776429	DNV
CACNA1E	1	CACNA1E	0	CH&DR&DNW		Coe253	ASC102	DDD285	0	11	1	1	1	0.000296248	0.025865	0.261764	1	MIS		1	1	5.25e-05	0.0139182	MIS		0.000117449	NA	0.000117449	0.0134365	DNV
CBL	11	CBL	0	CH&DR&DNW		Coe253		DDD285	1	7	0	0.0741684	1	3.33e-06	0.000742237	1	1	MIS		0.16	1	3.21e-05	0.00926085	MIS		3.39247e-06	NA	3.39247e-06	0.000521717	DNV
CDK8	13	CDK8	0	CH&DR&DNW				DDD285	0	5	3	1	1	5.82e-05	0.00644829	1.14e-05	0.00304203	MIS MIS30		1	1	6.52e-05	0.0166116	MIS		0.000439936	NA	0.000439936	0.0410651	DNV
CDKN2AIP	4	CDKN2AIP	0	CH&DR&DNW					3	1	0	1.55e-05	0.00257599	0.330806	1	1	1	LGD		3.36e-05	0.0064624	0.413	1	LGD		0.000484787	NA	0.000484787	0.0441533	DNV
DPF2	11	DPF2	0	CH&DR&DNW				DDD285	1	5	3	0.0752697	1	0.000162665	0.0149604	0.000141442	0.0270683	MIS MIS30		0.0859	1	9.5e-05	0.0224543	MIS		2.45961e-05	NA	2.45961e-05	0.00313927	DNV
ERI1	8	ERI1	0	CH&DR&DNW					0	5	1	1	1	0.00040639	0.0343726	0.0658673	1	MIS		1	1	8.31e-06	0.00254727	MIS		0.0001059	NA	0.0001059	0.0121895	DNV
FBXO28	1	FBXO28	0	CH&DR&DNW					3	0	0	9.37e-06	0.00167475	1	1	1	1	LGD		8.92e-05	0.016203	1	1	LGD		0.000233436	NA	0.000233436	0.0244677	DNV
GNAO1	16	GNAO1	0	CH&DR&DNW		Coe124		DDD285	0	5	0	1	1	2.46e-06	0.000561532	1	1	MIS		1	1	8.93e-05	0.0213645	MIS		5.71412e-06	NA	5.71412e-06	0.000831072	DNV
GNAS	20	GNAS	0	CH&DR&DNW				DDD285	0	8	4	1	1	0.000145891	0.0140307	3.35e-05	0.00746695	MIS MIS30		1	1	4.24e-05	0.0117155	MIS		1.97244e-05	NA	1.97244e-05	0.00262075	DNV
GNB2	7	GNB2	0	CH&DR&DNW				DDD28_novel	0	6	0	1	1	3.97e-06	0.000864547	1	1	MIS		1	1	7.31e-06	0.00237667	MIS		7.4344e-07	NA	7.4344e-07	0.000123437	DNV
GRIA2	4	GRIA2	0	CH&DR&DNW			ASC31_novel	DDD285	0	6	0	1	1	0.000188428	0.0170811	1	1	MIS		1	1	0.000158	0.0333295	MIS		1.84422e-05	NA	1.84422e-05	0.0024893	DNV
HIVEP2	6	HIVEP2	0	CH&DR&DNW		Coe253		DDD285	5	3	2	1.5e-05	0.00253741	0.520531	1	0.00199675	0.244067	LGD		8.86e-07	0.000217269	0.395	1	LGD		0.000158282	NA	0.000158282	0.0173666	DNV
NR4A2	2	NR4A2	0	CH&DR&DNW		Coe253		DDD285	3	2	0	1.55e-05	0.00257599	0.0636082	1	1	1	LGD		7.22e-05	0.0133624	0.161	1	LGD		4.61943e-05	NA	4.61943e-05	0.0056297	DNV
ODC1	2	ODC1	0	CH&DR&DNW		Coe253		DDD285	3	2	0	7.96e-05	0.0119691	0.124204	1	1	1	LGD		5.49e-06	0.0012239	0.0849	1	LGD		3.80051e-06	NA	3.80051e-06	0.000575042	DNV
PPP1CB	2	PPP1CB	0	CH&DR&DNW		Coe124		DDD285	0	6	3	1	1	7.09e-07	0.000185827	5.41e-05	0.0115166	MIS MIS30		1	1	6.41e-07	0.000246571	MIS		1.71061e-06	NA	1.71061e-06	0.000276676	DNV
PUF60	8	PUF60	0	CH&DR&DNW		Coe124		DDD285	4	2	1	1.22e-06	0.000288927	0.12126	1	0.00873902	0.715985	LGD		5.93e-06	0.00129261	0.105	1	LGD		8.25901e-05	NA	8.25901e-05	0.00968472	DNV
RORA	15	RORA	0	CH&DR&DNW					3	3	0	9.34e-05	0.013612	0.0229222	1	1	1	LGD		0.000144	0.0254504	0.0171	1	LGD		5.54269e-05	NA	5.54269e-05	0.00662369	DNV
SET	9	SET	0	CH&DR&DNW		Coe124		DDD285	3	0	0	7.39e-06	0.00135933	1	1	1	1	LGD		5.19e-05	0.00979014	1	1	LGD		4.98341e-05	NA	4.98341e-05	0.00603218	DNV
SETBP1	18	SETBP1	0	CH&DR&DNW		Coe124		DDD285	4	6	0	3.81e-05	0.00601536	0.0117553	0.649315	1	1	LGD		2.26e-06	0.000527818	0.00596	0.52432	LGD		1.53278e-06	NA	1.53278e-06	0.00025007	DNV
SETD2	3	SETD2	0	CH&DR&DNW		Coe253		DDD285	5	2	2	5.23e-05	0.00799093	0.822708	1	0.0328452	1	LGD		6.12e-06	0.00131936	0.637	1	LGD		0.000236515	NA	0.000236515	0.0246527	DNV
SMC3	10	SMC3	0	CH&DR&DNW		Coe253			0	7	0	1	1	0.000393086	0.0333964	1	1	MIS		1	1	8.78e-05	0.0212649	MIS		0.000385404	NA	0.000385404	0.0370818	DNV
UPF1	19	UPF1	0	CH&DR&DNW				DDD28_novel	1	8	3	0.159755	1	5.94e-05	0.00646519	0.000468635	0.079335	MIS		0.0922	1	0.000142	0.03028	MIS		1.3393e-05	NA	1.3393e-05	0.00186133	DNV
ABL1	9	ABL1	0	CH&DNW				DDD285	0	6	5	1	1	0.00659465	0.403039	1.43e-05	0.00351854	MIS30		1	1	0.0027	0.316383			0.000250253	NA	0.000250253	0.0257981	DNV
DLL1	6	DLL1	0	CH&DNW					3	2	1	0.000371333	0.0491342	0.304567	1	0.0870255	1	LGD		0.000346	0.0560978	0.211	1			0.000472535	NA	0.000472535	0.0434593	DNV
EIF4G2	11	EIF4G2	0	CH&DNW					2	5	1	0.00361001	0.375798	0.000388655	0.0331687	0.0647548	1	MIS		1	1	1	1			0.000186119	NA	0.000186119	0.0199541	DNV
HCN1	5	HCN1	0	CH&DNW					0	5	2	1	1	0.00057112	0.0476671	0.00192533	0.236866	MIS		1	1	0.00321	0.351809			0.000357263	NA	0.000357263	0.0349113	DNV
KCND3	1	KCND3	0	CH&DNW		Coe253		DDD285	0	6	2	1	1	1.04e-06	0.000258355	0.000106106	0.0209405	MIS		1	1	0.000377	0.0684814			0.00012954	NA	0.00012954	0.0145535	DNV
KCNH1	1	KCNH1	0	CH&DNW		Coe124		DDD285	0	6	4	1	1	0.0874679	1	6.57e-05	0.0135299	MIS30		1	1	0.000758	0.11709			1.22243e-05	NA	1.22243e-05	0.00173752	DNV
KCNMA1	10	KCNMA1	0	CH&DNW			ASC102		1	7	1	0.16623	1	0.000595462	0.0494808	0.202387	1	MIS		0.176	1	0.000338	0.063666			1.26161e-05	NA	1.26161e-05	0.00177972	DNV
KDM5C	X	KDM5C	0	CH&DNW				DDD285	4	4	1	0.000378611	0.0494701	0.251219	1	0.0929822	1	LGD		0.0005	0.0766328	0.357	1			0.000173392	NA	0.000173392	0.0188045	DNV
KLF7	2	KLF7	0	CH&DNW				DDD285	0	4	1	1	1	3.84e-06	0.000845961	0.0132413	0.868064	MIS		1	1	0.000575	0.0947929			0.000317286	NA	0.000317286	0.0318338	DNV
PAK1	11	PAK1	0	CH&DNW					1	4	0	0.0304703	1	7.72e-05	0.00790611	1	1	MIS		0.103	1	0.0018	0.232318			0.000252267	NA	0.000252267	0.0258636	DNV
STAG2	X	STAG2	0	CH&DNW				DDD285	5	3	1	1.03e-05	0.00180689	0.271801	1	0.219292	1	LGD		0.00051	0.0775595	0.347	1			3.9881e-06	NA	3.9881e-06	0.000598598	DNV
TMEM42	3	TMEM42	0	CH&DNW		Coe253			0	3	1	1	1	0.000151843	0.0143125	0.00386055	0.399683	MIS		1	1	0.000539	0.089611			0.000430278	NA	0.000430278	0.0405672	DNV
BRPF1	3	BRPF1	0	CH&DR		Coe253		DDD285	4	0	0	7.68e-06	0.00139659	1	1	1	1	LGD		3.01e-06	0.000694708	1	1	LGD		0.0107147	NA	0.0107147	0.447728
CAMK2B	7	CAMK2B	0	CH&DR				DDD285	3	0	0	0.000245958	0.0332851	1	1	1	1	LGD		0.000177	0.0301947	1	1	LGD		0.0434974	NA	0.0434974	0.847281
GLI3	7	GLI3	0	CH&DR					4	1	0	3.67e-05	0.00584301	0.824595	1	1	1	LGD		8.26e-06	0.00174242	0.858	1	LGD		0.00467779	NA	0.00467779	0.270879
IQSEC2	X	IQSEC2	0	CH&DR		Coe124		DDD285	4	1	1	2.59e-06	0.000598416	0.62762	1	0.0493804	1	LGD		3.97e-05	0.0075615	0.866	1	LGD		0.0217026	NA	0.0217026	0.647078
KCNA1	12	KCNA1	0	CH&DR					3	1	0	9.05e-05	0.0133954	0.608303	1	1	1	LGD		1.2e-06	0.000287093	0.495	1	LGD		0.00236519	NA	0.00236519	0.159625
NFIX	19	NFIX	0	CH&DR		Coe124		DDD285	3	2	1	6.39e-07	0.000155211	0.00632621	0.387885	0.0100359	0.765026	LGD		7.14e-06	0.00152253	0.109	1	LGD		0.000634273	NA	0.000634273	0.0563992
PUM2	2	PUM2	0	CH&DR					3	0	0	9.25e-05	0.0135853	1	1	1	1	LGD		0.000209	0.0347471	1	1	LGD		0.0216895	NA	0.0216895	0.647078
QRICH1	3	QRICH1	0	CH&DR		Coe124		DDD285	3	1	0	5.14e-05	0.00791727	0.391584	1	1	1	LGD		8.61e-05	0.0157861	0.515	1	LGD		0.000912634	NA	0.000912634	0.0764412
SRCAP	16	SRCAP	0	CH&DR		Coe124		DDD285	5	1	0	1.67e-05	0.00272757	0.937165	1	1	1	LGD		8.95e-06	0.00186788	0.971	1	LGD		0.0226269	NA	0.0226269	0.662595
ATL1	14	ATL1	0	DR&DNW					0	5	1	1	1	0.809353	1	0.233334	1			1	1	0.000112	0.025549	MIS		0.000243442	NA	0.000243442	0.0252346	DNV
COL4A1	13	COL4A1	0	DR&DNW				DDD285	0	8	2	1	1	0.0375629	1	0.0154736	0.944222			1	1	0.000229	0.045379	MIS		0.000493913	NA	0.000493913	0.0445519	DNV
DNM1	9	DNM1	0	DR&DNW		Coe253		DDD285	0	7	4	1	1	1	1	1	1			1	1	6.85e-05	0.0170105	MIS		0.000332545	NA	0.000332545	0.0330117	DNV
GABRB3	15	GABRB3	0	DR&DNW		Coe253	ASC102	DDD285	0	5	2	1	1	0.00076685	0.0628988	0.0025921	0.297636			1	1	0.00017	0.0354794	MIS		0.000286394	NA	0.000286394	0.029045	DNV
GABRG2	5	GABRG2	0	DR&DNW					0	6	1	1	1	0.0146865	0.781602	0.179275	1			1	1	8.08e-06	0.00254727	MIS		2.706e-05	NA	2.706e-05	0.00340738	DNV
LZTR1	22	LZTR1	0	DR&DNW				DDD285	1	7	3	0.225078	1	0.00280988	0.206341	0.00203884	0.246037			0.0851	1	0.000104	0.0240032	MIS		4.57781e-05	NA	4.57781e-05	0.0056297	DNV
NPVF	7	NPVF	0	DR&DNW					1	4	0	0.0669784	1	0.00178753	0.137111	1	1			0.0132	1	1.96e-05	0.00582595	MIS		1.97426e-06	NA	1.97426e-06	0.00031659	DNV
KIAA1551	12	RESF1	1	DR&DNW					4	2	0	0.00130696	0.156738	0.907482	1	1	1			3.13e-06	0.000714004	0.389	1	LGD		0.000153309	NA	0.000153309	0.01702	DNV
RIT1	1	RIT1	0	DR&DNW				DDD285	0	4	0	1	1	0.546319	1	1	1			1	1	0.000179	0.0367837	MIS		0.000177805	NA	0.000177805	0.0191723	DNV
SSH2	17	SSH2	0	DR&DNW					3	4	2	0.00233017	0.253721	0.175172	1	0.0183007	1			0.000272	0.0448411	0.0389	1	LGD		0.000130936	NA	0.000130936	0.0146227	DNV
ZNF644	1	ZNF644	0	DR&DNW					3	3	0	0.000499557	0.06395	0.149848	1	1	1			0.00017	0.0292549	0.0961	1	LGD		0.000126951	NA	0.000126951	0.0144355	DNV
ACTA2	10	ACTA2	0	DNW					1	3	1	0.0628049	1	0.0146031	0.779355	0.109561	1			0.0593	1	0.00906	0.701632			0.000212166	NA	0.000212166	0.0226174	DNV
ARF1	1	ARF1	0	DNW				DDD28_novel	0	3	0	1	1	0.811747	1	1	1			1	1	0.00197	0.252598			0.000160787	NA	0.000160787	0.0175389	DNV
ARHGAP35	19	ARHGAP35	0	DNW				DDD28_novel	1	6	2	0.128693	1	0.00254887	0.188637	0.000904303	0.13783			0.095	1	0.00449	0.436063			2.02482e-05	NA	2.02482e-05	0.00265662	DNV
CDC42	1	CDC42	0	DNW					0	3	0	1	1	0.0143767	0.769435	1	1			1	1	0.000718	0.113595			0.000466253	NA	0.000466253	0.0430928	DNV
CHD4	12	CHD4	0	DNW		Coe253		DDD285	2	7	3	0.0526676	1	0.0454312	1	0.00111375	0.162316			0.018	1	0.00454	0.438747			1.46567e-05	NA	1.46567e-05	0.00200722	DNV
DSP	6	DSP	0	DNW				DDD28_novel	0	5	1	1	1	0.380256	1	0.234702	1			1	1	0.146	1			0.000324344	NA	0.000324344	0.0323688	DNV
EXT1	8	EXT1	0	DNW					2	3	2	0.00141432	0.165405	0.00817766	0.475258	0.00139909	0.185365			0.00667	0.660869	0.0474	1			0.000381443	NA	0.000381443	0.0368899	DNV
GABBR2	9	GABBR2	0	DNW					0	6	2	1	1	0.0327701	1	0.0248842	1			1	1	0.000734	0.115197			0.000406846	NA	0.000406846	0.0387474	DNV
GALNT18	11	GALNT18	0	DNW					2	3	1	0.00161942	0.184828	0.0100818	0.565116	0.0711333	1			0.00123	0.164151	0.0357	1			0.000127723	NA	0.000127723	0.0144358	DNV
GRIN2A	16	GRIN2A	0	DNW				DDD285	0	8	1	1	1	0.00131423	0.103317	0.14156	1			1	1	0.000302	0.0580847			5.2411e-06	NA	5.2411e-06	0.00077428	DNV
HIST1H2AE	6	H2AC8	1	DNW					0	3	2	1	1	0.00769865	0.461578	0.00037745	0.0662145			1	1	0.00175	0.227361			0.000457307	NA	0.000457307	0.0424752	DNV
KRT84	12	KRT84	0	DNW					0	5	2	1	1	0.0444224	1	0.00765319	0.659079			1	1	0.000493	0.0833765			0.00048224	NA	0.00048224	0.0441355	DNV
MAGEB2	X	MAGEB2	0	DNW					1	3	0	0.260885	1	0.542486	1	1	1			0.0239	1	0.0125	0.848529			0.000154284	NA	0.000154284	0.0170275	DNV
MED13	17	MED13	0	DNW					2	7	0	0.0214336	1	0.00188616	0.142941	1	1			0.0236	1	0.00251	0.305846			1.21396e-05	NA	1.21396e-05	0.00173752	DNV
MPZ	1	MPZ	0	DNW					1	3	2	0.0675334	1	0.0137093	0.746367	0.00068541	0.108215			0.0588	1	0.00306	0.337253			5.54152e-05	NA	5.54152e-05	0.00662369	DNV
MTIF2	2	MTIF2	0	DNW					0	5	1	1	1	0.00356469	0.249213	0.170683	1			1	1	0.000318	0.0605682			0.000489364	NA	0.000489364	0.0443548	DNV
MYT1L	2	MYT1L	0	DNW		Coe124	ASC102	DDD285	2	6	1	0.0196616	1	0.00823446	0.477095	0.140538	1			0.0029	0.340672	0.00131	0.182267			6.81269e-05	NA	6.81269e-05	0.00808985	DNV
PIAS2	18	PIAS2	0	DNW					2	4	0	0.001445	0.167957	0.000788195	0.0640907	1	1			0.00288	0.34036	0.00235	0.288139			2.42642e-05	NA	2.42642e-05	0.00311812	DNV
PRKAR1A	17	PRKAR1A	0	DNW					1	4	1	0.0870255	1	0.00326135	0.236742	0.0989001	1			0.075	1	0.000748	0.116462			3.8591e-05	NA	3.8591e-05	0.00482696	DNV
PRPF40A	2	PRPF40A	0	DNW					3	3	0	0.00131538	0.156738	0.142942	1	1	1			0.00256	0.308111	0.0316	1			0.000224098	NA	0.000224098	0.0237544	DNV
RELN	7	RELN	0	DNW					2	11	2	0.273994	1	0.120329	1	0.148328	1			0.126	1	0.000509	0.0853467			0.000353654	NA	0.000353654	0.0347396	DNV
SAMHD1	20	SAMHD1	0	DNW					1	4	2	0.185357	1	0.048968	1	0.0121392	0.818466			0.0989	1	0.00412	0.41663			0.000396579	NA	0.000396579	0.0379623	DNV
SEPT2	2	SEPTIN2	1	DNW					0	4	2	1	1	0.003378	0.242422	0.00715434	0.630447			1	1	0.000419	0.0747267			0.000304077	NA	0.000304077	0.0306725	DNV
SPOP	17	SPOP	0	DNW					1	4	1	0.0569306	1	0.000788195	0.0640907	0.0515841	1			0.0493	1	0.000615	0.100542			2.20962e-05	NA	2.20962e-05	0.00287496	DNV
STAG1	3	STAG1	0	DNW					2	4	0	0.00392626	0.402091	0.00331933	0.239118	1	1			0.0454	1	0.0219	1			0.000530319	NA	0.000530319	0.0476069	DNV
TXLNG	X	TXLNG	0	DNW					1	4	0	0.349263	1	0.343258	1	1	1			0.104	1	0.0114	0.810309			8.37659e-05	NA	8.37659e-05	0.00976159	DNV
AKR1C4	10	AKR1C4	0	DR					0	4	0	1	1	0.0515559	1	1	1			1	1	0.000198	0.0396364	MIS		0.00377941	NA	0.00377941	0.230425
ARHGAP42	11	ARHGAP42	0	DR					0	3	0	1	1	0.0961899	1	1	1			1	1	4.06e-05	0.0113784	MIS		0.0298798	NA	0.0298798	0.753969
ASXL2	2	ASXL2	0	DR					3	2	0	0.00182295	0.205581	0.597872	1	1	1			0.000135	0.0240766	0.332	1	LGD		0.000919906	NA	0.000919906	0.0767079
CACNA1C	12	CACNA1C	0	DR				DDD285	4	3	1	0.00186492	0.20902	0.781148	1	0.384299	1			2.74e-05	0.00537533	0.385	1	LGD		0.016357	NA	0.016357	0.563702
CSMD1	8	CSMD1	0	DR					1	12	1	0.709976	1	0.216179	1	0.513275	1			0.24	1	9.8e-05	0.0228877	MIS		0.0011811	NA	0.0011811	0.0915693
EML6	2	EML6	0	DR					1	4	0	0.330806	1	0.327941	1	1	1			0.115	1	5.13e-05	0.0137863	MIS		0.0568556	NA	0.0568556	0.919863
KMT2C	7	KMT2C	0	DR		Coe253	ASC102	DDD285	6	4	1	0.000669584	0.0845729	0.95859	1	0.478799	1			0.000185	0.0312873	0.609	1	LGD		0.00369252	NA	0.00369252	0.228819
MIB1	18	MIB1	0	DR				DDD28_novel	3	2	1	0.00226997	0.248594	0.537205	1	0.1625	1			0.000298	0.048718	0.238	1	LGD		0.00139841	NA	0.00139841	0.103703
MN1	22	MN1	0	DR				DDD285	3	0	0	0.028849	1	1	1	1	1			2.61e-05	0.00517202	1	1	LGD		0.0492068	NA	0.0492068	0.891582
OR4A16	11	OR4A16	0	DR					0	4	0	1	1	0.191633	1	1	1			1	1	0.00018	0.0367837	MIS		0.000796568	NA	0.000796568	0.0676254
PKD1L2	16	PKD1L2	0	DR					1	5	0	0.544116	1	0.670303	1	1	1			0.0303	1	2.32e-06	0.000842847	MIS		0.0952918	NA	0.0952918	1
SPEN	1	SPEN	0	DR		Coe253		DDD28_novel	4	5	3	0.00652253	0.640289	0.836946	1	0.00201795	0.245078			0.000164	0.0287264	0.329	1	LGD		0.00122122	NA	0.00122122	0.0931593
TAB2	6	TAB2	0	DR		Coe253		DDD285	3	0	0	0.0124286	1	1	1	1	1			0.000168	0.0291666	1	1	LGD		0.00167307	NA	0.00167307	0.120731
UNC80	2	UNC80	0	DR		Coe253			3	5	2	0.00785642	0.747978	0.180612	1	0.0572677	1			0.0314	1	0.000185	0.0374158	MIS		0.0142559	NA	0.0142559	0.525478
AMIGO1	1	AMIGO1	0	CH					0	3	0	1	1	0.000159961	0.0147835	1	1	MIS		1	1	0.0157	0.974692			0.0113309	NA	0.0113309	0.466207
AP1G1	16	AP1G1	0	CH					0	3	3	1	1	0.00343043	0.244334	8.54e-06	0.00241491	MIS30		1	1	0.0403	1			0.0408878	NA	0.0408878	0.832939
ARHGEF25	12	ARHGEF25	0	CH					0	5	2	1	1	0.000153851	0.0143506	0.000307894	0.0548048	MIS		1	1	0.000433	0.0758446			0.00340065	NA	0.00340065	0.216282
ASH1L	1	ASH1L	0	CH		Coe124	ASC102		4	3	1	0.000160323	0.0223344	0.384144	1	0.202624	1	LGD		0.00103	0.139355	0.494	1			0.00929146	NA	0.00929146	0.416053
CABP7	22	CABP7	0	CH		Coe253			0	3	0	1	1	0.000423307	0.0354866	1	1	MIS		1	1	0.00261	0.312213			0.0049312	NA	0.0049312	0.276177
CACNA1G	17	CACNA1G	0	CH				DDD285	1	7	5	0.304414	1	0.0454312	1	3.89e-05	0.00856976	MIS30		0.2	1	0.0171	1			0.001726	NA	0.001726	0.1236
CAMK2G	10	CAMK2G	0	CH				DDD285	0	3	3	1	1	0.00120187	0.0952744	8.14e-06	0.00233667	MIS30		1	1	0.0217	1			0.00835554	NA	0.00835554	0.386125
CBLL1	7	CBLL1	0	CH					0	4	1	1	1	9.95e-05	0.00997422	0.00581481	0.548097	MIS		1	1	0.00125	0.177699			0.00227533	NA	0.00227533	0.154115
CUL3	2	CUL3	0	CH		Coe124			3	1	0	9.64e-05	0.0139419	0.466244	1	1	1	LGD		0.00171	0.213674	0.507	1			0.0052896	NA	0.0052896	0.291145
FLRT3	20	FLRT3	0	CH					0	5	0	1	1	6.69e-05	0.00696422	1	1	MIS		1	1	0.000344	0.063666			0.00580064	NA	0.00580064	0.311671
FOXP2	7	FOXP2	0	CH		Coe253	ASC102	DDD285	3	1	0	0.000253301	0.0340357	0.544116	1	1	1	LGD		0.000851	0.119249	0.457	1			0.00168316	NA	0.00168316	0.120994
G3BP2	4	G3BP2	0	CH					0	4	0	1	1	0.000267488	0.0235713	1	1	MIS		1	1	0.00157	0.206713			0.00316623	NA	0.00316623	0.203441
HIST1H4E	6	H4C5	1	CH					0	3	0	1	1	0.000150517	0.0142585	1	1	MIS		1	1	0.00115	0.168363			0.00120432	NA	0.00120432	0.0929858
HINFP	11	HINFP	0	CH					0	4	0	1	1	0.000277585	0.0243478	1	1	MIS		1	1	0.00274	0.316383			0.00365858	NA	0.00365858	0.228047
KCNC1	11	KCNC1	0	CH		Coe253			0	5	0	1	1	2.49e-06	0.000561614	1	1	MIS		1	1	0.00157	0.206713			0.00355847	NA	0.00355847	0.22404
KCNT2	1	KCNT2	0	CH					0	5	3	1	1	0.000380009	0.0328751	9.94e-05	0.0200344	MIS MIS30		1	1	0.00227	0.281854			0.0164115	NA	0.0164115	0.563702
MGAT5	2	MGAT5	0	CH					1	4	2	0.0425108	1	0.000267488	0.0235713	0.00108435	0.159257	MIS		0.157	1	0.00502	0.47807			0.000600477	NA	0.000600477	0.0536483
NCOA2	8	NCOA2	0	CH					0	5	0	1	1	1.75e-05	0.00312788	1	1	MIS		1	1	0.00909	0.701632			0.0164152	NA	0.0164152	0.563702
NFE2L2	2	NFE2L2	0	CH					0	3	1	1	1	0.000164123	0.0150216	0.00463087	0.459353	MIS		1	1	0.0129	0.86079			0.0170139	NA	0.0170139	0.570027
NIPBL	5	NIPBL	0	CH					1	7	1	0.161503	1	0.000414842	0.0349315	0.115634	1	MIS		0.293	1	0.00887	0.699086			0.0061435	NA	0.0061435	0.322005
PAPOLG	2	PAPOLG	0	CH		Coe253			0	4	3	1	1	0.00163948	0.127301	4.82e-05	0.0104965	MIS30		1	1	0.00404	0.414957			0.00432062	NA	0.00432062	0.253324
PAPSS2	10	PAPSS2	0	CH					0	3	3	1	1	0.00115239	0.0925134	9.37e-06	0.00257281	MIS30		1	1	0.0276	1			0.024134	NA	0.024134	0.678009
PIK3CA	3	PIK3CA	0	CH		Coe124		DDD285	0	5	0	1	1	2.3e-06	0.000531412	1	1	MIS		1	1	0.00219	0.273652			0.00132776	NA	0.00132776	0.100449
PIK3R1	5	PIK3R1	0	CH				DDD285	3	1	0	0.000118625	0.0168983	0.50155	1	1	1	LGD		0.000354	0.0564616	0.487	1			0.00407576	NA	0.00407576	0.244311
RAB5C	17	RAB5C	0	CH					0	3	1	1	1	0.000231689	0.0207056	0.0170215	0.998421	MIS		1	1	0.00274	0.316383			0.0014543	NA	0.0014543	0.107002
SMARCE1	17	SMARCE1	0	CH					1	3	3	0.0442187	1	0.00371673	0.253299	2.09e-06	0.000776415	MIS30		0.0575	1	0.00922	0.702354			0.000684384	NA	0.000684384	0.0597228
SPTBN1	2	SPTBN1	0	CH					3	6	4	0.000920065	0.113192	0.00352318	0.247223	0.000248088	0.045195	MIS30		0.00275	0.32896	0.0556	1			0.000964455	NA	0.000964455	0.0790179
STX1B	16	STX1B	0	CH					0	3	1	1	1	0.000153177	0.0143506	0.0114782	0.79367	MIS		1	1	0.00584	0.520769			0.00427214	NA	0.00427214	0.251266
TCF7L2	10	TCF7L2	0	CH		Coe253	ASC102	DDD28_novel	3	1	0	0.000217967	0.0297094	0.574271	1	1	1	LGD		0.000381	0.0597957	0.498	1			0.00683041	NA	0.00683041	0.34083
TET2	4	TET2	0	CH					1	3	3	0.240825	1	0.41576	1	0.000145287	0.0275261	MIS30		0.103	1	0.0705	1			0.045244	NA	0.045244	0.858185
TFAP2A	6	TFAP2A	0	CH					0	3	1	1	1	0.000154519	0.0143506	0.00862104	0.71048	MIS		1	1	0.0199	1			0.0182128	NA	0.0182128	0.592217
C7orf43	7	TRAPPC14	1	CH					3	0	0	4.95e-05	0.00768711	1	1	1	1	LGD		1	1	1	1			0.00760941	NA	0.00760941	0.362355
TSC2	16	TSC2	0	CH					2	6	4	0.11062	1	0.270683	1	0.000250931	0.0452775	MIS30		0.00751	0.725769	0.0209	1			0.00215316	NA	0.00215316	0.147203
UBTF	17	UBTF	0	CH				DDD285	1	4	3	0.078017	1	0.00206848	0.155513	7.95e-06	0.00233667	MIS30		0.114	1	0.0106	0.770188			0.00333338	NA	0.00333338	0.212724
UNC13B	9	UNC13B	0	CH					0	7	2	1	1	0.000387792	0.0331687	0.0165039	0.980197	MIS		1	1	0.00136	0.187891			0.0044673	NA	0.0044673	0.259491
YY1	14	YY1	0	CH				DDD285	1	3	0	0.0132707	1	0.000249612	0.0222026	1	1	MIS		0.0464	1	0.0164	0.986918			0.000866879	NA	0.000866879	0.0730011
ZNF483	9	ZNF483	0	CH					0	5	1	1	1	6.69e-05	0.00696422	0.00294131	0.32974	MIS		1	1	0.000425	0.075114			0.00114848	NA	0.00114848	0.0901838
