# Supplementary material for: Integrated gene analyses of de novo variants from 46,612 trios with autism and developmental disorders
Source: Proc Natl Acad Sci U S A. 2022 Nov 11;119(46):e2203491119. doi: 10.1073/pnas.2203491119 (PMC9674258; doi:10.1073/pnas.2203491119)
Supplement: Supplementary File [file pnas.2203491119.sd06.xlsx]

## Sheet: Dataset S6
Dataset S6. Significance overview of the LC615 NDD candidate genes.
												case-control analysis for ultra-rare LGD variants									NDD					DD					ASD						Gene list
gene	hgnc_id	hgnc_symbol	Chrom	gnomAD_LOEUF	ExAC_pLI	ExAC_mis_Z	ExAC_RVIS	NDD_significance	GTEx Brain Avg. TPM	GTEx Brain expression	pan-neuronal gene (1: yes; 0: no)	wes2.3_rare_lgd	exac-non-psych_rare_lgd	Fisher_LGDp	Fisher_LGDq-correct615	case-control_significance	NDD_sig	DD_sig	ASD_sig	unique_significance	dnLGD_NDD	dnMIS_NDD	dnMIS30_NDD	NDD_FDR_sig_model	NDD_FWER_sig_model	dnLGD_DD	dnMIS_DD	dnMIS30_DD	DD_FDR_sig_model	DD_FWER_sig_model	dnLGD_ASD	dnMIS_ASD	dnMIS30_ASD	ASD_FDR_sig_model	ASD_FWER_sig_model	hgnc_symbol	Coe253	ASC102	DDD285	SFARI-Gene992_10-29-2020release	DDG2P_disease_16_11_2020_Check	OMIM Disease	Function (OMIM or GeneCards)	OMIM Gene	PubMed if not in OMIM	NDD from SNVs	Autosomal Dominant	Autosomal Recessive	Novel NDD association
ARID1B	18040	ARID1B	6	0.102	0.99995	3.39466	1.68133	LC615; MC237; HC138	4.69682	low expression	1	6	9	0.334363	0.659081		FWER-intersection (138)	FWER-intersection (136)	FWER-intersection (16)		118	23	9	CH&DR&DNW	CH&DR&DNW	106	13	6	CH&DR&DNW	CH&DR&DNW	12	10	3	CH&DR&DNW	CH&DR&DNW	ARID1B	Coe124	ASC102	DDD285	1	COFFIN SIRIS SYNDROME	Coffin-Siris syndrome 1, 135900 (3), Autosomal dominant	AT-rich interaction domain-containing protein 1B	614556		√	√
ADNP	15766	ADNP	20	0.123	0.9989	NA	4.5259	LC615; MC237; HC138	19.3109	medium expression	1	6	2	0.0154714	0.0923775		FWER-intersection (138)	FWER-intersection (136)	FWER-intersection (16)		78	9	0	CH&DR&DNW	CH&DR&DNW	58	4	0	CH&DR&DNW	CH&DR&DNW	20	5	0	CH&DR&DNW	CH&DR&DNW	ADNP	Coe124	ASC102	DDD285	1	MENTAL RETARDATION, AUTOSOMAL DOMINANT, 28	Helsmoortel-van der Aa syndrome, 615873 (3), Autosomal dominant	Activity-dependent neuroprotector homeobox	611386		√	√
KMT2A	7132	KMT2A	11	0.065	1	6.64132	0.254154	LC615; MC237; HC138	11.2842	medium expression	1	13	3	6.77712e-05	0.00309322	FDR-FWER	FWER-intersection (138)	FWER-intersection (136)	FDR		70	29	7	CH&DR&DNW	CH&DR&DNW	64	26	5	CH&DR&DNW	CH&DR&DNW	6	3	2	CH&DR&DNW		KMT2A	Coe124		DDD285	1	WIEDEMANN-STEINER SYNDROME	Wiedemann-Steiner syndrome, 605130 (3), Autosomal dominant	Lysine (K)-specific methyltransferase 2E	159555		√	√
DYRK1A	3091	DYRK1A	21	0.214	0.99958	3.36561	10.4399	LC615; MC237; HC138	13.5184	medium expression	1	8	2	0.00244835	0.0346915	FDR	FWER-intersection (138)	FWER-intersection (136)	FDR		68	16	5	CH&DR&DNW	CH&DR&DNW	64	16	5	CH&DR&DNW	CH&DR&DNW	4	0	0	CH&DR		DYRK1A	Coe124	ASC102	DDD285	1	MENTAL RETARDATION AUTOSOMAL DOMINANT TYPE 7	Mental retardation, autosomal dominant 7, 614104 (3), Autosomal dominant	Dual specificity tyrosine-(Y)-phosphorylation regulated kinase-1A (\'minibrain\', Drosophila, homolog of)	600855		√	√
CTNNB1	2514	CTNNB1	3	0.129	0.99981	4.43639	5.40567	LC615; MC237; HC138	72.7312	medium expression	0	1	1	0.53547	0.809125		FWER-intersection (138)	FWER-intersection (136)	FDR		64	3	0	CH&DR&DNW	CH&DR&DNW	60	2	0	CH&DR&DNW	CH&DR&DNW	4	1	0	CH&DR&DNW		CTNNB1	Coe124	ASC102	DDD285	1	MENTAL RETARDATION, AUTOSOMAL DOMINANT 19	Ovarian cancer, somatic, 167000 (3); Colorectal cancer, somatic, 114500 (3); Medulloblastoma, somatic, 155255 (3); Hepatocellular carcinoma, somatic, 114550 (3); Pilomatricoma, somatic, 132600 (3); Neurodevelopmental disorder with spastic diplegia and visual defects, 615075 (3), Autosomal dominant; Exudative vitreoretinopathy 7, 617572 (3), Autosomal dominant	Catenin (cadherin-associated protein), beta 1, 88kD	116806		√	√
DDX3X	2745	DDX3X	X	0.118	0.99893	5.1311	14.1066	LC615; MC237; HC138	38.7968	medium expression	0	5	1	0.0144279	0.0910678		FWER-intersection (138)	FWER-intersection (136)	FDR		51	69	28	CH&DR&DNW	CH&DR&DNW	50	65	27	CH&DR&DNW	CH&DR&DNW	1	4	1	DNW		DDX3X	Coe124		DDD285	1	INTELLECTUAL DISABILITY	Intellectual developmental disorder, X-linked, syndrome, Snijders Blok type, 300958 (3), X-linked dominant, X-linked recessive	DEAD-box helicase 3, X-linked	300160		√	√	√
MED13L	22962	MED13L	12	0.064	1	4.18445	1.4956	LC615; MC237; HC138	9.38188	low expression	1	2	3	0.509352	0.809125		FWER-intersection (138)	FWER-intersection (136)	FDR		47	35	6	CH&DR&DNW	CH&DR&DNW	42	30	4	CH&DR&DNW	CH&DR&DNW	5	5	2	CH&DR&DNW		MED13L	Coe124	ASC102	DDD285	1	INTELLECTUAL DISABILITY	Transposition of the great arteries, dextro-looped 1, 608808 (3), Autosomal dominant; Mental retardation and distinctive facial features with or without cardiac defects, 616789 (3), Autosomal dominant	Mediator complex subunit 13-like	608771		√	√
POGZ	18801	POGZ	1	0.119	1	3.35863	2.7566	LC615; MC237; HC138	39.9894	medium expression	1	8	2	0.00244835	0.0346915	FDR	FWER-intersection (138)	FWER-intersection (136)	FWER-intersection (16)		46	15	6	CH&DR&DNW	CH&DR&DNW	35	9	4	CH&DR&DNW	CH&DR&DNW	11	6	2	CH&DR&DNW	CH&DR&DNW	POGZ	Coe124	ASC102	DDD285	1	INTELLECTUAL DISABILITY	White-Sutton syndrome, 616364 (3), Autosomal dominant	POGO transposable element with ZNF domain	614787		√	√
SETD5	25566	SETD5	3	0.227	1	-0.03659	7.95699	LC615; MC237; HC138	24.4237	medium expression	1	8	3	0.00646264	0.0559792		FWER-intersection (138)	FWER-intersection (136)	FWER		45	11	1	CH&DR&DNW	CH&DR&DNW	40	7	1	CH&DR&DNW	CH&DR&DNW	5	4	0	CH&DR&DNW	DR	SETD5	Coe124	ASC102	DDD285	1	MENTAL RETARDATION, AUTOSOMAL DOMINANT 23	Mental retardation, autosomal dominant 23, 615761 (3), Autosomal dominant	SET domain-containing protein 5	615743		√	√
GATAD2B	30778	GATAD2B	1	0.097	0.99859	3.39705	17.9863	LC615; MC237; HC138	12.2098	medium expression	1	6	2	0.0154714	0.0923775		FWER-intersection (138)	FWER-intersection (136)			39	3	1	CH&DR&DNW	CH&DR&DNW	39	3	1	CH&DR&DNW	CH&DR&DNW	0	0	0			GATAD2B	Coe124		DDD285		NONSPECIFIC SEVERE ID	GAND syndrome, 615074 (3), Autosomal dominant	GATA zinc finger domain-containing protein 2B	614998		√	√
SCN2A	10588	SCN2A	2	0.127	1	6.58484	1.62268	LC615; MC237; HC138	16.44	medium expression	1	19	1	5.00771e-09	1.53987e-06	FDR-FWER	FWER-intersection (138)	FWER-intersection (136)	FWER-intersection (16)		37	77	23	CH&DR&DNW	CH&DR&DNW	22	57	15	CH&DR&DNW	CH&DR&DNW	15	20	8	CH&DR&DNW	CH&DR&DNW	SCN2A	Coe124	ASC102	DDD285	1	NONSPECIFIC SEVERE ID	Episodic ataxia, type 9, 618924 (3), Autosomal dominant; Developmental and epileptic encephalopathy 11, 613721 (3), Autosomal dominant; Seizures, benign familial infantile, 3, 607745 (3), Autosomal dominant	Sodium voltage-gated channel, alpha subunit 2	182390		√	√
CHD8	20153	CHD8	14	0.082	1	5.54448	0.957967	LC615; MC237; HC138	14.4363	medium expression	0	19	7	1.9192e-05	0.00168616	FDR-FWER	FWER-intersection (138)	FWER-intersection (136)	FWER-intersection (16)		37	20	8	CH&DR&DNW	CH&DR&DNW	19	8	3	CH&DR&DNW	CH&DR&DNW	18	12	5	CH&DR&DNW	CH&DR&DNW	CHD8	Coe124	ASC102	DDD285	1	AUTISM	{Autism, susceptibility to, 18}, 615032 (3), Autosomal dominant	Chromodomain helicase DNA-binding protein 8	610528		√	√
EHMT1	24650	EHMT1	9	0.072	1	2.36081	2.27761	LC615; MC237; HC138	4.28083	low expression	1	3	2	0.188299	0.521638		FWER-intersection (138)	FWER-intersection (136)			37	14	6	CH&DR&DNW	CH&DR&DNW	35	11	4	CH&DR&DNW	CH&DR&DNW	2	3	2			EHMT1	Coe124		DDD285	1	Kleefstra syndrome	Kleefstra syndrome 1, 610253 (3), Autosomal dominant	Euchromatic histone methyltransferase 1	607001		√	√
TCF4	11634	TCF4	18	0.217	0.99987	4.42618	26.4125	LC615; MC237; HC138	12.9225	medium expression	0	2	2	0.380931	0.70613		FWER-intersection (138)	FWER-intersection (136)			34	21	13	CH&DR&DNW	CH&DR&DNW	31	20	12	CH&DR&DNW	CH&DR&DNW	3	1	1			TCF4	Coe124	ASC102	DDD285	1	PITT-HOPKINS SYNDROME	Corneal dystrophy, Fuchs endothelial, 3, 613267 (3), Autosomal dominant; Pitt-Hopkins syndrome, 610954 (3), Autosomal dominant	Transcription factor-4 (immunoglobulin transcription factor-2)	602272		√	√
SYNGAP1	11497	SYNGAP1	6	0.052	1	7.15101	2.77615	LC615; MC237; HC138	18.2827	medium expression	0	9	0	3.36249e-05	0.00172328	FDR-FWER	FWER-intersection (138)	FWER-intersection (136)	FWER-intersection (16)		33	13	0	CH&DR&DNW	CH&DR&DNW	25	8	0	CH&DR&DNW	CH&DR&DNW	8	5	0	CH&DR&DNW	CH&DR&DNW	SYNGAP1	Coe124	ASC102	DDD285	1	MENTAL RETARDATION AUTOSOMAL DOMINANT TYPE 5	Mental retardation, autosomal dominant 5, 612621 (3), Autosomal dominant	Synaptic Ras GTPase activating protein 1	603384		√	√
SATB2	21637	SATB2	2	0.091	0.99956	4.74779	9.33529	LC615; MC237; HC138	3.28938	low expression	0	4	1	0.0383073	0.17984		FWER-intersection (138)	FWER-intersection (136)	FDR		32	41	22	CH&DR&DNW	CH&DR&DNW	32	36	21	CH&DR&DNW	CH&DR&DNW	0	5	1	DNW		SATB2	Coe124		DDD285	3, S	GLASS SYNDROME	Glass syndrome, 612313 (3), Autosomal dominant	Special AT-rich sequence-binding protein 2	608148		√	√
EP300	3373	EP300	22	0.099	1	NA	0.322581	LC615; MC237; HC138	14.5819	medium expression	1	7	2	0.00623094	0.0559792		FWER-intersection (138)	FWER-intersection (136)			32	29	4	CH&DR&DNW	CH&DR&DNW	30	22	3	CH&DR&DNW	CH&DR&DNW	2	7	1			EP300	Coe124		DDD285	1	RUBINSTEIN-TAYBI SYNDROME TYPE 2	Rubinstein-Taybi syndrome 2, 613684 (3), Autosomal dominant; Menke-Hennekam syndrome 2, 618333 (3), Autosomal dominant; Colorectal cancer, somatic, 114500 (3)	E1A-binding protein, 300kD	602700		√	√
EFTUD2	30858	EFTUD2	17	0.094	0.99999	4.36265	5.35679	LC615; MC237; HC138	15.4481	medium expression	0	0	2	1	1		FWER-intersection (138)	FWER-intersection (136)			32	14	10	CH&DR&DNW	CH&DR&DNW	31	12	9	CH&DR&DNW	CH&DR&DNW	1	2	1			EFTUD2	Coe124		DDD285		MANDIBULOFACIAL DYSOSTOSIS WITH MICROCEPHALY	Mandibulofacial dysostosis, Guion-Almeida type, 610536 (3), Autosomal dominant	Elongation factor Tu GTP-binding domain-containing 2	603892		√	√
STXBP1	11444	STXBP1	9	0.086	0.99988	5.22205	20.0293	LC615; MC237; HC138	117.527	medium expression	1	1	4	0.852934	1		FWER-intersection (138)	FWER-intersection (136)	FWER		31	44	24	CH&DR&DNW	CH&DR&DNW	28	39	20	CH&DR&DNW	CH&DR&DNW	3	5	4	CH&DNW	DNW	STXBP1	Coe124	ASC102	DDD285	1	EPILEPTIC ENCEPHALOPATHY EARLY INFANTILE TYPE 4	Developmental and epileptic encephalopathy 4, 612164 (3), Autosomal dominant	Syntaxin-binding protein 1	602926		√	√
CHD7	20626	CHD7	8	0.076	1	1.92151	2.14076	LC615; MC237; HC138	10.7094	medium expression	0	9	1	0.000239911	0.00614772	FDR	FWER-intersection (138)	FWER-intersection (136)			31	26	14	CH&DR&DNW	CH&DR&DNW	31	20	12	CH&DR&DNW	CH&DR&DNW	0	6	2			CHD7	Coe253		DDD285	1	CHARGE SYNDROME	Hypogonadotropic hypogonadism 5 with or without anosmia, 612370 (3), Autosomal dominant; CHARGE syndrome, 214800 (3), Autosomal dominant	Chromodomain helicase DNA binding protein 7	608892		√	√
CHD2	1917	CHD2	15	0.07	1	5.0855	1.88661	LC615; MC237; HC138	14.3891	medium expression	1	9	4	0.00629375	0.0559792		FWER-intersection (138)	FWER-intersection (136)	FWER-intersection (16)		30	21	11	CH&DR&DNW	CH&DR&DNW	20	12	7	CH&DR&DNW	CH&DR&DNW	10	9	4	CH&DR&DNW	CH&DR&DNW	CHD2	Coe124	ASC102	DDD285	1	EPILEPTIC ENCEPHALOPATHY	Epileptic encephalopathy, childhood-onset, 615369 (3), Autosomal dominant	Chromodomain helicase DNA binding protein-2	602119		√	√
KMT2D	7133	KMT2D	12	0.103	1	3.09802	0.0879765	LC615; MC237; HC138	8.6917	low expression	0	7	15	0.580608	0.856984		FWER-intersection (138)	FWER-intersection (136)			30	20	0	CH&DR&DNW	CH&DR&DNW	30	17	0	CH&DR&DNW	CH&DR&DNW	0	3	0			KMT2D			DDD285		KABUKI SYNDROME	Kabuki syndrome 1, 147920 (3), Autosomal dominant	Lysine (K)-specific methyltransferase 2D	602113		√	√
WAC	17327	WAC	10	0.084	0.99989	1.56659	31.0264	LC615; MC237; HC138	52.0237	medium expression	1	3	2	0.188299	0.521638		FWER-intersection (138)	FWER-intersection (136)	FDR		30	3	2	CH&DR&DNW	CH&DR&DNW	26	2	2	CH&DR&DNW	CH&DR&DNW	4	1	0	CH&DR&DNW		WAC	Coe124	ASC102	DDD285	1	INTELLECTUAL DISABILITY	Desanto-Shinawi syndrome, 616708 (3), Autosomal dominant	WW domain-containing adaptor with coiled-coil region	615049		√	√
KDM5B	18039	KDM5B	1	0.572	5.0942e-05	1.99427	2.15054	LC615; MC237; HC138	5.5024	low expression	0	42	23	5.87297e-08	1.20396e-05	FDR-FWER	FWER-intersection (138)	FWER-intersection (136)	FWER-intersection (16)		29	25	9	CH&DR&DNW	CH&DR&DNW	19	12	4	CH&DR&DNW	CH&DR&DNW	10	13	5	CH&DR&DNW	CH&DR&DNW	KDM5B	Coe124	ASC102	DDD285	1	Autism	Mental retardation, autosomal recessive 65, 618109 (3), Autosomal recessive	Lysine-specific demethylase 5B	605393		√	√	√
NSD1	14234	NSD1	5	0.095	1	2.384	1.13392	LC615; MC237; HC138	8.85224	low expression	1	6	7	0.205629	0.545094		FWER-intersection (138)	FWER-intersection (136)			28	24	6	CH&DR&DNW	CH&DR&DNW	27	15	6	CH&DR&DNW	CH&DR&DNW	1	9	0			NSD1	Coe124	ASC102	DDD285	1	WEAVER SYNDROME	Sotos syndrome 1, 117550 (3), Autosomal dominant	Nuclear receptor binding SET domain protein 1	606681		√	√
ASXL1	18318	ASXL1	20	0.794	1.3737e-18	0.0832946	34.4477	LC615; MC237; HC138	12.548	medium expression	0	5	42	0.999845	1		FWER-intersection (138)	FWER-intersection (136)			27	2	0	CH&DR&DNW	CH&DR&DNW	26	1	0	CH&DR&DNW	CH&DR&DNW	1	1	0			ASXL1	Coe253		DDD285		BOHRING-OPITZ SYNDROME	Bohring-Opitz syndrome, 605039 (3), Autosomal dominant; Myelodysplastic syndrome, somatic, 614286 (3)	ASXL transcriptional regulator 1	612990		√	√
ASXL3	29357	ASXL3	18	0.199	0.99998	-0.942027	11.7986	LC615; MC237; HC138	0.851211	low expression	0	5	2	0.0372377	0.17984		FWER-intersection (138)	FWER-intersection (136)			27	1	0	CH&DR&DNW	CH&DR&DNW	24	1	0	CH&DR&DNW	CH&DR&DNW	3	0	0			ASXL3	Coe124	ASC102	DDD285	1	BAINBRIDGE-ROPERS SYNDROME	Bainbridge-Ropers syndrome, 615485 (3), Autosomal dominant	ASXL transcriptional regulator 3	615115		√	√
FOXP1	3823	FOXP1	3	0.175	0.99975	2.99549	5.64027	LC615; MC237; HC138	4.71926	low expression	1	4	6	0.400098	0.70613		FWER-intersection (138)	FWER-intersection (136)	FWER-intersection (16)		26	10	1	CH&DR&DNW	CH&DR&DNW	19	8	0	CH&DR&DNW	CH&DR&DNW	7	2	1	CH&DR&DNW	CH&DR&DNW	FOXP1	Coe124	ASC102	DDD285	1	MENTAL RETARDATION WITH LANGUAGE IMPAIRMENT AND AUTISTIC FEATURES	Mental retardation with language impairment and with or without autistic features, 613670 (3), Autosomal dominant	Forkhead box P1	605515		√	√
WDR45	28912	WDR45	X	0.21	0.96571	1.68777	33.3856	LC615; MC237; HC138	22.0549	medium expression	0	2	0	0.101396	0.342631		FWER-intersection (138)	FWER-intersection (136)			25	11	1	CH&DR&DNW	CH&DR&DNW	24	11	1	CH&DR&DNW	CH&DR&DNW	1	0	0			WDR45	Coe124		DDD285		NEURODEGENERATION WITH BRAIN IRON ACCUMULATION	Neurodegeneration with brain iron accumulation 5, 300894 (3), X-linked dominant	WD repeat-containing protein 45	300526	29981852	√	√
CASK	1497	CASK	X	0.073	0.99989	4.10959	5.01567	LC615; MC237; HC138	6.18321	low expression	1	3	1	0.0983038	0.342631		FWER-intersection (138)	FWER-intersection (136)			25	10	7	CH&DR&DNW	CH&DR&DNW	24	10	7	CH&DR&DNW	CH&DR&DNW	1	0	0			CASK	Coe124		DDD285	1	MENTAL RETARDATION X-LINKED CASK-RELATED	Mental retardation, with or without nystagmus, 300422 (3); Mental retardation and microcephaly with pontine and cerebellar hypoplasia, 300749 (3), X-linked dominant; FG syndrome 4, 300422 (3)	Calcium/calmodulin-dependent serine protein kinase	300172		√	√
ASH1L	19088	ASH1L	1	0.062	1	3.04735	0.224829	LC615; MC237; HC138	15.3964	medium expression	1	15	4	3.29963e-05	0.00172328	FDR-FWER	FWER-intersection (138)	FWER-intersection (136)	FWER-intersection (16)		24	9	4	CH&DR&DNW	CH&DR&DNW	9	8	4	CH&DR&DNW	CH&DR&DNW	15	1	0	CH&DR&DNW	CH&DR&DNW	ASH1L	Coe124	ASC102		1	INTELLECTUAL DISABILITY	Mental retardation, autosomal dominant 52, 617796 (3), Autosomal dominant	ASH1-like histone lysine methyltransferase	607999		√	√
SON	11183	SON	21	0.118	1	0.819348	2.50244	LC615; MC237; HC138	24.5364	medium expression	1	9	3	0.00270026	0.0353331	FDR	FWER-intersection (138)	FWER-intersection (136)			23	7	0	CH&DR&DNW	CH&DR&DNW	21	4	0	CH&DR&DNW	CH&DR&DNW	2	3	0			SON	Coe253		DDD285	1	Intellectual Disability, Congenital Malformations, and Failure to Thrive	ZTTK syndrome, 617140 (3), Autosomal dominant	SON DNA-binding protein	182465		√	√
ZEB2	14881	ZEB2	2	0.107	0.99983	4.99585	5.89443	LC615; MC237; HC138	20.0558	medium expression	0	7	2	0.00623094	0.0559792		FWER-intersection (138)	FWER-intersection (136)			23	6	1	CH&DR&DNW	CH&DR&DNW	23	4	0	CH&DR&DNW	CH&DR&DNW	0	2	1			ZEB2			DDD285		MOWAT-WILSON SYNDROME	Mowat-Wilson syndrome, 235730 (3), Autosomal dominant	Zinc finger E box-binding homeobox 2	605802		√	√
ARID2	18037	ARID2	12	0.096	1	1.87127	1.85728	LC615; MC237; HC138	3.65249	low expression	0	6	5	0.100932	0.342631		FWER-intersection (138)	FWER-intersection (136)			23	2	2	CH&DR&DNW	CH&DR&DNW	23	0	0	CH&DR&DNW	CH&DR&DNW	0	2	2			ARID2	Coe253		DDD285	3, S	ARID2-Coffin-Siris like disorder	Coffin-Siris syndrome 6, 617808 (3), Autosomal dominant	AT-rich interaction domain-containing protein 2	609539		√	√
SUV420H1	24283	KMT5B	11	0.078	0.99993	2.70522	23.3333	LC615; MC237; HC138	11.6717	medium expression	0	6	2	0.0154714	0.0923775		FWER-intersection (138)	FWER-intersection (136)	FWER-intersection (16)		22	7	1	CH&DR&DNW	CH&DR&DNW	12	4	0	CH&DR&DNW	CH&DR&DNW	10	3	1	CH&DR&DNW	CH&DR&DNW	KMT5B	Coe124	ASC102	DDD285	1	KMT5B syndrome	Mental retardation, autosomal dominant 51, 617788 (3), Autosomal dominant	Lysine methyltransferase 5B	610881		√	√
PPM1D	9277	PPM1D	17	1.096	0.001168	3.12705	51.1339	LC615; MC237; HC138	5.72037	low expression	0	4	16	0.921384	1		FWER-intersection (138)	FWER-intersection (136)			22	0	0	CH&DR&DNW	CH&DR&DNW	22	0	0	CH&DR&DNW	CH&DR&DNW	0	0	0			PPM1D	Coe124		DDD285	3, S	PPM1D syndrome	Breast cancer, somatic, 114480 (3); Jansen de Vries syndrome, 617450 (3), Autosomal dominant	Protein phosphatase, magnesium-dependent, 1, delta isoform	605100		√	√
KIAA2022	29433	NEXMIF	X	0.198	0.95054	0.546147	1.09718	LC615; MC237; HC138	1.83367	low expression	0	8	3	0.00646264	0.0559792		FWER-intersection (138)	FWER-intersection (136)			21	3	0	CH&DR&DNW	CH&DR&DNW	20	2	0	CH&DR&DNW	CH&DR&DNW	1	1	0			NEXMIF	Coe124		DDD285	2	KIAA2022	Mental retardation, X-linked 98, 300912 (3), X-linked dominant	Neurite extension and migration factor	300524		√	√
MECP2	6990	MECP2	X	0.407	0.69809	NA	27.5862	LC615; MC237; HC138	14.5032	medium expression	0	7	7	0.122316	0.402263		FWER-intersection (138)	FWER-intersection (136)	FWER		19	34	5	CH&DR&DNW	CH&DR&DNW	17	27	4	CH&DR&DNW	CH&DR&DNW	2	7	1	CH&DR&DNW	CH&DNW	MECP2	Coe124		DDD285	1	RETT SYNDROME (RTT)[	Mental retardation, X-linked syndromic, Lubs type, 300260 (3), X-linked recessive; Encephalopathy, neonatal severe, 300673 (3), X-linked recessive; Mental retardation, X-linked, syndromic 13, 300055 (3), X-linked recessive; Rett syndrome, atypical, 312750 (3), X-linked dominant; {Autism susceptibility, X-linked 3}, 300496 (3), X-linked; Rett syndrome, 312750 (3), X-linked dominant; Rett syndrome,…	Methyl-CpG-binding protein-2	300005		√	√	√
SRRM2	16639	SRRM2	16	0.118	NA	NA	2.11144	LC615; MC237; HC138	105.3	medium expression	1	10	5	0.00590958	0.0559792		FWER-intersection (138)	FWER-intersection (136)			19	12	0	CH&DR&DNW	CH&DR&DNW	16	7	0	CH&DR&DNW	CH&DR&DNW	3	5	0			SRRM2	Coe253		DDD28-novel		SRRM2-related developmental disorder (monoallelic)		Serine/arginine repetitive matrix 2 (ser/arg-rich splicing factor-related nuclear matrix protein, 300kD)	606032		√	√
TRIP12	12306	TRIP12	2	0.06	1	4.58638	0.469208	LC615; MC237; HC138	17.2997	medium expression	1	7	4	0.0300971	0.159567		FWER-intersection (138)	FWER-intersection (136)	FDR		18	12	5	CH&DR&DNW	CH&DR&DNW	15	6	2	CH&DR&DNW	CH&DR&DNW	3	6	3	DNW		TRIP12	Coe124	ASC102	DDD285	1	TRIP12-related intellectual disability with/without autism spectrum disorder	Mental retardation, autosomal dominant 49, 617752 (3), Autosomal dominant	Thyroid hormone receptor interactor 12	604506		√	√
KAT6A	13013	KAT6A	8	0.069	1	2.14154	3.53861	LC615; MC237; HC138	8.1275	low expression	0	5	5	0.183641	0.521638		FWER-intersection (138)	FWER-intersection (136)			18	11	1	CH&DR&DNW	CH&DR&DNW	17	8	1	CH&DR&DNW	CH&DR&DNW	1	3	0			KAT6A	Coe124		DDD285	2, S	MENTAL RETARDATION, AUTOSOMAL DOMINANT 32	Arboleda-Tham syndrome, 616268 (3), Autosomal dominant	K(lysine) acetyltransferase 6A	601408		√	√
KANSL1	24565	KANSL1	17	0.238	0.99973	0.49284	71.4076	LC615; MC237; HC138	9.41101	low expression	1	6	7	0.205629	0.545094		FWER-intersection (138)	FWER-intersection (136)			18	10	3	CH&DR&DNW	CH&DR&DNW	18	8	2	CH&DR&DNW	CH&DR&DNW	0	2	1			KANSL1	Coe124		DDD285	1	CHROMOSOME 17Q21.31 MICRODELETION SYNDROME	Koolen-De Vries syndrome, 610443 (3), Autosomal dominant	KAT8 regulatory NSL complex subunit 1	612452		√	√
ZNF292	18410	ZNF292	6	0.14	0.99998	NA	6.08993	LC615; MC237; HC138	5.3984	low expression	1	11	6	0.0054225	0.0559792		FWER-intersection (138)	FWER-intersection (136)			18	8	0	CH&DR&DNW	CH&DR&DNW	15	6	0	CH&DR&DNW	CH&DR&DNW	3	2	0			ZNF292	Coe253		DDD285	1	ZNF292-related developmental disorder (monoallelic)		Zinc finger protein 292	616213	31723249	√	√
SIN3A	19353	SIN3A	15	0.07	1	4.60515	1.95503	LC615; MC237; HC138	6.79824	low expression	0	1	0	0.318433	0.639988		FWER-intersection (138)	FWER-intersection (136)			18	5	2	CH&DR&DNW	CH&DR&DNW	16	3	2	CH&DR&DNW	CH&DR&DNW	2	2	0			SIN3A	Coe253	ASC102	DDD285	1	SYNDROMIC INTELLECTUAL DISABILITY	Witteveen-Kolk syndrome, 613406 (3), Autosomal dominant	Sin3, yeast, homolog of, A	607776		√	√
TLK2	11842	TLK2	17	0.114	1	5.66737	10.0391	LC615; MC237; HC138	8.68674	low expression	0	6	2	0.0154714	0.0923775		FWER-intersection (138)	FWER-intersection (136)	FDR		17	13	5	CH&DR&DNW	CH&DR&DNW	14	10	4	CH&DR&DNW	CH&DR&DNW	3	3	1	CH&DNW		TLK2	Coe124	ASC102	DDD285	1	TLK2 syndrome	Mental retardation, autosomal dominant 57, 618050 (3), Autosomal dominant	Tousled-like kinase 2	608439		√	√
USP9X	12632	USP9X	X	0.051	1	6.34821	0.470219	LC615; MC237; HC138	14.2481	medium expression	1	5	0	0.00327304	0.03871	FDR	FWER-intersection (138)	FWER-intersection (136)			17	12	3	CH&DR&DNW	CH&DR&DNW	17	9	3	CH&DR&DNW	CH&DR&DNW	0	3	0			USP9X	Coe124		DDD285	S	MENTAL RETARDATION, X-LINKED 99	Mental retardation, X-linked 99, 300919 (3), X-linked recessive; Mental retardation, X-linked 99, syndromic, female-restricted, 300968 (3), X-linked dominant	Ubiquitin-specific protease-9, X chromosome (Drosophila fat facets related, X-linked)	300072		√	√	√
NAA15	30782	NAA15	4	0.28	0.99858	3.11984	17.2043	LC615; MC237; HC138	5.01391	low expression	0	7	4	0.0300971	0.159567		FWER-intersection (138)	FWER-intersection (136)	FDR		16	7	1	CH&DR&DNW	CH&DR&DNW	12	5	1	CH&DR&DNW	CH&DR&DNW	4	2	0	CH&DR&DNW		NAA15	Coe124		DDD285	1	CONGENITAL HEART DISEASE and NEURODEVELOPMENTAL DISORDER	Mental retardation, autosomal dominant 50, 617787 (3), Autosomal dominant	N-alpha-acetyltransferase 15, NatA auxiliary subunit	608000		√	√
CUL3	2553	CUL3	2	0.228	0.97406	4.9479	11.8573	LC615; MC237; HC138	10.7543	medium expression	1	9	6	0.0227915	0.128594		FWER-intersection (138)	FWER	FWER-intersection (16)		16	3	0	CH&DR&DNW	CH&DR&DNW	9	2	0	CH&DR&DNW	CH&DR	7	1	0	CH&DR&DNW	CH&DR&DNW	CUL3	Coe124			1	CUL3-related developmental disorder (monoallelic)	Pseudohypoaldosteronism, type IIE, 614496 (3), Autosomal dominant	Cullin 3	603136	27824329	√	√
AUTS2	14262	AUTS2	7	0.253	0.99619	3.09322	3.32356	LC615; MC237; HC138	8.96554	low expression	1	6	8	0.268114	0.617565		FWER-intersection (138)	FWER-intersection (136)			16	2	1	CH&DR&DNW	CH&DR&DNW	14	2	1	CH&DR&DNW	CH&DR&DNW	2	0	0			AUTS2	Coe253		DDD285	1	SYNDROMIC INTELLECTUAL DISABILITY	Mental retardation, autosomal dominant 26, 615834 (3), Autosomal dominant	KIAA0442 gene	607270		√	√
KAT6B	17582	KAT6B	10	0.128	1	1.83142	0.703812	LC615; MC237; HC138	5.35908	low expression	1	1	3	0.784218	1		FWER-intersection (138)	FWER-intersection (136)			16	1	0	CH&DR&DNW	CH&DR&DNW	16	1	0	CH&DR&DNW	CH&DR&DNW	0	0	0			KAT6B	Coe124		DDD285		SAY-BARBER-BIESECKER-YOUNG-SIMPSON SYNDROME	SBBYSS syndrome, 603736 (3), Autosomal dominant; Genitopatellar syndrome, 606170 (3), Autosomal dominant	Lysine acetyltransferase 6B	605880		√	√
PTEN	9588	PTEN	10	0.507	0.97551	3.715	26.5103	LC615; MC237; HC138	15.584	medium expression	1	7	0	0.000331768	0.00816148	FDR	FWER-intersection (138)	FWER-intersection (136)	FWER-intersection (16)		15	31	5	CH&DR&DNW	CH&DR&DNW	11	19	5	CH&DR&DNW	CH&DR&DNW	4	12	0	CH&DR&DNW	CH&DR&DNW	PTEN	Coe124	ASC102	DDD285	1	BANNAYAN-ZONANA SYNDROME	Prostate cancer, somatic, 176807 (3); {Glioma susceptibility 2}, 613028 (3); Cowden syndrome 1, 158350 (3), Autosomal dominant; Lhermitte-Duclos syndrome, 158350 (3), Autosomal dominant; Macrocephaly/autism syndrome, 605309 (3), Autosomal dominant; {Meningioma}, 607174 (3), Autosomal dominant	Phosphatase and tensin homolog (mutated in multiple advanced cancers 1)	601728		√	√
PHIP	15673	PHIP	6	0.113	1	5.2026	1.44673	LC615; MC237; HC138	7.24158	low expression	1	9	6	0.0227915	0.128594		FWER-intersection (138)	FWER-intersection (136)			15	14	3	CH&DR&DNW	CH&DR&DNW	11	12	2	CH&DR&DNW	CH&DR&DNW	4	2	1			PHIP	Coe253		DDD285	1	Developmental delay, ID, obesity and dysmorphic features	Chung-Jansen syndrome, 617991 (3), Autosomal dominant	Pleckstrin homology domain-interacting protein	612870		√	√
TAOK1	29259	TAOK1	17	0.274	1	5.17111	6.14858	LC615; MC237; HC138	14.0374	medium expression	1	1	0	0.318433	0.639988		FWER-intersection (138)	FWER-intersection (136)	FWER-intersection (16)		15	12	5	CH&DR&DNW	CH&DR&DNW	9	9	3	CH&DR&DNW	CH&DR&DNW	6	3	2	CH&DR&DNW	CH&DR&DNW	TAOK1	Coe253	ASC31-novel	DDD285	1	INTELLECTUAL DISABILITY		TAO kinase 1	610266	31230721	√	√
HNRNPU	5048	HNRNPU	1	0.114	0.9999	3.85867	11.7595	LC615; MC237; HC138	51.3583	medium expression	1	3	2	0.188299	0.521638		FWER-intersection (138)	FWER-intersection (136)			15	4	0	CH&DR&DNW	CH&DR&DNW	15	3	0	CH&DR&DNW	CH&DR&DNW	0	1	0			HNRNPU	Coe124		DDD285	1	EPILEPTIC ENCEPHALOPATHY	Epileptic encephalopathy, early infantile, 54, 617391 (3), Autosomal dominant	Heterogeneous nuclear ribonucleoprotein U	602869		√	√
GRIN2B	4586	GRIN2B	12	0.061	0.99999	6.74427	1.28055	LC615; MC237; HC138	2.73386	low expression	1	9	0	3.36249e-05	0.00172328	FDR-FWER	FWER-intersection (138)	FWER-intersection (136)	FWER-intersection (16)		14	60	21	CH&DR&DNW	CH&DR&DNW	8	54	17	CH&DR&DNW	CH&DR&DNW	6	6	4	CH&DR&DNW	CH&DR&DNW	GRIN2B	Coe124	ASC102	DDD285	1	AUTISM	Developmental and epileptic encephalopathy 27, 616139 (3), Autosomal dominant; Mental retardation, autosomal dominant 6, 613970 (3), Autosomal dominant	Glutamate receptor, ionotropic, N-methyl D-aspartate 2B	138252		√	√
SCN1A	10585	SCN1A	2	0.071	1	5.60526	2.37537	LC615; MC237; HC138	6.16787	low expression	0	7	2	0.00623094	0.0559792		FWER-intersection (138)	FWER-intersection (136)	FDR		14	38	8	CH&DR&DNW	CH&DR&DNW	11	31	7	CH&DR&DNW	CH&DR&DNW	3	7	1	DNW		SCN1A		ASC102	DDD285	1	SCN1A-RELATED SEIZURE DISORDERS	Febrile seizures, familial, 3A, 604403 (3), Autosomal dominant; Migraine, familial hemiplegic, 3, 609634 (3), Autosomal dominant; Dravet syndrome, 607208 (3), Autosomal dominant; Epilepsy, generalized, with febrile seizures plus, type 2, 604403 (3), Autosomal dominant	Sodium voltage-gated channel, alpha subunit 1	182389		√	√
MEF2C	6996	MEF2C	5	0.608	0.0042462	4.46004	20.7038	LC615; MC237; HC138	13.4944	medium expression	1	3	11	0.872105	1		FWER-intersection (138)	FWER-intersection (136)	FDR		14	17	7	CH&DR&DNW	CH&DR&DNW	14	13	5	CH&DR&DNW	CH&DR&DNW	0	4	2	CH&DNW		MEF2C	Coe124		DDD285	3, S	MENTAL RETARDATION-STEREOTYPIC MOVEMENTS-EPILEPSY AND/OR CEREBRAL MALFORMATIONS	Chromosome 5q14.3 deletion syndrome, 613443 (4), Autosomal dominant; Mental retardation, stereotypic movements, epilepsy, and/or cerebral malformations, 613443 (3), Autosomal dominant	MADS box transcription enhancer factor 2, polypeptide C (myocyte enhancer factor 2C)	600662		√	√
CLTC	2092	CLTC	17	0.104	1	8.08909	2.38514	LC615; MC237; HC138	65.2693	medium expression	1	10	3	0.00110315	0.0183361	FDR	FWER-intersection (138)	FWER-intersection (136)			14	13	6	CH&DR&DNW	CH&DR&DNW	12	12	6	CH&DR&DNW	CH&DR&DNW	2	1	0			CLTC	Coe253		DDD285		Epilepsy and intellectual disability	Mental retardation, autosomal dominant 56, 617854 (3), Autosomal dominant	Clathrin, heavy polypeptide (Hc)	118955		√	√
MBD5	20444	MBD5	2	0.136	0.99985	-0.0710896	1.80841	LC615; MC237; HC138	1.62084	low expression	1	8	0	0.000105622	0.00309322	FDR	FWER-intersection (138)	FWER-intersection (136)	FDR		14	4	0	CH&DR&DNW	CH&DR&DNW	10	1	0	CH&DR&DNW	CH&DR&DNW	4	3	0	CH&DR&DNW		MBD5	Coe124	ASC102	DDD285	1	EHMT1-LIKE INTELLECTUAL DISABILITY	Mental retardation, autosomal dominant 1, 156200 (3), Autosomal dominant	Methyl-CpG-binding domain protein 5	611472		√	√
CREBBP	2348	CREBBP	16	0.066	1	5.58352	0.596285	LC615; MC237; HC138	13.9367	medium expression	1	5	7	0.326388	0.64543		FWER-intersection (138)	FWER-intersection (136)			13	24	0	CH&DR&DNW	CH&DR&DNW	13	20	0	CH&DR&DNW	CH&DR&DNW	0	4	0			CREBBP	Coe124	ASC102	DDD285	1	RUBINSTEIN-TAYBI SYNDROME TYPE 1	Rubinstein-Taybi syndrome 1, 180849 (3), Autosomal dominant; Menke-Hennekam syndrome 1, 618332 (3), Autosomal dominant	CREB binding protein	600140		√	√
EBF3	19087	EBF3	10	0.15	0.99859	4.88847	8.5435	LC615; MC237; HC138	0.602606	low expression	0	3	3	0.290531	0.633604		FWER-intersection (138)	FWER-intersection (136)	FDR		13	19	7	CH&DR&DNW	CH&DR&DNW	11	16	6	CH&DR&DNW	CH&DR&DNW	2	3	1	DNW		EBF3	Coe253		DDD285	1	Intellectual Disability, Ataxia, and Facial Dysmorphism	Hypotonia, ataxia, and delayed development syndrome, 617330 (3), Autosomal dominant	Early B-cell factor 3	607407		√	√
SETBP1	15573	SETBP1	18	0.11	0.999	1.89659	12.5806	LC615; MC237; HC138	3.25462	low expression	1	5	3	0.0735148	0.316165		FWER-intersection (138)	FWER-intersection (136)			13	15	1	CH&DR&DNW	CH&DR&DNW	12	12	0	CH&DR&DNW	CH&DR&DNW	1	3	1			SETBP1	Coe124		DDD285	1	SCHINZEL-GIEDION MIDFACE RETRACTION SYNDROME	Mental retardation, autosomal dominant 29, 616078 (3), Autosomal dominant; Schinzel-Giedion midface retraction syndrome, 269150 (3), Autosomal dominant	SET-binding protein 1	611060		√	√
SPEN	17575	SPEN	1	0.071	1	2.98832	0.537634	LC615; MC237; HC138	15.361	medium expression	1	17	7	0.000101696	0.00309322	FDR	FWER-intersection (138)	FWER-intersection (136)			13	11	4	CH&DR&DNW	CH&DR&DNW	13	6	3	CH&DR&DNW	CH&DR&DNW	0	5	1			SPEN	Coe253		DDD28-novel	2	SPEN-related developmental disorder (monoallelic)		Spen family transcriptional repressor	613484		√	√
HIST1H1E	4718	H1-4	6	1.593	NA	NA	46.217	LC615; MC237; HC138	0.521605	low expression	0	3	9	0.788873	1		FWER-intersection (138)	FWER-intersection (136)			12	7	0	CH&DR&DNW	CH&DR&DNW	12	5	0	CH&DR&DNW	CH&DR&DNW	0	2	0			H1-4	Coe253		DDD285		Childhood overgrowth	Rahman syndrome, 617537 (3), Autosomal dominant	Histone 1, H1e	142220		√	√
CAMTA1	18806	CAMTA1	1	0.172	1	3.6009	7.09677	LC615; MC237; HC138	19.4912	medium expression	1	3	0	0.0322859	0.164098		FWER-intersection (138)	FWER-intersection (136)			12	3	1	CH&DR&DNW	CH&DR&DNW	11	3	1	CH&DR&DNW	CH&DR&DNW	1	0	0			CAMTA1			DDD285		CEREBELLAR ATAXIA, NONPROGRESSIVE, WITH MENTAL RETARDATION	Cerebellar ataxia, nonprogressive, with mental retardation, 614756 (3), Autosomal dominant	Calmodulin-binding transcription activator 1	611501		√	√
CHAMP1	20311	CHAMP1	13	0.271	0.98519	-0.659737	10.7136	LC615; MC237; HC138	6.8088	low expression	0	2	1	0.239617	0.575643		FWER-intersection (138)	FWER-intersection (136)			12	2	0	CH&DR&DNW	CH&DR&DNW	11	1	0	CH&DR&DNW	CH&DR&DNW	1	1	0			CHAMP1	Coe124		DDD285	1	INTELLECTUAL DISABILITY	Mental retardation, autosomal dominant 40, 616579 (3), Autosomal dominant	Chromosome alignment-maintaining phosphoprotein 1	616327		√	√
SMC1A	11111	SMC1A	X	0.062	0.99999	6.58863	4.07524	LC615; MC237; HC138	10.5244	medium expression	0	2	0	0.101396	0.342631		FWER-intersection (138)	FWER-intersection (136)			11	13	7	CH&DR&DNW	CH&DR&DNW	11	12	6	CH&DR&DNW	CH&DR&DNW	0	1	1			SMC1A	Coe124		DDD285	S	CORNELIA DE LANGE SYNDROME TYPE 2	Cornelia de Lange syndrome 2, 300590 (3), X-linked dominant; Epileptic encephalopathy, early infantile, 85, with or without midline brain defects, 301044 (3)	Segregation of mitotic chromosomes 1 (SMC1, yeast, homolog of; DXS423E; SB1.8)	300040		√	√
HDAC8	13315	HDAC8	X	0.297	0.92271	2.5931	26.0188	LC615; MC237; HC138	5.14573	low expression	1	3	3	0.290531	0.633604		FWER-intersection (138)	FWER-intersection (136)			11	11	6	CH&DR&DNW	CH&DR&DNW	11	11	6	CH&DR&DNW	CH&DR&DNW	0	0	0			HDAC8	Coe124		DDD285	S	CORNELIA DE LANGE-LIKE SYNDROME HDAC8 XLR	Cornelia de Lange syndrome 5, 300882 (3), X-linked dominant	Histone deacetylase 8	300269		√	√
SOX5	11201	SOX5	12	0.188	0.9994	2.81939	5.29814	LC615; MC237; HC138	2.14121	low expression	0	3	3	0.290531	0.633604		FWER-intersection (138)	FWER-intersection (136)			11	11	5	CH&DR&DNW	CH&DR&DNW	9	11	5	CH&DR&DNW	CH&DR&DNW	2	0	0			SOX5	Coe124		DDD285	1	12P12.5 INTRAGENIC DELETIONS ASSOCIATED WITH INTELLECTUAL DISABILITY	Lamb-Shaffer syndrome, 616803 (3), Autosomal dominant	SRY-box 5	604975		√	√
WHSC1	12766	NSD2	4	0.119	1	4.09869	1.93548	LC615; MC237; HC138	8.19623	low expression	0	8	8	0.100935	0.342631		FWER-intersection (138)	FWER-intersection (136)			11	9	4	CH&DR&DNW	CH&DR&DNW	9	8	4	CH&DR&DNW	CH&DR&DNW	2	1	0			NSD2	Coe253		DDD285		NSD2-related developmental disorder (monoallelic)	194190 (Wolf-Hirschhorn syndrome)		602952		√	√
KDM6A	12637	KDM6A	X	0.161	0.99999	2.1979	3.1348	LC615; MC237; HC138	4.53639	low expression	1	11	3	0.000442157	0.0100714	FDR	FWER-intersection (138)	FWER-intersection (136)	FDR		11	9	2	CH&DR&DNW	CH&DR&DNW	8	8	2	CH&DR&DNW	CH&DR&DNW	3	1	0	DNW		KDM6A	Coe253		DDD285	2	KABUKI SYNDROME 2	Kabuki syndrome 2, 300867 (3), X-linked dominant	Lysine (K)-specific demethylase 6A	300128		√	√
FBN1	3603	FBN1	15	0.049	1	5.32594	0.381232	LC615; MC237; HC138	2.0218	low expression	1	6	7	0.205629	0.545094		FWER-intersection (138)	FWER		FWER-intersection-NDD-only (10)	10	27	8	CH&DR&DNW	CH&DR&DNW	8	18	4	CH&DR&DNW	DNW	2	9	4			FBN1			DDD285	2	MARFAN SYNDROME	Marfan lipodystrophy syndrome, 616914 (3), Autosomal dominant; Marfan syndrome, 154700 (3), Autosomal dominant; MASS syndrome, 604308 (3), Autosomal dominant; Ectopia lentis, familial, 129600 (3), Autosomal dominant; Acromicric dysplasia, 102370 (3), Autosomal dominant; Weill-Marchesani syndrome 2, dominant, 608328 (3), Autosomal dominant; Geleophysic dysplasia 2, 614185 (3), Autosomal dominant; …	Fibrillin-1	134797		√	√
TBL1XR1	29529	TBL1XR1	3	0.106	0.99882	3.89135	26.3441	LC615; MC237; HC138	17.9247	medium expression	1	4	0	0.0102799	0.0735132		FWER-intersection (138)	FWER-intersection (136)	FWER		10	27	5	CH&DR&DNW	CH&DR&DNW	8	22	4	CH&DR&DNW	CH&DR&DNW	2	5	1	CH&DR&DNW	CH	TBL1XR1	Coe124	ASC102	DDD285	1	Intellectual disability with autism spectrum disorder	Pierpont syndrome, 602342 (3), Autosomal dominant; Mental retardation, autosomal dominant 41, 616944 (3), Autosomal dominant	Transducin-beta-like 1 receptor 1	608628		√	√
CTCF	13723	CTCF	16	0.148	0.99792	4.86477	8.99316	LC615; MC237; HC138	20.2405	medium expression	0	6	1	0.00530393	0.0559792		FWER-intersection (138)	FWER-intersection (136)	FDR		10	19	12	CH&DR&DNW	CH&DR&DNW	7	17	12	CH&DR&DNW	CH&DR&DNW	3	2	0	CH&DR&DNW		CTCF	Coe124		DDD285	1	INTELLECTUAL DISABILITY	Mental retardation, autosomal dominant 21, 615502 (3), Autosomal dominant	CCCTC-binding factor	604167		√	√
MYT1L	7623	MYT1L	2	0.087	0.99996	4.81416	3.54839	LC615; MC237; HC138	12.5271	medium expression	1	2	2	0.380931	0.70613		FWER-intersection (138)	FWER	FDR	FWER-intersection-NDD-only (10)	10	13	1	CH&DR&DNW	CH&DR&DNW	6	11	1	CH&DR&DNW	DR&DNW	4	2	0	CH&DR		MYT1L	Coe124	ASC102	DDD285	1	MYT1L syndrome	Mental retardation, autosomal dominant 39, 616521 (3), Autosomal dominant	Myelin transcription factor 1-like	613084		√	√
MED13	22474	MED13	17	0.03	1	1.17932	1.66178	LC615; MC237; HC138	7.32131	low expression	1	9	2	0.000942991	0.0183108	FDR	FWER-intersection (138)	FDR	FWER-intersection (16)		10	12	0	CH&DR&DNW	CH&DR&DNW	3	10	0	DNW		7	2	0	CH&DR&DNW	CH&DR&DNW	MED13				1	MED13 - Neurodevelopment disorder	Intellectual developmental disorder 61, 618009 (3), Autosomal dominant	Mediator complex subunit 13	603808		√	√
KMT2E	18541	KMT2E	7	0.06	1	0.0784329	0.85044	LC615; MC237; HC138	19.4925	medium expression	1	15	5	9.28805e-05	0.00309322	FDR	FWER-intersection (138)	FWER-intersection (136)			10	9	1	CH&DR&DNW	CH&DR&DNW	8	7	1	CH&DR&DNW	CH&DR&DNW	2	2	0			KMT2E		ASC102	DDD285	1	INTELLECTUAL DISABILITY	O'Donnell-Luria-Rodan syndrome, 618512 (3), Autosomal dominant	Lysine (K)-specific methyltransferase 2E	608444		√	√
QRICH1	24713	QRICH1	3	0.275	0.99607	3.4372	9.25709	LC615; MC237; HC138	23.9106	medium expression	1	4	0	0.0102799	0.0735132		FWER-intersection (138)	FWER-intersection (136)			10	2	0	CH&DR&DNW	CH&DR&DNW	8	2	0	CH&DR&DNW	CH&DR&DNW	2	0	0			QRICH1	Coe124		DDD285	2	QRICH1 syndrome	Ververi-Brady syndrome, 617982 (3), Autosomal dominant	Glutamine-rich protein 1	617387		√	√
PDHA1	8806	PDHA1	X	0.266	0.99209	2.78094	42.6332	LC615; MC237; HC138	32.4059	medium expression	0	0	1	1	1		FWER-intersection (138)	FWER-intersection (136)			9	12	6	CH&DR&DNW	CH&DR&DNW	9	12	6	CH&DR&DNW	CH&DR&DNW	0	0	0			PDHA1	Coe253		DDD285		X-LINKED LEIGH SYNDROME	Pyruvate dehydrogenase E1-alpha deficiency, 312170 (3), X-linked dominant	Pyruvate dehydrogenase, E1-alpha polypeptide-1	300502		√	√
NFIX	7788	NFIX	19	0.149	0.98907	4.9357	24.0958	LC615; MC237; HC138	75.7404	medium expression	0	0	1	1	1		FWER-intersection (138)	FWER-intersection (136)			9	9	1	CH&DR&DNW	CH&DR&DNW	9	8	1	CH&DR&DNW	CH&DR&DNW	0	1	0			NFIX	Coe124		DDD285	S	SOTOS-LIKE SYNDROME	Marshall-Smith syndrome, 602535 (3), Autosomal dominant; Sotos syndrome 2, 614753 (3), Autosomal dominant	Nuclear factor I/X (CCAAT-binding transcription factor)	164005		√	√
SLC2A1	11005	SLC2A1	1	0.241	0.93981	3.64203	31.5836	LC615; MC237; HC138	53.4394	medium expression	0	1	0	0.318433	0.639988		FWER-intersection (138)	FWER-intersection (136)			9	7	5	CH&DR&DNW	CH&DR&DNW	9	7	5	CH&DR&DNW	CH&DR&DNW	0	0	0			SLC2A1			DDD285		GLUT1 DEFICIENCY SYNDROME TYPE 1	Dystonia 9, 601042 (3), Autosomal dominant; GLUT1 deficiency syndrome 1, infantile onset, severe, 606777 (3), Autosomal recessive, Autosomal dominant; Stomatin-deficient cryohydrocytosis with neurologic defects, 608885 (3), Autosomal dominant; GLUT1 deficiency syndrome 2, childhood onset, 612126 (3), Autosomal dominant; {Epilepsy, idiopathic generalized, susceptibility to, 12}, 614847 (3), Autoso…	Solute carrier family 2 (facilitated glucose transporter), member 1	138140		√	√	√
WDR26	21208	WDR26	1	0.085	0.99968	3.94368	24.2033	LC615; MC237; HC138	19.3537	medium expression	0	1	0	0.318433	0.639988		FWER-intersection (138)	FWER-intersection (136)			9	6	2	CH&DR&DNW	CH&DR&DNW	9	5	2	CH&DR&DNW	CH&DR&DNW	0	1	0			WDR26	Coe124		DDD285	S	Intellectual Disability, Seizures, Abnormal Gait, and Distinctive Facial Features	Skraban-Deardorff syndrome, 617616 (3), Autosomal dominant	WD repeat-containing protein 26	617424		√	√
MSL2	25544	MSL2	3	0.481	0.88966	1.88789	15.9238	LC615; MC237; HC138	8.27115	low expression	0	4	0	0.0102799	0.0735132		FWER-intersection (138)	FWER-intersection (136)			9	5	0	CH&DR&DNW	CH&DR&DNW	8	4	0	CH&DR&DNW	CH&DR&DNW	1	1	0			MSL2			DDD28-novel		MSL2-related developmental disorder (monoallelic)		MSL complex subunit 2	614802		√	√
PHF21A	24156	PHF21A	11	0.08	0.99968	2.82002	26.7351	LC615; MC237; HC138	13.2337	medium expression	1	1	0	0.318433	0.639988		FWER-intersection (138)	FWER	FWER	FWER-intersection-NDD-only (10)	9	2	1	CH&DR&DNW	CH&DR&DNW	5	2	1	CH&DR&DNW	CH	4	0	0	CH&DR&DNW	CH	PHF21A	Coe253	ASC102	DDD285	1	POTOCKI-SHAFFER SYNDROME	Intellectual developmental disorder with behavioral abnormalities and craniofacial dysmorphism with or without seizures, 618725 (3), Autosomal dominant	PHD finger protein 21A	608325		√	√
KIDINS220	29508	KIDINS220	2	0.35	0.029045	1.44133	3.04985	LC615; MC237; HC138	21.4878	medium expression	1	19	18	0.0106185	0.0750617		FWER-intersection (138)	FWER-intersection (136)			8	12	3	CH&DR&DNW	CH&DR&DNW	7	8	2	CH&DR&DNW	CH&DR&DNW	1	4	1			KIDINS220			DDD285		Spastic paraplegia, intellectual disability, nystagmus, and obesity.	Spastic paraplegia, intellectual disability, nystagmus, and obesity, 617296 (3), Autosomal dominant	Kinase D-interacting substrate, 220kD	615759		√	√
ZMYND11	16966	ZMYND11	10	0.12	0.99996	4.22125	16.1975	LC615; MC237; HC138	52.5337	medium expression	1	2	1	0.239617	0.575643		FWER-intersection (138)	FWER-intersection (136)			8	11	3	CH&DR&DNW	CH&DR&DNW	6	11	3	CH&DR&DNW	CH&DR&DNW	2	0	0			ZMYND11	Coe124		DDD285	2	INTELLECTUAL DISABILITY	Mental retardation, autosomal dominant 30, 616083 (3), Autosomal dominant	Zinc finger MYND domain-containing protein 11	608668		√	√
PUF60	17042	PUF60	8	0.245	0.84932	4.50716	17.566	LC615; MC237; HC138	47.9045	medium expression	0	1	3	0.784218	1		FWER-intersection (138)	FWER-intersection (136)			8	7	2	CH&DR&DNW	CH&DR&DNW	8	5	2	CH&DR&DNW	CH&DR&DNW	0	2	0			PUF60	Coe124		DDD285		PUF60 syndrome	Verheij syndrome, 615583 (3), Autosomal dominant	Poly-U-binding splicing factor, 60kD	604819		√	√
DYNC1H1	2961	DYNC1H1	14	0.08	1	13.8756	0.00977517	LC615; MC237; HC138	64.6553	medium expression	1	23	2	5.33572e-10	3.28147e-07	FDR-FWER	FWER-intersection (138)	FWER-intersection (136)	FDR		7	74	45	CH&DR&DNW	CH&DR&DNW	1	63	40	CH&DR&DNW	CH&DR&DNW	6	11	5	DR&DNW		DYNC1H1	Coe124	ASC102	DDD285	1	SPINAL MUSCULAR ATROPHY, LOWER EXTREMITY-PREDOMINANT, AD	Mental retardation, autosomal dominant 13, 614563 (3), Autosomal dominant; Spinal muscular atrophy, lower extremity-predominant 1, AD, 158600 (3), Autosomal dominant; Charcot-Marie-Tooth disease, axonal, type 20, 614228 (3), Autosomal dominant	Dynein, cytoplasmic-1, heavy chain-1	600112		√	√
SLC6A1	11042	SLC6A1	3	0.15	0.9993	4.29823	11.5347	LC615; MC237; HC138	87.1473	medium expression	0	6	0	0.00104208	0.0183108	FDR	FWER-intersection (138)	FWER-intersection (136)	FDR		7	37	24	CH&DR&DNW	CH&DR&DNW	5	32	21	CH&DR&DNW	CH&DR&DNW	2	5	3	DNW		SLC6A1	Coe124	ASC102	DDD285	1	EPILEPSY WITH MYOCLONIC-ATONIC SEIZURES	Myoclonic-atonic epilepsy, 616421 (3), Autosomal dominant	Solute carrier family 6 (neurotransmitter transporter, GABA), member 1	137165		√	√
DNMT3A	2978	DNMT3A	2	1.581	7.7279e-45	4.30585	3.57771	LC615; MC237; HC138	7.83541	low expression	0	5	81	1	1		FWER-intersection (138)	FWER-intersection (136)	FDR		7	25	11	CH&DR&DNW	CH&DR&DNW	6	19	10	CH&DR&DNW	CH&DR&DNW	1	6	1	DNW		DNMT3A	Coe124	ASC102	DDD285	1	Tatton-Brown Rahman syndrome (OVERGROWTH SYNDROME WITH INTELLECTUAL DISABILITY)	Heyn-Sproul-Jackson syndrome, 618724 (3), Autosomal dominant; Acute myeloid leukemia, somatic, 601626 (3); Tatton-Brown-Rahman syndrome, 615879 (3), Autosomal dominant	DNA methyltransferase 3A	602769		√	√
NFIA	7784	NFIA	1	0.202	0.99956	3.05843	18.5924	LC615; MC237; HC138	14.1024	medium expression	0	1	0	0.318433	0.639988		FWER-intersection (138)	FWER-intersection (136)			7	6	2	CH&DR&DNW	CH&DR&DNW	6	5	2	CH&DR&DNW	CH&DR&DNW	1	1	0			NFIA			DDD285	3	Macrocephaly with intellectual disability	Brain malformations with or without urinary tract defects, 613735 (3), Autosomal dominant	Nuclear factor I/A	600727		√	√
HNRNPK	5044	HNRNPK	9	0.096	0.99978	4.43515	15.7771	LC615; MC237; HC138	163.001	medium expression	0	4	0	0.0102799	0.0735132		FWER-intersection (138)	FWER-intersection (136)			7	5	2	CH&DR&DNW	CH&DR&DNW	7	4	1	CH&DR&DNW	CH&DR&DNW	0	1	1			HNRNPK			DDD285		Au-Kline Syndrome	Au-Kline syndrome, 616580 (3), Autosomal dominant	Heterogeneous nuclear ribonucleoprotein K	600712		√	√
ZC4H2	24931	ZC4H2	X	0.39	0.82585	1.04731	46.7085	LC615; MC237; HC138	4.27176	low expression	0	0	2	1	1		FWER-intersection (138)	FWER-intersection (136)			7	1	1	CH&DR&DNW	CH&DR&DNW	7	1	1	CH&DR&DNW	CH&DR&DNW	0	0	0			ZC4H2	Coe253		DDD285		ARTHROGRYPOSIS MULTIPLEX CONGENITA AND INTELLECTUAL DISABILITY, hemizygous	Wieacker-Wolff syndrome, 314580 (3), X-linked recessive; Wieacker-Wolff syndrome, female-restricted, 301041 (3), X-linked dominant	Zinc finger C4H2 domain-containing protein	300897		√	√	√
KCNB1	6231	KCNB1	20	0.125	0.98259	5.14701	25.0049	LC615; MC237; HC138	7.25644	low expression	1	10	2	0.000357236	0.00845001	FDR	FWER-intersection (138)	FWER-intersection (136)			6	29	3	CH&DR&DNW	CH&DR&DNW	6	26	2	CH&DR&DNW	CH&DR&DNW	0	3	1			KCNB1			DDD285	1	EPILEPTIC ENCEPHALOPATHY, EARLY INFANTILE, 26	Developmental and epileptic encephalopathy 26, 616056 (3), Autosomal dominant	Potassium voltage-gated channel, Shab-related subfamily, member 1	600397		√	√
FBXO11	13590	FBXO11	2	0.097	0.99998	4.02959	7.01857	LC615; MC237; HC138	18.2406	medium expression	1	10	5	0.00590958	0.0559792		FWER-intersection (138)	FWER-intersection (136)			6	15	3	CH&DR&DNW	CH&DR&DNW	5	15	3	CH&DR&DNW	CH&DR&DNW	1	0	0			FBXO11	Coe253		DDD285	3, S	Variable Neurodevelopmental Disorder	Intellectual developmental disorder with dysmorphic facies and behavioral abnormalities, 618089 (3), Autosomal dominant	F-box only protein 11	607871		√	√
ODC1	8109	ODC1	2	0.543	0.9508	1.29717	14.2033	LC615; MC237; HC138	21.8377	medium expression	0	4	2	0.0860663	0.342631		FWER-intersection (138)	FWER-intersection (136)			6	5	0	CH&DR&DNW	CH&DR&DNW	6	4	0	CH&DR&DNW	CH&DR&DNW	0	1	0			ODC1	Coe253		DDD285		ODC1-related developmental disorder (monoallelic)	Neurodevelopmental disorder with alopecia and brain imaging abnormalities, 619075 (3)	Ornithine decarboxylase-1	165640		√	√
SET	10760	SET	9	0.183	0.96336	3.11342	38.9834	LC615; MC237; HC138	83.0374	medium expression	0	0	0	1	1		FWER-intersection (138)	FWER-intersection (136)			6	1	0	CH&DR&DNW	CH&DR&DNW	6	1	0	CH&DR&DNW	CH&DR&DNW	0	0	0			SET	Coe124		DDD285	2	SET syndrome	Mental retardation, autosomal dominant 58, 618106 (3), Autosomal dominant	SET gene	600960		√	√
CDK13	1733	CDK13	7	0.324	0.75125	3.77389	31.564	LC615; MC237; HC138	11.009	medium expression	1	5	10	0.54707	0.818608		FWER-intersection (138)	FWER-intersection (136)			5	23	16	CH&DR&DNW	CH&DR&DNW	4	21	16	CH&DR&DNW	CH&DR&DNW	1	2	0			CDK13	Coe124		DDD285	S	Syndromic INTELLECTUAL DISABILITY with or without congenital heart disease	Congenital heart defects, dysmorphic facial features, and intellectual developmental disorder, 617360 (3), Autosomal dominant	Cyclin-dependent kinase 13	603309		√	√
CHD3	1918	CHD3	17	0.147	1	7.14747	1.98436	LC615; MC237; HC138	40.9399	medium expression	0	12	14	0.0900474	0.342631		FWER-intersection (138)	FWER-intersection (136)			4	51	23	CH&DR&DNW	CH&DR&DNW	3	45	20	CH&DR&DNW	CH&DR&DNW	1	6	3			CHD3	Coe124		DDD285	1	Macrocephaly and impaired speech and language	Snijders Blok-Campeau syndrome, 618205 (3), Autosomal dominant	Chromodomain helicase DNA binding protein-3	602120		√	√
CACNA1A	1388	CACNA1A	19	0.134	1	7.23001	2.45357	LC615; MC237; HC138	55.3073	medium expression	1	5	3	0.0735148	0.316165		FWER-intersection (138)	FWER-intersection (136)			3	41	23	CH&DR&DNW	CH&DR&DNW	3	40	23	CH&DR&DNW	CH&DR&DNW	0	1	0			CACNA1A			DDD285	S	EPILEPTIC ENCEPHALOPATHY	Spinocerebellar ataxia 6, 183086 (3), Autosomal dominant; Epileptic encephalopathy, early infantile, 42, 617106 (3), Autosomal dominant; Migraine, familial hemiplegic, 1, with progressive cerebellar ataxia, 141500 (3), Autosomal dominant; Episodic ataxia, type 2, 108500 (3), Autosomal dominant; Migraine, familial hemiplegic, 1, 141500 (3), Autosomal dominant	Calcium channel, voltage-dependent, P/Q type, alpha 1A subunit	601011		√	√
SCN8A	10596	SCN8A	12	0.13	1	7.70521	0.664712	LC615; MC237; HC138	9.67829	low expression	1	11	5	0.00268476	0.0353331	FDR	FWER-intersection (138)	FWER-intersection (136)			3	40	8	CH&DR&DNW	CH&DR&DNW	2	36	8	CH&DR&DNW	CH&DR&DNW	1	4	0			SCN8A	Coe124		DDD285	1	COGNITIVE IMPAIRMENT WITH OR WITHOUT CEREBELLAR ATAXIA	Seizures, benign familial infantile, 5, 617080 (3), Autosomal dominant; Developmental and epileptic encephalopathy 13, 614558 (3), Autosomal dominant; Cognitive impairment with or without cerebellar ataxia, 614306 (3), Autosomal dominant; ?Myoclonus, familial, 2, 618364 (3), Autosomal dominant	Sodium voltage-gated channel, alpha subunit 8	600702		√	√
TRIO	12303	TRIO	5	0.139	1	6.28712	0.56696	LC615; MC237; HC138	15.5648	medium expression	1	6	3	0.0339522	0.169761		FWER-intersection (138)	FWER-intersection (136)			3	29	19	CH&DR&DNW	CH&DR&DNW	2	24	16	CH&DR&DNW	CH&DR&DNW	1	5	3			TRIO	Coe124		DDD285	1	INTELLECTUAL DISABILITY	Intellectual developmental disorder, autosomal dominant 44, with microcephaly, 617061 (3), Autosomal dominant; Intellectual developmental disorder, autosomal dominant 63, with macrocephaly, 618825 (3), Autosomal dominant	Triple functional domain	601893		√	√
CSNK2A1	2457	CSNK2A1	20	0.297	0.99965	3.89292	31.6129	LC615; MC237; HC138	21.6723	medium expression	1	3	3	0.290531	0.633604		FWER-intersection (138)	FWER-intersection (136)			3	17	9	CH&DR&DNW	CH&DR&DNW	2	15	8	CH&DR&DNW	CH&DR&DNW	1	2	1			CSNK2A1	Coe124		DDD285	3, S	CSNK2A1 syndrome	Okur-Chung neurodevelopmental syndrome, 617062 (3), Autosomal dominant	Casein kinase-2, alpha-1 polypeptide	115440		√	√
PBX1	8632	PBX1	1	0.255	0.91058	3.99368	24.2229	LC615; MC237; HC138	11.4315	medium expression	1	1	2	0.683396	0.938144		FWER-intersection (138)	FWER	FDR	FWER-intersection-NDD-only (10)	3	12	5	CH&DR&DNW	CH&DR&DNW	2	8	4	CH&DR&DNW	DNW	1	4	1	DNW		PBX1	Coe253		DDD285	3	PBX1-related developmental disorder (monoallelic)	Congenital anomalies of kidney and urinary tract syndrome with or without hearing loss, abnormal ears, or developmental delay, 617641 (3), Autosomal dominant	Pre-B cell leukemia transcription factor-1	176310		√	√
ATP1A3	801	ATP1A3	19	0.062	0.99999	7.37513	3.91007	LC615; MC237; HC138	176.906	medium expression	1	1	0	0.318433	0.639988		FWER-intersection (138)	FWER-intersection (136)			2	34	15	CH&DR&DNW	CH&DR&DNW	2	30	14	CH&DR&DNW	CH&DR&DNW	0	4	1			ATP1A3			DDD285	3, S	ALTERNATING HEMIPLEGIA OF CHILDHOOD	CAPOS syndrome, 601338 (3), Autosomal dominant; Alternating hemiplegia of childhood 2, 614820 (3), Autosomal dominant; Dystonia-12, 128235 (3), Autosomal dominant	ATPase, Na+K+ transporting, alpha-3 polypeptide	182350		√	√
HECW2	29853	HECW2	2	0.257	1	3.11378	20.0587	LC615; MC237; HC138	4.21143	low expression	1	3	9	0.788873	1		FWER-intersection (138)	FWER-intersection (136)			2	24	16	CH&DR&DNW	CH&DR&DNW	2	20	15	CH&DR&DNW	CH&DR&DNW	0	4	1			HECW2	Coe124		DDD285	2	Neurodevelopmental disorder with hypotonia, seizures, and absent language	Neurodevelopmental disorder with hypotonia, seizures, and absent language, 617268 (3), Autosomal dominant	HECT, C2, and WW domains-containing E3 ubiquitin-protein ligase 2	617245		√	√
NALCN	19082	NALCN	13	0.522	0.000169	5.4835	0.967742	LC615; MC237; HC138	9.10944	low expression	1	25	22	0.00194286	0.029143	FDR	FWER-intersection (138)	FDR	FDR	FWER-intersection-NDD-only (10)	2	23	6	CH&DR&DNW	CH&DR&DNW	1	14	5	CH&DR&DNW		1	9	1	CH&DNW		NALCN					CONGENITAL CONTRACTURES OF THE LIMBS AND FACE, HYPOTONIA, AND DEVELOPMENTAL DELAY	Hypotonia, infantile, with psychomotor retardation and characteristic facies 1, 615419 (3), Autosomal recessive; Congenital contractures of the limbs and face, hypotonia, and developmental delay, 616266 (3), Autosomal dominant	Sodium leak channel, nonselective	611549		√	√	√
PPP2R5D	9312	PPP2R5D	6	0.175	0.99752	4.26272	15.2004	LC615; MC237; HC138	45.7154	medium expression	0	2	10	0.933632	1		FWER-intersection (138)	FWER-intersection (136)			2	16	7	CH&DR&DNW	CH&DR&DNW	0	14	7	CH&DR&DNW	CH&DR&DNW	2	2	0			PPP2R5D	Coe124	ASC102	DDD285	1	INTELLECTUAL DISABILITY	Mental retardation, autosomal dominant 35, 616355 (3), Autosomal dominant	Protein phosphatase-2, regulatory subunit B (B56), delta isoform	601646		√	√
SPTAN1	11273	SPTAN1	9	0.101	1	6.80243	0.439883	LC615; MC237; HC138	144.682	medium expression	1	3	7	0.664842	0.935647		FWER-intersection (138)	FWER-intersection (136)			1	33	16	CH&DR&DNW	CH&DR&DNW	1	27	13	CH&DR&DNW	CH&DR&DNW	0	6	3			SPTAN1			DDD285		EPILEPTIC ENCEPHALOPATHY EARLY INFANTILE TYPE 5	Developmental and epileptic encephalopathy 5, 613477 (3), Autosomal dominant	Spectrin, alpha, nonerythrocytic-1 (alpha-fodrin)	182810		√	√
SMARCA4	11100	SMARCA4	19	0.055	1	8.36288	0.938416	LC615; MC237; HC138	32.8403	medium expression	1	2	3	0.509352	0.809125		FWER-intersection (138)	FWER-intersection (136)			1	31	18	CH&DR&DNW	CH&DR&DNW	1	28	15	CH&DR&DNW	CH&DR&DNW	0	3	3			SMARCA4	Coe124		DDD285	2	COFFIN SIRIS	{Rhabdoid tumor predisposition syndrome 2}, 613325 (3), Autosomal dominant; Coffin-Siris syndrome 4, 614609 (3), Autosomal dominant	SWI/SNF-related, matrix-associated, actin-dependent regulator of chromatin, subfamily A, member 4	603254		√	√
DEAF1	14677	DEAF1	11	0.698	0.00019316	2.73738	38.3187	LC615; MC237; HC138	66.0622	medium expression	0	6	8	0.268114	0.617565		FWER-intersection (138)	FWER-intersection (136)	FWER		1	21	11	CH&DR&DNW	CH&DR&DNW	1	14	6	CH&DR&DNW	CH&DR&DNW	0	7	5	CH&DR&DNW	CH&DNW	DEAF1	Coe253	ASC102	DDD285	1	MENTAL RETARDATION, AUTOSOMAL DOMINANT 24	Vulto-van Silfout-de Vries syndrome, 615828 (3), Autosomal dominant; Neurodevelopmental disorder with hypotonia, impaired expressive language, and with or without seizures, 617171 (3), Autosomal recessive	DEAF1 transcription factor	602635		√	√	√
GABRB3	4083	GABRB3	15	0.341	0.99707	4.30908	25.3568	LC615; MC237; HC138	10.1345	medium expression	1	4	0	0.0102799	0.0735132		FWER-intersection (138)	FWER-intersection (136)			1	14	4	CH&DR&DNW	CH&DR&DNW	0	13	4	CH&DR&DNW	CH&DR&DNW	1	1	0			GABRB3	Coe253	ASC102	DDD285	1	CHILDHOOD ABSENCE EPILEPSY TYPE 5	{Epilepsy, childhood absence, susceptibility to, 5}, 612269 (3); Epileptic encephalopathy, early infantile, 43, 617113 (3), Autosomal dominant	Gamma-aminobutyric acid (GABA) A receptor, beta-3	137192		√	√
KCNQ2	6296	KCNQ2	20	0.158	0.99936	5.26959	16.0117	LC615; MC237; HC138	54.283	medium expression	1	2	3	0.509352	0.809125		FWER-intersection (138)	FWER-intersection (136)			0	46	12	CH&DR&DNW	CH&DR&DNW	0	45	11	CH&DR&DNW	CH&DR&DNW	0	1	1			KCNQ2	Coe124		DDD285	2	BENIGN NEONATAL EPILEPSY TYPE 1	Epileptic encephalopathy, early infantile, 7, 613720 (3), Autosomal dominant; Seizures, benign neonatal, 1, 121200 (3), Autosomal dominant; Myokymia, 121200 (3), Autosomal dominant	Potassium voltage-gated channel, KQT-like subfamily, member 2	602235		√	√
PTPN11	9644	PTPN11	12	0.135	0.99988	3.43331	21.4076	LC615; MC237; HC138	62.0792	medium expression	1	3	1	0.0983038	0.342631		FWER-intersection (138)	FWER-intersection (136)			0	43	13	CH&DR&DNW	CH&DR&DNW	0	40	11	CH&DR&DNW	CH&DR&DNW	0	3	2			PTPN11	Coe124		DDD285	1	LEOPARD SYNDROME TYPE 1	LEOPARD syndrome 1, 151100 (3), Autosomal dominant; Metachondromatosis, 156250 (3), Autosomal dominant; Noonan syndrome 1, 163950 (3), Autosomal dominant; Leukemia, juvenile myelomonocytic, somatic, 607785 (3)	Protein tyrosine phosphatase, nonreceptor-type, 11	176876		√	√
KIF1A	888	KIF1A	2	0.136	0.99999	5.41487	1.34897	LC615; MC237; HC138	209.613	medium expression	1	1	3	0.784218	1		FWER-intersection (138)	FWER-intersection (136)			0	42	26	CH&DR&DNW	CH&DR&DNW	0	42	26	CH&DR&DNW	CH&DR&DNW	0	0	0			KIF1A	Coe124		DDD285		NESCAV SYNDROME	NESCAV syndrome, 614255 (3), Autosomal dominant; Spastic paraplegia 30, autosomal dominant, 610357 (3), Autosomal recessive, Autosomal dominant; Neuropathy, hereditary sensory, type IIC, 614213 (3), Autosomal recessive; Spastic paraplegia 30, autosomal recessive, 610357 (3), Autosomal recessive, Autosomal dominant	Kinesin family member 1A	601255		√	√
BRAF	1097	BRAF	7	0.209	0.99998	3.99134	7.76149	LC615; MC237; HC138	9.4217	low expression	1	2	2	0.380931	0.70613		FWER-intersection (138)	FWER-intersection (136)			0	37	14	CH&DR&DNW	CH&DR&DNW	0	34	14	CH&DR&DNW	CH&DR&DNW	0	3	0			BRAF	Coe124		DDD285	1	CARDIOFACIOCUTANEOUS SYNDROME	Nonsmall cell lung cancer, somatic (3); Melanoma, malignant, somatic (3); Noonan syndrome 7, 613706 (3), Autosomal dominant; Cardiofaciocutaneous syndrome, 115150 (3), Autosomal dominant; Colorectal cancer, somatic (3); Adenocarcinoma of lung, somatic, 211980 (3); LEOPARD syndrome 3, 613707 (3), Autosomal dominant	B-Raf proto-oncogene, serine/threonine kinase	164757		√	√
SMARCA2	11098	SMARCA2	9	0.203	1	5.56575	1.652	LC615; MC237; HC138	16.7572	medium expression	1	6	8	0.268114	0.617565		FWER-intersection (138)	FWER-intersection (136)			0	32	17	CH&DR&DNW	CH&DR&DNW	0	29	15	CH&DR&DNW	CH&DR&DNW	0	3	2			SMARCA2	Coe124		DDD285	S	COFFIN SIRIS	Nicolaides-Baraitser syndrome, 601358 (3), Autosomal dominant	SWI/SNF related, matrix associated, actin dependent regulator of chromatin, subfamily a, member 2	600014		√	√
PIK3CA	8975	PIK3CA	3	0.117	1	5.42012	8.86608	LC615; MC237; HC138	4.7606	low expression	1	2	1	0.239617	0.575643		FWER-intersection (138)	FWER-intersection (136)	FDR		0	19	6	CH&DR&DNW	CH&DR&DNW	0	15	5	CH&DR&DNW	CH&DR&DNW	0	4	1	CH		PIK3CA	Coe124		DDD285		CLOVES: CONGENITAL LIPOMATOUS OVERGROWTH, VASCULAR MALFORMATIONS, AND EPIDERMAL NEVI	Ovarian cancer, somatic, 167000 (3); Colorectal cancer, somatic, 114500 (3); CLAPO syndrome, somatic, 613089 (3); Cowden syndrome 5, 615108 (3); Hepatocellular carcinoma, somatic, 114550 (3); Breast cancer, somatic, 114480 (3); Macrodactyly, somatic, 155500 (3); Keratosis, seborrheic, somatic, 182000 (3); Gastric cancer, somatic, 613659 (3); Megalencephaly-capillary malformation-polymicrogyria sy…	Phosphatidylinositol 3-kinase, catalytic, alpha polypeptide	171834	27631024	√	√
GABRB2	4082	GABRB2	5	0.385	0.9403	3.05355	17.9961	LC615; MC237; HC138	18.5164	medium expression	0	2	1	0.239617	0.575643		FWER-intersection (138)	FWER-intersection (136)			0	19	2	CH&DR&DNW	CH&DR&DNW	0	17	1	CH&DR&DNW	CH&DR&DNW	0	2	1			GABRB2	Coe124	ASC102	DDD285	1	Epilepsy and intellectual disability	Epileptic encephalopathy, infantile or early childhood, 2, 617829 (3), Autosomal dominant	Gamma-aminobutyric acid (GABA) A receptor, beta-2	600232		√	√
PPP2R1A	9302	PPP2R1A	19	0.303	0.7196	5.30245	16.2268	LC615; MC237; HC138	105.539	medium expression	0	1	1	0.53547	0.809125		FWER-intersection (138)	FWER-intersection (136)			0	18	11	CH&DR&DNW	CH&DR&DNW	0	17	11	CH&DR&DNW	CH&DR&DNW	0	1	0			PPP2R1A	Coe124		DDD285		INTELLECTUAL DISABILITY	Mental retardation, autosomal dominant 36, 616362 (3), Autosomal dominant	Protein phosphatase 2, structural/regulatory subunit A, alpha	605983		√	√
EEF1A2	3192	EEF1A2	20	0.186	0.96413	6.13555	29.6676	LC615; MC237; HC138	430.827	medium expression	0	0	0	1	1		FWER-intersection (138)	FWER-intersection (136)			0	18	10	CH&DR&DNW	CH&DR&DNW	0	16	8	CH&DR&DNW	CH&DR&DNW	0	2	2			EEF1A2	Coe124		DDD285	S	INFANTILE EPILEPTIC ENCEPHALOPATHY	Developmental and epileptic encephalopathy 33, 616409 (3), Autosomal dominant; Mental retardation, autosomal dominant 38, 616393 (3), Autosomal dominant	Eukaryotic translation elongation factor-1, alpha-2	602959		√	√
PABPC1	8554	PABPC1	8	0.27	0.99969	5.47942	14.1544	LC615; MC237; HC138	76.5903	medium expression	0	8	0	0.000105622	0.00309322	FDR	FWER-intersection (138)	FWER	FWER	FWER-intersection-NDD-only (10)	0	17	4	CH&DR&DNW	CH&DR&DNW	0	11	2	CH&DR&DNW	DR&DNW	0	6	2	CH&DNW	DNW	PABPC1							Polyadenylate-binding protein, cytoplasmic, 1	604679					√
GABRA1	4075	GABRA1	5	0.367	0.96387	3.52801	24.5846	LC615; MC237; HC138	22.811	medium expression	0	0	0	1	1		FWER-intersection (138)	FWER-intersection (136)			0	17	2	CH&DR&DNW	CH&DR&DNW	0	14	1	CH&DR&DNW	CH&DR&DNW	0	3	1			GABRA1			DDD285		JUVENILE MYOCLONIC EPILEPSY	{Epilepsy, childhood absence, susceptibility to, 4}, 611136 (3); Developmental and epileptic encephalopathy 19, 615744 (3), Autosomal dominant; {Epilepsy, juvenile myoclonic, susceptibility to, 5}, 611136 (3)	Gamma-aminobutyric acid (GABA) A receptor, alpha-1	137160		√	√
ATP6V1A	851	ATP6V1A	3	0.358	0.98654	3.02569	20.9286	LC615; MC237; HC138	51.7296	medium expression	1	1	2	0.683396	0.938144		FWER-intersection (138)	FWER-intersection (136)			0	15	10	CH&DR&DNW	CH&DR&DNW	0	13	10	CH&DR&DNW	CH&DR&DNW	0	2	0			ATP6V1A			DDD285		Autosomal Recessive Cutis Laxa	Epileptic encephalopathy, infantile or early childhood, 3, 618012 (3), Autosomal dominant; Cutis laxa, autosomal recessive, type IID, 617403 (3), Autosomal recessive	ATPase, H+ transporting, V1 subunit A	607027		√	√
CLCN4	2022	CLCN4	X	0.151	0.98879	4.69777	7.83699	LC615; MC237; HC138	23.5218	medium expression	0	3	1	0.0983038	0.342631		FWER-intersection (138)	FWER	FDR	FWER-intersection-NDD-only (10)	0	15	8	CH&DR&DNW	CH&DR&DNW	0	10	5	CH&DR&DNW	CH&DNW	0	5	3	CH&DNW		CLCN4			DDD285	3, S	INFANTILE EPILEPTIC ENCEPHALOPATHY AND/OR INTELLECTUAL DISABILITY	Raynaud-Claes syndrome, 300114 (3), X-linked dominant	Chloride channel-4	302910		√	√
COL4A3BP	2205	CERT1	5	0.364	0.97947	3.57975	23.6755	LC615; MC237; HC138	15.9178	medium expression	0	0	0	1	1		FWER-intersection (138)	FWER	FDR	FWER-intersection-NDD-only (10)	0	14	8	CH&DR&DNW	CH&DR&DNW	0	9	7	CH&DR&DNW	CH&DNW	0	5	1	CH		CERT1	Coe124		DDD285		INTELLECTUAL DISABILITY	Mental retardation, autosomal dominant 34, 616351 (3), Autosomal dominant	COL4A3-binding protein (ceramide transporter)	604677		√	√
GNB1	4396	GNB1	1	0.145	0.99519	4.7753	28.3969	LC615; MC237; HC138	243.702	medium expression	1	0	0	1	1		FWER-intersection (138)	FWER-intersection (136)			0	14	6	CH&DR&DNW	CH&DR&DNW	0	11	4	CH&DR&DNW	CH&DR&DNW	0	3	2			GNB1			DDD285		Severe Neurodevelopmental Disability, Hypotonia, and Seizures	Mental retardation, autosomal dominant 42, 616973 (3), Autosomal dominant; Leukemia, acute lymphoblastic, somatic, 613065 (3)	Guanine nucleotide-binding protein, beta polypeptide-1	139380		√	√
MAP3K7	6859	MAP3K7	6	0.212	0.99834	2.49552	8.4262	LC615; MC237; HC138	11.7566	medium expression	0	3	3	0.290531	0.633604		FWER-intersection (138)	FWER-intersection (136)			0	13	5	CH&DR&DNW	CH&DR&DNW	0	12	5	CH&DR&DNW	CH&DR&DNW	0	1	0			MAP3K7			DDD285		Cardiospondylocarpofacial syndrome	Cardiospondylocarpofacial syndrome, 157800 (3), Autosomal dominant; Frontometaphyseal dysplasia 2, 617137 (3), Autosomal dominant	Mitogen-activated protein kinase kinase kinase 7	602614		√	√
WDR37	31406	WDR37	10	0.412	0.99677	2.87671	17.6442	LC615; MC237; HC138	11.9708	medium expression	0	4	1	0.0383073	0.17984		FWER-intersection (138)	FWER-intersection (136)			0	13	2	CH&DR&DNW	CH&DR&DNW	0	12	2	CH&DR&DNW	CH&DR&DNW	0	1	0			WDR37			DDD285		SYNDROMIC INTELLECTUAL DISABILITY	Neurooculocardiogenitourinary syndrome, 618652 (3), Autosomal dominant	WD repeat-containing protein 37	618586		√	√
H3F3A	4764	H3-3A	1	1.158	0.69233	3.84071	48.2502	LC615; MC237; HC138	15.6405	medium expression	0	0	0	1	1		FWER-intersection (138)	FWER-intersection (136)			0	13	1	CH&DR&DNW	CH&DR&DNW	0	12	1	CH&DR&DNW	CH&DR&DNW	0	1	0			H3-3A			DDD28-novel		Craniofacial with neurodevelopment disorders		H3 histone, family 3A	601128		√	√
DHDDS	20603	DHDDS	1	0.51	0.7047	1.6589	40.87	LC615; MC237; HC138	22.4691	medium expression	0	3	2	0.188299	0.521638		FWER-intersection (138)	FWER-intersection (136)			0	12	9	CH&DR&DNW	CH&DR&DNW	0	10	9	CH&DR&DNW	CH&DR&DNW	0	2	0			DHDDS			DDD285		Epilepsy and intellectual disability	Retinitis pigmentosa 59, 613861 (3), Autosomal recessive; Developmental delay and seizures with or without movement abnormalities, 617836 (3), Autosomal dominant; ?Congenital disorder of glycosylation, type 1bb, 613861 (3), Autosomal recessive	Dehydrodolichyl diphosphate synthase	608172		√	√
FBXW7	16712	FBXW7	4	0.232	0.99998	3.62841	29.3451	LC615; MC237; HC138	22.776	medium expression	1	6	1	0.00530393	0.0559792		FWER-intersection (138)	FWER-intersection (136)			0	12	1	CH&DR&DNW	CH&DR&DNW	0	12	1	CH&DR&DNW	CH&DR&DNW	0	0	0			FBXW7			DDD28-novel		FBXW7-related developmental disorder (monoallelic)		F-box and WD40 domain protein 7	606278
GNAI1	4384	GNAI1	7	0.379	0.91753	2.75844	22.8543	LC615; MC237; HC138	27.8159	medium expression	0	2	1	0.239617	0.575643		FWER-intersection (138)	FWER-intersection (136)			0	11	8	CH&DR&DNW	CH&DR&DNW	0	10	8	CH&DR&DNW	CH&DR&DNW	0	1	0			GNAI1	Coe124	ASC102	DDD285	1	GNAI1 syndrome		Guanine nucleotide-binding protein (G protein), alpha-inhibiting activity polypeptide-1	139310		√	√
PSMC5	9552	PSMC5	17	0.355	0.96957	4.53632	34.1153	LC615; MC237; HC138	149.384	medium expression	0	2	4	0.618763	0.882922		FWER-intersection (138)	FWER		FWER-intersection-NDD-only (10)	0	11	4	CH&DR&DNW	CH&DR&DNW	0	8	4	CH&DR&DNW	CH&DNW	0	3	0			PSMC5			DDD28-novel		PSMC5-related developmental disorder (monoallelic)		Proteasome (prosome, macropain) 26S subunit, ATPase, 5	601681		√	√
PPP1CB	9282	PPP1CB	2	0.147	0.99719	4.55976	40.2542	LC615; MC237; HC138	53.8396	medium expression	1	1	1	0.53547	0.809125		FWER-intersection (138)	FWER-intersection (136)			0	11	3	CH&DR&DNW	CH&DR&DNW	0	11	3	CH&DR&DNW	CH&DR&DNW	0	0	0			PPP1CB	Coe124		DDD285		Rasopathy with developmental delay, short stature and sparse slow-growing hair	Noonan syndrome-like disorder with loose anagen hair 2, 617506 (3), Autosomal dominant	Protein phosphatase-1, catalytic subunit, beta isoform	600590		√	√
GNB2	4398	GNB2	7	0.265	0.98924	4.18426	21.4272	LC615; MC237; HC138	112.33	medium expression	0	0	0	1	1		FWER-intersection (138)	FWER		FWER-intersection-NDD-only (10)	0	11	1	CH&DR&DNW	CH&DR&DNW	0	8	1	CH&DR&DNW	DNW	0	3	0			GNB2			DDD28-novel		GNB2-related developmental disorder (monoallelic)		Guanine nucleotide-binding protein, beta polypeptide-2	139390	31698099	√	√
MAP2K1	6840	MAP2K1	15	0.377	0.9945	3.42593	24.5161	LC615; MC237; HC138	49.2984	medium expression	0	1	2	0.683396	0.938144		FWER-intersection (138)	FWER-intersection (136)			0	10	8	CH&DR&DNW	CH&DR&DNW	0	9	7	CH&DR&DNW	CH&DR&DNW	0	1	1			MAP2K1	Coe124		DDD285		CARDIOFACIOCUTANEOUS SYNDROME	Cardiofaciocutaneous syndrome 3, 615279 (3), Autosomal dominant; Melorheostosis, isolated, somatic mosaic, 155950 (3)	Mitogen-activated protein kinase kinase 1	176872		√	√
KRAS	6407	KRAS	12	1.24	0.0010612	1.3563	44.9462	LC615; MC237; HC138	11.0324	medium expression	0	4	6	0.400098	0.70613		FWER-intersection (138)	FWER-intersection (136)			0	7	5	CH&DR&DNW	CH&DR&DNW	0	7	5	CH&DR&DNW	CH&DR&DNW	0	0	0			KRAS			DDD285		CARDIOFACIOCUTANEOUS SYNDROME	Oculoectodermal syndrome, somatic, 600268 (3); Leukemia, acute myeloid, somatic, 601626 (3); Breast cancer, somatic, 114480 (3); RAS-associated autoimmune leukoproliferative disorder, 614470 (3), Autosomal dominant; Cardiofaciocutaneous syndrome 2, 615278 (3), Autosomal dominant; Arteriovenous malformation of the brain, somatic, 108010 (3); Bladder cancer, somatic, 109800 (3); Pancreatic carcinom…	KRAS protooncogene, GTPase	190070		√	√
ANKRD11	21316	ANKRD11	16	0.107	1	2.76193	1.00684	LC615; MC237	12.7028	medium expression	1	12	1	9.95754e-06	0.00102065	FDR-FWER	FWER	FWER-intersection (136)		FWER-intersection-DD-only (10)	15	6	4	CH&DR&DNW	CH&DR	15	4	3	CH&DR&DNW	CH&DR&DNW	0	2	1			ANKRD11	Coe124	ASC102	DDD285	1	KBG SYNDROME	KBG syndrome, 148050 (3), Autosomal dominant	Ankyrin repeat domain-containing protein 11	611192		√	√
DLG4	2903	DLG4	17	0.238	0.99659	5.40246	14.5064	LC615; MC237	137.747	medium expression	0	2	2	0.380931	0.70613		FWER	FWER	FDR		15	2	0	CH&DR&DNW	CH&DR	12	1	0	CH&DR&DNW	CH&DR	3	1	0	DR		DLG4	Coe124		DDD285	1	DLG4 related intellectual disability	Intellectual developmental disorder 62, 618793 (3), Autosomal dominant	Discs large MAGUK scaffold protein 4	602887		√	√
KMT2C	13726	KMT2C	7	0.122	1	1.52891	0.811339	LC615; MC237	9.68848	low expression	1	24	15	0.000128938	0.00360441	FDR	FWER	FWER			14	11	2	CH&DR&DNW	DR	12	7	2	CH&DR&DNW	DR	2	4	0			KMT2C	Coe253	ASC102	DDD285	1	INTELLECTUAL DISABILITY	Kleefstra syndrome 2, 617768 (3), Autosomal dominant	Lysine (K)-specific methyltransferase 2C	606833		√	√
WDFY3	20751	WDFY3	4	0.071	1	5.71815	0.156403	LC615; MC237	13.4148	medium expression	1	26	11	1.84101e-06	0.000283056	FDR-FWER	FWER		FWER		13	14	3	CH&DR&DNW	CH&DR	5	6	2			8	8	1	CH&DR&DNW	CH&DR	WDFY3	Coe253			1	Primary Microcephaly or macrocephaly with developmental delay	?Microcephaly 18, primary, autosomal dominant, 617520 (3), Autosomal dominant	WD repeat- and FYVE domain-containing protein 3	617485		√	√
ANK2	493	ANK2	4	0.106	1	1.06266	0.791789	LC615; MC237	44.3766	medium expression	1	16	11	0.00300638	0.0385192	FDR	FWER		FWER		13	12	3	CH&DR&DNW	DR	5	7	1			8	5	2	CH&DR&DNW	DR	ANK2	Coe253	ASC102		1	ANK2-related neurodevelopmental disorder	Cardiac arrhythmia, ankyrin-B-related, 600919 (3), Autosomal dominant; Long QT syndrome 4, 600919 (3), Autosomal dominant	Ankyrin-2, nonerythrocytic	106410		√	√
NF1	7765	NF1	17	0.29	1	6.21894	0.391007	LC615; MC237	8.26173	low expression	1	20	20	0.0127303	0.0850994		FWER	FDR	FDR	FWER-intersection-NDD-only (27)	12	11	3	CH&DR&DNW	DR	7	7	3	DR&DNW		5	4	0	DR		NF1				1	NEUROFIBROMATOSIS-NOONAN SYNDROME	Neurofibromatosis-Noonan syndrome, 601321 (3), Autosomal dominant; Leukemia, juvenile myelomonocytic, 607785 (3), Somatic mutation, Autosomal dominant; Neurofibromatosis, familial spinal, 162210 (3), Autosomal dominant; Watson syndrome, 193520 (3), Autosomal dominant; Neurofibromatosis, type 1, 162200 (3), Autosomal dominant	Neurofibromin (neurofibromatosis, type I)	613113		√	√	√
ZBTB18	13030	ZBTB18	1	0.179	0.97012	3.36016	9.50147	LC615; MC237	110.25	medium expression	0	0	0	1	1		FWER	FWER			11	9	2	CH&DR&DNW	DR&DNW	11	8	2	CH&DR&DNW	DR&DNW	0	1	0			ZBTB18	Coe124		DDD285		ZBTB18 syndrome	Mental retardation, autosomal dominant 22, 612337 (3), Autosomal dominant	Zinc finger and BTB domain containing 18	608433		√	√
PTCH1	9585	PTCH1	9	0.075	1	2.85904	29.2375	LC615; MC237	8.63451	low expression	0	7	10	0.278989	0.630802		FWER	FWER-intersection (136)		FWER-intersection-DD-only (10)	9	10	1	CH&DR&DNW	DR	9	7	0	CH&DR&DNW	CH&DR&DNW	0	3	1			PTCH1			DDD285		HOLOPROSENCEPHALY-7	Basal cell carcinoma, somatic, 605462 (3); Basal cell nevus syndrome, 109400 (3), Autosomal dominant; Holoprosencephaly 7, 610828 (3), Autosomal dominant	Patched 1	601309		√	√
MIB1	21086	MIB1	18	1.973	1.0007e-44	3.50504	2.04301	LC615; MC237	9.01588	low expression	1	59	76	0.00251583	0.0346915	FDR	FWER	FWER			9	5	2	CH&DR&DNW	CH&DR	7	2	1	CH&DR&DNW	DR	2	3	1			MIB1			DDD28-novel	3	MIB1-related developmental disorder (monoallelic)	Left ventricular noncompaction 7, 615092 (3), Autosomal dominant	Mindbomb E3 ubiquitin protein ligase 1	608677		√	√
MN1	7180	MN1	22	0.087	NA	NA	7.40958	LC615; MC237	6.18192	low expression	0	1	4	0.852934	1		FWER	FWER			9	0	0	CH&DR&DNW	DR	9	0	0	CH&DR&DNW	DR	0	0	0			MN1			DDD285		MN1 C-terminal truncation syndrome	Meningioma, 607174 (3), Autosomal dominant; CEBALID syndrome, 618774 (3), Autosomal dominant	MN1 protooncogene, transcriptional regulator	156100		√	√
MED12	11957	MED12	X	0.071	1	6.64031	0.31348	LC615; MC237	9.36249	low expression	0	13	1	3.40499e-06	0.000418814	FDR-FWER	FWER	FWER			8	10	4	CH&DR&DNW	DNW	8	8	3	CH&DR&DNW	DR&DNW	0	2	1			MED12			DDD285		OPITZ-KAVEGGIA SYNDROME	Ohdo syndrome, X-linked, 300895 (3), X-linked recessive; Lujan-Fryns syndrome, 309520 (3), X-linked recessive; Opitz-Kaveggia syndrome, 305450 (3), X-linked recessive	Mediator of RNA polymerase II transcription, subunit 12, S. cerevisiae, homolog of	300188		√	√	√
KDM6B	29012	KDM6B	17	0.14	0.99999	2.43744	25.5327	LC615; MC237	10.7862	medium expression	0	12	6	0.0025384	0.0346915	FDR	FWER	FWER			8	6	3	CH&DR&DNW	DR	6	4	1	CH&DR&DNW	DR	2	2	2			KDM6B	Coe253	ASC102	DDD285	1	AUTOSOMAL RECESSIVE MENTAL RETARDATION	Neurodevelopmental disorder with coarse facies and mild distal skeletal abnormalities, 618505 (3), Autosomal dominant	Lysine-specific demethylase 6B	611577		√	√
CDKL5	11411	CDKL5	X	0.226	0.99779	2.55918	1.72414	LC615; MC237	5.25309	low expression	1	4	2	0.0860663	0.342631		FWER	FWER			8	6	2	CH&DR&DNW	DR&DNW	7	6	2	CH&DR&DNW	DR&DNW	1	0	0			CDKL5	Coe253		DDD285	1	EPILEPTIC ENCEPHALOPATHY EARLY INFANTILE TYPE 2	Developmental and epileptic encephalopathy 2, 300672 (3), X-linked dominant	Cyclin-dependent kinase-like 5 (serine/threonine protein kinase 9)	300203		√	√
PHF12	20816	PHF12	17	0.135	0.99996	2.32007	21.7204	LC615; MC237	7.99873	low expression	0	4	2	0.0860663	0.342631		FWER	FDR	FWER		8	5	0	CH&DR&DNW	CH&DR	4	4	0	CH&DR&DNW		4	1	0	CH&DR&DNW	CH	PHF12	Coe253	ASC31-novel		1			PHD finger protein 12	618645		√	√
BCOR	20893	BCOR	X	0.141	0.99995	1.06327	2.19436	LC615; MC237	3.54741	low expression	0	6	0	0.00104208	0.0183108	FDR	FWER	FWER-intersection (136)		FWER-intersection-DD-only (10)	8	4	0	CH&DR&DNW	DR&DNW	8	3	0	CH&DR&DNW	CH&DR&DNW	0	1	0			BCOR			DDD285		MICROPHTHALMIA SYNDROMIC TYPE 2	Microphthalmia, syndromic 2, 300166 (3), X-linked dominant	BCL6 corepressor	300485		√	√
FOXP2	13875	FOXP2	7	0.219	0.99618	1.56615	8.02542	LC615; MC237	0.516387	low expression	0	6	5	0.100932	0.342631		FWER	FWER			8	2	1	CH&DR&DNW	CH&DR	7	0	0	CH&DR&DNW	CH&DR	1	2	1			FOXP2	Coe253	ASC102	DDD285	1	SPEECH-LANGUAGE DISORDER 1	Speech-language disorder-1, 602081 (3), Autosomal dominant	Forkhead box P2	605317		√	√
ARID1A	11110	ARID1A	1	0.071	1	4.10044	0.684262	LC615; MC237	13.6908	medium expression	1	3	2	0.188299	0.521638		FDR	FWER-intersection (136)		FWER-intersection-DD-only (10); FWER-union-DD-only (16)	7	13	0	CH&DR&DNW		7	12	0	CH&DR&DNW	CH&DR&DNW	0	1	0			ARID1A			DDD285		COFFIN-SIRIS SYNDROME	Coffin-Siris syndrome 2, 614607 (3), Autosomal dominant	AT rich interactive domain 1A, SWI-like	603024		√	√
SETD2	18420	SETD2	3	0.206	0.99999	3.48483	3.47996	LC615; MC237	13.8603	medium expression	1	4	12	0.801018	1		FDR	FDR			7	7	5	CH&DR&DNW		5	6	5	CH&DR&DNW		2	1	0			SETD2	Coe253		DDD285	1	SETD2-associated Overgrowth Syndrome	Luscan-Lumish syndrome, 616831 (3), Autosomal dominant	SET domain-containing protein 2	612778		√	√
SETD1A	29010	SETD1A	16	0.136	1	2.91162	1.51515	LC615; MC237	10.7611	medium expression	0	7	2	0.00623094	0.0559792		FWER	FWER		FWER-intersection-NDD-only (27)	7	7	0	CH&DR&DNW	DR	6	2	0	CH&DR	DR	1	5	0			SETD1A			DDD285	3, S	INTELLECTUAL DISABILITY	Epilepsy, early-onset, with or without developmental delay, 618832 (3), Autosomal dominant; Neurodevelopmental disorder with speech impairment and dysmorphic facies, 619056 (3)	SET domain-containing protein 1A	611052		√	√
TNRC6B	29190	TNRC6B	22	0.173	1	1.16968	4.91691	LC615; MC237	4.98412	low expression	1	9	8	0.0577559	0.26311		FDR	FDR		FWER-intersection-NDD-only (27)	7	6	0	CH&DR&DNW		5	3	0	CH&DR		2	3	0			TNRC6B	Coe253			2	TNRC6B-related neurodevelopmental disorder		Trinucleotide repeat-containing gene 6B	610740	32152250	√	√
HIVEP2	4921	HIVEP2	6	0.08	1	0.855007	1.50538	LC615; MC237	13.6522	medium expression	1	7	4	0.0300971	0.159567		FDR	FDR			7	5	2	CH&DR&DNW		6	4	2	CH&DR&DNW		1	1	0			HIVEP2	Coe253		DDD285	1	HIVEP2 associated syndromic developmental delay with intellectual disability	Mental retardation, autosomal dominant 43, 616977 (3), Autosomal dominant	Human immunodeficiency virus type I enhancer-binding protein-2	143054		√	√
ASXL2	23805	ASXL2	2	0.146	0.99274	-0.0117542	NA	LC615; MC237	3.09935	low expression	0	2	6	0.779403	1		FWER	FWER			7	4	1	CH&DR&DNW	DR	6	2	0	CH&DR&DNW	DR	1	2	1			ASXL2					Developmental delay, macrocephaly, and dysmorphic features	Shashi-Pena syndrome, 617190 (3), Autosomal dominant	ASXL transcriptional regulator 2	612991		√	√
BRPF1	14255	BRPF1	3	0.176	0.99963	4.50784	2.10166	LC615; MC237	6.92446	low expression	0	3	4	0.39505	0.70613		FWER	FWER			7	2	1	CH&DR&DNW	CH&DR	7	2	1	CH&DR&DNW	CH&DR	0	0	0			BRPF1	Coe253		DDD285		BRPF1 associated syndromic intellectual disability with ptosis	Intellectual developmental disorder with dysmorphic facies and ptosis, 617333 (3), Autosomal dominant	Bromodomain- and PHD finger-containing protein 1, 140kD	602410		√	√
KIF11	6388	KIF11	10	0.121	1	2.45318	48.3773	LC615; MC237	0.573668	low expression	0	5	1	0.0144279	0.0910678		FWER	FWER-intersection (136)		FWER-intersection-DD-only (10)	7	2	0	CH&DR&DNW	CH	7	2	0	CH&DR&DNW	CH&DR&DNW	0	0	0			KIF11	Coe253		DDD285		AUTOSOMAL-DOMINANT MICROCEPHALY ASSOCIATED WITH LYMPHEDEMA AND/OR CHORIORETINOPATHY	Microcephaly with or without chorioretinopathy, lymphedema, or mental retardation, 152950 (3), Autosomal dominant	Kinesin family member 11	148760		√	√
SPTBN1	11275	SPTBN1	2	0.088	1	5.69691	0.166178	LC615; MC237	110.207	medium expression	1	12	8	0.00872169	0.0734772		FDR	FDR		FWER-intersection-NDD-only (27)	6	17	8	CH&DR&DNW		4	14	6	CH&DNW		2	3	2			SPTBN1					SPTBN1-related developmental disorder (monoallelic)		Spectrin, beta, nonerythrocytic-1 (beta-fodrin)	182790
PCDH19	14270	PCDH19	X	0.126	0.97716	4.37589	3.44828	LC615; MC237	2.29372	low expression	0	4	2	0.0860663	0.342631		FWER	FDR	FDR		6	6	1	CH&DR&DNW	DR&DNW	4	4	1	CH&DR&DNW		2	2	0	DNW		PCDH19			DDD285	1	EPILEPTIC ENCEPHALOPATHY EARLY INFANTILE TYPE 9	Epileptic encephalopathy, early infantile, 9, 300088 (3), X-linked	Protocadherin 19	300460		√	√
SMARCC2	11105	SMARCC2	12	0.117	1	4.26012	8.51417	LC615; MC237	60.1622	medium expression	1	5	1	0.0144279	0.0910678		FDR		FWER	FWER-union-ASD-only (7)	6	4	1	CH&DR&DNW		0	4	1			6	0	0	CH&DR&DNW	CH&DR	SMARCC2		ASC102		1	Syndromic Intellectual Disability and Developmental Delay	Coffin-Siris syndrome 8, 618362 (3), Autosomal dominant	SW1/SNF related, matrix associated, actin dependent regulator of chromatin, subfamily c, member 2	601734		√	√
CTNND1	2515	CTNND1	11	0.185	0.99531	1.63207	31.4858	LC615; MC237	22.4893	medium expression	0	3	2	0.188299	0.521638		FDR	FDR			6	3	1	CH&DR&DNW		5	3	1	CH&DR&DNW		1	0	0			CTNND1					Blepharo-cheiro-dontic syndrome	Blepharocheilodontic syndrome 2, 617681 (3), Autosomal dominant	Catenin (cadherin-associated protein), delta 1	601045
TNPO3	17103	TNPO3	7	0.515	0.0013892	3.75212	3.45064	LC615; MC237	15.8729	medium expression	0	9	13	0.242625	0.576118		FDR	FDR	FDR	FWER-intersection-NDD-only (27)	5	13	6	CH&DR&DNW		4	7	4	CH&DNW		1	6	2	CH&DNW		TNPO3	Coe253					Muscular dystrophy, limb-girdle, autosomal dominant 2, 608423 (3), Autosomal dominant	Transportin 3	610032		√	√
USP7	12630	USP7	16	0.061	1	6.17726	2.62952	LC615; MC237	30.99	medium expression	0	1	0	0.318433	0.639988		FDR	FWER		FWER-union-DD-only (16)	5	10	1	CH&DR&DNW		5	8	1	CH&DR&DNW	DNW	0	2	0			USP7			DDD285	2, S	USP7-related developmental disorder (monoallelic)	Hao-Fountain syndrome, 616863 (3), Autosomal dominant	Ubiquitin-specific protease-7, herpes virus-associated	602519		√	√
MARK2	3332	MARK2	11	0.156	0.9999	4.99339	8.14272	LC615; MC237	16.2963	medium expression	0	8	1	0.000681599	0.0144546	FDR	FWER	FDR			5	8	4	CH&DR&DNW	CH	4	5	3	CH&DR&DNW		1	3	1			MARK2							MAP/microtubule affinity-regulating kinase 2	600526					√
TCF7L2	11641	TCF7L2	10	0.273	0.98961	3.06286	15.2688	LC615; MC237	4.8416	low expression	0	4	12	0.801018	1		FDR	FDR			5	6	3	CH&DR&DNW		4	4	3	CH&DR&DNW		1	2	0			TCF7L2	Coe253	ASC102	DDD28-novel	1	TCF7L2-related developmental disorder (monoallelic)	{Diabetes mellitus, type 2, susceptibility to}, 125853 (3), Autosomal dominant	Transcription factor 7-like 2	602228		√	√
NR4A2	7981	NR4A2	2	0.133	0.99143	3.21567	14.174	LC615; MC237	8.0612	low expression	0	3	0	0.0322859	0.164098		FWER	FDR	FDR		5	5	2	CH&DR&DNW	CH&DNW	2	4	2	DNW		3	1	0	CH&DR&DNW		NR4A2	Coe253		DDD285	1	NR4A2-related developmental disorder (monoallelic)		Nuclear receptor subfamily 4, group A, member 2	601828	31428396	√	√
KDM5C	11114	KDM5C	X	0.166	0.99784	5.23623	1.5674	LC615; MC237	23.1039	medium expression	1	1	3	0.784218	1		FDR	FDR			5	5	1	CH&DR&DNW		4	4	1	CH&DR&DNW		1	1	0			KDM5C			DDD285	2	MENTAL RETARDATION SYNDROMIC X-LINKED JARID1C-RELATED	Mental retardation, X-linked, syndromic, Claes-Jensen type, 300534 (3), X-linked recessive	Lysine-specific demethylase 5C (Jumonji, AT-rich interactive domain 1C)	314690		√	√	√
TSC1	12362	TSC1	9	0.118	0.99998	2.87193	12.5904	LC615; MC237	20.7491	medium expression	0	2	3	0.509352	0.809125		FDR		FDR	FWER-intersection-NDD-only (27)	5	4	2	CH&DR&DNW		2	2	1			3	2	1	DNW		TSC1				1	TUBEROUS SCLEROSIS TYPE 1	Tuberous sclerosis-1, 191100 (3), Autosomal dominant; Focal cortical dysplasia, type II, somatic, 607341 (3); Lymphangioleiomyomatosis, 606690 (3)	Hamartin (tuberous sclerosis 1 gene)	605284		√	√
IQSEC2	29059	IQSEC2	X	0.133	0.97539	4.46226	9.24765	LC615; MC237	15.937	medium expression	0	2	1	0.239617	0.575643		FWER	FDR		FWER-intersection-NDD-only (27)	5	3	3	CH&DR&DNW	CH	4	1	1	CH&DR		1	2	2			IQSEC2	Coe124		DDD285	1	MENTAL RETARDATION X-LINKED TYPE 1	Mental retardation, X-linked 1/78, 309530 (3), X-linked dominant	IQ motif- and Sec7 domain-containing protein 2	300522		√	√
GATA3	4172	GATA3	10	0.388	0.88272	2.94909	24.9756	LC615; MC237	0.150605	no expression or below cutoff	0	1	3	0.784218	1		FWER	FWER			5	2	1	CH&DR&DNW	DR	5	2	1	CH&DR&DNW	DR&DNW	0	0	0			GATA3			DDD285		HYPOPARATHYROIDISM, SENSORINEURAL DEAFNESS, AND RENAL DISEASE	Hypoparathyroidism, sensorineural deafness, and renal dysplasia, 146255 (3), Autosomal dominant	GATA-binding protein-3	131320		√	√
SPRY2	11270	SPRY2	13	0.273	0.93052	1.43301	20.9482	LC615; MC237	37.0216	medium expression	0	1	2	0.683396	0.938144		FWER	FDR			5	1	0	CH&DR&DNW	CH&DR	3	0	0	CH&DR&DNW		2	1	0			SPRY2	Coe253					{?IgA nephropathy, susceptibility to, 3}, 616818 (3), Autosomal dominant	Sprouty RTK signaling antagonist 2	602466		√	√
CNOT3	7879	CNOT3	19	0.076	0.99997	3.89465	47.1163	LC615; MC237	15.3957	medium expression	0	7	1	0.00191479	0.029143	FDR	FWER	FWER			4	13	6	CH&DR&DNW	DNW	3	11	5	CH&DR&DNW	DNW	1	2	1			CNOT3	Coe253		DDD285	1	CNOT3 syndrome	Intellectual developmental disorder with speech delay, autism, and dysmorphic facies, 618672 (3), Autosomal dominant	CCR4-NOT transcription complex, subunit 3	604910		√	√
ARHGAP35	4591	ARHGAP35	19	0.057	0.99999	4.19967	1.32942	LC615; MC237	30.4393	medium expression	0	3	2	0.188299	0.521638		FWER	FWER			4	13	2	CH&DR&DNW	DNW	4	11	1	CH&DR&DNW	DNW	0	2	1			ARHGAP35			DDD28-novel		ARHGAP35-related developmental disorder (monoallelic)		Glucocorticoid receptor DNA-binding factor 1	605277		√	√
RFX3	9984	RFX3	9	0.104	0.99977	4.05879	10.4399	LC615; MC237	4.12844	low expression	1	9	4	0.00629375	0.0559792		FDR		FDR		4	9	2	CH&DR&DNW		1	6	1			3	3	1	CH&DR&DNW		RFX3		ASC31-novel		1			Regulatory factor X, 3	601337		√	√
SATB1	10541	SATB1	3	0.293	0.85661	4.55642	6.40274	LC615; MC237	11.9397	medium expression	0	6	1	0.00530393	0.0559792		FDR	FDR		FWER-intersection-NDD-only (27)	4	8	4	CH&DR&DNW		3	7	4	CH&DNW		1	1	0			SATB1		ASC31-novel	DDD28-novel	1	SATB1-related developmental disorder (monoallelic)		Special AT-rich sequence binding protein-1	602075		√	√
MEIS2	7001	MEIS2	15	0.184	0.99425	3.19516	25.1613	LC615; MC237	10.4625	medium expression	0	3	4	0.39505	0.70613		FWER	FWER			4	8	0	CH&DR&DNW	CH	2	7	0	CH&DR&DNW	CH	2	1	0			MEIS2	Coe124		DDD285	1	MEIS2-related developmental disorder (monoallelic)	Cleft palate, cardiac defects, and mental retardation, 600987 (3), Autosomal dominant	Meis homeobox 2	601740		√	√
RPS6KA3	10432	RPS6KA3	X	0.087	0.99991	4.72381	39.8119	LC615; MC237	8.54319	low expression	1	4	0	0.0102799	0.0735132		FWER	FWER		FWER-intersection-NDD-only (27)	4	7	3	CH&DR&DNW	DNW	3	6	3	CH&DNW	DNW	1	1	0			RPS6KA3			DDD285	3, S	Coffin-Lowry Syndrome 2 RPS6KA3 XLR	Mental retardation, X-linked 19, 300844 (3), X-linked dominant; Coffin-Lowry syndrome, 303600 (3), X-linked dominant	Ribosomal protein S6 kinase, 90kD, polypeptide 3	300075		√	√
TCF12	11623	TCF12	15	0.372	0.9739	0.348838	15.132	LC615; MC237	10.4488	medium expression	1	12	9	0.0145116	0.0910678		FDR	FDR		FWER-intersection-NDD-only (27)	4	4	2	CH&DR&DNW		3	4	2	CH&DNW		1	0	0			TCF12	Coe253				CORONAL CRANIOSYNOSTOSIS	Craniosynostosis 3, 615314 (3), Autosomal dominant	Transcription factor-12 (HTF4, helix-loop-helix transcription factors-4)	600480		√	√
GGNBP2	19357	GGNBP2	17	0.073	0.99993	2.7063	27.263	LC615; MC237	21.9949	medium expression	0	2	1	0.239617	0.575643		FDR		FDR	FWER-intersection-NDD-only (27)	4	4	0	CH&DR&DNW		1	4	0			3	0	0	CH		GGNBP2				2			Gametogenetin-binding protein 2	612275	29346770	√	√
SRPR	11307	SRPRA	11	0.39	0.99261	1.69759	14.9462	LC615; MC237	35.1089	medium expression	0	4	6	0.400098	0.70613		FDR			FDR-union-NDD-only (119), FWER-intersection-NDD-only (27)	4	3	1	CH&DR&DNW		2	1	0			2	2	1			SRPRA		ASC31-novel		1			SIGNAL RECOGNITION PARTICLE RECEPTOR, ALPHA SUBUNIT	182180		√	√
CAPRIN1	6743	CAPRIN1	11	0.311	0.99977	1.49231	8.02542	LC615; MC237	29.8762	medium expression	0	7	6	0.0833965	0.342631		FWER	FWER		FWER-intersection-NDD-only (27)	4	3	0	CH&DR&DNW	CH	2	3	0	CH	CH	2	0	0			CAPRIN1	Coe124			1	AUTISM OR INTELLECTUAL DISABILITY		Cell cycle associated protein 1	601178		√	√
AAAS	13666	AAAS	12	0.988	4.5429e-10	-1.08148	46.4223	LC615; MC237	25.5984	medium expression	0	20	33	0.217517	0.574133		FDR			FDR-union-NDD-only (119), FWER-intersection-NDD-only (27)	4	2	2	CH&DR&DNW		2	1	1			2	1	1			AAAS					ACHALASIA-ADDISONIANISM-ALACRIMA SYNDROME	Achalasia-addisonianism-alacrimia syndrome, 231550 (3), Autosomal recessive	Aladin	605378		√		√
PSMD12	9557	PSMD12	17	0.162	0.99727	2.42285	17.9961	LC615; MC237	15.528	medium expression	0	1	1	0.53547	0.809125		FDR		FDR	FWER-intersection-NDD-only (27)	4	2	1	CH&DR&DNW		2	0	0			2	2	1	DNW		PSMD12				1	Global Developmental Delay, Multiple Malformations	Stankiewicz-Isidor syndrome, 617516 (3), Autosomal dominant	Proteasome 26S subunit, non-ATPase, 12	604450		√	√
GSK3B	4617	GSK3B	3	0.334	0.99873	2.75583	28.0841	LC615; MC237	15.4978	medium expression	1	2	1	0.239617	0.575643		FDR	FDR		FWER-intersection-NDD-only (27)	4	1	0	CH&DR&DNW		3	0	0	CH		1	1	0			GSK3B							Glycogen synthase kinase 3-beta	605004					√
SYNCRIP	16918	SYNCRIP	6	0.209	0.99938	3.93599	11.2708	LC615; MC237	15.9066	medium expression	0	4	1	0.0383073	0.17984		FWER			FDR-union-NDD-only (119), FWER-intersection-NDD-only (27)	4	1	0	CH&DR&DNW	CH	2	1	0			2	0	0			SYNCRIP	Coe124			3	SYNCRIP-related developmental disorder (monoallelic)		Synaptotagmin-binding cytoplasmic RNA-interacting protein	616686		√	√
ITPR1	6180	ITPR1	3	0.134	1	5.75195	0.361681	LC615; MC237	18.9678	medium expression	0	5	10	0.54707	0.818608		FWER	FWER			3	31	11	CH&DR&DNW	DR&DNW	2	26	10	CH&DR&DNW	DR&DNW	1	5	1			ITPR1	Coe124		DDD285	3	SPINOCEREBELLAR ATAXIA TYPE15	Spinocerebellar ataxia 29, congenital nonprogressive, 117360 (3), Autosomal dominant; Spinocerebellar ataxia 15, 606658 (3), Autosomal dominant; Gillespie syndrome, 206700 (3), Autosomal recessive, Autosomal dominant	Inositol 1,4,5-triphosphate receptor, type 1	147265		√	√	√
CACNA1E	1392	CACNA1E	1	0.124	1	6.60924	3.58749	LC615; MC237	7.81144	low expression	0	3	1	0.0983038	0.342631		FWER	FWER			3	21	5	CH&DR&DNW	DNW	2	15	2	CH&DR&DNW	DNW	1	6	3			CACNA1E	Coe253	ASC102	DDD285	1	Epileptic Encephalopathy with Contractures, Macrocephaly, and Dyskinesia	Epileptic encephalopathy, early infantile, 69, 618285 (3), Autosomal dominant	Calcium channel, voltage-dependent, alpha 1E subunit	601013		√	√
CBL	1541	CBL	11	0.503	0.0067874	1.73135	11.437	LC615; MC237	6.51146	low expression	0	6	12	0.534081	0.809125		FWER	FWER			3	12	0	CH&DR&DNW	CH&DNW	3	9	0	CH&DR&DNW	DNW	0	3	0			CBL	Coe253		DDD285		NOONAN SYNDROME-LIKE DISORDER WITH OR WITHOUT JUVENILE MEYLOMONOCYTIC LEUKEMIA	Noonan syndrome-like disorder with or without juvenile myelomonocytic leukemia, 613563 (3), Autosomal dominant; ?Juvenile myelomonocytic leukemia, 607785 (3), Somatic mutation, Autosomal dominant	CBL protooncogene	165360		√	√
ZBTB20	13503	ZBTB20	3	0.317	0.98256	5.72309	14.9267	LC615; MC237	0.396363	no expression or below cutoff	0	2	1	0.239617	0.575643		FWER	FWER			3	11	0	CH&DR&DNW	CH	2	11	0	CH&DR&DNW	CH	1	0	0			ZBTB20			DDD285	1	PRIMROSE SYNDROME	Primrose syndrome, 259050 (3), Autosomal dominant	Zinc finger and BTB-domain containing 20	606025		√	√
GRIA2	4572	GRIA2	4	0.247	0.99551	4.43162	10.7722	LC615; MC237	41.2334	medium expression	1	3	4	0.39505	0.70613		FDR	FDR			3	10	0	CH&DR&DNW		1	8	0	CH&DR&DNW		2	2	0			GRIA2		ASC31-novel	DDD285	1	GRIA2-related developmental disorder (monoallelic)	Neurodevelopmental disorder with language impairment and behavioral abnormalities, 618917 (3), Autosomal dominant	Glutamate receptor, ionotropic, AMPA 2	138247		√	√
SPAST	11233	SPAST	2	0.224	0.99707	1.58731	27.0479	LC615; MC237	10.61	medium expression	1	1	2	0.683396	0.938144		FWER	FWER	FDR		3	9	3	CH&DR&DNW	CH&DNW	0	9	3	CH&DR&DNW	CH&DNW	3	0	0	CH&DR		SPAST	Coe253	ASC102	DDD285	1	SPAST-related developmental disorder (monoallelic)	Spastic paraplegia 4, autosomal dominant, 182601 (3), Autosomal dominant	Spastin	604277		√	√
RORA	10258	RORA	15	0.404	0.9532	2.74384	17.2043	LC615; MC237	4.62263	low expression	1	2	6	0.779403	1		FDR	FDR		FWER-intersection-NDD-only (27)	3	8	1	CH&DR&DNW		3	6	0	DNW		0	2	1			RORA				S	INTELLECTUAL DISABILITY	Intellectual developmental disorder with or without epilepsy or cerebellar ataxia, 618060 (3), Autosomal dominant	RAR-related orphan receptor A	600825		√	√
CSNK2B	2460	CSNK2B	6	0.383	0.94386	3.60249	39.824	LC615; MC237	133.902	medium expression	0	1	1	0.53547	0.809125		FDR	FDR			3	3	0	CH&DR&DNW		3	3	0	CH&DR&DNW		0	0	0			CSNK2B			DDD285		CSNK2B-related developmental disorder (monoallelic)	Poirier-Bienvenu neurodevelopmental syndrome, 618732 (3), Autosomal dominant	Casein kinase-2, beta polypeptide	115441		√	√
GNAS	4392	GNAS	20	0.372	0.99954	4.3364	51.2805	LC615; MC237	304.195	medium expression	1	10	15	0.24994	0.588938		FWER	FWER			2	12	6	CH&DR&DNW	DNW	2	10	5	CH&DR&DNW	DNW	0	2	1			GNAS			DDD285	3	PSEUDOHYPOPARATHYROIDISM TYPE 1B	ACTH-independent macronodular adrenal hyperplasia, 219080 (3), Somatic mutation; Pseudohypoparathyroidism Ic, 612462 (3), Autosomal dominant; Pseudohypoparathyroidism Ib, 603233 (3), Autosomal dominant; Pseudopseudohypoparathyroidism, 612463 (3), Autosomal dominant; McCune-Albright syndrome, somatic, mosaic, 174800 (3); Osseous heteroplasia, progressive, 166350 (3), Autosomal dominant; Pituitary …	GNAS complex locus (guanine nucleotide binding protein (G protein), alpha stimulating activity polypeptide 1)	139320
DPF2	9964	DPF2	11	0.161	0.99979	3.30077	22.043	LC615; MC237	31.7582	medium expression	0	1	0	0.318433	0.639988		FWER	FWER-intersection (136)		FWER-intersection-DD-only (10)	2	10	7	CH&DR&DNW	CH&DNW	2	9	6	CH&DR&DNW	CH&DR&DNW	0	1	1			DPF2			DDD285		Coffin Siris like disorder	Coffin-Siris syndrome 7, 618027 (3), Autosomal dominant	D4, zinc, and double PHD fingers family, member 2	601671		√	√
RORB	10259	RORB	9	0.112	0.99855	3.23673	17.9081	LC615; MC237	4.47813	low expression	0	5	0	0.00327304	0.03871	FDR	FWER	FDR	FDR		2	9	4	CH&DR&DNW	DNW	0	6	4	CH&DR&DNW		2	3	0	DNW		RORB		ASC31-novel		1		{Epilepsy, idiopathic generalized, susceptibility to, 15}, 618357 (3), Autosomal dominant	RAR-related orphan receptor B	601972		√	√
ERI1	23994	ERI1	8	1.073	0.00045469	-2.31851	23.9883	LC615; MC237	2.38639	low expression	0	4	12	0.801018	1		FDR	FDR		FWER-intersection-NDD-only (27)	2	8	1	CH&DR&DNW		1	6	0	DR&DNW		1	2	1			ERI1							Exoribonuclease 1	608739					√
LZTR1	6742	LZTR1	22	1.994	3.3832e-52	0.835664	4.34995	LC615; MC237	24.4806	medium expression	0	34	68	0.40943	0.71534		FWER	FWER			1	16	4	CH&DR&DNW	DR&DNW	1	14	4	CH&DR&DNW	DR&DNW	0	2	0			LZTR1			DDD285	1	Noonan syndrome	{Schwannomatosis-2, susceptibility to}, 615670 (3), Autosomal dominant; Noonan syndrome 2, 605275 (3), Autosomal recessive; Noonan syndrome 10, 616564 (3), Autosomal dominant	Leucine-zipper-like regulator-1	600574		√	√	√
SYT1	11509	SYT1	12	0.451	0.83718	2.89453	25.7478	LC615; MC237	106.122	medium expression	1	3	2	0.188299	0.521638		FWER	FWER			1	16	3	CH&DR&DNW	DR&DNW	1	12	2	CH&DR&DNW	DR&DNW	0	4	1			SYT1	Coe253		DDD285	S	INTELLECTUAL DISABILITY	Baker-Gordon syndrome, 618218 (3), Autosomal dominant	Synaptotagmin-1	185605		√	√
GRIN2A	4585	GRIN2A	16	0.188	0.99804	3.80282	1.96481	LC615; MC237	6.29638	low expression	0	4	5	0.313515	0.639988		FWER	FWER			1	16	1	CH&DR&DNW	DNW	1	16	1	CH&DR&DNW	DR&DNW	0	0	0			GRIN2A			DDD285	2	EPILEPSY WITH NEURODEVELOPMENTAL DEFECTS	Epilepsy, focal, with speech disorder and with or without mental retardation, 245570 (3), Autosomal dominant	Glutamate receptor, ionotropic, N-methyl D-aspartate 2A	138253		√	√
SMC3	2468	SMC3	10	0.037	1	6.24788	4.565	LC615; MC237	17.1706	medium expression	0	1	2	0.683396	0.938144		FDR	FDR			1	14	1	CH&DR&DNW		1	11	0	CH&DR&DNW		0	3	1			SMC3	Coe253			3, S	CORNELIA DE LANGE SYNDROME TYPE 3	Cornelia de Lange syndrome 3, 610759 (3), Autosomal dominant	Structural maintenance of chromosomes 3	606062		√	√
KCNQ3	6297	KCNQ3	8	0.356	0.9856	2.85965	10.7234	LC615; MC237	10.1004	medium expression	1	3	8	0.732507	0.98792		FWER	FDR	FDR		1	13	10	CH&DR&DNW	CH&DNW	1	9	6	CH&DR&DNW		0	4	4	CH&DNW		KCNQ3	Coe124	ASC102	DDD285	1	KCNQ3 syndrome	Seizures, benign neonatal, 2, 121201 (3), Autosomal dominant	Potassium voltage-gated channel, KQT-like subfamily, member 3	602232		√	√
UPF1	9962	UPF1	19	0.162	0.99993	7.38074	1.56403	LC615; MC237	30.3707	medium expression	0	1	1	0.53547	0.809125		FWER	FDR		FWER-intersection-NDD-only (27)	1	13	7	CH&DR&DNW	CH	1	10	5	CH&DNW		0	3	2			UPF1			DDD28-novel		UPF1-related developmental disorder (monoallelic)		UPF1 RNA helicase and ATPase	601430		√	√
CYFIP2	13760	CYFIP2	5	0.092	1	6.15043	5.92375	LC615; MC237	65.2147	medium expression	1	4	3	0.151171	0.47193		FDR			FDR-union-NDD-only (119), FWER-intersection-NDD-only (27)	1	13	4	CH&DR&DNW		0	7	2			1	6	2			CYFIP2					EPILEPTIC ENCEPHALOPATHY, EARLY INFANTILE	Epileptic encephalopathy, early infantile, 65, 618008 (3), Autosomal dominant	Cytoplasmic FMRP interacting protein 2	606323		√	√
DNM1L	2973	DNM1L	12	0.505	0.17695	3.63223	15.738	LC615; MC237	44.4366	medium expression	1	5	15	0.813372	1		FWER	FWER-intersection (136)		FWER-intersection-DD-only (10)	1	11	7	CH&DR&DNW	CH&DNW	0	11	7	CH&DR&DNW	CH&DR&DNW	1	0	0			DNM1L			DDD285		DNM1L-related developmental disorder (monoallelic)	Encephalopathy, lethal, due to defective mitochondrial peroxisomal fission 1, 614388 (3), Autosomal recessive, Autosomal dominant; Optic atrophy 5, 610708 (3), Autosomal dominant	Dynamin 1-like	603850		√	√	√
PPP3CA	9314	PPP3CA	4	0.158	0.99815	3.8937	20.5767	LC615; MC237	91.0523	medium expression	1	3	1	0.0983038	0.342631		FWER	FWER	FDR		1	9	3	CH&DR&DNW	CH	1	6	2	CH&DR&DNW	CH	0	3	1	CH		PPP3CA					Severe Neurodevelopmental Disease with Seizures	Epileptic encephalopathy, infantile or early childhood, 1, 617711 (3), Autosomal dominant; Arthrogryposis, cleft palate, craniosynostosis, and impaired intellectual development, 618265 (3), Autosomal dominant	Protein phosphatase 3, catalytic subunit, alpha isoform (calcineurin A alpha)	114105		√	√
KCNA2	6220	KCNA2	1	0.38	0.88417	4.03595	16.3539	LC615; MC237	11.2803	medium expression	0	1	1	0.53547	0.809125		FWER	FWER			1	8	3	CH&DR&DNW	CH&DNW	1	8	3	CH&DR&DNW	CH&DNW	0	0	0			KCNA2			DDD285		EPILEPTIC ENCEPHALOPATHY Loss-of-function	Developmental and epileptic encephalopathy 32, 616366 (3), Autosomal dominant	Potassium channel, voltage-gated, Shaker-related subfamily, member 2	176262		√	√
PSPH	9577	PSPH	7	1.188	0.70972	0.235779	71.5249	LC615; MC237	9.72913	low expression	0	0	7	1	1		FDR	FDR			1	5	0	CH&DR&DNW		1	5	0	CH&DR&DNW		0	0	0			PSPH					PHOSPHOSERINE PHOSPHATASE DEFICIENCY	Phosphoserine phosphatase deficiency, 614023 (3), Autosomal recessive	Phosphoserine phosphatase	172480		√		√
TRRAP	12347	TRRAP	7	0.06	1	9.82274	0.0195503	LC615; MC237	8.48016	low expression	1	2	1	0.239617	0.575643		FDR	FWER		FWER-union-DD-only (16), FWER-intersection-NDD-only (27)	0	29	10	CH&DR&DNW		0	19	5	DNW	DNW	0	10	5			TRRAP	Coe253		DDD285	3, S	Autism and Syndromic Intellectual Disability	Developmental delay with or without dysmorphic facies and autism, 618454 (3), Autosomal dominant; ?Deafness, autosomal dominant 75, 618778 (3), Autosomal dominant	Transformation/transcription domain-associated protein	603015		√	√
HUWE1	30892	HUWE1	X	0.06	1	8.75375	0.15674	LC615; MC237	27.0181	medium expression	1	9	5	0.0126624	0.0850994		FWER	FWER-intersection (136)		FWER-intersection-DD-only (10)	0	26	8	CH&DR&DNW	DNW	0	25	7	CH&DR&DNW	CH&DR&DNW	0	1	1			HUWE1	Coe253		DDD285	S	MENTAL RETARDATION SYNDROMIC X-LINKED TURNER TYPE	Mental retardation, X-linked syndromic, Turner type, 309590 (3), X-linked	HECT, UBA, and WWE domains-containing protein 1	300697		√	√
PLCG2	9066	PLCG2	16	0.281	0.99999	0.965149	63.3627	LC615; MC237	1.13983	low expression	0	9	8	0.0577559	0.26311		FDR	FDR		FWER-intersection-NDD-only (27)	0	16	3	CH&DR&DNW		0	10	2	DNW		0	6	1			PLCG2					AUTOINFLAMMATION, ANTIBODY DEFICIENCY, AND IMMUNE DYSREGULATION, PLCG2-ASSOCIATED	Familial cold autoinflammatory syndrome 3, 614468 (3), Autosomal dominant; Autoinflammation, antibody deficiency, and immune dysregulation syndrome, 614878 (3), Autosomal dominant	Phospholipase C, gamma 2	600220
AGO1	3262	AGO1	1	0.057	1	6.52667	5.435	LC615; MC237	8.55516	low expression	0	2	2	0.380931	0.70613		FWER	FDR	FDR		0	14	4	CH&DR&DNW	CH&DNW	0	9	3	CH&DR&DNW		0	5	1	CH		AGO1	Coe253		DDD285	2	AGO1-related developmental disorder (monoallelic)		Argonaute 1, RISC catalytic component	606228	29346770	√	√
HK1	4922	HK1	10	0.334	0.55573	4.52741	6.19746	LC615; MC237	61.8035	medium expression	1	8	16	0.514024	0.809125		FWER	FWER			0	13	7	CH&DR&DNW	DNW	0	11	7	CH&DR&DNW	DNW	0	2	0			HK1			DDD285		HK1-related developmental disorder (monoallelic)	Hemolytic anemia due to hexokinase deficiency, 235700 (3), Autosomal recessive; Neuropathy, hereditary motor and sensory, Russe type, 605285 (3), Autosomal recessive; Neurodevelopmental disorder with visual defects and brain anomalies, 618547 (3), Autosomal dominant; Retinitis pigmentosa 79, 617460 (3), Autosomal dominant	Hexokinase-1	142600		√	√
ATP1A2	800	ATP1A2	1	0.495	0.60022	5.39784	5.26882	LC615; MC237	330.711	medium expression	0	4	5	0.313515	0.639988		FDR	FDR			0	13	2	CH&DR&DNW		0	12	2	CH&DR&DNW		0	1	0			ATP1A2					MIGRAINE, FAMILIAL HEMIPLEGIC, ATP1A2-related	Migraine, familial hemiplegic, 2, 602481 (3), Autosomal dominant; Migraine, familial basilar, 602481 (3), Autosomal dominant; Alternating hemiplegia of childhood 1, 104290 (3), Autosomal dominant	ATPase, Na+K+ transporting, alpha-2 polypeptide	182340	28811059	√	√
TRAF7	20456	TRAF7	16	0.456	0.46065	3.34146	14.5846	LC615; MC237	21.0187	medium expression	0	3	16	0.967611	1		FWER	FWER-intersection (136)		FWER-intersection-DD-only (10)	0	12	5	CH&DR&DNW	DNW	0	12	5	CH&DR&DNW	CH&DR&DNW	0	0	0			TRAF7	Coe253	ASC102	DDD285	1	Developmental delay, congenital malformations and dysmorphism	Cardiac, facial, and digital anomalies with developmental delay, 618164 (3), Autosomal dominant	TNF receptor-associated factor 7	606692		√	√
KCNH1	6250	KCNH1	1	0.387	0.33301	3.69159	5.21017	LC615; MC237	1.7255	low expression	1	8	7	0.0692606	0.310914		FWER	FWER			0	11	7	CH&DR&DNW	DNW	0	11	7	CH&DR&DNW	CH&DNW	0	0	0			KCNH1	Coe124		DDD285		TEMPLE BARRAISTER SYNDROME	Temple-Baraitser syndrome, 611816 (3), Autosomal dominant; Zimmermann-Laband syndrome 1, 135500 (3), Autosomal dominant	Potassium voltage-gated channel, subfamily H, member 1 (ether-a-go-go, drosophila, homolog of)	603305		√	√
FGFR2	3689	FGFR2	10	0.27	0.99975	2.73892	7.64418	LC615; MC237	30.0901	medium expression	0	2	3	0.509352	0.809125		FDR	FWER		FWER-union-DD-only (16)	0	11	6	CH&DR&DNW		0	11	6	CH&DR&DNW	DNW	0	0	0			FGFR2			DDD285		CROUZON SYNDROME	Apert syndrome, 101200 (3), Autosomal dominant; Craniosynostosis, nonspecific (3); Jackson-Weiss syndrome, 123150 (3), Autosomal dominant; Scaphocephaly and Axenfeld-Rieger anomaly (3); Saethre-Chotzen syndrome, 101400 (3), Autosomal dominant; Gastric cancer, somatic, 613659 (3); Scaphocephaly, maxillary retrusion, and mental retardation, 609579 (3); Bent bone dysplasia syndrome, 614592 (3), Auto…	Fibroblast growth factor receptor-2 (bacteria-expressed kinase)	176943		√	√
POLR3B	30348	POLR3B	12	0.868	2.7299e-09	3.43346	6.48094	LC615; MC237	3.13339	low expression	0	16	27	0.272889	0.626219		FDR	FWER		FWER-union-DD-only (16)	0	11	3	CH&DR&DNW		0	11	3	CH&DR&DNW	CH	0	0	0			POLR3B					LEUKODYSTROPHY, HYPOMYELINATING, 8, WITH OR WITHOUT OLIGODONTIA AND/OR HYPOGONADOTROPIC HYPOGONADISM	Leukodystrophy, hypomyelinating, 8, with or without oligodontia and/or hypogonadotropic hypogonadism, 614381 (3), Autosomal recessive	Polymerase III, RNA, subunit B	614366		√		√
KCND3	6239	KCND3	1	0.279	0.80375	5.35052	12.8641	LC615; MC237	19.4716	medium expression	0	2	4	0.618763	0.882922		FWER	FWER			0	11	2	CH&DR&DNW	CH	0	10	2	CH&DR&DNW	CH&DNW	0	1	0			KCND3	Coe253		DDD285	3	KCND3-related developmental disorder (monoallelic)	Brugada syndrome 9, 616399 (3), Autosomal dominant; Spinocerebellar ataxia 19, 607346 (3), Autosomal dominant	Potassium voltage-gated channel, Shal-related subfamily, member 3	605411		√	√
KCNT2	18866	KCNT2	1	0.374	0.6668	3.18784	2.61975	LC615; MC237	1.25825	low expression	0	10	11	0.0962787	0.342631		FWER	FDR			0	10	6	CH&DR&DNW	CH	0	9	5	CH&DR&DNW		0	1	1			KCNT2					Developmental and infantile epileptic encephalopathy	?Epileptic encephalopathy, early infantile, 57, 617771 (3), Autosomal dominant	Potassium channel, subfamily T, member 2	610044		√	√
CAMK2G	1463	CAMK2G	10	0.241	0.99451	4.2811	22.7957	LC615; MC237	43.8239	medium expression	0	5	8	0.401863	0.70613		FWER	FWER			0	9	5	CH&DR&DNW	CH	0	9	5	CH&DR&DNW	CH	0	0	0			CAMK2G			DDD285		INTELLECTUAL DEVELOPMENTAL DISORDER 59	Mental retardation, autosomal dominant 59, 618522 (3), Autosomal dominant	Calcium/calmodulin-dependent protein kinase (CaM kinase) II gamma	602123		√	√
ARHGEF25	30275	ARHGEF25	12	0.851	5.1761e-06	0.47367	50.7527	LC615; MC237	62.3171	medium expression	0	11	19	0.347908	0.670731		FDR	FDR		FWER-intersection-NDD-only (27)	0	8	2	CH&DR&DNW		0	6	2	CH		0	2	0			ARHGEF25							Rho guanine nucleotide exchange factor 25	610215					√
YWHAG	12852	YWHAG	7	0.289	0.93761	4.00506	37.0772	LC615; MC237	223.239	medium expression	1	0	0	1	1		FDR	FDR			0	7	3	CH&DR&DNW		0	6	3	CH&DR&DNW		0	1	0			YWHAG	Coe253			3, S	Early-Onset Epilepsy	Epileptic encephalopathy, early infantile, 56, 617665 (3), Autosomal dominant	Tyrosine 3-monooxygenase/tryptophan 5-monooxygenase activation protein, gamma isoform	605356		√	√
KLF7	6350	KLF7	2	0.245	0.92993	2.59628	43.9198	LC615; MC237	7.07705	low expression	0	0	3	1	1		FWER	FWER			0	7	1	CH&DR&DNW	CH&DNW	0	6	1	CH&DR&DNW	CH&DNW	0	1	0			KLF7			DDD285		KLF7-related developmental disorder		Kruppel-like factor 7	604865	29251763	√	√
GNAO1	4389	GNAO1	16	0.261	0.98429	3.48643	18.2014	LC615; MC237	66.3311	medium expression	1	1	0	0.318433	0.639988		FDR	FWER		FWER-union-DD-only (16)	0	7	0	CH&DR&DNW		0	7	0	CH&DR&DNW	CH	0	0	0			GNAO1	Coe124		DDD285		EPILEPTIC ENCEPHALOPATHY	Developmental and epileptic encephalopathy 17, 615473 (3), Autosomal dominant; Neurodevelopmental disorder with involuntary movements, 617493 (3), Autosomal dominant	Guanine nucleotide-binding protein (G protein), alpha-activating activity	139311		√	√
HIST1H4J	4785	H4C11	6	1.737	0.42375	3.71741	37.9863	LC615; MC237	0.0410526	no expression or below cutoff	0	0	1	1	1		FDR	FDR			0	7	0	CH&DR&DNW		0	5	0	CH&DR&DNW		0	2	0			H4C11					Intellectual disability with facial dysmorphism		Histone 1, H4j	602826	31804630	√	√
CPA6	17245	CPA6	8	1.237	1.6995e-09	-1.48783	48.0059	LC615; MC237	0.0119808	no expression or below cutoff	0	14	31	0.597444	0.874828		FDR		FDR		0	7	0	CH&DR&DNW		0	2	0			0	5	0	CH&DR&DNW		CPA6						Febrile seizures, familial, 11, 614418 (3), Autosomal recessive; Epilepsy, familial temporal lobe, 5, 614417 (3), Autosomal recessive, Autosomal dominant	Carboxypeptidase A6	609562		√	√	√
HIST1H4E	4790	H4C5	6	1.94	0.00064225	NA	33.2845	LC615; MC237	1.38045	low expression	0	7	18	0.728884	0.987365		FWER	FWER-intersection (136)		FWER-intersection-DD-only (10)	0	7	0	CH&DR&DNW	CH	0	7	0	CH&DR&DNW	CH&DR&DNW	0	0	0			H4C5							Histone 1, H4e	602830					√
RALA	9839	RALA	7	0.269	0.95037	2.80574	45.0147	LC615; MC237	23.1754	medium expression	0	4	0	0.0102799	0.0735132		FDR	FDR			0	6	3	CH&DR&DNW		0	4	1	CH&DR&DNW		0	2	2			RALA				S		26708094	RAS-like protein A (Simian leukemia viral (v-ral) oncogene homolog A, ras-related)	179550	30500825	√	√
HIST1H2AE	4724	H2AC8	6	1.825	0.62412	2.78452	25.9726	LC615; MC237	1.45214	low expression	0	3	0	0.0322859	0.164098		FDR	FDR		FWER-intersection-NDD-only (27)	0	6	2	CH&DR&DNW		0	5	2	DR&DNW		0	1	0			H2AC8							Histone 1, H2ae	602786					√
FRA10AC1	1162	FRA10AC1	10	1.167	9.7154e-10	-0.689484	76.5494	LC615; MC237	9.9962	low expression	1	8	13	0.343057	0.665551		FDR		FDR	FWER-intersection-NDD-only (27)	0	6	0	CH&DR&DNW		0	2	0			0	4	0	CH&DNW		FRA10AC1							Chromosome 10 open reading frame 4	608866					√
APOBEC2	605	APOBEC2	6	1.065	0.13201	-0.712225	65.5816	LC615; MC237	0.137427	no expression or below cutoff	0	3	9	0.788873	1		FDR			FDR-union-NDD-only (119), FWER-intersection-NDD-only (27)	0	5	1	CH&DR&DNW		0	2	0			0	3	1			APOBEC2							Apolipoprotein B mRNA editing enzyme, catalytic polypeptide 2	604797					√
SRCAP	16974	SRCAP	16	0.096	1	2.22944	0.332356	LC615	15.7934	medium expression	0	10	13	0.164454	0.505695		FDR	FDR			8	7	0	CH&DR		6	4	0	CH&DR		2	3	0			SRCAP	Coe124		DDD285	1	FLOATING-HARBOR SYNDROME	Floating-Harbor syndrome, 136140 (3), Autosomal dominant	SNF2-related CBP activator protein	611421		√	√
ZMYM2	12989	ZMYM2	13	0.332	0.97446	1.85196	5.04399	LC615	11.46	medium expression	1	10	5	0.00590958	0.0559792		FWER	FWER		FDR-intersection-DD-only (30)	8	1	0	CH&DR	CH&DR	7	1	0	CH&DR&DNW	CH&DR	1	0	0			ZMYM2					ZMYM2-related developmental disorder (monoallelic)		Zinc finger, MYM-type 2	602221
KMT2B	15840	KMT2B	19	0.07	1	4.0551	1.84751	LC615	13.9368	medium expression	0	2	1	0.239617	0.575643		FDR	FDR			7	11	0	DR		6	8	0	DR&DNW		1	3	0			KMT2B			DDD285		Complex early-onset dystonia	Dystonia 28, childhood-onset, 617284 (3), Autosomal dominant	Lysine (K)-specific methyltransferase 2B	606834		√	√
ZFHX3	777	ZFHX3	16	0.136	1	-1.68138	1.25122	LC615	1.54179	low expression	0	17	7	0.000101696	0.00309322	FDR	FDR	FWER		FWER-union-DD-only (16)	7	4	0	DR		7	1	0	CH&DR	DR	0	3	0			ZFHX3							This gene encodes a transcription factor with multiple homeodomains and zinc finger motifs, and regulates myogenic and neuronal differentiation. The encoded protein suppresses expression of the alpha-fetoprotein gene by binding to an AT-rich enhancer motif.	104155					√
TAB2	17075	TAB2	6	0.098	0.99976	1.06198	7.83969	LC615	17.3484	medium expression	0	0	0	1	1		FDR	FWER		FDR-intersection-DD-only (30); FWER-union-DD-only (16)	6	4	0	DR&DNW		6	4	0	CH&DR&DNW	DR&DNW	0	0	0			TAB2	Coe253		DDD285		CONGENITAL HEART DISEASE, NONSYNDROMIC, 2	Congenital heart defects, nonsyndromic, 2, 614980 (3), Autosomal dominant	Tak1 (MAP3K7) binding protein 2	605101
GLI3	4319	GLI3	7	0.195	0.99999	1.5222	1.63245	LC615	1.89079	low expression	0	2	2	0.380931	0.70613		FDR	FWER		FWER-union-DD-only (16)	6	2	0	CH&DR		6	0	0	CH&DR	DR	0	2	0			GLI3					GREIG CEPHALOPOLYSYNDACTYLY SYNDROME	Polydactyly, postaxial, types A1 and B, 174200 (3), Autosomal dominant; {Hypothalamic hamartomas, somatic}, 241800 (3); Greig cephalopolysyndactyly syndrome, 175700 (3), Autosomal dominant; Polydactyly, preaxial, type IV, 174700 (3), Autosomal dominant; Pallister-Hall syndrome, 146510 (3), Autosomal dominant	GLI-Kruppel family member GLI3 (oncogene GLI3)	165240	DD/ID in less than 10% of probands with Greig cephalopolysyndactyly syndrome	√	√
CACNA1C	1390	CACNA1C	12	0.102	1	6.41269	5.76735	LC615	3.67085	low expression	1	6	7	0.205629	0.545094		FDR	FDR			5	10	3	DR		5	9	2	DR&DNW		0	1	1			CACNA1C			DDD285	1	TIMOTHY SYNDROME	Timothy syndrome, 601005 (3), Autosomal dominant; Long QT syndrome 8, 618447 (3); Brugada syndrome 3, 611875 (3)	Calcium channel, voltage-dependent, L type, alpha 1C subunit	114205		√	√
PTPRD	9668	PTPRD	9	0.112	1	NA	0.498534	LC615	24.6075	medium expression	1	10	6	0.0112843	0.0779757		FDR	FDR			5	7	4	DR&DNW		4	7	4	DR&DNW		1	0	0			PTPRD							Protein tyrosine phosphatase, receptor type, delta polypeptide	601598	31088393	√	√
KIAA1551	25559	RESF1	12	0.408	0.036491	-4.84921	97.4194	LC615	4.7903	low expression	0	23	37	0.172818	0.521638		FDR	FDR			5	6	0	DR&DNW		4	5	0	DR&DNW		1	1	0			RESF1							Retroelement Silencing Factor 1
STAG2	11355	STAG2	X	0.09	1	5.11067	4.38871	LC615	13.6552	medium expression	0	6	0	0.00104208	0.0183108	FDR	FDR	FDR		FDR-intersection-DD-only (30)	5	3	1	CH&DNW		5	3	1	CH&DR&DNW		0	0	0			STAG2			DDD285		STAG2-related developmental delay with microcephaly and congenital anomalies	Mullegama-Klein-Martinez syndrome, 301022 (3), X-linked; Holoprosencephaly 13, X-linked, 301043 (3), X-linked dominant, X-linked recessive	Stromal antigen 2	300826		√	√	√
NR3C2	7979	NR3C2	4	0.35	0.92509	1.84031	14.0958	LC615	6.33369	low expression	1	4	4	0.228828	0.575643		FDR			FDR-union-NDD-only (119)	5	2	0	CH&DR		3	0	0			2	2	0			NR3C2		ASC102		1		Pseudohypoaldosteronism type I, autosomal dominant, 177735 (3), Autosomal dominant; Hypertension, early-onset, autosomal dominant, with exacerbation in pregnancy, 605115 (3)	Nuclear receptor subfamily 3, group C, member 2 (mineralocorticoid receptor; aldosterone receptor)	600983	32064789	√	√
CSDE1	29905	CSDE1	1	0.144	0.99995	3.223	6.17791	LC615	118.841	medium expression	0	3	1	0.0983038	0.342631		FDR		FDR		5	2	0	CH&DR		2	2	0			3	0	0	CH		CSDE1				1			Cold-shock domain-containing E1, RNA-binding	191510	31579823	√	√
CNKSR2	19701	CNKSR2	X	0.185	0.99975	3.51228	5.32915	LC615	21.5725	medium expression	0	2	4	0.618763	0.882922		FDR	FDR			5	1	0	CH&DR		4	1	0	CH&DR		1	0	0			CNKSR2	Coe124		DDD285	2, S	INTELLECTUAL DISABILITY WITH EPILEPSY	Mental retardation, X-linked, syndromic, Houge type, 301008 (3), X-linked	connector enhancer of KSR 2	300724		√	√
ZMIZ1	16493	ZMIZ1	10	0.252	0.99974	4.22178	1.12414	LC615	19.1249	medium expression	0	3	5	0.494784	0.809125		FDR	FDR			5	1	0	DR		5	1	0	CH&DR		0	0	0			ZMIZ1				2, S	Syndromic Neurodevelopmental Disorder	Neurodevelopmental disorder with dysmorphic facies and distal skeletal anomalies, 618659 (3), Autosomal dominant	Zinc finger MIZ-domain containing 1	607159		√	√
PRPF8	17340	PRPF8	17	0.178	1	10.5487	0.136852	LC615	53.4462	medium expression	1	9	12	0.195707	0.534933		FDR	FDR			4	20	7	DR&DNW		3	16	5	DR&DNW		1	4	2			PRPF8			DDD28-novel		PRPF8-related developmental disorder (monoallelic)	Retinitis pigmentosa 13, 600059 (3), Autosomal dominant	Pre-mRNA processing factor 8	607300		√	√
CHD4	1919	CHD4	12	0.156	1	7.0511	0.576735	LC615	41.9071	medium expression	0	2	6	0.779403	1		FWER	FWER		FDR-intersection-DD-only (30)	4	18	4	DR&DNW	DNW	4	16	4	CH&DR&DNW	DNW	0	2	0			CHD4	Coe253		DDD285		Syndromic INTELLECTUAL DISABILITY with or without congenital heart disease	Sifrim-Hitz-Weiss syndrome, 617159 (3), Autosomal dominant	Chromodomain helicase DNA-binding protein-4	603277		√	√
CDC42BPB	1738	CDC42BPB	14	0.12	1	4.30414	1.82796	LC615	47.0924	medium expression	0	8	1	0.000681599	0.0144546	FDR	FDR	FDR			4	11	4	CH&DNW		2	8	4	CH		2	3	0			CDC42BPB	Coe253			2	CDC42BPB-related Neurodevelopmental Disorder		CDC42-binding protein kinase, beta	614062	32031333	√	√
STAG1	11354	STAG1	3	0.119	1	4.42694	4.77028	LC615	4.88504	low expression	1	4	3	0.151171	0.47193		FDR	FDR			4	9	5	CH&DNW		3	8	4	CH&DNW		1	1	1			STAG1				S	STAG1 syndromic intellectual disability	Mental retardation, autosomal dominant 47, 617635 (3), Autosomal dominant	Stromal antigen 1	604358		√	√
KDM3B	1337	KDM3B	5	0.06	1	4.99161	1.72043	LC615	19.2936	medium expression	1	4	0	0.0102799	0.0735132		FDR	FDR			4	9	3	DNW		2	9	3	DNW		2	0	0			KDM3B				1	KDM3B-related intellectual disability, short stature and facial dysmorphism	Diets-Jongmans syndrome, 618846 (3), Autosomal dominant	Lysine-specific demethylase 3B	609373		√	√
PIK3R1	8979	PIK3R1	5	0.228	0.99824	2.41669	7.35093	LC615	25.1278	medium expression	0	5	13	0.726225	0.987365		FDR	FWER		FDR-intersection-DD-only (30); FWER-union-DD-only (16)	4	8	2	CH&DNW		4	8	2	CH&DR&DNW	DNW	0	0	0			PIK3R1			DDD285		SHORT SYNDROME	?Agammaglobulinemia 7, autosomal recessive, 615214 (3), Autosomal recessive; SHORT syndrome, 269880 (3), Autosomal dominant; Immunodeficiency 36, 616005 (3), Autosomal dominant	Phosphatidylinositol 3-kinase, regulatory, 1	171833		√	√
UNC80	26582	UNC80	2	0.307	0.13984	0.712915	NA	LC615	13.7111	medium expression	1	0	5	1	1		FDR	FDR			4	8	2	DR		1	7	2	DR		3	1	0			UNC80	Coe253			3	Persistent Hypotonia, Encephalopathy, Growth Retardation, and Severe Intellectual Disability	Hypotonia, infantile, with psychomotor retardation and characteristic facies 2 (616801)	component of a voltage-independent 'leak' ion-channel complex, in which it performs essential functions, such as serving as a bridge between two other components (sodium leak channel non-selective and UNC79) and as a scaffold for Src kinases. Leak channels play an importnat role in establishment and maintenance of resting membrane potentials in neurons.	612636	26708751;26708753			√
ERF	3444	ERF	19	0.261	0.80714	2.99743	15.9726	LC615	19.4287	medium expression	0	2	1	0.239617	0.575643		FWER	FWER			4	8	0	DR&DNW	DNW	3	6	0	DR&DNW	DNW	1	2	0			ERF			DDD285		COMPLEX CRANIOSYNOSTOSIS	Craniosynostosis 4, 600775 (3), Autosomal dominant; Chitayat syndrome, 617180 (3), Autosomal dominant	ETS2 repressor factor	611888		√	√
ZMYND8	9397	ZMYND8	20	0.131	1	3.89881	3.31378	LC615	15.8191	medium expression	1	15	4	3.29963e-05	0.00172328	FDR-FWER	FDR	FDR			4	7	5	CH&DNW		1	5	5	CH		3	2	0			ZMYND8		ASC31-novel		1			Zinc finger MYND domain-containing protein 8	615713		√	√
ANKRD17	23575	ANKRD17	4	0.062	1	5.24222	0.400782	LC615	14.9385	medium expression	1	1	3	0.784218	1		FDR			FDR-union-NDD-only (119)	4	7	2	CH		3	5	1			1	2	1			ANKRD17							The protein encoded by this gene belongs to the family of ankyrin repeat-containing proteins, and contains two distinct arrays of ankyrin repeats in its amino-terminal region, one with 15 ankyrin repeats, and the other with 10 ankyrin repeats. It also contains a nuclear export signal, nuclear localization signal, and a cyclin-binding RXL motif. Localization of this protein to the nucleus has been…	615929	32299451				√
TNRC6A	11969	TNRC6A	16	0.159	1	-0.172728	10.391	LC615	22.0286	medium expression	1	8	3	0.00646264	0.0559792		FDR			FDR-union-NDD-only (119)	4	6	1	CH		3	3	1			1	3	0			TNRC6A						?Epilepsy, familial adult myoclonic, 6, 618074 (3), Autosomal dominant	Trinucleotide repeat-containing gene 6A	610739		√	√
EML6	35412	EML6	2	0.453	0.44303	0.00947899	NA	LC615	4.77949	low expression	1	0	0	1	1		FDR	FDR			4	6	0	DR		4	5	0	DR		0	1	0			EML6							EMAP Like 6
DLL1	2908	DLL1	6	0.095	0.99905	2.22871	43.5777	LC615	7.27956	low expression	0	8	0	0.000105622	0.00309322	FDR	FDR			FDR-union-NDD-only (119)	4	5	1	DNW		3	3	1			1	2	0			DLL1				3, S	INTELLECTUAL DISABILITY	Neurodevelopmental disorder with nonspecific brain abnormalities and with or without seizures, 618709 (3), Autosomal dominant	Delta-like canonical Notch ligand 1	606582		√	√
ZNF644	29222	ZNF644	1	0.253	0.99733	0.76134	14.9365	LC615	6.79228	low expression	1	5	8	0.401863	0.70613		FDR	FDR		FDR-intersection-DD-only (30)	4	4	0	DR		4	3	0	CH&DR&DNW		0	1	0			ZNF644						Myopia 21, autosomal dominant, 614167 (3), Autosomal dominant	Zinc finger protein 644	614159					√
NARS	7643	NARS1	18	0.781	3.4809e-07	0.814201	19.0127	LC615	72.009	medium expression	0	5	16	0.847771	1		FDR	FDR			4	3	2	DR		4	3	2	DR&DNW		0	0	0			NARS1					NARS1 Neurodevelopmental Disorder (monoallelic)		Asparaginyl-tRNA synthetase 1	108410	32738225	√	√	√
BRSK1	18994	BRSK1	19	0.205	0.994	5.08785	8.82698	LC615	118.454	medium expression	0	3	3	0.290531	0.633604		FDR			FDR-union-NDD-only (119)	4	2	1	DR		3	0	0			1	2	1			BRSK1							BR serine/threonine kinase 1	609235					√
JAG1	6188	JAG1	20	0.146	1	4.05152	18.348	LC615	5.58333	low expression	0	0	0	1	1		FDR	FDR			4	2	1	DR		4	2	1	DR		0	0	0			JAG1					ALAGILLE SYNDROME 279357	ALAGILLE SYNDROME (279357); Deafness, congenital heart defects, and posterior embryotoxon (617992); Tetralogy of Fallot (187500)	Human jagged 1 is the ligand for the receptor notch 1, the latter is involved in signaling processes	601920					√
SKI	10896	SKI	1	0.194	0.9814	2.96334	11.7889	LC615	56.6457	medium expression	0	1	1	0.53547	0.809125		FDR	FDR			4	1	0	CH&DR		3	0	0	CH&DR		1	1	0			SKI		ASC102	DDD285	1	SHPRINTZEN-GOLDBERG CRANIOSYNOSTOSIS SYNDROME	Shprintzen-Goldberg syndrome, 182212 (3), Autosomal dominant	SKI proto-oncogene	164780		√	√
OTX2	8522	OTX2	14	0.376	0.7446	1.02033	24.7019	LC615	4.04125	low expression	0	0	3	1	1		FWER	FWER		FDR-intersection-DD-only (30)	4	0	0	CH&DR	CH	4	0	0	CH&DR&DNW	CH	0	0	0			OTX2					MICROPHTHALMIA SYNDROMIC TYPE 5	Pituitary hormone deficiency, combined, 6, 613986 (3), Autosomal dominant; Retinal dystrophy, early-onset, with or without pituitary dysfunction, 610125 (3), Autosomal dominant; Microphthalmia, syndromic 5, 610125 (3), Autosomal dominant	Orthodenticle, Drosophila, homolog of, 2	600037
CSMD1	14026	CSMD1	8	0.211	NA	NA	0.312805	LC615	2.32318	low expression	1	8	17	0.56811	0.841897		FDR			FDR-union-NDD-only (119)	3	25	3	DR&DNW		3	15	2			0	10	1			CSMD1				3			Cub and Sushi multiple domains 1	608397	may play role in schizophrenia
COL4A1	2202	COL4A1	13	0.128	1	2.46408	3.15738	LC615	3.07031	low expression	0	1	4	0.852934	1		FWER	FWER		FDR-intersection-DD-only (30)	3	20	3	DR&DNW	DR&DNW	2	19	3	CH&DR&DNW	DR&DNW	1	1	0			COL4A1			DDD285		PORENCEPHALY 1	Angiopathy, hereditary, with nephropathy, aneurysms, and muscle cramps, 611773 (3), Autosomal dominant; Brain small vessel disease with or without ocular anomalies, 175780 (3), Autosomal dominant; {Hemorrhage, intracerebral, susceptibility to}, 614519 (3); ?Retinal arteries, tortuosity of, 180000 (3), Autosomal dominant; Microangiopathy and leukoencephalopathy, pontine, autosomal dominant, 618564…	Collagen IV, alpha-1 polypeptide	120130		√	√
ATP2B2	815	ATP2B2	3	0.148	0.99992	6.35987	1.5347	LC615	53.8182	medium expression	1	9	1	0.000239911	0.00614772	FDR	FDR	FDR			3	12	5	CH&DNW		1	8	5	CH		2	4	0			ATP2B2				2		{Deafness, autosomal recessive 12, modifier of}, 601386 (3), Autosomal recessive	ATPase, Ca++ transporting, plasma membrane, 2	108733	29346770	√	√
DNAH6	2951	DNAH6	2	0.573	0.00022349	-0.634465	NA	LC615	0.757855	low expression	0	4	12	0.801018	1		FDR	FDR			3	12	3	DR		3	9	2	DR		0	3	1			DNAH6							Dynein, axonemal, heavy chain 6	603336
NIPBL	28862	NIPBL	5	0.032	1	5.04337	0.351906	LC615	7.43608	low expression	1	7	1	0.00191479	0.029143	FDR	FDR	FDR			3	12	2	CH		3	12	2	CH&DNW		0	0	0			NIPBL				1	CORNELIA DE LANGE SYNDROME TYPE 1	Cornelia de Lange syndrome 1, 122470 (3), Autosomal dominant	Nipped-B-like (delangin)	608667		√	√
KIAA0100	28960	KIAA0100	17	0.421	0.26524	2.35559	2.12121	LC615	27.2315	medium expression	0	19	32	0.245447	0.580577		FDR	FDR			3	10	5	CH&DNW		2	7	4	DNW		1	3	1			KIAA0100							Breast Cancer-Overexpressed Gene 1 Protein	610664					√
KCNMA1	6284	KCNMA1	10	0.276	0.99922	6.42637	4.31085	LC615	6.33729	low expression	1	6	8	0.268114	0.617565		FDR	FDR			3	10	4	DNW		2	7	3	DNW		1	3	1			KCNMA1		ASC102		3	GENERALIZED EPILEPSY AND PAROXYSMAL DYSKINESIA	Liang-Wang syndrome, 618729 (3), Autosomal dominant; {Epilepsy, idiopathic generalized, susceptibility to, 16}, 618596 (3), Autosomal dominant; Cerebellar atrophy, developmental delay, and seizures, 617643 (3), Autosomal recessive; Paroxysmal nonkinesigenic dyskinesia, 3, with or without generalized epilepsy, 609446 (3), Autosomal dominant	Potassium large conductance calcium-activated channel, subfamily M, alpha member 1 (slowpoke, Drosophila, homolog of)	600150		√	√	√
HDAC4	14063	HDAC4	2	0.052	0.99999	3.50503	26.5494	LC615	6.72384	low expression	0	4	1	0.0383073	0.17984		FDR	FDR			3	10	2	DNW		2	8	1	DNW		1	2	1			HDAC4			DDD285	3, S	BRACHYDACTYLY-MENTAL RETARDATION SYNDROME		Histone deacetylase 4	605314	30848064 CNVs	√	√
ARID4A	9885	ARID4A	14	0.139	1	0.0585363	8.12317	LC615	7.46286	low expression	1	10	6	0.0112843	0.0779757		FDR	FDR		FDR-intersection-DD-only (30)	3	10	1	CH&DNW		3	10	1	CH&DR&DNW		0	0	0			ARID4A							AT-rich interactive domain-containing protein 4A	180201					√
UBTF	12511	UBTF	17	0.06	1	5.60603	9.44282	LC615	29.8811	medium expression	0	0	0	1	1		FWER	FWER		FDR-intersection-DD-only (30)	3	9	6	CH&DNW	CH&DNW	3	8	6	CH&DR&DNW	CH&DNW	0	1	0			UBTF			DDD285		Childhood-Onset Neurodegeneration		This gene encodes a member of the HMG-box DNA-binding protein family. The encoded protein plays a critical role in ribosomal RNA transcription as a key component of the pre-initiation complex, mediating the recruitment of RNA polymerase I to rDNA promoter regions. `	600673	28777933	√ (specific variant: NM_001076683.1:c.628G>A, hg19)	√
CEP85L	21638	CEP85L	6	0.707	0.0049639	-0.864926	60.7527	LC615	3.29542	low expression	0	7	10	0.278989	0.630802		FWER	FDR	FDR		3	9	0	DR&DNW	DNW	2	6	0	DNW		1	3	0	DNW		CEP85L						Lissencephaly 10, 618873 (3), Autosomal dominant	CEP85-like protein	618865		√	√
RIF1	23207	RIF1	2	0.113	1	-2.62961	3.21603	LC615	5.29997	low expression	1	14	10	0.00660841	0.0564469		FDR	FDR			3	8	0	DNW		2	4	0	DNW		1	4	0			RIF1							REPLICATION TIMING REGULATORY FACTOR 1	608952					√
MGA	14010	MGA	15	0.09	1	-1.3074	2.51222	LC615	4.2883	low expression	0	5	9	0.476167	0.809125		FDR	FDR			3	7	2	DNW		3	6	2	DNW		0	1	0			MGA							transcriptional repressor or activator depending upon the presence of its binding partner, MAX	616061					√
TBR1	11590	TBR1	2	0.194	0.99359	NA	22.5024	LC615	7.01646	low expression	0	3	1	0.0983038	0.342631		FDR		FDR	FDR-intersection-ASD-only (5)	3	7	1	CH&DNW		0	2	0			3	5	1	CH&DR&DNW		TBR1	Coe253	ASC102		1	AUTISM	Intellectual developmental disorder with autism and speech delay, 606053 (3), Autosomal dominant	T-box, brain, 1	604616		√	√
CRIM1	2359	CRIM1	2	0.238	0.97788	0.797522	18.3382	LC615	13.4609	medium expression	0	6	7	0.205629	0.545094		FDR			FDR-union-NDD-only (119)	3	6	3	DNW		2	4	1			1	2	2			CRIM1					Colobomatous macrophthalmia with microcornea syndrome		This gene encodes a transmembrane protein containing six cysteine-rich repeat domains and an insulin-like growth factor-binding domain.	606189	25561690				√
EXT1	3512	EXT1	8	0.261	0.99932	2.36207	8.87586	LC615	2.60592	low expression	1	2	3	0.509352	0.809125		FDR	FDR			3	4	2	CH&DNW		3	2	1	CH		0	2	1			EXT1				3	HEREDITARY MULTIPLE EXOSTOSES TYPE 1	Exostoses, multiple, type 1, 133700 (3), Autosomal dominant; Chondrosarcoma, 215300 (3), Somatic mutation	Exostosin 1	608177	28540026 ASD GWAS	√	√
PCBP2	8648	PCBP2	12	0.228	0.98703	4.50138	25.9726	LC615	84.5652	medium expression	0	2	1	0.239617	0.575643		FDR	FDR		FDR-intersection-DD-only (30)	3	4	2	CH&DNW		3	4	2	CH&DR&DNW		0	0	0			PCBP2					PCBP2-related developmental disorder (monoallelic)		Poly(rC)-binding protein-2	601210
KCNA1	6218	KCNA1	12	0.73	0.051801	4.90901	9.35484	LC615	11.8008	medium expression	0	5	4	0.122968	0.402263		FDR	FDR			3	4	0	DR&DNW		3	4	0	DR&DNW		0	0	0			KCNA1						Episodic ataxia/myokymia syndrome, 160120 (3), Autosomal dominant	Potassium voltage-gated channel, shaker-related subfamily, member 1	176260	30055040	√	√
PHF6	18145	PHF6	X	0.166	0.9724	2.52474	15.047	LC615	5.61553	low expression	0	1	3	0.784218	1		FWER	FWER			3	4	0	CH&DNW	CH	3	4	0	CH&DNW	CH	0	0	0			PHF6			DDD285		BOERJESON-FORSSMAN-LEHMANN SYNDROME	Borjeson-Forssman-Lehmann syndrome, 301900 (3), X-linked recessive	PHD finger protein 6	300414		√	√	√
LDB1	6532	LDB1	10	0.291	0.87945	3.23684	25.5034	LC615	30.3842	medium expression	0	0	2	1	1		FDR			FDR-union-NDD-only (119)	3	3	2	DNW		1	3	2			2	0	0			LDB1		ASC31-novel		1			LIM domain-binding factor-1	603451
CELF2	2550	CELF2	10	0.174	0.99879	4.95103	20.4497	LC615	21.4402	medium expression	1	1	3	0.784218	1		FDR			FDR-union-NDD-only (119)	3	3	2	DR		1	2	2			2	1	0			CELF2							CUGbp- and ELAV-like family, member 2	602538	33131106	√	√
LEO1	30401	LEO1	15	0.35	0.99961	1.90768	20.8016	LC615	14.4811	medium expression	0	5	3	0.0735148	0.316165		FWER			FDR-union-NDD-only (119)	3	3	2	CH	CH	2	2	2			1	1	0			LEO1	Coe124			2		209850 (Autism susceptibility 1)	LEO1 RNA polymerase II associated factor, S. cerevisiae, homolog of	610507		√	√
NXPE4	23117	NXPE4	11	1.58	2.7474e-08	-0.973805	91.828	LC615	0.00935188	no expression or below cutoff	0	13	24	0.39241	0.70613		FDR			FDR-union-NDD-only (119)	3	3	0	DNW		2	3	0			1	0	0			NXPE4							Neurexophilin and PC-esterase domain family, member 4	618133
NFIB	7785	NFIB	9	0.225	0.99081	2.91348	16.6178	LC615	9.68382	low expression	0	2	0	0.101396	0.342631		FDR			FDR-union-NDD-only (119)	3	3	0	DR		2	3	0			1	0	0			NFIB				3, S	Intellectual disability with macrocephaly	Macrocephaly, acquired, with impaired intellectual development, 618286 (3), Autosomal dominant	Nuclear factor I/B	600728		√	√
OPHN1	8148	OPHN1	X	0.161	0.99945	2.27816	48.4326	LC615	7.67563	low expression	1	2	0	0.101396	0.342631		FDR	FDR			3	2	1	DNW		2	2	1	DNW		1	0	0			OPHN1				2	MENTAL RETARDATION X-LINKED OPHN1-RELATED	Mental retardation, X-linked, with cerebellar hypoplasia and distinctive facial appearance, 300486 (3), X-linked recessive	Oligophrenin-1	300127		√		√
GLYR1	24434	GLYR1	16	0.195	0.99988	2.01673	8.82698	LC615	44.8595	medium expression	0	5	3	0.0735148	0.316165		FDR			FDR-union-NDD-only (119)	3	2	1	CH		2	2	1			1	0	0			GLYR1							Glyoxylate reductase 1 homolog	610660					√
UPF3B	20439	UPF3B	X	0.292	0.93377	1.16441	28.3699	LC615	15.9371	medium expression	0	2	1	0.239617	0.575643		FDR			FDR-union-NDD-only (119)	3	2	0	DNW		1	2	0			2	0	0			UPF3B	Coe124			1	MENTAL RETARDATION SYNDROMIC X-LINKED TYPE 14	Mental retardation, X-linked, syndromic 14, 300676 (3), X-linked recessive	UPF3B regulator of nonsense-mediated mRNA decay	300298		√	√
NONO	7871	NONO	X	0.244	0.99395	3.7139	34.7962	LC615	55.2732	medium expression	0	2	0	0.101396	0.342631		FWER	FWER			3	2	0	CH&DNW	CH	3	2	0	CH&DNW	CH	0	0	0			NONO	Coe124				SYNDROMIC INTELLECTUAL DISABILITY	Mental retardation, X-linked, syndromic 34, 300967 (3), X-linked	Non-Pou domain-containing octamer (ATGCAAAT) binding protein (nuclear RNA-binding protein, 54-kD)	300084		√	√	√
PAX5	8619	PAX5	9	0.165	0.98424	3.26423	61.8182	LC615	0.0523742	no expression or below cutoff	0	2	0	0.101396	0.342631		FDR		FDR	FDR-intersection-ASD-only (5)	3	1	1	DR		0	0	0			3	1	1	CH&DR&DNW		PAX5		ASC102		1		{Leukemia, acute lymphoblastic, susceptibility to, 3}, 615545 (3)	Paired box homeotic gene-5 (B-cell lineage specific activator protein)	167414		√	√
ARHGEF9	14561	ARHGEF9	X	0.151	0.98307	2.96925	57.5235	LC615	20.8566	medium expression	1	1	1	0.53547	0.809125		FDR		FDR		3	1	0	DNW		1	0	0			2	1	0	DNW		ARHGEF9				1	ARHGEF9-related developmental disorder (X-linked dominant)	Developmental and epileptic encephalopathy 8, 300607 (3), X-linked recessive	Rho guanine nucleotide exchange factor 9	300429		√		√
PTCHD1	26392	PTCHD1	X	0.284	0.94705	2.41275	7.21003	LC615	4.78085	low expression	0	4	0	0.0102799	0.0735132		FDR	FDR			3	1	0	DR&DNW		3	0	0	DR&DNW		0	1	0			PTCHD1	Coe253			1	AUTISM/ID	{Autism, susceptibility to, X-linked 4}, 300830 (3), X-linked recessive	Patched domain-containing protein 1	300828		√	√	√
CDKN2AIP	24325	CDKN2AIP	4	0.329	0.98725	0.456651	24.8974	LC615	11.285	medium expression	0	5	0	0.00327304	0.03871	FDR	FDR			FDR-union-NDD-only (119)	3	1	0	CH		2	0	0			1	1	0			CDKN2AIP							Cyclin-dependent kinase inhibitor 2A-interacting protein	615914					√
SRSF11	10782	SRSF11	1	0.233	0.99979	3.33709	12.9717	LC615	44.9395	medium expression	1	10	3	0.00110315	0.0183361	FDR	FDR			FDR-union-NDD-only (119)	3	1	0	CH		1	0	0			2	1	0			SRSF11	Coe253			2			SPLICING FACTOR, SERINE/ARGININE-RICH, 11	602010		√	√
SMARCD1	11106	SMARCD1	12	0.206	0.99953	3.95343	21.3099	LC615	23.6256	medium expression	0	1	1	0.53547	0.809125		FWER			FDR-union-NDD-only (119)	3	1	0	CH	CH	1	1	0			2	0	0			SMARCD1	Coe124				SYNDROMIC INTELLECTUAL DISABILITY	Coffin-Siris syndrome 11, 618779 (3), Autosomal dominant	SW1/SNF related, matrix associated, actin dependent regulator of chromatin, subfamily d, member 1	601735		√	√
FBXO28	29046	FBXO28	1	0.271	0.93014	2.27824	54.6823	LC615	9.75878	low expression	1	0	0	1	1		FDR	FDR			3	0	0	CH		3	0	0	CH&DNW		0	0	0			FBXO28							F-box protein 28	609100	30160831;24357076	√	√
BSDC1	25501	BSDC1	1	0.584	0.48235	0.347083	37.4976	LC615	41.0742	medium expression	0	3	11	0.872105	1		FDR			FDR-union-NDD-only (119)	3	0	0	DR		1	0	0			2	0	0			BSDC1							BSD domain-containing protein 1	617518					√
HNRNPD	5036	HNRNPD	4	0.227	0.95734	3.01989	36.7937	LC615	56.302	medium expression	1	0	0	1	1		FDR			FDR-union-NDD-only (119)	3	0	0	CH		2	0	0			1	0	0			HNRNPD	Coe253		DDD28-novel		HNRNPD-related developmental disorder (monoallelic)	HNRNPD-related syndrome	Heterogeneous nuclear ribonucleoprotein D	601324		√	√
ILF2	6037	ILF2	1	0.247	0.99705	3.54255	22.1994	LC615	52.4743	medium expression	0	0	2	1	1		FDR			FDR-union-NDD-only (119)	3	0	0	CH		1	0	0			2	0	0			ILF2				2			Interleukin Enhancer Binding Factor 2	603181
ZNF107	12887	ZNF107	7	1.901	7.5938e-17	-3.29512	49.218	LC615	1.44458	low expression	0	17	35	0.499691	0.809125		FDR			FDR-union-NDD-only (119)	3	0	0	DR		2	0	0			1	0	0			ZNF107							ZINC FINGER PROTEIN 107	603989
FXYD5	4029	FXYD5	19	1.01	0.46418	-0.241064	77.0577	LC615	5.41787	low expression	0	3	4	0.39505	0.70613		FDR		FDR	FDR-intersection-ASD-only (5)	3	0	0	DR&DNW		0	0	0			3	0	0	CH&DR&DNW		FXYD5							FXYD domain-containing ion transport regulator 5	606669
ARCN1	649	ARCN1	11	0.101	0.99985	2.29241	19.7263	LC615	38.7123	medium expression	0	1	0	0.318433	0.639988		FDR	FDR			3	0	0	CH		3	0	0	CH		0	0	0			ARCN1					Microcephalic dwarfism	Short stature, rhizomelic, with microcephaly, micrognathia, and developmental delay, 617164 (3), Autosomal dominant	Archain 1	600820		√	√
EIF4G2	3297	EIF4G2	11	0.085	NA	NA	11.0557	LC615	158.802	medium expression	0	3	4	0.39505	0.70613		FDR			FDR-union-NDD-only (119)	2	10	4	CH&DNW		1	6	2			1	4	2			EIF4G2							Eukaryotic translation initiation factor 4G-like 1	602325					√
CLASP1	17088	CLASP1	2	0.176	1	2.59045	NA	LC615	22.6795	medium expression	1	4	3	0.151171	0.47193		FDR			FDR-union-NDD-only (119)	2	10	3	CH		2	5	2			0	5	1			CLASP1	Coe253			2			CLIP-associated protein 1	605852		√	√
DNAH14	2945	DNAH14	1	1.517	8.77e-06	-0.66873	NA	LC615	0.153369	no expression or below cutoff	0	7	12	0.401508	0.70613		FWER	FWER			2	10	0	DR	DR	1	7	0	DR	DR	1	3	0			DNAH14							Dynein, axonemal, heavy chain 14	603341	30125339	√	√
GARNL3	25425	GARNL3	9	0.501	0.021087	2.08893	8.06452	LC615	15.8424	medium expression	0	11	15	0.173951	0.521638		FDR			FDR-union-NDD-only (119)	2	9	3	DNW		1	4	2			1	5	1			GARNL3						Neurodevelopmental disorder with hypotonia, neonatal respiratory insufficiency, and thermodysregulation		608884				√
MYO3A	7601	MYO3A	10	1.04	6.5859e-30	-1.6635	84.8485	LC615	0.243249	no expression or below cutoff	0	40	73	0.236797	0.575643		FDR	FWER		FWER-union-DD-only (16)	2	8	0	DNW		1	8	0	DNW	DNW	1	0	0			MYO3A						Deafness, autosomal recessive 30, 607101 (3), Autosomal recessive	Myosin IIIA	606808
CTR9	16850	CTR9	11	0.135	1	4.43819	9.42326	LC615	12.6685	medium expression	0	8	4	0.0139874	0.0910678		FDR			FDR-union-NDD-only (119)	2	7	4	CH		1	6	3			1	1	1			CTR9							SH2 domain-binding protein 1	609366					√
LRP10	14553	LRP10	14	0.892	0.00021141	0.653485	25.6403	LC615	14.8496	medium expression	0	8	8	0.100935	0.342631		FDR		FDR		2	7	4	CH		0	1	1			2	6	3	CH&DNW		LRP10							Low density lipoprotein receptor-related protein 10	609921	role in Parkinson disease and dementia				√
AP1G1	555	AP1G1	16	0.202	0.99998	2.36554	8.45552	LC615	15.9565	medium expression	1	3	3	0.290531	0.633604		FDR	FDR			2	6	4	CH		1	4	3	CH&DNW		1	2	1			AP1G1							Adaptor-related protein complex 1, gamma 1 subunit (adaptin, gamma)	603533					√
PLEKHH2	30506	PLEKHH2	2	0.938	1.7887e-26	-3.29739	27.8886	LC615	3.36981	low expression	0	20	46	0.650574	0.921896		FDR			FDR-union-NDD-only (119)	2	6	0	DNW		2	3	0			0	3	0			PLEKHH2							Pleckstrin homology domain-containing protein, family H, member 2	612723
CNGB3	2153	CNGB3	8	1.018	8.8646e-11	-2.09861	88.4653	LC615	0.041705	no expression or below cutoff	0	16	35	0.581077	0.856984		FDR		FDR		2	6	0	DNW		2	0	0			0	6	0	DNW		CNGB3				3		Achromatopsia 3, 262300 (3), Autosomal recessive	Cyclic nucleotide-gated channel, beta-3	605080
LOXHD1	26521	LOXHD1	18	1.012	NA	NA	NA	LC615	0.203058	no expression or below cutoff	0	0	0	1	1		FDR	FDR			2	6	0	DR		1	4	0	DR		1	2	0			LOXHD1						Deafness, autosomal recessive 77, 613079 (3), Autosomal recessive	Lipoxygenase homology domains-containing 1	613072					√
YY1	12856	YY1	14	0.198	0.96783	4.90207	39.9609	LC615	20.5561	medium expression	0	0	0	1	1		FDR	FDR			2	5	1	CH&DNW		2	4	0	CH&DNW		0	1	1			YY1			DDD285	S	INTELLECTUAL DISABILITY	Gabriele-de Vries syndrome, 617557 (3), Autosomal dominant	YY1 transcription factor	600013		√	√
KIAA1731	29366	CEP295	11	0.489	0.0028798	-0.168805	NA	LC615	2.2148	low expression	1	0	0	1	1		FDR			FDR-union-NDD-only (119)	2	5	1	DR		0	3	0			2	2	1			CEP295							Centrosomal protein, 295kD	617728
FREM3	25172	FREM3	4	0.878	NA	NA	NA	LC615	0.263892	no expression or below cutoff	0	0	0	1	1		FDR			FDR-union-NDD-only (119)	2	5	0	DR		1	4	0			1	1	0			FREM3							FRAS1-related extracellular matrix protein 3	608946	may play role in depression				√
PPP2CA	9299	PPP2CA	5	0.263	0.98551	4.47406	37.9863	LC615	61.6156	medium expression	0	0	0	1	1		FWER	FWER		FDR-intersection-DD-only (30)	2	5	0	CH&DNW	CH	2	5	0	CH&DR&DNW	CH	0	0	0			PPP2CA			DDD285	S	Syndromic Intellectual Disability Resembling Other PP2A Related Neurodevelopmental Disorders	Neurodevelopmental disorder and language delay with or without structural brain abnormalities, 618354 (3), Autosomal dominant	Protein phosphatase-2 (formerly 2A), catalytic subunit, alpha isoform	176915		√	√
SLC39A8	20862	SLC39A8	4	0.465	0.89157	1.56294	25.5034	LC615	3.9276	low expression	0	1	0	0.318433	0.639988		FDR	FDR			2	4	3	DNW		2	3	3	CH&DNW		0	1	0			SLC39A8					Intellectual Disability with Cerebellar Atrophy	Congenital disorder of glycosylation, type IIn, 616721 (3), Autosomal recessive	Solute carrier family 39 (zinc transporter), member 8	608732		√		√
PLEKHO1	24310	PLEKHO1	1	0.481	0.94923	0.10382	50.3421	LC615	28.635	medium expression	0	5	3	0.0735148	0.316165		FDR			FDR-union-NDD-only (119)	2	4	1	DNW		1	2	0			1	2	1			PLEKHO1							Pleckstrin homology domain-containing protein, family O, member 1	608335					√
MAVS	29233	MAVS	20	1.296	1.767e-07	-0.250985	86.5103	LC615	12.3778	medium expression	0	14	15	0.0476962	0.22055		FDR			FDR-union-NDD-only (119)	2	4	0	DNW		0	4	0			2	0	0			MAVS							Mitochondrial antiviral signaling protein	609676					√
TBCEL	28115	TBCEL	11	0.313	0.9715	2.48971	28.7195	LC615	4.45912	low expression	0	3	2	0.188299	0.521638		FDR			FDR-union-NDD-only (119)	2	3	1	DNW		0	2	0			2	1	1			TBCEL							Tubulin Folding Cofactor E Like	610451					√
SPRY1	11269	SPRY1	4	1.22	4.1273e-05	-2.31625	28.0743	LC615	3.59742	low expression	0	2	7	0.834827	1		FDR			FDR-union-NDD-only (119)	2	2	0	DNW		1	1	0			1	1	0			SPRY1							Sprouty RTK signaling antagonist 1	602465
TCEAL1	11616	TCEAL1	X	1.067	0.48864	1.57779	42.0063	LC615	47.4521	medium expression	0	0	0	1	1		FDR	FDR			2	2	0	DNW		1	2	0	DNW		1	0	0			TCEAL1							Transcription elongation factor A-like 1	300237	27506666 CNV				√
SVIP	25238	SVIP	11	1.849	0.011432	-0.126346	51.7595	LC615	18.4702	medium expression	0	1	4	0.852934	1		FDR	FDR			2	1	1	DNW		2	1	1	DNW		0	0	0			SVIP							Small VCP Interacting Protein						√
KCNE2	6242	KCNE2	21	1.937	0.0010184	-0.23353	70.6061	LC615	0.845652	low expression	0	2	12	0.964814	1		FDR	FDR			2	1	0	DNW		2	1	0	DNW		0	0	0			KCNE2						Atrial fibrillation, familial, 4, 611493 (3); Long QT syndrome 6, 613693 (3), Autosomal dominant	Potassium voltage-gated channel, Isk-related family, member 2	603796
NDUFB11	20372	NDUFB11	X	0.556	0.75086	0.611282	64.4201	LC615	131.813	medium expression	0	0	0	1	1		FDR	FDR			2	1	0	DNW		2	1	0	DNW		0	0	0			NDUFB11					MICROPHTHALMIA WITH LINEAR SKIN DEFECTS SYNDROME	Linear skin defects with multiple congenital anomalies 3, 300952 (3), X-linked dominant; ?Mitochondrial complex I deficiency, nuclear type 30, 301021 (3), X-linked	NADH-ubiquinone oxidoreductase subunit B11	300403		√	√
PDCD5	8764	PDCD5	19	1.167	0.0071209	-0.101721	48.6413	LC615	45.2145	medium expression	1	7	2	0.00623094	0.0559792		FDR	FDR			2	1	0	DNW		2	1	0	DNW		0	0	0			PDCD5							Programmed cell death 5	604583					√
LAMP2	6501	LAMP2	X	0.641	0.94978	0.409672	35.7367	LC615	46.1041	medium expression	0	0	0	1	1		FDR			FDR-union-NDD-only (119)	2	1	0	DNW		2	0	0			0	1	0			LAMP2					DANON DISEASE 300257	DANON DISEASE 300257	The protein encoded by this gene is a member of a family of membrane glycoproteins. This glycoprotein provides selectins with carbohydrate ligands.	309060	12112061;15673802;3087571;10972294;15253947;8504498;15907287	√	√
RYR2	10484	RYR2	1	0.25	1	5.21234	0.0782014	LC615	8.12003	low expression	1	17	32	0.385181	0.70613		FDR	FDR			1	29	7	DR&DNW		0	22	5	DR		1	7	2			RYR2	Coe253					Ventricular tachycardia, catecholaminergic polymorphic, 1, 604772 (3), Autosomal dominant; Arrhythmogenic right ventricular dysplasia 2, 600996 (3), Autosomal dominant	Ryanodine receptor-2 (cardiac)	180902	25356899	√	√
CACNA1G	1394	CACNA1G	17	0.211	1	4.97279	2.85435	LC615	6.45359	low expression	0	9	6	0.0227915	0.128594		FWER	FWER			1	17	10	CH&DNW	CH	1	13	6	CH&DNW	DNW	0	4	4			CACNA1G			DDD285	3	AUTOSOMAL RECESSIVE MENTAL RETARDATION	Spinocerebellar ataxia 42, 616795 (3), Autosomal dominant; Spinocerebellar ataxia 42, early-onset, severe, with neurodevelopmental deficits, 618087 (3), Autosomal dominant	Calcium channel, voltage-dependent, T type, alpha-1G subunit	604065		√	√
WFS1	12762	WFS1	4	1.93	NA	NA	99.218	LC615	50.1551	medium expression	0	14	26	0.390613	0.70613		FDR	FDR			1	12	2	DR&DNW		1	8	2	DNW		0	4	0			WFS1					WOLFRAM SYNDROME 1	?Cataract 41, 116400 (3), Autosomal dominant; Deafness, autosomal dominant 6/14/38, 600965 (3), Autosomal dominant; {Diabetes mellitus, noninsulin-dependent, association with}, 125853 (3), Autosomal dominant; Wolfram-like syndrome, autosomal dominant, 614296 (3), Autosomal dominant; Wolfram syndrome 1, 222300 (3), Autosomal recessive	Wolframin	606201	30979932	√	√
MYO1E	7599	MYO1E	15	0.442	0.047978	0.127264	6.11926	LC615	3.57796	low expression	0	7	10	0.278989	0.630802		FDR	FDR			1	11	5	DR&DNW		0	6	5	CH&DNW		1	5	0			MYO1E	Coe253			3		Glomerulosclerosis, focal segmental, 6, 614131 (3), Autosomal recessive	Myosin IE	601479		√	√
SCN3A	10590	SCN3A	2	0.174	1	4.52341	1.40762	LC615	6.20034	low expression	1	8	6	0.0444771	0.207223		FDR	FDR			1	11	4	CH&DNW		1	8	2	DNW		0	3	2			SCN3A					Focal epilepsy	Epilepsy, familial focal, with variable foci 4, 617935 (3), Autosomal dominant; Epileptic encephalopathy, early infantile, 62, 617938 (3), Autosomal dominant	Sodium voltage-gated channel, alpha subunit 3	182391		√	√
GABRG2	4087	GABRG2	5	0.399	0.95854	3.14571	16.3245	LC615	7.77278	low expression	1	3	2	0.188299	0.521638		FWER	FDR			1	11	2	DR&DNW	DR	0	8	1	DR&DNW		1	3	1			GABRG2					GENERALIZED EPILEPSY WITH FEBRILE SEIZURES PLUS, TYPE 3	Epileptic encephalopathy, early infantile, 74, 618396 (3), Autosomal dominant; Febrile seizures, familial, 8, 607681 (3), Autosomal dominant; Epilepsy, generalized, with febrile seizures plus, type 3, 607681 (3), Autosomal dominant	Gamma-aminobutyric acid (GABA) A receptor, gamma-2	137164		√	√
SOS1	11187	SOS1	2	0.14	1	2.17903	4.0958	LC615	9.77911	low expression	1	3	2	0.188299	0.521638		FDR	FDR		FDR-intersection-DD-only (30)	1	10	0	CH&DNW		1	9	0	CH&DR&DNW		0	1	0			SOS1					NOONAN SYNDROME 4	Noonan syndrome 4, 610733 (3), Autosomal dominant; ?Fibromatosis, gingival, 1, 135300 (3), Autosomal dominant	SOS Ras/Rac guanine nucleotide exchange factor 1	182530		√	√
NCOA2	7669	NCOA2	8	0.121	1	1.0714	6.55914	LC615	7.76291	low expression	1	4	0	0.0102799	0.0735132		FWER	FDR	FDR		1	10	0	CH	CH	1	6	0	CH		0	4	0	CH		NCOA2							Nuclear receptor coactivator 2	601993					√
XPO1	12825	XPO1	2	0.051	1	6.0491	4.53568	LC615	23.7851	medium expression	1	0	1	1	1		FDR			FDR-union-NDD-only (119)	1	9	4	CH&DNW		1	5	2			0	4	2			XPO1				3			Exportin-1 (required for chromosome region maintenance)	602559
VCP	12666	VCP	9	0.127	0.99999	6.46523	8.348	LC615	64.5088	medium expression	0	3	0	0.0322859	0.164098		FDR	FDR			1	9	4	DNW		1	9	4	DR&DNW		0	0	0			VCP					VCP-related developmental disorder (monoallelic)	Inclusion body myopathy with early-onset Paget disease and frontotemporal dementia 1, 167320 (3), Autosomal dominant; Charcot-Marie-Tooth disease, type 2Y, 616687 (3), Autosomal dominant; Amyotrophic lateral sclerosis 14, with or without frontotemporal dementia, 613954 (3)	Valosin-containing protein	601023
BICD2	17208	BICD2	9	0.305	0.33259	3.17449	8.94428	LC615	13.1077	medium expression	0	3	6	0.585419	0.861321		FDR	FDR		FDR-intersection-DD-only (30)	1	9	4	CH&DNW		1	9	4	CH&DR&DNW		0	0	0			BICD2					PROXIMAL SPINAL MUSCULAR ATROPHY WITH AUTOSOMAL-DOMINANT INHERITANCE	Spinal muscular atrophy, lower extremity-predominant, 2B, autosomal dominant, 618291 (3), Autosomal dominant; Spinal muscular atrophy, lower extremity-predominant, 2A, autosomal dominant, 615290 (3), Autosomal dominant	BICD carbo adaptor 2	609797
MSH6	7329	MSH6	2	0.498	NA	NA	3.68524	LC615	6.04886	low expression	0	21	25	0.034576	0.171486		FDR			FDR-union-NDD-only (119)	1	9	3	DNW		1	4	1			0	5	2			MSH6						Mismatch repair cancer syndrome, 276300 (3), Autosomal recessive; {Endometrial cancer, familial}, 608089 (3), Somatic mutation, Autosomal dominant; Colorectal cancer, hereditary nonpolyposis, type 5, 614350 (3), Autosomal dominant	mutS homolog 6	600678					√
PRDM10	13995	PRDM10	11	0.366	0.99806	3.83867	20.5572	LC615	4.45077	low expression	0	5	7	0.326388	0.64543		FDR	FDR			1	9	3	DNW		1	9	3	DNW		0	0	0			PRDM10							PR domain-containing protein 10	618319					√
TAF6	11540	TAF6	7	0.784	0.00067417	2.87845	11.3881	LC615	23.3046	medium expression	0	11	22	0.492078	0.809125		FDR		FDR		1	9	2	DNW		1	3	1			0	6	1	DNW		TAF6				2		Alazami-Yuan syndrome, 617126 (3), Autosomal recessive	TAF6 RNA polymerase II, TATA box-binding protein-associated factor, 80kD	602955		√		√
AFF3	6473	AFF3	2	0.221	0.99891	2.12093	3.77322	LC615	7.3344	low expression	1	3	3	0.290531	0.633604		FDR	FDR			1	9	0	DNW		0	8	0	DNW		1	1	0			AFF3			DDD285		Skeletal dysplasia with severe neurological disease		Lymphoid nuclear protein related to AF4	601464		√
MORC1	7198	MORC1	3	0.505	0.00024088	0.113284	42.8348	LC615	0.0379664	no expression or below cutoff	0	6	18	0.825226	1		FWER		FWER		1	9	0	DR&DNW	DNW	0	2	0			1	7	0	DR&DNW	DNW	MORC1							MORC family CW-type zinc finger 1 (microrchidia, mouse, homolog of)	603205
DICER1	17098	DICER1	14	0.166	0.99999	4.07357	2.47312	LC615	11.2448	medium expression	1	6	6	0.149214	0.47193		FDR			FDR-union-NDD-only (119)	1	8	5	CH		0	5	3			1	3	2			DICER1						GLOW syndrome, somatic mosaic, 618272 (3); Rhabdomyosarcoma, embryonal, 2, 180295 (3); Goiter, multinodular 1, with or without Sertoli-Leydig cell tumors, 138800 (3), Autosomal dominant; Pleuropulmonary blastoma, 601200 (3), Autosomal dominant	dicer 1, ribonuclease III	606241					√
PRKCE	9401	PRKCE	2	0.2	0.99989	4.70366	14.5846	LC615	11.7252	medium expression	1	4	0	0.0102799	0.0735132		FDR	FDR			1	8	3	DNW		1	7	3	CH&DNW		0	1	0			PRKCE							Protein kinase C, epsilon	176975					√
MTIF2	7441	MTIF2	2	0.836	9.0716e-08	-1.19283	19.7947	LC615	10.9893	medium expression	0	18	26	0.130205	0.423684		FDR	FDR			1	8	2	DR&DNW		1	5	2	DNW		0	3	0			MTIF2							Mitochondrial translational initiation factor 2	603766					√
GRIN1	4584	GRIN1	9	0.309	0.97271	8.03563	6.92082	LC615	109.208	medium expression	1	1	6	0.931688	1		FDR			FDR-union-NDD-only (119)	1	8	2	DNW		1	6	1			0	2	1			GRIN1			DDD285	2	EPILEPTIC ENCEPHALOPATHY	Neurodevelopmental disorder with or without hyperkinetic movements and seizures, autosomal recessive, 617820 (3), Autosomal recessive; Neurodevelopmental disorder with or without hyperkinetic movements and seizures, autosomal dominant, 614254 (3), Autosomal dominant	Glutamate receptor, ionotropic, N-methyl D-aspartate 1	138249		√	√	√
EZH2	3527	EZH2	7	0.146	0.99999	5.44962	13.9296	LC615	1.85029	low expression	0	1	0	0.318433	0.639988		FDR	FDR			1	8	1	CH&DNW		1	6	1	CH&DNW		0	2	0			EZH2					WEAVER SYNDROME 2	Weaver syndrome, 277590 (3), Autosomal dominant	Enhancer of zeste, Drosophila, homolog of, 2	601573		√	√
GALNTL5	21725	GALNTL5	7	1.634	6.0528e-13	-2.19855	89.2375	LC615	0.577036	low expression	0	10	17	0.346941	0.670731		FDR	FDR			1	8	0	DR&DNW		1	5	0	DNW		0	3	0			GALNTL5							UDP-N-acetyl-alpha-D-galactosamine:polypeptide N-acetylgalactosaminyltransferase-like 5	615133	29061174 in CNV
COL3A1	2201	COL3A1	2	0.098	1	3.14731	10.4497	LC615	0.902165	low expression	0	2	4	0.618763	0.882922		FDR			FDR-union-NDD-only (119)	1	8	0	CH		1	6	0			0	2	0			COL3A1						Ehlers-Danlos syndrome, vascular type, 130050 (3), Autosomal dominant; Polymicrogyria with or without vascular-type EDS, 618343 (3), Autosomal recessive	Collagen III, alpha-1 polypeptide	120180	28258187	√	√
CEP164	29182	CEP164	11	0.837	9.6688e-18	-0.828659	82.1505	LC615	11.7282	medium expression	0	24	29	0.0277348	0.153666		FDR	FDR			1	8	0	DNW		0	7	0	DNW		1	1	0			CEP164						Nephronophthisis 15, 614845 (3), Autosomal recessive	Centrosomal protein, 164kD	614848					√
RAC1	9801	RAC1	7	0.467	0.5724	3.41753	39.0616	LC615	200.583	medium expression	1	3	2	0.188299	0.521638		FDR	FWER		FWER-union-DD-only (16)	1	7	3	DR&DNW		1	7	3	DR&DNW	DR&DNW	0	0	0			RAC1	Coe124		DDD285	S	Developmental Disorders with Diverse Phenotypes	Mental retardation, autosomal dominant 48, 617751 (3), Autosomal dominant	Rac family small GTPase 1	602048		√	√
MPHOSPH10	7213	MPHOSPH10	2	0.363	0.58592	-0.352541	93.0987	LC615	14.972	medium expression	0	2	12	0.964814	1		FDR		FDR	FDR-intersection-ASD-only (5)	1	7	3	DNW		1	1	0			0	6	3	CH&DR&DNW		MPHOSPH10							M-phase phosphoprotein that is phosphorylated during M phase and is involved in cell structural modifications that occur upon entry into M phase	605503					√
OGT	8127	OGT	X	0.08	0.99995	5.68663	7.99373	LC615	64.7016	medium expression	1	3	0	0.0322859	0.164098		FDR	FDR			1	7	2	DNW		1	7	2	DNW		0	0	0			OGT			DDD285		OGT-related developmental disorder (hemizygous)	Mental retardation, X-linked 106, 300997 (3), X-linked recessive	O-linked N-acetylglucosamine transferase	300255		√	√	√
ZNF438	21029	ZNF438	10	1.107	3.4556e-05	-1.08477	53.8123	LC615	3.49316	low expression	0	8	15	0.457816	0.790889		FDR			FDR-union-NDD-only (119)	1	7	2	DNW		0	5	1			1	2	1			ZNF438									17669267
CSNK1E	2453	CSNK1E	22	0.143	0.96732	4.4736	26.911	LC615	42.7293	medium expression	0	4	2	0.0860663	0.342631		FDR			FDR-union-NDD-only (119)	1	7	1	DNW		1	4	1			0	3	0			CSNK1E				3			Casein kinase-1, epsilon	600863	30488659	√	√
KIF2A	6318	KIF2A	5	0.162	0.99934	3.59492	26.4907	LC615	12.5915	medium expression	1	3	2	0.188299	0.521638		FDR	FDR			1	7	1	CH&DNW		1	5	1	DNW		0	2	0			KIF2A					MALFORMATIONS OF CORTICAL DEVELOPMENT AND MICROCEPHALY.	Cortical dysplasia, complex, with other brain malformations 3, 615411 (3), Autosomal dominant	Kinesin, heavy chain, 2	602591		√	√
HRAS	5173	HRAS	11	0.926	0.007941	2.6874	30.6158	LC615	63.4122	medium expression	0	4	7	0.484402	0.809125		FWER	FWER		FDR-intersection-DD-only (30)	1	7	1	DR&DNW	DNW	0	7	1	CH&DR&DNW	DNW	1	0	0			HRAS			DDD285	1	COSTELLO SYNDROME	Nevus sebaceous or woolly hair nevus, somatic, 162900 (3); Congenital myopathy with excess of muscle spindles, 218040 (3), Autosomal dominant; Bladder cancer, somatic, 109800 (3); Thyroid carcinoma, follicular, somatic, 188470 (3); Schimmelpenning-Feuerstein-Mims syndrome, somatic mosaic, 163200 (3); Spitz nevus or nevus spilus, somatic, 137550 (3); Costello syndrome, 218040 (3), Autosomal domina…	Harvey rat sarcoma viral (v-Ha-ras) oncogene homolog	190020		√	√
SLC39A12	20860	SLC39A12	10	0.763	0.00029299	-2.01604	83.7537	LC615	10.5402	medium expression	0	9	12	0.195707	0.534933		FDR			FDR-union-NDD-only (119)	1	7	0	DNW		0	5	0			1	2	0			SLC39A12							SOLUTE CARRIER FAMILY 39 (ZINC TRANSPORTER), MEMBER 12	608734	25170348 CNV				√
CPSF7	30098	CPSF7	11	0.199	0.99133	3.11399	13.4995	LC615	39.5665	medium expression	0	1	1	0.53547	0.809125		FDR			FDR-union-NDD-only (119)	1	7	0	CH&DNW		0	5	0			1	2	0			CPSF7							Cleavage And Polyadenylation Specific Factor 7						√
G3BP2	30291	G3BP2	4	0.179	0.98315	3.28073	28.0841	LC615	36.7313	medium expression	1	3	2	0.188299	0.521638		FDR	FDR			1	7	0	CH		0	5	0	CH		1	2	0			G3BP2							G3BP Stress Granule Assembly Factor 2						√
NFE2L2	7782	NFE2L2	2	0.663	0.68601	-0.10198	47.5367	LC615	28.1506	medium expression	0	3	4	0.39505	0.70613		FWER	FWER		FDR-intersection-DD-only (30)	1	6	4	CH&DNW	CH	0	6	4	CH&DR&DNW	CH	1	0	0			NFE2L2						Immunodeficiency, developmental delay, and hypohomocysteinemia, 617744 (3), Autosomal dominant	Nuclear factor, erythroid-derived 2-like 2	600492					√
MAP3K12	6851	MAP3K12	12	0.072	0.99998	2.88209	15.3079	LC615	40.1396	medium expression	0	7	2	0.00623094	0.0559792		FDR	FDR			1	6	3	CH		1	6	3	CH		0	0	0			MAP3K12							Mitogen-activated protein kinase kinase kinase 12	600447					√
CAMK2A	1460	CAMK2A	5	0.251	0.998	5.27324	17.5758	LC615	214.391	medium expression	0	1	0	0.318433	0.639988		FDR			FDR-union-NDD-only (119)	1	6	3	DNW		1	4	1			0	2	2			CAMK2A				3, S	INTELLECTUAL DISABILITY	?Mental retardation, autosomal recessive 63, 618095 (3), Autosomal recessive; Mental retardation, autosomal dominant 53, 617798 (3), Autosomal dominant	Calcium/calmodulin-dependent protein kinase II-alpha	114078		√	√	√
TUBGCP4	16691	TUBGCP4	15	0.716	0.0052835	2.03758	31.6911	LC615	7.79447	low expression	0	4	20	0.971862	1		FDR	FDR			1	6	2	CH		0	5	2	CH		1	1	0			TUBGCP4					AUTOSOMAL-RECESSIVE MICROCEPHALY WITH CHORIORETINOPATHY.	Microcephaly and chorioretinopathy, autosomal recessive, 3, 616335 (3), Autosomal recessive	Tubulin-gamma complex-associated protein 4	609610		√		√
CYP27C1	33480	CYP27C1	2	1.081	0.00018457	0.57921	22.5415	LC615	0.178365	no expression or below cutoff	0	7	11	0.339571	0.662972		FDR	FDR			1	6	1	DNW		0	6	1	DR&DNW		1	0	0			CYP27C1							Cytochrome P450 Family 27 Subfamily C Member 1
SPOP	11254	SPOP	17	0.144	0.99253	4.73763	25.7674	LC615	24.7722	medium expression	0	4	0	0.0102799	0.0735132		FDR	FDR		FDR-intersection-DD-only (30)	1	6	1	CH&DNW		1	6	1	CH&DR&DNW		0	0	0			SPOP					SPOP-related Neurodevelopmental Disorder, gain of function	Nabais Sa-de Vries syndrome, type 1, 618828 (3), Autosomal dominant; Nabais Sa-de Vries syndrome, type 2, 618829 (3), Autosomal dominant	Speckle-type POZ protein	602650		√	√
CBLL1	21225	CBLL1	7	0.145	0.99778	1.02158	9.97067	LC615	8.06781	low expression	0	0	0	1	1		FDR	FDR			1	6	1	CH&DNW		1	5	1	CH&DNW		0	1	0			CBLL1							This gene encodes an E3 ubiquitin-ligase for the E-cadherin complex and mediates its ubiquitination, endocytosis, and degradation in the lysosomes. The encoded protein contains a RING-finger domain and is also thought to have a role in control of cell proliferation	606872					√
PRKAR1B	9390	PRKAR1B	7	0.538	0.024758	2.82836	50.6452	LC615	119.953	medium expression	1	0	5	1	1		FDR	FDR			1	6	1	DNW		0	5	1	DNW		1	1	0			PRKAR1B			DDD28-novel	3	PRKAR1B-related developmental disorder		Protein kinase, cAMP-dependent, regulatory, type I, beta	176911		√	√
TRPC4	12336	TRPC4	13	0.373	0.96765	2.10687	7.29228	LC615	0.571528	low expression	0	5	11	0.612967	0.882922		FDR	FDR			1	6	1	CH		1	4	1	CH		0	2	0			TRPC4							Transient receptor potential cation channel, subfamily C, member 4	603651					√
NPVF	13782	NPVF	7	1.762	0.0026403	-0.78671	77.478	LC615	0.0491579	no expression or below cutoff	0	4	7	0.484402	0.809125		FDR	FDR	FDR		1	6	0	DR&DNW		1	3	0	DNW		0	3	0	DNW		NPVF							Neuropeptide VF precursor	616984
AGO3	18421	AGO3	1	0.193	1	5.45121	14.956	LC615	3.17634	low expression	1	1	1	0.53547	0.809125		FDR			FDR-union-NDD-only (119)	1	5	3	CH		1	3	1			0	2	2			AGO3	Coe253			3			Eukaryotic translation initiation factor 2C, subunit 3 (argonaute 3)	607355	25271087	√	√
ZBTB34	31446	ZBTB34	9	0.298	0.82962	3.00167	16.5103	LC615	4.5258	low expression	0	1	4	0.852934	1		FDR	FDR			1	5	3	CH		1	4	3	CH		0	1	0			ZBTB34							Zinc finger- and BTB domain-containing protein 34	611692
SRSF1	10780	SRSF1	17	0.242	0.99199	5.6209	38.2307	LC615	78.0639	medium expression	0	0	0	1	1		FWER	FWER			1	5	3	CH	CH	1	3	2	CH	CH	0	2	1			SRSF1					SRSF1-related developmental disorder (monoallelic)		Splicing factor, arginine/serine-rich 1 (splicing factor 2, alternate splicing factor)	600812
ZNF200	12993	ZNF200	16	1.16	2.2512e-06	-2.54337	66.5005	LC615	2.8118	low expression	0	8	19	0.667058	0.936623		FDR	FDR			1	5	2	DNW		1	5	2	DNW		0	0	0			ZNF200							Zinc finger protein-200	603231
GREB1L	31042	GREB1L	18	0.075	NA	NA	NA	LC615	0.725769	low expression	0	0	0	1	1		FDR			FDR-union-NDD-only (119)	1	5	2	DR		1	3	1			0	2	1			GREB1L					Renal hypodysplasia/aplasia 3	Renal hypodysplasia/aplasia 3, 617805 (3), Autosomal dominant	GREB1-like protein	617782
IK	5958	IK	5	0.607	3.4706e-06	3.39754	30.5963	LC615	67.1279	medium expression	0	4	12	0.801018	1		FDR	FDR			1	5	2	DNW		1	4	1	DNW		0	1	1			IK							IK cytokine, downregulator of HLA II	600549					√
NUDCD2	30535	NUDCD2	5	1.205	0.00081208	0.700108	42.0919	LC615	5.35282	low expression	0	5	12	0.672852	0.938144		FDR		FWER	FWER-union-ASD-only (7)	1	5	1	DR&DNW		0	1	1			1	4	0	DR&DNW	DNW	NUDCD2				2			NudC Domain Containing 2
CAMK4	1464	CAMK4	5	0.474	0.01583	1.61368	35.1515	LC615	22.2452	medium expression	0	7	7	0.122316	0.402263		FDR	FDR			1	5	1	DNW		1	5	1	DNW		0	0	0			CAMK4				3			Ca(2+)-calmodulin-dependent protein kinase type IV of brain	114080	30262571	√	√
PTPRR	9680	PTPRR	12	0.698	0.00043048	-0.446867	71.9941	LC615	5.52264	low expression	0	7	14	0.523284	0.809125		FDR		FWER	FWER-union-ASD-only (7)	1	5	0	DNW		0	1	0			1	4	0	DNW	DNW	PTPRR							Protein-tyrosine phosphatase, receptor type, R	602853
FBXO8	13587	FBXO8	4	0.53	0.83683	1.69487	44.6334	LC615	10.2388	medium expression	0	1	3	0.784218	1		FDR	FDR			1	5	0	DNW		1	5	0	DR&DNW		0	0	0			FBXO8							F-box only protein 8	605649					√
C3AR1	1319	C3AR1	12	1.585	4.6934e-05	-1.55097	37.4194	LC615	3.24295	low expression	0	9	13	0.242625	0.576118		FDR			FDR-union-NDD-only (119)	1	5	0	DNW		1	2	0			0	3	0			C3AR1							Complement component 3a receptor 1	605246
PAK1	8590	PAK1	11	0.563	0.67097	4.16	20.7722	LC615	63.2495	medium expression	1	3	7	0.664842	0.935647		FDR	FDR			1	5	0	CH&DNW		1	4	0	CH		0	1	0			PAK1				S	Neurodevelopmental Disorder	Intellectual developmental disorder with macrocephaly, seizures, and speech delay, 618158 (3), Autosomal dominant	p21/CDC42/RAC1-activated kinase 1	602590		√	√
GET4	21690	GET4	7	0.502	0.97215	0.286521	29.0323	LC615	2.14442	low expression	0	0	2	1	1		FWER	FWER			1	5	0	CH	CH	1	4	0	CH&DNW	CH	0	1	0			GET4							Golgi to ER traffic protein 4, S. cerevisiae, homolog of	612056					√
LMBRD2	25287	LMBRD2	5	0.547	0.014565	1.03534	18.4457	LC615	6.99372	low expression	0	7	11	0.339571	0.662972		FDR	FDR			1	4	3	CH&DNW		0	4	3	CH&DNW		1	0	0			LMBRD2							LMBR1 Domain Containing 2		32820033	√	√
NFATC4	7778	NFATC4	14	0.358	0.98538	1.61776	27.3118	LC615	6.76499	low expression	0	2	8	0.877324	1		FDR	FDR			1	4	2	DNW		1	3	2	DNW		0	1	0			NFATC4							Nuclear factor of activated T cells, cytoplasmic, calcineurin-dependent 4	602699					√
ARIH1	689	ARIH1	15	0.166	0.99967	4.90077	31.3294	LC615	5.72104	low expression	1	1	1	0.53547	0.809125		FDR	FDR			1	4	2	CH		0	4	2	CH		1	0	0			ARIH1							Ariadne, Drosophila, homolog of, 1	605624					√
SLC16A2	10923	SLC16A2	X	0.223	0.93435	2.90497	35.2665	LC615	9.85186	low expression	0	0	0	1	1		FDR	FDR			1	4	1	DNW		1	4	1	DNW		0	0	0			SLC16A2					MCT8 (SLC16A2)-SPECIFIC THYROID HORMONE CELL TRANSPORTER DEFICIENCY	Allan-Herndon-Dudley syndrome, 300523 (3), X-linked	Solute carrier family 16 (monocarboxylic acid transporters), member 2	300095		√	√
VAMP2	12643	VAMP2	17	0.422	0.83712	2.14596	56.4125	LC615	277.257	medium expression	1	0	0	1	1		FDR	FDR			1	4	1	CH&DNW		1	3	1	CH&DNW		0	1	0			VAMP2	Coe253		DDD285	S	INTELLECTUAL DISABILITY	Neurodevelopmental disorder with hypotonia and autistic features with or without hyperkinetic movements, 618760 (3), Autosomal dominant	Vesicle-associated membrane protein-2 (synaptobrevin-2)	185881		√	√
TOPAZ1	24746	TOPAZ1	3	0.301	NA	NA	NA	LC615	0.0110403	no expression or below cutoff	0	0	0	1	1		FDR			FDR-union-NDD-only (119)	1	4	1	DR		1	1	0			0	3	1			TOPAZ1							Testis- and ovary-specific PAZ domain protein 1	614412					√
TRIM66	29005	TRIM66	11	0.682	NA	NA	NA	LC615	4.87715	low expression	0	0	0	1	1		FDR	FDR			1	4	1	DR		0	4	1	DR		1	0	0			TRIM66							Tripartite motif-containing protein 66	612000					√
HIST1H4H	4788	H4C8	6	1.963	0.0087903	-0.339071	32.9423	LC615	2.40116	low expression	0	0	13	1	1		FDR			FDR-union-NDD-only (119)	1	4	0	DNW		1	3	0			0	1	0			H4C8							Histone 1, H4h	602828
TXLNG	18578	TXLNG	X	0.158	0.99221	0.00588077	54.0752	LC615	9.9209	low expression	0	2	3	0.509352	0.809125		FDR	FDR			1	4	0	DNW		1	4	0	DNW		0	0	0			TXLNG							Taxilin, gamma	300677					√
AFF4	17869	AFF4	5	0.138	1	2.22954	5.7478	LC615	15.4594	medium expression	1	0	4	1	1		FDR	FDR			1	4	0	DNW		0	4	0	DNW		1	0	0			AFF4					CORNELIA DE LANGE-LIKE SYNDROME	CHOPS syndrome, 616368 (3), Autosomal dominant	AF4/FMR2 family, member 4	604417		√	√
KANK2	29300	KANK2	19	0.475	0.98151	0.818208	82.2776	LC615	8.76742	low expression	0	5	4	0.122968	0.402263		FDR	FDR			1	4	0	DNW		1	4	0	DNW		0	0	0			KANK2						617783 (Nephrotic syndrome, type 16); 616099 (Palmoplantar keratoderma and woolly hair)	KN motif- and ankyrin repeat domain-containing protein 2	614610					√
RGS2	9998	RGS2	1	1.417	0.0029451	-0.629515	69.9804	LC615	26.4041	medium expression	0	2	7	0.834827	1		FDR			FDR-union-NDD-only (119)	1	4	0	DNW		0	3	0			1	1	0			RGS2							Regulator of G protein signaling (RGS) family members are regulatory molecules that act as GTPase activating proteins (GAPs) for G alpha subunits of heterotrimeric G proteins. RGS proteins are able to deactivate G protein subunits of the Gi alpha, Go alpha and Gq alpha subtypes. They drive G proteins into their inactive GDP-bound forms. Regulator of G protein signaling 2 belongs to this family. T…	600861					√
TMEM165	30760	TMEM165	4	0.63	0.9438	1.83401	28.436	LC615	17.0909	medium expression	0	2	1	0.239617	0.575643		FWER			FDR-union-NDD-only (119)	1	4	0	CH	CH	0	2	0			1	2	0			TMEM165					CONGENITAL DISORDER OF GLYCOSYLATION, TYPE IIK	Congenital disorder of glycosylation, type IIk, 614727 (3), Autosomal recessive	Transmembrane protein 165	614726		√		√
STON1-GTF2A1L	30651	STON1-GTF2A1L	2	1.094	1.6545e-14	-5.52795	47.9863	LC615	0.10099	no expression or below cutoff	0	8	49	0.999427	1		FWER	FWER			1	4	0	CH	CH	1	4	0	CH	CH	0	0	0			STON1-GTF2A1L							STON1-GTF2A1L Readthrough
SMARCE1	11109	SMARCE1	17	0.191	0.99819	2.9636	23.48	LC615	12.0929	medium expression	0	2	0	0.101396	0.342631		FDR	FDR			1	3	3	CH		0	3	3	CH		1	0	0			SMARCE1					COFFIN SIRIS	{Meningioma, familial, susceptibility to}, 607174 (3), Autosomal dominant; Coffin-Siris syndrome 5, 616938 (3), Autosomal dominant	SWI/SNF-related, matrix-associated, actin-dependent regulator of chromatin, subfamily E, member 1	603111		√	√
ETF1	3477	ETF1	5	0.251	0.99893	4.96556	25.9726	LC615	25.6307	medium expression	0	0	0	1	1		FWER			FDR-union-NDD-only (119)	1	3	2	CH	CH	1	2	2			0	1	0			ETF1							Eukaryotic translation termination factor-1	600285					√
GDF11	4216	GDF11	12	0.298	0.96384	4.47008	34.5455	LC615	11.3856	medium expression	0	0	0	1	1		FWER	FWER			1	3	1	CH	CH	1	3	1	CH	CH	0	0	0			GDF11							Growth/differentiation factor 11	603936					√
OR5K4	31291	OR5K4	3	1.926	9.2717e-07	-2.20672	95.1515	LC615	0	no expression or below cutoff	0	8	13	0.343057	0.665551		FDR	FDR			1	3	0	DNW		1	2	0	DNW		0	1	0			OR5K4							Olfactory Receptor Family 5 Subfamily K Member 4
MAGEB2	6809	MAGEB2	X	NA	0.0064798	-2.52987	83.5423	LC615	0	no expression or below cutoff	0	4	4	0.228828	0.575643		FDR	FDR			1	3	0	DNW		1	2	0	DNW		0	1	0			MAGEB2							Melanoma antigen, family B, 2	300098
PLP1	9086	PLP1	X	0.355	0.90296	2.44556	28.2132	LC615	1195.16	high expression	0	0	0	1	1		FDR	FDR			1	3	0	DNW		1	3	0	DNW		0	0	0			PLP1					LEUKODYSTROPHY HYPOMYELINATING TYPE 1	Pelizaeus-Merzbacher disease, 312080 (3), X-linked recessive; Spastic paraplegia 2, X-linked, 312920 (3), X-linked recessive	Proteolipid protein 1	300401		√		√
EIF3G	3274	EIF3G	19	0.275	0.98342	2.67708	37.2825	LC615	82.4089	medium expression	0	4	0	0.0102799	0.0735132		FDR			FDR-union-NDD-only (119)	1	3	0	DNW		1	1	0			0	2	0			EIF3G		ASC31-novel		1			Eukaryotic translation initiation factor 3, subunit G	603913
C10orf68	26533	CCDC7	10	0.982	3.5239e-09	-0.876413	89.9511	LC615	0.753834	low expression	1	9	5	0.0126624	0.0850994		FDR		FDR		1	3	0	DNW		0	0	0			1	3	0	DNW		CCDC7							Coiled-Coil Domain Containing 7		25626716 CNV ID
FUT7	4018	FUT7	9	1.206	0.90539	0.88776	90.3812	LC615	0.846247	low expression	0	0	2	1	1		FWER	FWER			1	3	0	CH	CH	1	3	0	CH	CH	0	0	0			FUT7							Fucosyltransferase 7 (alpha (1,3) fucosyltransferase)	602030					√
PFKFB2	8873	PFKFB2	1	0.775	0.0010886	2.73203	40.2639	LC615	6.50221	low expression	0	9	11	0.153095	0.475522		FWER	FWER			1	3	0	CH	CH	0	3	0	CH	CH	1	0	0			PFKFB2							Fructose-2,6-bisphosphatase, cardiac isozyme	171835
PHF5A	18000	PHF5A	22	0.455	0.8495	2.94559	49.912	LC615	22.083	medium expression	0	0	0	1	1		FDR	FDR			1	2	0	DNW		1	2	0	DNW		0	0	0			PHF5A							PHD finger protein 5A	617846					√
ANP32D	16676	ANP32D	12	NA	0.14794	-2.07711	61.4663	LC615	0.0476676	no expression or below cutoff	0	2	7	0.834827	1		FDR			FDR-union-NDD-only (119)	1	2	0	DNW		0	1	0			1	1	0			ANP32D							Acidic leucine-rich nuclear phosphoprotein 32 family, member D	606878
DNM1	2972	DNM1	9	0.252	0.99986	5.9731	14.2717	LC615	136.848	medium expression	1	6	3	0.0339522	0.169761		FWER	FWER			0	16	9	DR&DNW	DR&DNW	0	15	9	DR&DNW	DR&DNW	0	1	0			DNM1	Coe253		DDD285		EPILEPTIC ENCEPHALOPATHY	Developmental and epileptic encephalopathy 31, 616346 (3), Autosomal dominant	Dynamin-1	602377		√	√
SNRNP200	30859	SNRNP200	2	0.082	1	7.99905	0.430108	LC615	38.7142	medium expression	0	1	5	0.899768	1		FDR			FDR-union-NDD-only (119)	0	16	1	CH		0	10	0			0	6	1			SNRNP200						Retinitis pigmentosa 33, 610359 (3), Autosomal dominant	Small nuclear ribonucleoprotein 200kD (U5)	601664					√
MTOR	3942	MTOR	1	0.185	1	7.89156	0.215054	LC615	11.7057	medium expression	1	18	8	0.000101392	0.00309322	FDR	FWER	FWER			0	15	11	CH&DNW	CH	0	11	8	CH&DNW	CH	0	4	3			MTOR			DDD285	2, S	Smith-Kingsmore syndrome	Smith-Kingsmore syndrome, 616638 (3), Autosomal dominant; Focal cortical dysplasia, type II, somatic, 607341 (3)	Mechanistic target of rapamycin	601231		√	√
LRRK2	18618	LRRK2	12	0.64	7.5565e-14	-0.359509	3.34311	LC615	3.36505	low expression	0	24	47	0.404557	0.708839		FDR			FDR-union-NDD-only (119)	0	14	1	DNW		0	10	1			0	4	0			LRRK2						{Parkinson disease 8}, 607060 (3), Autosomal dominant	Leucine-rich repeat kinase 2 (dardarin)	609007
TAF1	11535	TAF1	X	0.043	1	6.08255	0.940439	LC615	7.23393	low expression	1	2	5	0.708248	0.965793		FWER	FWER			0	13	6	DNW	DNW	0	11	6	CH&DNW	DNW	0	2	0			TAF1	Coe124		DDD285	S	Dysmorphic Features, Intellectual Disability, and Neurological Manifestations	Dystonia-Parkinsonism, X-linked, 314250 (3), X-linked recessive; Mental retardation, X-linked, syndromic 33, 300966 (3), X-linked recessive	TAF1 RNA polymerase II, TATA box-binding protein-associated factor, 250kD	313650		√	√	√
SAMD9	1348	SAMD9	7	1.243	1.2854e-23	-0.122609	35.8358	LC615	0.590351	low expression	0	36	57	0.096318	0.342631		FWER	FWER			0	13	0	DR&DNW	DNW	0	12	0	DR&DNW	DNW	0	1	0			SAMD9			DDD285		MIRAGE - myelodysplasia, infection, restriction of growth, adrenal hypoplasia, genital phenotypes, enteropathy	MIRAGE syndrome, 617053 (3), Autosomal dominant; Tumoral calcinosis, familial, normophosphatemic, 610455 (3), Autosomal recessive	Sterile alpha motif domain-containing protein 9	610456		√	√
VWDE	21897	VWDE	7	1.117	NA	NA	NA	LC615	0.109285	no expression or below cutoff	0	0	0	1	1		FWER	FWER	FDR		0	13	0	DR&DNW	DR	0	10	0	DR&DNW	DR	0	3	0	DNW		VWDE							Von Willebrand Factor D And EGF Domain						√
PTPRT	9682	PTPRT	20	0.18	1	3.35359	13.9589	LC615	4.73857	low expression	0	8	4	0.0139874	0.0910678		FDR			FDR-union-NDD-only (119)	0	12	6	CH		0	9	4			0	3	2			PTPRT				3			Protein-tyrosine phosphatase, receptor-type, T	608712
KCNT1	18865	KCNT1	9	0.471	0.0053487	3.52244	13.3529	LC615	24.6337	medium expression	0	7	16	0.63433	0.903039		FDR	FDR			0	12	4	DNW		0	11	3	DR&DNW		0	1	1			KCNT1			DDD285		MALIGNANT MIGRATING PARTIAL SEIZURES OF INFANCY	Epilepsy nocturnal frontal lobe, 5, 615005 (3), Autosomal dominant; Developmental and epileptic encephalopathy 14, 614959 (3), Autosomal dominant	Potassium channel, subfamily T, member 1	608167		√	√
MAPK8IP3	6884	MAPK8IP3	16	0.15	1	4.06184	1.05572	LC615	128.347	medium expression	1	14	4	8.25041e-05	0.00309322	FDR	FDR	FDR			0	12	3	DNW		0	9	3	DNW		0	3	0			MAPK8IP3					Intellectual Disability with Variable Brain Anomalies	Neurodevelopmental disorder with or without variable brain abnormalities, 618443 (3), Autosomal dominant	Mitogen-activated protein kinase 8-interacting protein 3	605431		√	√
ABL1	76	ABL1	9	0.176	0.99988	2.66152	20.9384	LC615	20.7354	medium expression	0	1	1	0.53547	0.809125		FWER	FWER			0	11	8	CH&DNW	DNW	0	9	7	CH&DNW	DNW	0	2	1			ABL1			DDD285		Congenital heart defects and skeletal malformations	Leukemia, Philadelphia chromosome-positive, resistant to imatinib, 608232 (3), Somatic mutation; Congenital heart defects and skeletal malformations syndrome, 617602 (3), Autosomal dominant	ABL protooncogene 1, nonreceptor tyrosine kinase	189980		√	√
MAST1	19034	MAST1	19	0.159	1	NA	1.35875	LC615	49.3072	medium expression	1	4	4	0.228828	0.575643		FDR	FDR			0	11	3	DNW		0	9	3	DNW		0	2	0			MAST1			DDD285		MAST1-related developmental disorder (monoallelic)	Mega-corpus-callosum syndrome with cerebellar hypoplasia and cortical malformations, 618273 (3), Autosomal dominant	Microtubule-associated serine/threonine kinase 1	612256		√	√
DSP	3052	DSP	6	0.26	0.9999	0.911424	1.06549	LC615	0.991228	low expression	0	10	24	0.680863	0.938144		FWER	FDR			0	11	1	DNW	DNW	0	9	1	DNW		0	2	0			DSP			DDD28-novel		DSP-related developmental disorder	Keratosis palmoplantaris striata II, 612908 (3), Autosomal dominant; Arrhythmogenic right ventricular dysplasia 8, 607450 (3), Autosomal dominant; Epidermolysis bullosa, lethal acantholytic, 609638 (3), Autosomal recessive; Cardiomyopathy, dilated, with woolly hair and keratoderma, 605676 (3), Autosomal recessive; Skin fragility-woolly hair syndrome, 607655 (3), Autosomal recessive; Dilated cardi…	Desmoplakin	125647
OR2T8	15020	OR2T8	1	NA	0.71744	NA	95.5132	LC615	0.126242	no expression or below cutoff	0	3	2	0.188299	0.521638		FWER		FWER		0	11	0	DR&DNW	DR	0	4	0			0	7	0	DR&DNW	DR	OR2T8							Olfactory Receptor Family 2 Subfamily T Member 8
SUPT6H	11470	SUPT6H	17	0.087	1	5.58227	1.43695	LC615	30.4019	medium expression	0	5	5	0.183641	0.521638		FDR	FDR			0	10	6	CH		0	7	5	CH		0	3	1			SUPT6H							Suppressor of Ty, S.cerevisiae, 6 homolog of	601333					√
MAST3	19036	MAST3	19	0.224	0.99893	4.9388	27.4585	LC615	31.4272	medium expression	0	1	5	0.899768	1		FDR	FDR			0	10	5	CH		0	8	4	CH		0	2	1			MAST3							Microtubule-associated serine/threonine kinase 3	612258	30842224	√	√
RAF1	9829	RAF1	3	0.354	0.99978	2.81986	10.3421	LC615	46.4125	medium expression	1	1	5	0.899768	1		FDR	FDR			0	10	3	DR&DNW		0	8	2	DR&DNW		0	2	1			RAF1					NOONAN SYNDROME 5	LEOPARD syndrome 2, 611554 (3); Noonan syndrome 5, 611553 (3), Autosomal dominant; Cardiomyopathy, dilated, 1NN, 615916 (3), Autosomal dominant	Oncogene RAF1	164760		√	√
PIEZO2	26270	PIEZO2	18	0.371	0.60396	0.926505	NA	LC615	1.59682	low expression	0	3	5	0.494784	0.809125		FDR			FDR-union-NDD-only (119)	0	10	3	DR		0	6	3			0	4	0			PIEZO2					ARTHROGRYPOSIS, DISTAL, TYPE 3	Arthrogryposis, distal, with impaired proprioception and touch, 617146 (3), Autosomal recessive; Arthrogryposis, distal, type 5, 108145 (3), Autosomal dominant; ?Marden-Walker syndrome, 248700 (3), Autosomal dominant; Arthrogryposis, distal, type 3, 114300 (3), Autosomal dominant	PIEZO-type mechanosensitive ion channel component 2	613629		√	√
NTRK2	8032	NTRK2	9	0.112	0.99989	4.34988	6.18768	LC615	51.9074	medium expression	1	1	1	0.53547	0.809125		FDR	FDR			0	10	3	DR&DNW		0	7	3	DNW		0	3	0			NTRK2				S	Epilepsy and intellectual disability	Obesity, hyperphagia, and developmental delay, 613886 (3), Autosomal dominant; Epileptic encephalopathy, early infantile, 58, 617830 (3), Autosomal dominant	Neurotrophic tyrosine kinase, receptor, type 2	600456		√	√
SF3B1	10768	SF3B1	2	0.066	1	7.89227	4.89736	LC615	54.3904	medium expression	1	2	2	0.380931	0.70613		FDR	FDR			0	10	3	CH&DNW		0	7	3	CH		0	3	0			SF3B1	Coe253			3		Myelodysplastic syndrome, somatic, 614286 (3)	Splicing factor 3B, subunit 1	605590		√	√
UGGT2	15664	UGGT2	13	1.059	1.0187e-21	-1.7675	92.0235	LC615	3.42437	low expression	1	34	64	0.30599	0.639988		FDR			FDR-union-NDD-only (119)	0	10	2	DNW		0	7	1			0	3	1			UGGT2							UDP-glucose glycoprotein glucosyltransferase 2	605898
CTNNA2	2510	CTNNA2	2	0.378	0.99972	4.29626	4.54545	LC615	28.6153	medium expression	1	4	7	0.484402	0.809125		FDR	FDR			0	10	2	DNW		0	8	2	DNW		0	2	0			CTNNA2				S	Disordered cortical neuronal migration	Cortical dysplasia, complex, with other brain malformations 9, 618174 (3), Autosomal recessive	Catenin, alpha-2 (cadherin-associated protein, related)	114025		√		√
SF3B2	10769	SF3B2	11	0.222	0.99946	4.035	7.03812	LC615	77.9075	medium expression	0	11	1	2.89583e-05	0.00172328	FDR-FWER	FDR	FDR			0	10	2	CH&DR		0	6	1	CH		0	4	1			SF3B2							Splicing factor 3B, subunit 2	605591					√
KLHL25	25732	KLHL25	15	1.915	2.2016e-10	-1.14632	21.6618	LC615	2.94782	low expression	0	11	29	0.773373	1		FDR			FDR-union-NDD-only (119)	0	10	1	DR&DNW		0	6	1			0	4	0			KLHL25							Kelch Like Family Member 25
MYOF	3656	MYOF	10	0.904	2.084e-36	-0.189088	90.8993	LC615	2.21264	low expression	0	56	93	0.0795038	0.334896		FDR			FDR-union-NDD-only (119)	0	9	5	DNW		0	7	4			0	2	1			MYOF							Myoferlin	604603
TNPO2	19998	TNPO2	19	0.129	0.99989	6.43409	18.4457	LC615	53.9122	medium expression	0	1	1	0.53547	0.809125		FDR			FDR-union-NDD-only (119)	0	9	2	DNW		0	6	1			0	3	1			TNPO2	Coe124						Transportin 2	603002		√	√
RNF17	10060	RNF17	13	0.089	1	0.625501	31.9648	LC615	0.0264714	no expression or below cutoff	0	0	4	1	1		FDR		FWER	FWER-union-ASD-only (7)	0	9	0	DNW		0	4	0			0	5	0	DNW	DNW	RNF17							Ring finger protein 17	605793					√
ARF1	652	ARF1	1	0.402	0.81943	4.07192	39.306	LC615	170.523	medium expression	0	2	0	0.101396	0.342631		FWER	FDR			0	9	0	DR&DNW	DR&DNW	0	7	0	DR&DNW		0	2	0			ARF1			DDD28-novel		PERIVENTRICULAR NODULAR HETEROTOPIA 8	Periventricular nodular heterotopia 8, 618185 (3), Autosomal dominant	ADP-ribosylation factor-1	103180		√	√
SIRPA	9662	SIRPA	20	0.434	0.13772	2.62004	63.8221	LC615	107.615	medium expression	0	0	3	1	1		FWER	FWER			0	9	0	DR&DNW	DNW	0	8	0	DR&DNW	DNW	0	1	0			SIRPA							SHP substrate-1	602461					√
MFN2	16877	MFN2	1	0.282	0.99982	2.02952	8.26979	LC615	58.7735	medium expression	0	6	7	0.205629	0.545094		FDR	FWER		FDR-intersection-DD-only (30); FWER-union-DD-only (16)	0	8	5	CH&DNW		0	8	5	CH&DR&DNW	DNW	0	0	0			MFN2			DDD28-novel		MFN2-related developmental disorder	Hereditary motor and sensory neuropathy VIA, 601152 (3), Autosomal dominant; Charcot-Marie-Tooth disease, axonal, type 2A2B, 617087 (3), Autosomal recessive; Charcot-Marie-Tooth disease, axonal, type 2A2A, 609260 (3), Autosomal dominant	Mitofusin 2	608507		√	√
PAPOLG	14982	PAPOLG	2	0.266	0.98989	1.81017	11.6227	LC615	4.13042	low expression	0	7	7	0.122316	0.402263		FDR		FDR	FDR-intersection-ASD-only (5)	0	8	5	CH&DNW		0	2	1			0	6	4	CH&DR&DNW		PAPOLG	Coe253			3			Poly(A) polymerase, gamma	616865		√	√
CPZ	2333	CPZ	4	1.953	4.508e-21	-5.19994	98.9932	LC615	0.0285369	no expression or below cutoff	0	22	40	0.311536	0.639988		FDR		FDR		0	8	4	DNW		0	3	0			0	5	4	DNW		CPZ				3			Carboxypeptidase Z	603105
FGFR1	3688	FGFR1	8	0.215	0.98874	2.79837	4.0567	LC615	32.2496	medium expression	0	5	5	0.183641	0.521638		FDR	FDR			0	8	4	CH&DNW		0	6	3	CH&DNW		0	2	1			FGFR1				2	OSTEOGLOPHONIC DYSPLASIA	Pfeiffer syndrome, 101600 (3), Autosomal dominant; Jackson-Weiss syndrome, 123150 (3), Autosomal dominant; Trigonocephaly 1, 190440 (3), Autosomal dominant; Hypogonadotropic hypogonadism 2 with or without anosmia, 147950 (3), Autosomal dominant; Hartsfield syndrome, 615465 (3), Autosomal dominant; Osteoglophonic dysplasia, 166250 (3), Autosomal dominant; Encephalocraniocutaneous lipomatosis, soma…	Fibroblast growth factor receptor-1 (fms-related tyrosine kinase-2)	136350	potential for NDD	√	√
IFIH1	18873	IFIH1	2	1.548	6.0024e-26	-2.43656	87.9961	LC615	2.24045	low expression	0	35	45	0.0167904	0.0992894		FDR	FDR			0	8	4	CH		0	7	4	CH		0	1	0			IFIH1					AICARDI-GOUTIERES SYNDROME 7	Aicardi-Goutieres syndrome 7, 615846 (3), Autosomal dominant; Singleton-Merten syndrome 1, 182250 (3), Autosomal dominant	Interferon induced with helicase C domain 1	606951		√	√
PRKD1	9407	PRKD1	14	0.622	2.1262e-05	1.57077	20.5376	LC615	4.31665	low expression	0	7	12	0.401508	0.70613		FDR	FDR			0	8	3	DNW		0	7	3	DNW		0	1	0			PRKD1	Coe253			S	Syndromic congenital heart defects	Congenital heart defects and ectodermal dysplasia, 617364 (3), Autosomal dominant	Protein kinase D1	605435		√	√
PIK3R2	8980	PIK3R2	19	0.489	0.93963	3.02724	18.2111	LC615	34.6409	medium expression	0	5	4	0.122968	0.402263		FDR	FDR			0	8	3	CH		0	7	3	CH&DNW		0	1	0			PIK3R2			DDD285	S	MEGALENCEPHALY-POLYMICROGYRIA-POLYDACTYLY-HYDROCEPHALUS SYNDROME 1	Megalencephaly-polymicrogyria-polydactyly-hydrocephalus syndrome 1, 603387 (3), Autosomal dominant	Phosphatidylinositol 3-kinase, regulatory subunit 2	603157		√	√
AGO4	18424	AGO4	1	0.218	0.99004	3.83978	4.61388	LC615	8.99944	low expression	1	1	8	0.96827	1		FWER	FWER	FWER		0	8	3	CH	CH	0	3	0	CH	CH	0	5	3	CH	CH	AGO4	Coe124			2			Eukaryotic translation initiation factor 2C, 4 (argonaute 4)	607356		√	√
JPH3	14203	JPH3	16	0.202	0.98618	1.01196	77.6833	LC615	66.5483	medium expression	0	1	0	0.318433	0.639988		FDR			FDR-union-NDD-only (119)	0	8	2	DNW		0	3	1			0	5	1			JPH3						Huntington disease-like 2, 606438 (3), Autosomal dominant	Junctophilin 3	605268	26314684 ASD GWAS
ABCA5	35	ABCA5	17	0.838	2.5277e-15	-1.89509	70.2835	LC615	10.6672	medium expression	1	34	62	0.257857	0.602974		FDR		FDR		0	8	2	DNW		0	3	1			0	5	1	DNW		ABCA5						?Hypertrichosis, congenital generalized, with gingival hyperplasia, 135400 (3), Autosomal recessive	ATP-binding cassette, subfamily A, member 5	612503		has been reported in one proband with epilepsy, but likely due to another gene			√
DPYSL5	20637	DPYSL5	2	0.113	0.99833	3.75638	17.1065	LC615	41.5916	medium expression	0	0	0	1	1		FDR	FDR		FDR-intersection-DD-only (30)	0	8	2	CH&DNW		0	7	2	CH&DR&DNW		0	1	0			DPYSL5					DPYSL5-related developmental disorder (monoallelic)		Dihydropyrimidinase-like 5	608383
PDE4D	8783	PDE4D	5	0.206	0.9832	3.42434	13.1281	LC615	2.28675	low expression	1	1	3	0.784218	1		FDR	FDR		FDR-intersection-DD-only (30)	0	8	1	CH&DR		0	8	1	CH&DR&DNW		0	0	0			PDE4D					ACRODYSOSTOSIS	Acrodysostosis 2, with or without hormone resistance, 614613 (3), Autosomal dominant	Phosphodiesterase-4D, cAMP-specific (dunce, Drosophila, homolog of, phosphodiesterase-E3)	600129
ZNF483	23384	ZNF483	9	0.324	0.4135	1.8916	17.5464	LC615	1.35901	low expression	0	5	10	0.54707	0.818608		FDR	FDR			0	8	1	CH&DR		0	6	1	CH		0	2	0			ZNF483							Zinc finger protein 483
IDE	5381	IDE	10	0.414	0.42677	1.26538	5.7087	LC615	3.83128	low expression	0	11	14	0.138453	0.448151		FDR			FDR-union-NDD-only (119)	0	8	0	CH		0	5	0			0	3	0			IDE							Insulin-degrading enzyme	146680
OR4A16	15153	OR4A16	11	1.881	2.6134e-05	-4.29954	60.1955	LC615	0	no expression or below cutoff	0	13	15	0.0757916	0.321461		FWER	FWER			0	8	0	DR&DNW	DNW	0	8	0	DR&DNW	DR&DNW	0	0	0			OR4A16							Olfactory Receptor Family 4 Subfamily A Member 16
U2AF2	23156	U2AF2	19	0.133	0.99719	5.94472	14.7214	LC615	61.3227	medium expression	0	3	1	0.0983038	0.342631		FDR	FDR		FDR-intersection-DD-only (30)	0	7	5	CH&DNW		0	7	5	CH&DR&DNW		0	0	0			U2AF2	Coe253		DDD28-novel		U2AF2-related developmental disorder (monoallelic)		U2 small nuclear RNA auxiliary factor 2	191318		√	√
ZFAT	19899	ZFAT	8	0.629	0.0029287	0.964071	74.5161	LC615	1.85623	low expression	0	5	9	0.476167	0.809125		FDR			FDR-union-NDD-only (119)	0	7	5	CH		0	4	3			0	3	2			ZFAT						{Autoimmune thyroid disease, susceptibility to, 3}, 608175 (3)	Zinc finger gene in autoimmune thyroid disease 1	610931	28940097	√	√
DDB1	2717	DDB1	11	0.243	0.99999	5.67156	1.92571	LC615	50.1223	medium expression	0	1	4	0.852934	1		FDR	FDR			0	7	5	CH		0	6	4	CH		0	1	1			DDB1							Damage-specific DNA binding protein 1, 127kD	600045					√
AFG3L2	315	AFG3L2	18	0.7	0.014722	2.5462	5.67937	LC615	20.8547	medium expression	0	11	9	0.0269082	0.150442		FDR	FDR			0	7	4	DNW		0	7	4	CH&DNW		0	0	0			AFG3L2					SPINOCEREBELLAR ATAXIA 28	Spastic ataxia 5, autosomal recessive, 614487 (3), Autosomal recessive; Optic atrophy 12, 618977 (3), Autosomal dominant; Spinocerebellar ataxia 28, 610246 (3), Autosomal dominant	ATPase family gene 3-like 2	604581		√	√	√
TM9SF4	30797	TM9SF4	20	0.25	0.99997	3.39956	16.9306	LC615	29.0297	medium expression	0	0	3	1	1		FDR			FDR-union-NDD-only (119)	0	7	3	CH		0	5	2			0	2	1			TM9SF4		ASC31-novel		1			Transmembrane 9 superfamily, member 4	617727		√	√
TEX10	25988	TEX10	9	0.163	0.99999	1.26331	7.41935	LC615	5.62098	low expression	0	9	6	0.0227915	0.128594		FDR			FDR-union-NDD-only (119)	0	7	3	CH&DNW		0	6	2			0	1	1			TEX10							Testis-expressed gene 10	616717					√
ASIC3	101	ASIC3	7	0.828	7.9597e-07	-0.755154	83.48	LC615	24.3138	medium expression	0	9	25	0.802392	1		FDR	FDR			0	7	2	DNW		0	6	2	DNW		0	1	0			ASIC3							Cation channel, amiloride-sensitive, neuronal 3	611741					√
GFAP	4235	GFAP	17	1.026	2.2294e-05	1.47429	56.0606	LC615	1920.39	high expression	0	8	9	0.139316	0.448582		FDR	FDR			0	7	2	DNW		0	6	1	DNW		0	1	1			GFAP		ASC102		1	ALEXANDER DISEASE	Alexander disease, 203450 (3), Autosomal dominant	Glial fibrillary acidic protein	137780		√	√
EGR3	3240	EGR3	8	0.312	0.8111	NA	21.6422	LC615	8.85581	low expression	0	3	1	0.0983038	0.342631		FWER	FWER			0	7	2	CH&DNW	CH	0	5	2	CH	CH	0	2	0			EGR3				3			Early growth response 3	602419	may play role in schizophrenia
FGFR3	3690	FGFR3	4	0.604	0.0029091	1.391	29.8631	LC615	81.7419	medium expression	0	3	4	0.39505	0.70613		FDR	FDR			0	7	1	DNW		0	7	1	DNW		0	0	0			FGFR3			DDD285		LACRIMO-AURICULO-DENTO-DIGITAL SYNDROME	Muenke syndrome, 602849 (3), Autosomal dominant; Nevus, epidermal, somatic, 162900 (3); Thanatophoric dysplasia, type II, 187601 (3), Autosomal dominant; Bladder cancer, somatic, 109800 (3); CATSHL syndrome, 610474 (3), Autosomal recessive, Autosomal dominant; Crouzon syndrome with acanthosis nigricans, 612247 (3), Autosomal dominant; Hypochondroplasia, 146000 (3), Autosomal dominant; LADD syndro…	Fibroblast growth factor receptor-3	134934		√	√
NAA10	18704	NAA10	X	0.522	0.18843	2.59133	33.6991	LC615	39.781	medium expression	0	1	1	0.53547	0.809125		FWER	FWER		FDR-intersection-DD-only (30)	0	7	1	DR&DNW	DNW	0	7	1	CH&DR&DNW	DNW	0	0	0			NAA10	Coe124		DDD285		NONPECIFIC SEVERE ID	Ogden syndrome, 300855 (3), X-linked dominant, X-linked recessive; Microphthalmia, syndromic 1, 309800 (3), X-linked	N-alpha-acetyltransferase 10, NatA catalytic subunit	300013		√	√	√
SLC13A2	10917	SLC13A2	17	1.146	8.2852e-07	0.902564	44.7605	LC615	0.00891752	no expression or below cutoff	0	14	24	0.307528	0.639988		FDR	FWER		FWER-union-DD-only (16)	0	7	0	DNW		0	7	0	DR&DNW	DNW	0	0	0			SLC13A2							Solute carrier family 13 (sodium-dependent dicarboxylate transporter), member 2	604148
SULT6B1	33433	SULT6B1	2	1.955	3.4792e-11	-1.82917	68.0547	LC615	0	no expression or below cutoff	0	9	20	0.606188	0.882922		FDR			FDR-union-NDD-only (119)	0	7	0	DR&DNW		0	4	0			0	3	0			SULT6B1							Sulfotransferase family 6B, member 1	617152	20832056 Schizophrenia GWAS
PNLIPRP2	9157	PNLIPRP2	10	1.183	2.8556e-05	-1.38001	NA	LC615	0.0661268	no expression or below cutoff	0	0	24	1	1		FDR			FDR-union-NDD-only (119)	0	7	0	DR&DNW		0	3	0			0	4	0			PNLIPRP2							Pancreatic lipase-related protein 2	604423
RBM14	14219	RBM14	11	0.204	0.98791	3.37692	5.19062	LC615	22.4276	medium expression	0	0	0	1	1		FDR			FDR-union-NDD-only (119)	0	7	0	CH		0	4	0			0	3	0			RBM14							RNA-binding motif protein 14	612409					√
TTC21A	30761	TTC21A	3	0.883	2.1203e-16	-0.440707	87.3705	LC615	3.40828	low expression	0	27	49	0.282254	0.633604		FDR		FWER	FWER-union-ASD-only (7)	0	7	0	DNW		0	2	0			0	5	0	DNW	DNW	TTC21A						Spermatogenic failure 37, 618429 (3), Autosomal recessive	Tetratricopeptide repeat domain-containing protein 21A	611430
EGLN2	14660	EGLN2	19	0.447	0.28699	2.32463	16.7253	LC615	42.8302	medium expression	0	0	3	1	1		FDR	FDR			0	7	0	CH&DNW		0	4	0	CH		0	3	0			EGLN2	Coe253						egl-9 family hypoxia inducible factor 2	606424
KCNC1	6233	KCNC1	11	0.262	0.70997	6.37208	26.696	LC615	18.7718	medium expression	0	1	1	0.53547	0.809125		FDR	FDR			0	7	0	CH&DNW		0	5	0	CH&DNW		0	2	0			KCNC1	Coe253			3	EPILEPSY, PROGRESSIVE MYOCLONIC 7	Epilepsy, progressive myoclonic 7, 616187 (3), Autosomal dominant	Potassium voltage-gated channel, Shaw-related subfamily, member 1	176258		√	√
KCNK3	6278	KCNK3	2	0.401	NA	NA	42.346	LC615	6.21864	low expression	0	0	3	1	1		FWER	FWER		FDR-intersection-DD-only (30)	0	7	0	CH&DNW	DNW	0	7	0	CH&DR&DNW	DNW	0	0	0			KCNK3			DDD28-novel		KCNK3-related developmental disorder (monoallelic)	Pulmonary hypertension, primary, 4, 615344 (3), Autosomal dominant	Potassium channel, subfamily K, member 3	603220		√	√
CDH24	14265	CDH24	14	0.794	6.7039e-05	2.74613	32.3949	LC615	8.3317	low expression	0	3	16	0.967611	1		FDR			FDR-union-NDD-only (119)	0	6	4	DNW		0	2	1			0	4	3			CDH24							Cadherin 24	618599
ITGA6	6142	ITGA6	2	0.529	0.0099136	2.09976	7.14565	LC615	10.3327	medium expression	0	7	22	0.863553	1		FDR			FDR-union-NDD-only (119)	0	6	4	DNW		0	4	3			0	2	1			ITGA6					EPIDERMOLYSIS BULLOSA WITH PYLORIC ATRESIA	Epidermolysis bullosa, junctional, with pyloric stenosis, 226730 (3), Autosomal recessive	Integrin, alpha-6	147556	26508570 childhood onset schizophrenia	√	√
LMNB2	6638	LMNB2	19	0.104	0.9956	1.961	64.5552	LC615	13.2894	medium expression	0	2	2	0.380931	0.70613		FDR			FDR-union-NDD-only (119)	0	6	4	CH		0	5	3			0	1	1			LMNB2						{Lipodystrophy, partial, acquired, susceptibility to}, 608709 (3), Autosomal dominant; ?Epilepsy, progressive myoclonic, 9, 616540 (3), Autosomal recessive	Lamin B2	150341		√		√
NOS1	7872	NOS1	12	0.19	0.99869	3.8215	3.44086	LC615	3.22976	low expression	0	2	14	0.981632	1		FDR			FDR-union-NDD-only (119)	0	6	3	DNW		0	4	1			0	2	2			NOS1							Nitric oxide synthase 1, neuronal	163731	likely plays a role in ADHD				√
ELMSAN1	19853	MIDEAS	14	0.136	0.99977	2.08432	44.9365	LC615	7.7328	low expression	0	2	3	0.509352	0.809125		FDR	FDR			0	6	3	DNW		0	5	2	DNW		0	1	1			MIDEAS							Mitotic Deacetylase Associated SANT Domain Protein						√
AKT3	393	AKT3	1	0.178	0.99959	3.95157	25.65	LC615	19.0388	medium expression	1	2	4	0.618763	0.882922		FDR	FDR		FDR-intersection-DD-only (30)	0	6	3	CH		0	6	3	CH&DR&DNW		0	0	0			AKT3					HEMIMEGALENCEPHALY AKT3	Megalencephaly-polymicrogyria-polydactyly-hydrocephalus syndrome 2, 615937 (3), Autosomal dominant	AKT serine/threonine kinase 3	611223		√	√
HDAC2	4853	HDAC2	6	0.1	0.99939	4.34382	27.1554	LC615	9.19526	low expression	0	5	0	0.00327304	0.03871	FDR	FDR	FDR		FDR-intersection-DD-only (30)	0	6	3	CH&DNW		0	6	3	CH&DR&DNW		0	0	0			HDAC2							Histone deacetylase 2	605164					√
CXXC1	24343	CXXC1	18	0.345	0.99786	4.70297	5.54252	LC615	36.8612	medium expression	0	5	2	0.0372377	0.17984		FDR	FDR			0	6	3	CH		0	4	2	CH		0	2	1			CXXC1							recognize CpG sequences and regulate gene expression	609150					√
CDK8	1779	CDK8	13	0.418	0.94665	4.12223	25.8651	LC615	9.1322	low expression	1	4	5	0.313515	0.639988		FDR	FDR		FDR-intersection-DD-only (30)	0	6	3	CH&DNW		0	6	3	CH&DR&DNW		0	0	0			CDK8			DDD285	S	SYNDROMIC INTELLECTUAL DISABILITY	Intellectual developmental disorder with hypotonia and behavioral abnormalities, 618748 (3), Autosomal dominant	Cyclin-dependent kinase 8	603184		√	√
INPP5K	33882	INPP5K	17	0.787	0.013389	0.838473	65.259	LC615	18.7886	medium expression	0	5	9	0.476167	0.809125		FDR			FDR-union-NDD-only (119)	0	6	2	DNW		0	3	2			0	3	0			INPP5K					Muscular dystrophy, congenital, with cataracts and intellectual disability	Muscular dystrophy, congenital, with cataracts and intellectual disability, 617404 (3), Autosomal recessive	Inositol polyphosphate-5-phosphatase K	607875		√		√
MCM6	6949	MCM6	2	0.309	0.99848	0.280788	30.5474	LC615	7.80923	low expression	0	5	7	0.326388	0.64543		FDR			FDR-union-NDD-only (119)	0	6	2	CH		0	3	2			0	3	0			MCM6				3		Lactase persistence/nonpersistence, 223100 (3), Autosomal dominant	Minichromosome maintenance deficient (mis5, S. pombe) 6	601806	29346770	√	√
PFKM	8877	PFKM	12	0.972	6.0326e-07	2.34356	9.40371	LC615	51.6364	medium expression	0	10	14	0.205345	0.545094		FDR			FDR-union-NDD-only (119)	0	6	2	CH		0	4	2			0	2	0			PFKM						Glycogen storage disease VII, 232800 (3), Autosomal recessive	Phosphofructokinase, muscle type	610681					√
THUMPD3	24493	THUMPD3	3	1.249	3.9962e-11	-1.111	52.0919	LC615	9.23122	low expression	1	14	33	0.671246	0.938144		FDR			FDR-union-NDD-only (119)	0	6	2	CH		0	4	2			0	2	0			THUMPD3							THUMP Domain Containing 3
KAT8	17933	KAT8	16	0.479	0.91258	3.65544	23.2258	LC615	39.1013	medium expression	0	2	1	0.239617	0.575643		FDR	FDR			0	6	2	CH&DNW		0	5	2	CH&DNW		0	1	0			KAT8						Li-Ghorgani-Weisz-Hubshman syndrome, 618974 (3), Autosomal dominant	K(lysine) acetyltransferase 8	609912		√	√
GPHN	15465	GPHN	14	0.177	0.99998	3.57193	8.80743	LC615	16.1602	medium expression	1	4	1	0.0383073	0.17984		FDR			FDR-union-NDD-only (119)	0	6	1	CH		0	2	0			0	4	1			GPHN				2		Molybdenum cofactor deficiency C, 615501 (3), Autosomal recessive	Gephyrin	603930	recessive	√
WDFY4	29323	WDFY4	10	0.304	NA	NA	NA	LC615	0.535476	low expression	0	0	0	1	1		FDR			FDR-union-NDD-only (119)	0	6	1	DR		0	4	1			0	2	0			WDFY4	Coe253			2			WD repeat- and FYVE domain-containing protein 4	613316		√	√
ATL1	11231	ATL1	14	0.308	0.99212	2.4487	12.2385	LC615	21.2009	medium expression	1	2	3	0.509352	0.809125		FDR	FDR			0	6	1	DNW		0	6	1	DR&DNW		0	0	0			ATL1						Spastic paraplegia 3A, autosomal dominant, 182600 (3), Autosomal dominant; Neuropathy, hereditary sensory, type ID, 613708 (3), Autosomal dominant	Atlastin GTPase 1	606439		√	√
NUDCD1	24306	NUDCD1	8	1.006	3.8405e-06	-0.458131	43.1183	LC615	3.69554	low expression	0	8	22	0.78679	1		FDR		FDR		0	6	1	DNW		0	1	0			0	5	1	CH&DNW		NUDCD1								606109
PRKD3	9408	PRKD3	2	0.461	0.0080757	0.878669	28.6999	LC615	4.31136	low expression	0	10	7	0.0196583	0.115141		FWER	FWER	FWER		0	6	1	CH	CH	0	3	0	CH	CH	0	3	1	CH	CH	PRKD3							Protein kinase C, nu	607077
HIST1H1D	4717	H1-3	6	1.71	NA	NA	75.3177	LC615	0.074081	no expression or below cutoff	0	7	12	0.401508	0.70613		FDR	FDR			0	6	0	DR&DNW		0	4	0	DNW		0	2	0			H1-3							Histone 1, H1d	142210					√
HIST1H1C	4716	H1-2	6	1.861	NA	NA	76.2854	LC615	16.053	medium expression	0	0	10	1	1		FDR	FDR			0	6	0	DR&DNW		0	5	0	DR&DNW		0	1	0			H1-2							Histone 1, H1c	142710					√
CPNE1	2314	CPNE1	20	1.106	3.871e-07	0.153591	96.6569	LC615	41.3042	medium expression	0	11	23	0.538899	0.81231		FDR			FDR-union-NDD-only (119)	0	6	0	DNW		0	3	0			0	3	0			CPNE1							Copine I	604205					√
PHC3	15682	PHC3	3	0.097	0.99996	1.02098	17.9765	LC615	2.89777	low expression	1	3	3	0.290531	0.633604		FDR			FDR-union-NDD-only (119)	0	6	0	CH		0	3	0			0	3	0			PHC3							Polyhomeotic Homolog 3						√
PPIP5K2	29035	PPIP5K2	5	0.82	4.0531e-10	2.98747	6.10948	LC615	3.74865	low expression	1	20	40	0.449967	0.781722		FDR			FDR-union-NDD-only (119)	0	6	0	CH		0	4	0			0	2	0			PPIP5K2						Deafness, autosomal recessive 100, 618422 (3), Autosomal recessive	Histidine acid phosphatase domain-containing protein 1	611648
ZNF215	13007	ZNF215	11	1.348	4.2531e-13	-3.17609	91.0068	LC615	0.28714	no expression or below cutoff	0	11	27	0.705972	0.965793		FDR			FDR-union-NDD-only (119)	0	6	0	DNW		0	3	0			0	3	0			ZNF215							Zinc finger protein-215	605016
KDM4C	17071	KDM4C	9	0.539	0.00075873	-2.00059	13.9883	LC615	8.24663	low expression	1	0	17	1	1		FDR		FDR		0	6	0	DNW		0	0	0			0	6	0	DNW		KDM4C				2			Lysine-specific demethylase 4C	605469
ACTL6B	160	ACTL6B	7	0.645	0.98713	4.03884	17.3412	LC615	44.6851	medium expression	0	6	6	0.149214	0.47193		FDR	FDR		FDR-intersection-DD-only (30)	0	6	0	DNW		0	6	0	CH&DR&DNW		0	0	0			ACTL6B				S	EPILEPTIC ENCEPHALOPATHY, EARLY INFANTILE	Intellectual developmental disorder with severe speech and ambulation defects, 618470 (3), Autosomal dominant; Epileptic encephalopathy, early infantile, 76, 618468 (3), Autosomal recessive	Actin-like 6B	612458		√	√	√
AMIGO1	20824	AMIGO1	1	0.238	0.88849	3.61473	22.3363	LC615	18.8612	medium expression	0	1	0	0.318433	0.639988		FDR	FDR			0	6	0	CH		0	4	0	CH		0	2	0			AMIGO1							Adhesion molecule with Ig-like domain 1	615689					√
ATN1	3033	ATN1	12	0.194	0.99853	2.43263	9.7654	LC615	171.984	medium expression	0	9	12	0.195707	0.534933		FDR	FDR			0	6	0	DNW		0	6	0	DNW		0	0	0			ATN1					congenital hypotonia, epilepsy, developmental delay, digit abnormalities	Dentatorubral-pallidoluysian atrophy, 125370 (3), Autosomal dominant; Congenital hypotonia, epilepsy, developmental delay, and digital anomalies, 618494 (3), Autosomal dominant	Atrophin 1	607462		√	√
CSE1L	2431	CSE1L	20	0.117	0.99998	2.01733	3.66569	LC615	26.5288	medium expression	0	5	5	0.183641	0.521638		FDR	FDR			0	6	0	CH		0	5	0	CH		0	1	0			CSE1L							Chromosome segregation-1, yeast, homolog of, like	601342					√
COG4	18620	COG4	16	0.713	4.3886e-06	-0.154084	18.8465	LC615	27.4528	medium expression	0	8	17	0.56811	0.841897		FWER	FWER			0	6	0	DNW	DNW	0	6	0	DNW	DNW	0	0	0			COG4			DDD285		COG4-CDG	Saul-Wilson syndrome, 618150 (3), Autosomal dominant; Congenital disorder of glycosylation, type IIj, 613489 (3), Autosomal recessive	Component of oligomeric golgi complex 4	606976		√	√
RIT1	10023	RIT1	1	0.645	0.66681	2.20371	33.7243	LC615	7.64984	low expression	0	3	4	0.39505	0.70613		FWER	FWER			0	6	0	DR&DNW	DNW	0	6	0	DR&DNW	DNW	0	0	0			RIT1			DDD285		NOONAN SYNDROME 8	Noonan syndrome 8, 615355 (3), Autosomal dominant	Ric-like protein without CAAX motif 1	609591		√	√
OR10H1	8172	OR10H1	19	1.858	0.63707	1.69984	65.0538	LC615	0	no expression or below cutoff	0	2	4	0.618763	0.882922		FWER	FWER			0	6	0	DNW	DNW	0	6	0	DR&DNW	DNW	0	0	0			OR10H1							Olfactory Receptor Family 10 Subfamily H Member 1
KIF5C	6325	KIF5C	2	0.117	0.99952	3.30096	16.305	LC615	171.116	medium expression	1	3	17	0.975769	1		FDR	FWER		FWER-union-DD-only (16)	0	5	5	CH&DNW		0	4	4	DNW	DNW	0	1	1			KIF5C	Coe253		DDD285	3, S	CORTICAL DYSPLASIA, COMPLEX, WITH OTHER BRAIN MALFORMATIONS 2	Cortical dysplasia, complex, with other brain malformations 2, 615282 (3), Autosomal dominant	Kinesin family member 5C	604593		√	√
SLC5A12	28750	SLC5A12	11	0.699	2.1473e-05	0.211556	56.129	LC615	0.302015	no expression or below cutoff	0	7	18	0.728884	0.987365		FDR	FDR			0	5	4	DNW		0	4	3	DNW		0	1	1			SLC5A12							Solute carrier family 5 (sodium/glucose cotransporter), member 12	612455
RNF20	10062	RNF20	9	0.615	0.00092336	3.51554	10.87	LC615	20.9527	medium expression	0	16	19	0.0598862	0.270809		FDR			FDR-union-NDD-only (119)	0	5	4	CH		0	3	2			0	2	2			RNF20							Ring finger protein 20	607699					√
HIST1H2AC	4733	H2AC6	6	1.033	0.59918	2.83007	26.5103	LC615	18.6363	medium expression	0	1	3	0.784218	1		FDR	FDR		FDR-intersection-DD-only (30)	0	5	3	CH&DNW		0	5	3	CH&DR&DNW		0	0	0			H2AC6	Coe253				HIST1H2AC-related developmental disorder (monoallelic)		Histone 1, H2ac	602794		√	√
GRIA1	4571	GRIA1	5	0.259	0.99944	4.2392	2.55132	LC615	28.986	medium expression	1	4	3	0.151171	0.47193		FDR			FDR-union-NDD-only (119)	0	5	3	DNW		0	3	2			0	2	1			GRIA1				2			Glutamate receptor, ionotropic, AMPA 1	138248
HMGXB3	28982	HMGXB3	5	0.258	NA	NA	NA	LC615	17.5029	medium expression	0	0	0	1	1		FDR			FDR-union-NDD-only (119)	0	5	3	DR		0	3	2			0	2	1			HMGXB3	Coe253						HMG-Box Containing 3			√	√
ARF3	654	ARF3	12	0.716	0.62273	3.01054	44.4379	LC615	148.413	medium expression	0	2	1	0.239617	0.575643		FDR			FDR-union-NDD-only (119)	0	5	3	CH&DR		0	2	2			0	3	1			ARF3							ADP-ribosylation factor-3	103190					√
RTF1	28996	RTF1	15	0.122	0.99364	4.49438	24.7898	LC615	26.3345	medium expression	1	7	1	0.00191479	0.029143	FDR	FDR		FDR		0	5	3	CH		0	2	2			0	3	1	CH		RTF1							RTF1, S. cerevisiae, homolog of	611633					√
PAPSS2	8604	PAPSS2	10	0.955	2.5026e-07	0.313252	21.7107	LC615	4.55651	low expression	0	10	13	0.164454	0.505695		FDR	FDR			0	5	3	CH		0	4	3	CH		0	1	0			PAPSS2					SPONDYLOEPIMETAPHYSEAL DYSPLASIA PAKISTANI TYPE	Brachyolmia 4 with mild epiphyseal and metaphyseal changes, 612847 (3), Autosomal recessive	3'-phosphoadenosine 5'-phosphosulfate synthase 2	603005
FRMD5	28214	FRMD5	15	0.254	0.99184	1.81539	20.8016	LC615	10.104	medium expression	1	5	6	0.252566	0.592854		FDR			FDR-union-NDD-only (119)	0	5	3	CH		0	4	2			0	1	1			FRMD5							FERM domain-containing protein 5	616309					√
PPP2R2B	9305	PPP2R2B	5	0.293	0.90068	2.42171	21.9746	LC615	17.5879	medium expression	1	4	7	0.484402	0.809125		FDR	FDR			0	5	3	CH		0	4	3	CH		0	1	0			PPP2R2B						Spinocerebellar ataxia 12, 604326 (3), Autosomal dominant	Protein phosphatase 2, regulatory subunit B, beta	604325		√	√
KCNK9	6283	KCNK9	8	0.307	0.12699	4.13993	17.4878	LC615	11.0541	medium expression	0	0	3	1	1		FWER	FWER			0	5	3	CH	CH	0	4	3	CH	CH	0	1	0			KCNK9					BIRK-BAREL SYNDROME	Birk-Barel mental retardation dysmorphism syndrome, 612292 (3)	Potassium channel, subfamily K, member 9	605874		√	√
SMARCB1	11103	SMARCB1	22	0.22	0.99681	4.50843	30.782	LC615	41.6157	medium expression	0	0	0	1	1		FDR	FDR			0	5	2	CH&DNW		0	5	2	CH&DNW		0	0	0			SMARCB1			DDD285		RHABDOID PREDISPOSITION SYNDROME 1	Rhabdoid tumors, somatic, 609322 (3); {Schwannomatosis-1, susceptibility to}, 162091 (3), Autosomal dominant; Coffin-Siris syndrome 3, 614608 (3), Autosomal dominant; {Rhabdoid tumor predisposition syndrome 1}, 609322 (3), Autosomal dominant	SWI/SNF related, matrix associated, actin dependent regulator of chromatin, subfamily b, member 1	601607		√	√
DDX6	2747	DDX6	11	0.174	0.99899	3.32753	32.8837	LC615	33.0736	medium expression	1	2	0	0.101396	0.342631		FWER	FWER			0	5	2	CH	CH	0	5	2	CH	CH	0	0	0			DDX6					INTELLECTUAL DISABILITY	Intellectual developmental disorder with impaired language and dysmorphic facies, 618653 (3), Autosomal dominant	DEAD-box helicase 6	600326		√
ACVR2A	173	ACVR2A	2	0.17	0.99393	2.72309	26.0997	LC615	4.40001	low expression	0	4	2	0.0860663	0.342631		FDR	FDR			0	5	1	DNW		0	4	0	DNW		0	1	1			ACVR2A							Activin A receptor, type IIA	102581					√
STX1B	18539	STX1B	16	0.268	0.94447	3.62619	30.958	LC615	103.069	medium expression	0	1	1	0.53547	0.809125		FDR	FDR			0	5	1	CH&DNW		0	5	1	CH&DNW		0	0	0			STX1B					GENERALIZED EPILEPSY WITH FEBRILE SEIZURES PLUS, TYPE 9	Generalized epilepsy with febrile seizures plus, type 9, 616172 (3), Autosomal dominant	Syntaxin 1B	601485		√	√
ADAM32	15479	ADAM32	8	0.922	1.1677e-08	-1.23433	84.2229	LC615	0.727015	low expression	0	13	15	0.0757916	0.321461		FDR		FWER	FWER-union-ASD-only (7)	0	5	0	DNW		0	0	0			0	5	0	DNW	DNW	ADAM32							ADAM metallopeptidase domain 32	618602
AKR1C4	387	AKR1C4	10	1.719	1.6847e-10	-1.78737	84.9756	LC615	0	no expression or below cutoff	0	7	22	0.863553	1		FDR		FWER	FWER-union-ASD-only (7)	0	5	0	DNW		0	1	0			0	4	0	DNW	DNW	AKR1C4						{46XY sex reversal 8, modifier of}, 614279 (3), Autosomal recessive	Aldo-keto reductase family 1, member C4 (chlordecone reductase)	600451
SLC18A3	10936	SLC18A3	10	0.636	0.16138	NA	44.086	LC615	0.705858	low expression	0	1	9	0.978375	1		FDR	FDR			0	5	0	DNW		0	5	0	DNW		0	0	0			SLC18A3						Myasthenic syndrome, congenital, 21, presynaptic, 617239 (3), Autosomal recessive	Solute carrier family 18 (vesicular acetylcholine), member 3	600336		√		√
CDC42	1736	CDC42	1	0.501	0.65657	3.22971	36.3245	LC615	61.706	medium expression	0	0	1	1	1		FDR	FDR			0	5	0	DR&DNW		0	4	0	DR&DNW		0	1	0			CDC42					CDC42-related Neurodevelopmental Disorder	Takenouchi-Kosaki syndrome, 616737 (3), Autosomal dominant	Cell division cycle 42 (GTP-binding protein, 25kD)	116952		√	√
ADARB1	226	ADARB1	21	0.399	0.84394	4.32874	5.46432	LC615	14.2813	medium expression	0	2	5	0.708248	0.965793		FDR			FDR-union-NDD-only (119)	0	5	0	CH		0	3	0			0	2	0			ADARB1					ADARB1-associated Microcephaly, Intellectual Disability, and Seizures	Neurodevelopmental disorder with hypotonia, microcephaly, and seizures, 618862 (3), Autosomal recessive	Adenosine deaminase, RNA-specific, B1 (RED1, rat, homolog of)	601218		√		√
GLRA1	4326	GLRA1	5	0.762	0.076492	1.33988	42.6002	LC615	0.211454	no expression or below cutoff	0	7	11	0.339571	0.662972		FDR			FDR-union-NDD-only (119)	0	5	0	CH		0	3	0			0	2	0			GLRA1						Hyperekplexia 1, 149400 (3), Autosomal recessive, Autosomal dominant	Glycine receptor, alpha-1 polypeptide	138491	24030948	√	√
AP5M1	20192	AP5M1	14	1.091	0.00010864	-0.38989	55.9824	LC615	6.57377	low expression	0	3	14	0.942933	1		FDR		FDR		0	5	0	DNW		0	2	0			0	3	0	DNW		AP5M1							Adaptor-related protein complex 5, mu-1 subunit	614368
SENP2	23116	SENP2	3	0.305	0.9983	1.56582	17.957	LC615	16.1365	medium expression	0	1	3	0.784218	1		FDR		FDR		0	5	0	DNW		0	1	0			0	4	0	DNW		SENP2							Sentrin-specific protease family, member 2	608261					√
KIAA1239	29229	NWD2	4	0.299	NA	NA	NA	LC615	0.822988	low expression	0	0	0	1	1		FDR	FDR			0	5	0	DR		0	5	0	DR		0	0	0			NWD2							NACHT And WD Repeat Domain Containing 2						√
POM121L2	13973	POM121L2	6	1.847	NA	NA	NA	LC615	0.0149298	no expression or below cutoff	0	0	0	1	1		FDR	FDR			0	5	0	DR		0	4	0	DR		0	1	0			POM121L2							POM121 Transmembrane Nucleoporin Like 2						√
PRPF18	17351	PRPF18	10	0.814	0.099443	2.43395	28.5533	LC615	9.51484	low expression	0	4	7	0.484402	0.809125		FDR	FDR			0	5	0	CH		0	3	0	CH		0	2	0			PRPF18	Coe253						Pre-mRNA processing factor 18	604993		√	√
ZYG11A	32058	ZYG11A	1	0.976	NA	NA	NA	LC615	0.0919947	no expression or below cutoff	0	0	0	1	1		FDR	FDR			0	5	0	DR		0	3	0	DR		0	2	0			ZYG11A							ZYG11 family, member A, cell cycle regulator	618675					√
C14orf39	19849	C14orf39	14	0.691	0.0085208	-2.07951	85.7771	LC615	0.0409377	no expression or below cutoff	0	11	22	0.492078	0.809125		FWER		FDR		0	5	0	DNW	DNW	0	2	0			0	3	0	DNW		C14orf39							Chromosome 14 open reading frame 39	617307	33130294, associated with ADHD gut microbiome and psychiatric disorders
FAM149B1	29162	FAM149B1	10	1.049	NA	NA	NA	LC615	10.3004	medium expression	0	0	0	1	1		FWER		FWER		0	5	0	DR&DNW	DR	0	1	0			0	4	0	DR&DNW	DR	FAM149B1					Ciliopathy-related syndromic intellectual disability	Joubert syndrome 36, 618763 (3), Autosomal recessive	Family with sequence similarity 149, member B1	618413		√		√
PLAG1	9045	PLAG1	8	0.188	0.82992	2.03323	41.1926	LC615	1.23688	low expression	0	1	2	0.683396	0.938144		FWER		FWER		0	5	0	CH	CH	0	2	0			0	3	0	CH	CH	PLAG1						Silver-Russell syndrome 4, 618907 (3), Autosomal dominant; Adenomas, salivary gland pleomorphic, somatic, 181030 (3)	PLAG1 zinc finger protein	603026		√	√
OR5B3	8324	OR5B3	11	1.874	0.0010017	-1.20043	73.6168	LC615	0	no expression or below cutoff	0	5	11	0.612967	0.882922		FWER	FWER			0	5	0	DNW	DNW	0	5	0	DR&DNW	DNW	0	0	0			OR5B3							Olfactory Receptor Family 5 Subfamily B Member 3
PALD1	23530	PALD1	10	0.907	0.00088774	0.299674	91.6813	LC615	12.6826	medium expression	0	17	10	0.000861528	0.0176613	FDR	FWER	FWER			0	5	0	DNW	DNW	0	5	0	DNW	DNW	0	0	0			PALD1							Paladin, mouse, homolog of	614656					√
PCGF2	12929	PCGF2	17	0.411	0.55383	0.87013	46.3343	LC615	20.1589	medium expression	0	2	4	0.618763	0.882922		FWER	FWER			0	5	0	DNW	DNW	0	5	0	DNW	DNW	0	0	0			PCGF2					INTELLECTUAL DISABILITY	Turnpenny-Fry syndrome, 618371 (3), Autosomal dominant	Polycomb group ring finger 2	600346		√	√
FGF12	3668	FGF12	3	0.537	0.11421	2.71311	29.8045	LC615	12.3824	medium expression	1	2	1	0.239617	0.575643		FWER	FWER			0	4	4	CH&DNW	CH	0	4	4	CH&DNW	CH&DNW	0	0	0			FGF12			DDD285		EPILEPTIC ENCEPHALOPATHY	Epileptic encephalopathy, early infantile, 47, 617166 (3), Autosomal dominant	Fibroblast growth factor-12	601513		√	√
CBX5	1555	CBX5	12	0.35	0.835	2.3516	41.261	LC615	15.6994	medium expression	0	0	0	1	1		FDR	FDR		FDR-intersection-DD-only (30)	0	4	3	CH&DNW		0	4	3	CH&DR&DNW		0	0	0			CBX5							Chromobox 5	604478					√
DDX23	17347	DDX23	12	0.361	0.99956	5.52669	4.35973	LC615	29.9795	medium expression	0	4	6	0.400098	0.70613		FDR	FDR			0	4	3	DNW		0	4	3	DNW		0	0	0			DDX23			DDD28-novel		DDX23-related developmental disorder (monoallelic)		DEAD-box helicase 23	612172		√	√
RAC3	9803	RAC3	17	1.266	0.035442	1.97141	25.65	LC615	26.6116	medium expression	0	0	0	1	1		FDR			FDR-union-NDD-only (119)	0	4	3	CH&DNW		0	2	1			0	2	2			RAC3					Neurodevelopment disorder	Neurodevelopmental disorder with structural brain anomalies and dysmorphic facies, 618577 (3), Autosomal dominant	Rac family small GTPase 3	602050		√	√
CA10	1369	CA10	17	0.46	0.97312	1.08554	41.7302	LC615	33.6151	medium expression	0	0	1	1	1		FDR			FDR-union-NDD-only (119)	0	4	3	CH		0	2	2			0	2	1			CA10							Carbonic anhydrase X	604642					√
ENOX1	25474	ENOX1	13	0.649	0.036401	2.50864	8.7781	LC615	6.68036	low expression	0	5	11	0.612967	0.882922		FDR			FDR-union-NDD-only (119)	0	4	3	CH		0	3	2			0	1	1			ENOX1							ECTO-NOX disulfide-thiol exchanger 1	610914
MEF2D	6997	MEF2D	1	0.243	0.99855	2.32628	15.5034	LC615	30.8125	medium expression	0	0	1	1	1		FDR			FDR-union-NDD-only (119)	0	4	3	CH		0	3	2			0	1	1			MEF2D							MADS box transcription enhancer factor 2, polypeptide D (myocyte enhancer factor 2D)	600663					√
YES1	12841	YES1	18	0.65	0.046392	0.807951	19.5112	LC615	9.56711	low expression	0	4	11	0.754005	1		FDR	FDR			0	4	3	CH		0	4	3	CH		0	0	0			YES1							Oncogene YES-1	164880
SRP54	11301	SRP54	14	0.219	0.99669	3.38144	23.871	LC615	22.666	medium expression	0	6	1	0.00530393	0.0559792		FWER	FWER			0	4	3	CH	CH	0	4	3	CH	CH	0	0	0			SRP54					Syndromic neutropenia with Shwachman-Diamond-like features	Neutropenia, severe congenital, 8, autosomal dominant, 618752 (3), Autosomal dominant	Signal recognition particle, 54kD	604857	29914977	√	√
MKX	23729	MKX	10	0.398	0.88232	1.10674	71.2317	LC615	1.15242	low expression	0	1	5	0.899768	1		FDR		FDR		0	4	2	DNW		0	1	1			0	3	1	DNW		MKX		ASC31-novel		1			Mohawk homeobox	601332		√	√
RAB5C	9785	RAB5C	17	0.36	0.82657	1.66097	58.9638	LC615	73.8275	medium expression	0	1	1	0.53547	0.809125		FDR	FDR			0	4	2	CH		0	4	2	CH		0	0	0			RAB5C							Ras-associated protein RAB5c	604037					√
ARHGEF33	37252	ARHGEF33	2	0.598	NA	NA	NA	LC615	3.6639	low expression	0	0	0	1	1		FDR			FDR-union-NDD-only (119)	0	4	1	DR		0	1	1			0	3	0			ARHGEF33							Rho Guanine Nucleotide Exchange Factor 33						√
TFAP2A	11742	TFAP2A	6	0.261	0.98722	4.04455	28.4751	LC615	0.472928	no expression or below cutoff	0	2	2	0.380931	0.70613		FDR	FDR			0	4	1	CH&DNW		0	4	1	CH&DNW		0	0	0			TFAP2A					BRANCHIOOCULOFACIAL SYNDROME	Branchiooculofacial syndrome, 113620 (3), Autosomal dominant	Transcription factor AP-2 alpha (activating enhancer-binding protein 2 alpha)	107580
TFAP2B	11743	TFAP2B	6	0.259	0.9909	2.95127	16.8426	LC615	0.961316	low expression	0	3	2	0.188299	0.521638		FDR	FDR			0	4	1	CH		0	3	0	CH		0	1	1			TFAP2B					CHAR SYNDROME	Char syndrome, 169100 (3), Autosomal dominant; Patent ductus arteriosus 2, 617035 (3), Autosomal dominant	Transcription factor AP-2 beta (activating enhancer-binding protein 2 beta)	601601
ANKRD40	28233	ANKRD40	17	0.561	0.31365	0.709432	47.8299	LC615	65.2081	medium expression	0	2	3	0.509352	0.809125		FDR			FDR-union-NDD-only (119)	0	4	1	DNW		0	2	1			0	2	0			ANKRD40													√
FOXRED1	26927	FOXRED1	11	1.32	4.0917e-11	-0.0368305	74.3206	LC615	27.5939	medium expression	0	7	19	0.769254	1		FDR	FWER		FWER-union-DD-only (16)	0	4	0	DNW		0	4	0	DNW	DNW	0	0	0			FOXRED1					MITOCHONDRIAL COMPLEX I DEFICIENCY	Mitochondrial complex I deficiency, nuclear type 19, 618241 (3), Autosomal recessive	FAD-dependent oxidoreductase domain-containing protein 1	613622		√		√
SERPINB11	14221	SERPINB11	18	1.162	5.0931e-07	-2.00391	96.0117	LC615	0	no expression or below cutoff	0	6	13	0.595268	0.873723		FDR	FDR			0	4	0	DNW		0	4	0	DNW		0	0	0			SERPINB11							Serpin peptidase inhibitor, clade B (ovalbumin), member 11	615682
MRPS12	10380	MRPS12	19	1.892	0.010426	1.07267	56.1193	LC615	17.8362	medium expression	0	3	7	0.664842	0.935647		FDR			FDR-union-NDD-only (119)	0	4	0	DNW		0	2	0			0	2	0			MRPS12							Ribosomal protein, mitochondrial, S12	603021					√
GDI1	4226	GDI1	X	0.192	0.98788	3.67949	7.52351	LC615	328.469	medium expression	1	2	0	0.101396	0.342631		FDR			FDR-union-NDD-only (119)	0	4	0	DNW		0	2	0			0	2	0			GDI1					MENTAL RETARDATION X-LINKED TYPE 41	Mental retardation, X-linked 41, 300849 (3), X-linked dominant	GDP dissociation inhibitor 1	300104		√	√
GPR162	16693	GPR162	12	0.659	0.017134	1.24961	19.7556	LC615	74.4154	medium expression	0	5	7	0.326388	0.64543		FDR			FDR-union-NDD-only (119)	0	4	0	DNW		0	3	0			0	1	0			GPR162							G Protein-Coupled Receptor 162						√
ACOXL	25621	ACOXL	2	1.097	6.2839e-10	0.0774202	94.5064	LC615	0.0270815	no expression or below cutoff	0	17	16	0.0147258	0.0914782		FDR		FDR		0	4	0	DNW		0	1	0			0	3	0	DNW		ACOXL							Acyl-CoA Oxidase Like		24188901, CNVs
ANKRD27	25310	ANKRD27	19	1.105	7.7895e-16	-0.756666	28.6413	LC615	8.70415	low expression	0	25	50	0.433421	0.755111		FDR		FDR		0	4	0	DNW		0	0	0			0	4	0	DNW		ANKRD27							Ankyrin repeat domain-containing protein 27	618957
BTBD16	26340	BTBD16	10	1.246	3.4136e-12	-0.168592	76.5591	LC615	1.03939	low expression	0	15	28	0.388804	0.70613		FDR		FDR		0	4	0	DNW		0	0	0			0	4	0	DNW		BTBD16							This gene encodes a protein that contains a BTB/POZ domain. This domain mediates protein-protein interactions.		19488044 Bipolar Disorder GWAS
DCSTAMP	18549	DCSTAMP	8	1.156	0.0013453	-0.761693	63.6266	LC615	0.225122	no expression or below cutoff	0	9	16	0.399093	0.70613		FDR		FDR		0	4	0	DNW		0	0	0			0	4	0	DNW		DCSTAMP							Transmembrane 7 superfamily, member 4	605933
KIAA0020	29676	PUM3	9	1.376	1.6622e-14	-4.23208	96.0899	LC615	4.72268	low expression	0	18	39	0.566709	0.841897		FDR		FDR		0	4	0	DNW		0	1	0			0	3	0	DNW		PUM3							Pumilio RNA-binding family, member 3	609960
NPR3	7945	NPR3	5	0.819	0.0030993	NA	30.0587	LC615	0.176318	no expression or below cutoff	0	6	5	0.100932	0.342631		FDR		FDR		0	4	0	DNW		0	1	0			0	3	0	DNW		NPR3					Enhanced Growth and Connective Tissue Abnormalities	?Hypertension, salt-resistant (1)	Natriuretic peptide receptor C	108962
PPM1B	9276	PPM1B	2	0.662	0.10962	-0.129389	17.5855	LC615	27.0726	medium expression	1	2	6	0.779403	1		FDR		FDR		0	4	0	CH		0	1	0			0	3	0	CH		PPM1B							Protein phosphatase, magnesium-dependent, 1, beta isoform	603770					√
COL6A1	2211	COL6A1	21	0.227	0.99999	0.679094	97.2727	LC615	82.8178	medium expression	0	4	11	0.754005	1		FDR	FDR			0	4	0	DNW		0	4	0	DNW		0	0	0			COL6A1			DDD285		COL6A1 associated myopathy	Ullrich congenital muscular dystrophy 1, 254090 (3), Autosomal recessive, Autosomal dominant; Bethlem myopathy 1, 158810 (3), Autosomal recessive, Autosomal dominant	Collagen VI, alpha-1 polypeptide	120220		√	√
DCAF10	23686	DCAF10	9	0.399	0.96714	3.50142	26.8426	LC615	5.03272	low expression	1	0	1	1	1		FDR	FDR			0	4	0	DNW		0	3	0	DNW		0	1	0			DCAF10							DDB1 And CUL4 Associated Factor 10						√
C20orf27	15873	C20orf27	20	1.293	0.027099	0.347489	52.9717	LC615	52.4225	medium expression	0	5	3	0.0735148	0.316165		FDR			FDR-union-NDD-only (119)	0	3	3	CH&DNW		0	1	1			0	2	2			C20orf27							Chromosome 20 Open Reading Frame 27						√
MMGT1	28100	MMGT1	X	0.565	0.40829	1.26459	44.8276	LC615	11.5413	medium expression	0	0	2	1	1		FDR	FDR			0	3	3	CH&DNW		0	3	3	CH&DNW		0	0	0			MMGT1			DDD28-novel		MMGT1-related developmental disorder		Membrane Magnesium Transporter 1			√	√
IZUMO1	28539	IZUMO1	19	1.169	0.0024163	1.35688	38.8954	LC615	0.538867	low expression	0	8	15	0.457816	0.790889		FDR			FDR-union-NDD-only (119)	0	3	3	CH		0	2	2			0	1	1			IZUMO1							Izumo sperm-egg fusion protein 1	609278
PAFAH1B1	8574	PAFAH1B1	17	0.107	0.99963	3.66292	29.7556	LC615	69.6192	medium expression	1	0	0	1	1		FDR	FDR			0	3	3	CH		0	3	3	CH		0	0	0			PAFAH1B1					LISSENCEPHALY TYPE 1	Subcortical laminar heterotopia, 607432 (3), Autosomal dominant; Lissencephaly 1, 607432 (3), Autosomal dominant	Platelet-activating factor acetylhydrolase, isoform 1B, alpha subunit	601545		√	√
PSMB2	9539	PSMB2	1	0.386	0.97235	1.82462	48.9932	LC615	22.4937	medium expression	0	1	0	0.318433	0.639988		FDR	FDR			0	3	3	CH		0	3	3	CH&DNW		0	0	0			PSMB2							Proteasome subunit, beta type, 2	602175					√
TMEM106B	22407	TMEM106B	7	0.604	0.51508	0.375516	35.4643	LC615	6.61962	low expression	0	2	3	0.509352	0.809125		FWER	FWER			0	3	3	CH&DNW	CH	0	3	3	CH&DNW	CH	0	0	0			TMEM106B			DDD285		TMEM106B related hypomyelinating leukodystrophy	Leukodystrophy, hypomyelinating, 16, 617964 (3), Autosomal dominant	Transmembrane protein 106B	613413		√	√
AKT1	391	AKT1	14	0.315	0.98021	4.02757	12.3949	LC615	27.9961	medium expression	0	0	1	1	1		FDR	FDR			0	3	1	DNW		0	3	1	DNW		0	0	0			AKT1					PROTEUS SYNDROME	Breast cancer, somatic, 114480 (3); Cowden syndrome 6, 615109 (3); Proteus syndrome, somatic, 176920 (3); Ovarian cancer, somatic, 167000 (3); Colorectal cancer, somatic, 114500 (3)	AKT serine/threonine kinase 1	164730		√	√
HEATR5A	20276	HEATR5A	14	1.626	NA	NA	77.5269	LC615	4.79355	low expression	0	22	50	0.63585	0.903113		FDR	FDR			0	3	1	DR		0	3	1	DR		0	0	0			HEATR5A							HEAT Repeat Containing 5A						√
HSD17B10	4800	HSD17B10	X	0.342	0.88687	2.42477	39.9687	LC615	39.479	medium expression	0	2	0	0.101396	0.342631		FDR	FDR			0	3	1	DNW		0	3	1	DNW		0	0	0			HSD17B10					2-METHYL-3-HYDROXYBUTYRYL-COA DEHYDROGENASE DEFICIENCY	HSD10 mitochondrial disease, 300438 (3), X-linked dominant	17-beta-hydroxysteroid dehydrogenase X	300256		√	√
HHATL	13242	HHATL	3	0.886	1.487e-05	-0.095827	84.9658	LC615	80.1389	medium expression	0	7	19	0.769254	1		FWER			FDR-union-NDD-only (119)	0	3	1	CH	CH	0	2	0			0	1	1			HHATL							Hedgehog acyltransferase-like protein	608116					√
NKIRAS2	17898	NKIRAS2	17	1.007	0.063309	1.22838	32.7077	LC615	9.2781	low expression	0	5	7	0.326388	0.64543		FWER			FDR-union-NDD-only (119)	0	3	1	CH	CH	0	1	1			0	2	0			NKIRAS2							NFKB inhibitor-interacting Ras-like protein 2	604497
FARS2	21062	FARS2	6	1.152	4.5415e-06	-0.0461085	65.259	LC615	4.80046	low expression	1	5	9	0.476167	0.809125		FDR			FDR-union-NDD-only (119)	0	3	0	DNW		0	2	0			0	1	0			FARS2					Neurometabolic disorder due to FARS2 deficiency	Spastic paraplegia 77, autosomal recessive, 617046 (3), Autosomal recessive; Combined oxidative phosphorylation deficiency 14, 614946 (3), Autosomal recessive	Phenylalanyl-tRNA synthetase 2, mitochondrial	611592		√		√
LRRD1	34300	LRRD1	7	0.883	NA	NA	NA	LC615	0.202764	no expression or below cutoff	0	0	0	1	1		FDR			FDR-union-NDD-only (119)	0	3	0	DR		0	2	0			0	1	0			LRRD1							Leucine Rich Repeats And Death Domain Containing 1						√
PPFIBP2	9250	PPFIBP2	11	1.217	1.4229e-18	-2.24403	37.0283	LC615	5.07401	low expression	0	17	45	0.810755	1		FDR			FDR-union-NDD-only (119)	0	3	0	DNW		0	2	0			0	1	0			PPFIBP2							Protein-tyrosine phosphatase, receptor-type, F polypeptide-interacting protein-binding protein 2	603142
AMTN	33188	AMTN	4	1.808	1.1221e-06	-0.534399	68.9834	LC615	0	no expression or below cutoff	0	3	9	0.788873	1		FDR		FDR		0	3	0	DNW		0	0	0			0	3	0	DNW		AMTN						?Amelogenesis imperfecta, type IIIB, 617607 (3), Autosomal dominant	Amelotin	610912
C5orf49	27028	C5orf49	5	1.704	0.3468	-0.0509576	82.8935	LC615	6.68471	low expression	0	1	0	0.318433	0.639988		FDR		FDR		0	3	0	DNW		0	0	0			0	3	0	DNW		C5orf49							Chromosome 5 Open Reading Frame 49
LRRC1	14307	LRRC1	6	0.344	0.57318	1.14913	51.7009	LC615	3.92733	low expression	0	0	3	1	1		FDR		FDR		0	3	0	DNW		0	0	0			0	3	0	DNW		LRRC1				3			Leucine-rich repeat-containing protein 1	608195
MLF1IP	21348	CENPU	4	0.982	0.00014435	-1.39842	75.4545	LC615	0.717541	low expression	0	8	27	0.910597	1		FDR		FDR		0	3	0	DNW		0	0	0			0	3	0	DNW		CENPU							MLF1-interacting protein (centromere protein U) CENPU	611511
NEUROG3	13806	NEUROG3	10	1.903	0.0011167	1.20661	50.0782	LC615	0.150165	no expression or below cutoff	0	3	8	0.732507	0.98792		FDR		FDR		0	3	0	DNW		0	0	0			0	3	0	DNW		NEUROG3						Diarrhea 4, malabsorptive, congenital, 610370 (3), Autosomal recessive	Neurogenin 3	604882
GMNC	40049	GMNC	3	0.546	NA	NA	NA	LC615	0.0904718	no expression or below cutoff	0	0	0	1	1		FDR	FDR			0	3	0	DR		0	3	0	DR		0	0	0			GMNC							Geminin coiled-coil domain-containing protein	614448					√
NFE2L1	7781	NFE2L1	17	0.251	0.99812	1.81817	10.9971	LC615	65.5079	medium expression	0	7	4	0.0300971	0.159567		FDR	FDR			0	3	0	DNW		0	3	0	DNW		0	0	0			NFE2L1							Nuclear factor, erythroid-derived 2-like 1	163260					√
PCK2	8725	PCK2	14	1.393	2.187e-17	-1.29075	93.2942	LC615	3.38034	low expression	0	27	34	0.0281013	0.154306		FDR	FDR			0	3	0	DNW		0	3	0	DNW		0	0	0			PCK2						PEPCK deficiency, mitochondrial, 261650 (1), Autosomal recessive	Phosphoenolpyruvate carboxykinase 2, mitochondrial	614095
PLAU	9052	PLAU	10	0.853	0.00055027	0.754634	82.2581	LC615	1.30038	low expression	0	5	9	0.476167	0.809125		FDR	FDR			0	3	0	DNW		0	3	0	DNW		0	0	0			PLAU						Quebec platelet disorder, 601709 (3), Autosomal dominant; {Alzheimer disease, late-onset, susceptibility to}, 104300 (3), Autosomal dominant	Plasminogen activator, urokinase	191840
SLC19A3	16266	SLC19A3	2	0.589	0.0016311	-1.02093	88.3284	LC615	2.03335	low expression	0	7	10	0.278989	0.630802		FDR	FDR			0	3	0	DNW		0	3	0	DNW		0	0	0			SLC19A3					THIAMINE METABOLISM DYSFUNCTION SYNDROME 2	Thiamine metabolism dysfunction syndrome 2 (biotin- or thiamine-responsive encephalopathy type 2), 607483 (3), Autosomal recessive	Solute carrier family 19 (folate transporter), member 3	606152		√		√
GPR173	18186	GPR173	X	0.442	0.67824	2.17699	20.8464	LC615	13.7708	medium expression	0	6	0	0.00104208	0.0183108	FDR	FDR	FDR			0	3	0	DNW		0	3	0	DNW		0	0	0			GPR173							G-protein coupled receptor	300253					√
NOS3	7876	NOS3	7	0.502	2.2116e-05	2.02385	58.1623	LC615	2.67335	low expression	0	7	19	0.769254	1		FDR			FDR-union-NDD-only (119)	0	3	0	DNW		0	2	0			0	1	0			NOS3						Alzheimer disease, late-onset, susceptibility to (104300); Hypertension, pregnancy-induced (189800), Hypertension, susceptibility to (145500), Ischemic stroke, susceptibility to (601367)	nitric oxide synthase	163729
STYK1	18889	STYK1	12	1.186	1.5364e-05	-0.0267825	43.695	LC615	1.75035	low expression	0	9	13	0.242625	0.576118		FDR			FDR-union-NDD-only (119)	0	3	0	DNW		0	2	0			0	1	0			STYK1				3			Receptor protein tyrosine kinase	611433
CGGBP1	1888	CGGBP1	3	0.532	0.77763	1.51197	38.9834	LC615	19.7395	medium expression	0	1	1	0.53547	0.809125		FWER			FDR-union-NDD-only (119)	0	3	0	CH	CH	0	1	0			0	2	0			CGGBP1							CGG triplet repeat binding protein 1	603363					√
FBXL22	27537	FBXL22	15	1.849	0.00043966	0.146758	53.9785	LC615	1.30507	low expression	0	4	8	0.563408	0.84101		FWER			FDR-union-NDD-only (119)	0	3	0	CH	CH	0	2	0			0	1	0			FBXL22							F-box and leucine-rich repeat protein 22	609088
GPR4	4497	GPR4	19	0.861	0.16599	3.75651	15.1808	LC615	4.04199	low expression	0	2	3	0.509352	0.809125		FWER			FDR-union-NDD-only (119)	0	3	0	CH	CH	0	2	0			0	1	0			GPR4							G protein-coupled receptor-4	600551
LPAR1	3166	LPAR1	9	0.714	0.001419	2.55476	23.4213	LC615	77.193	medium expression	0	2	6	0.779403	1		FWER			FDR-union-NDD-only (119)	0	3	0	CH	CH	0	2	0			0	1	0			LPAR1							Lysophosphatidic acid receptor 1	602282					√
MAPK1	6871	MAPK1	22	0.175	0.98187	3.94499	40.5279	LC615	37.8487	medium expression	1	2	0	0.101396	0.342631		FWER			FDR-union-NDD-only (119)	0	3	0	CH	CH	0	2	0			0	1	0			MAPK1					MAPK1-related Neurodevelopmental Disorder		Mitogen-activated protein kinase 1	176948
MARCH4	29269	MARCHF4	2	0.566	0.016258	1.86547	44.7507	LC615	4.69363	low expression	0	1	5	0.899768	1		FWER			FDR-union-NDD-only (119)	0	3	0	CH	CH	0	2	0			0	1	0			MARCHF4							Membrane-associated RING-CH finger protein 4	608208
ATG5	589	ATG5	6	0.295	0.98156	1.6914	39.609	LC615	7.34921	low expression	0	2	1	0.239617	0.575643		FWER	FWER			0	3	0	CH	CH	0	3	0	CH	CH	0	0	0			ATG5						?Spinocerebellar ataxia, autosomal recessive 25, 617584 (3), Autosomal recessive	Autophagy related 5	604261		√		√
PYDC2	33512	PYDC2	3	NA	0.022171	-0.162955	NA	LC615	0	no expression or below cutoff	0	0	4	1	1		FWER	FWER		FDR-intersection-DD-only (30)	0	3	0	CH&DNW	CH	0	3	0	CH&DR&DNW	CH	0	0	0			PYDC2							Pyrin domain-containing protein 2	615701
ZNF740	27465	ZNF740	12	0.709	0.65375	0.78763	59.3353	LC615	8.95072	low expression	0	0	1	1	1		FWER	FWER			0	3	0	CH	CH	0	3	0	CH	CH	0	0	0			ZNF740							Zinc finger protein 740
[truncated: 1 more columns]
