# Supplementary material for: Integrated gene analyses of de novo variants from 46,612 trios with autism and developmental disorders
Source: Proc Natl Acad Sci U S A. 2022 Nov 11;119(46):e2203491119. doi: 10.1073/pnas.2203491119 (PMC9674258; doi:10.1073/pnas.2203491119)
Supplement: Supplementary File [file pnas.2203491119.sd07.xlsx]

## Sheet: Dataset S7
Dataset S7. Intolerance score and DNV in ASD versus DD patients for all significant genes.
														dnLGD			dnMIS			dnMIS30			DNM
gene	hgnc_id	hgnc_symbol	NDD_significance	chromosome	start_position	end_position	cds_length	gene_length	LOEUF(oe_lof_upper)	mis_Z	RVIS	pLI_gnomADv2_1_1	pLI_ExAC	ASD	DD	ratio_ASD/DD	ASD	DD	ratio_ASD/DD	ASD	DD	ratio_ASD/DD	ASD	DD	ratio_ASD/DD
ARID1B	18040	ARID1B	LC615; MC237; HC138	6	157099063	157531913	6747	432851	0.102	3.39466	1.68133	1	0.99995	12	106	0.222863	10	13	1.51433	3	6	0.997815	22	119	0.36894
ADNP	15766	ADNP	LC615; MC237; HC138	20	49505585	49547958	3306	42374	0.123	NA	4.5259	1	0.9989	20	58	0.70308	5	4	2.49454	0	0	In neither	25	62	0.804689
KMT2A	7132	KMT2A	LC615; MC237; HC138	11	118307205	118397539	11916	90335	0.065	6.64132	0.254154	1	1	6	64	0.190512	3	26	0.230265	2	5	0.798252	9	90	0.199563
DYRK1A	3091	DYRK1A	LC615; MC237; HC138	21	38738092	38889753	2289	151662	0.214	3.36561	10.4399	0.99967	0.99958	4	64	0.127008	0	16	In DD only	0	5	In DD only	4	80	0.0997815
CTNNB1	2514	CTNNB1	LC615; MC237; HC138	3	41236328	41301587	2343	65260	0.129	4.43639	5.40567	0.99999	0.99981	4	60	0.135767	1	2	0.997815	0	0	In neither	5	62	0.160938
DDX3X	2745	DDX3X	LC615; MC237; HC138	X	41192651	41223725	1986	31075	0.118	5.1311	14.1066	0.99986	0.99893	1	50	0.0393725	4	65	0.122808	1	27	0.072912	5	115	0.0867665
MED13L	22962	MED13L	LC615; MC237; HC138	12	116395711	116715143	6630	319433	0.064	4.18445	1.4956	1	1	5	42	0.22891	5	30	0.332605	2	4	0.997815	10	72	0.277171
POGZ	18801	POGZ	LC615; MC237; HC138	1	151375200	151431941	4230	56742	0.119	3.35863	2.7566	1	1	11	35	0.627198	6	9	1.33042	2	4	0.997815	17	44	0.771039
SETD5	25566	SETD5	LC615; MC237; HC138	3	9439299	9520924	4326	81626	0.227	-0.03659	7.95699	0.99997	1	5	40	0.249454	4	7	1.14036	0	1	In DD only	9	47	0.382142
GATAD2B	30778	GATAD2B	LC615; MC237; HC138	1	153777201	153895451	1779	118251	0.097	3.39705	17.9863	0.99998	0.99859	0	39	In DD only	0	3	In DD only	0	1	In DD only	0	42	In DD only
SCN2A	10588	SCN2A	LC615; MC237; HC138	2	166095912	166248818	6015	152907	0.127	6.58484	1.62268	1	1	15	22	1.36066	20	57	0.66733	8	15	0.984312	35	79	0.88414
CHD8	20153	CHD8	LC615; MC237; HC138	14	21853353	21924285	7743	70933	0.082	5.54448	0.957967	1	1	18	19	1.8906	12	8	2.99344	5	3	3.32605	30	27	2.21737
EHMT1	24650	EHMT1	LC615; MC237; HC138	9	140513444	140764468	3894	251025	0.072	2.36081	2.27761	1	1	2	35	0.112493	3	11	0.544263	2	4	0.997815	5	46	0.216916
TCF4	11634	TCF4	LC615; MC237; HC138	18	52889562	53332018	2319	442457	0.217	4.42618	26.4125	0.99981	0.99987	3	31	0.190512	1	20	0.0997815	1	12	0.166302	4	51	0.15652
SYNGAP1	11497	SYNGAP1	LC615; MC237; HC138	6	33387847	33421466	4029	33620	0.052	7.15101	2.77615	1	1	8	25	0.60573	5	8	1.24727	0	0	In neither	13	33	0.786157
SATB2	21637	SATB2	LC615; MC237; HC138	2	200134223	200335989	2199	201767	0.091	4.74779	9.33529	0.99999	0.99956	0	32	In DD only	5	36	0.277171	1	21	0.093744	5	68	0.146737
EP300	3373	EP300	LC615; MC237; HC138	22	41487790	41576081	7242	88292	0.099	NA	0.322581	1	1	2	30	0.131242	7	22	0.62638	1	3	0.66521	9	52	0.345397
EFTUD2	30858	EFTUD2	LC615; MC237; HC138	17	42927311	42977030	2916	49720	0.094	4.36265	5.35679	1	0.99999	1	31	0.0643752	2	12	0.332605	1	9	0.221737	3	43	0.13923
STXBP1	11444	STXBP1	LC615; MC237; HC138	9	130374544	130457460	1809	82917	0.086	5.22205	20.0293	1	0.99988	3	28	0.203651	5	39	0.25585	4	20	0.393725	8	67	0.238284
CHD7	20626	CHD7	LC615; MC237; HC138	8	61591337	61779465	8991	188129	0.076	1.92151	2.14076	1	1	0	31	In DD only	6	20	0.598689	2	12	0.332605	6	51	0.23478
CHD2	1917	CHD2	LC615; MC237; HC138	15	93426526	93571237	5484	144712	0.07	5.0855	1.88661	1	1	10	20	0.93744	9	12	1.49672	4	7	1.14036	19	32	1.18491
KMT2D	7133	KMT2D	LC615; MC237; HC138	12	49412758	49453557	16611	40800	0.103	3.09802	0.0879765	1	1	0	30	In DD only	3	17	0.35217	0	0	In neither	3	47	0.127381
WAC	17327	WAC	LC615; MC237; HC138	10	28821422	28912041	1941	90620	0.084	1.56659	31.0264	1	0.99989	4	26	0.31498	1	2	0.997815	0	2	In DD only	5	28	0.356362
KDM5B	18039	KDM5B	LC615; MC237; HC138	1	202696526	202778598	4632	82073	0.572	1.99427	2.15054	7.9102e-15	5.0942e-05	10	19	1.03612	13	12	2.13268	5	4	2.49454	23	31	1.48063
NSD1	14234	NSD1	LC615; MC237; HC138	5	176560026	176727216	8088	167191	0.095	2.384	1.13392	1	1	1	27	0.0757163	9	15	1.19738	0	6	In DD only	10	42	0.47515
ASXL1	18318	ASXL1	LC615; MC237; HC138	20	30946155	31027122	4623	80968	0.794	0.0832946	34.4477	1.2511e-14	1.3737e-18	1	26	0.0757163	1	1	1.99563	0	0	In neither	2	27	0.147824
ASXL3	29357	ASXL3	LC615; MC237; HC138	18	31158579	31331156	6744	172578	0.199	-0.942027	11.7986	1	0.99998	3	24	0.249454	0	1	In DD only	0	0	In neither	3	25	0.239476
FOXP1	3823	FOXP1	LC615; MC237; HC138	3	71003844	71633140	2037	629297	0.175	2.99549	5.64027	0.99998	0.99975	7	19	0.725282	2	8	0.498907	1	0	In ASD only	9	27	0.66521
WDR45	28912	WDR45	LC615; MC237; HC138	X	48929385	48958108	1083	28724	0.21	1.68777	33.3856	0.99145	0.96571	1	24	0.0831512	0	11	In DD only	0	1	In DD only	1	35	0.057018
CASK	1497	CASK	LC615; MC237; HC138	X	41374187	41782716	2763	408530	0.073	4.10959	5.01567	1	0.99989	1	24	0.0831512	0	10	In DD only	0	7	In DD only	1	34	0.058695
ASH1L	19088	ASH1L	LC615; MC237; HC138	1	155305059	155532598	8892	227540	0.062	3.04735	0.224829	1	1	15	9	3.32605	1	8	0.249454	0	4	In DD only	16	17	1.87824
SON	11183	SON	LC615; MC237; HC138	21	34914924	34949812	7278	34889	0.118	0.819348	2.50244	1	1	2	21	0.19006	3	4	1.49672	0	0	In neither	5	25	0.399126
ZEB2	14881	ZEB2	LC615; MC237; HC138	2	145141648	145282147	3642	140500	0.107	4.99585	5.89443	1	0.99983	0	23	In DD only	2	4	0.997815	1	0	In ASD only	2	27	0.147824
ARID2	18037	ARID2	LC615; MC237; HC138	12	46123448	46301823	5505	178376	0.096	1.87127	1.85728	1	1	0	23	In DD only	2	0	In ASD only	2	0	In ASD only	2	23	0.173533
SUV420H1	24283	KMT5B	LC615; MC237; HC138	11	67922330	67981295	2655	58966	0.078	2.70522	23.3333	1	0.99993	10	12	1.66302	3	4	1.49672	1	0	In ASD only	13	16	1.62145
PPM1D	9277	PPM1D	LC615; MC237; HC138	17	58677544	58741849	1815	64306	1.096	3.12705	51.1339	2.2321e-11	0.001168	0	22	In DD only	0	0	In neither	0	0	In neither	0	22	In DD only
KIAA2022	29433	NEXMIF	LC615; MC237; HC138	X	73952684	74145282	4548	192599	0.198	0.546147	1.09718	0.99968	0.95054	1	18	0.110868	1	2	0.997815	0	0	In neither	2	20	0.199563
MECP2	6990	MECP2	LC615; MC237; HC138	X	153287024	153363212	1494	76189	0.407	NA	27.5862	0.89382	0.69809	2	17	0.246078	7	27	0.510384	1	4	0.498907	9	44	0.408197
SRRM2	16639	SRRM2	LC615; MC237; HC138	16	2802330	2822539	8256	20210	0.118	NA	2.11144	1	NA	3	16	0.374181	5	7	1.42545	0	0	In neither	8	23	0.694132
TRIP12	12306	TRIP12	LC615; MC237; HC138	2	230628554	230787955	5976	159402	0.06	4.58638	0.469208	1	1	3	15	0.399126	6	6	1.99563	3	2	2.99344	9	21	0.85527
KAT6A	13013	KAT6A	LC615; MC237; HC138	8	41786997	41909508	6012	122512	0.069	2.14154	3.53861	1	1	1	17	0.123039	3	8	0.748361	0	1	In DD only	4	25	0.319301
KANSL1	24565	KANSL1	LC615; MC237; HC138	17	44107282	44302733	3315	195452	0.238	0.49284	71.4076	0.99972	0.99973	0	18	In DD only	2	8	0.498907	1	2	0.997815	2	26	0.15351
ZNF292	18410	ZNF292	LC615; MC237; HC138	6	87862551	87973914	8169	111364	0.14	NA	6.08993	1	0.99998	3	15	0.399126	2	6	0.66521	0	0	In neither	5	21	0.47515
SIN3A	19353	SIN3A	LC615; MC237; HC138	15	75661720	75748183	3819	86464	0.07	4.60515	1.95503	1	1	2	16	0.249454	2	3	1.33042	0	2	In DD only	4	19	0.420133
TLK2	11842	TLK2	LC615; MC237; HC138	17	60536019	60692842	2250	156824	0.114	5.66737	10.0391	1	1	3	14	0.427635	3	10	0.598689	1	4	0.498907	6	24	0.498907
USP9X	12632	USP9X	LC615; MC237; HC138	X	40944888	41095832	7710	150945	0.051	6.34821	0.470219	1	1	0	17	In DD only	3	9	0.66521	0	3	In DD only	3	26	0.230265
NAA15	30782	NAA15	LC615; MC237; HC138	4	140222609	140341187	2598	118579	0.28	3.11984	17.2043	0.99578	0.99858	4	12	0.787449	2	5	0.798252	0	1	In DD only	6	17	0.70434
CUL3	2553	CUL3	LC615; MC237; HC138	2	225334867	225450110	2304	115244	0.228	4.9479	11.8573	0.9996	0.97406	7	9	1.55216	1	2	0.997815	0	0	In neither	8	11	1.45137
AUTS2	14262	AUTS2	LC615; MC237; HC138	7	69063905	70258054	3777	1194150	0.253	3.09322	3.32356	0.99934	0.99619	2	14	0.28509	0	2	In DD only	0	1	In DD only	2	16	0.249454
KAT6B	17582	KAT6B	LC615; MC237; HC138	10	76585340	76792380	6219	207041	0.128	1.83142	0.703812	1	1	0	16	In DD only	0	1	In DD only	0	0	In neither	0	17	In DD only
PTEN	9588	PTEN	LC615; MC237; HC138	10	89622870	89731687	1209	108818	0.507	3.715	26.5103	0.25651	0.97551	4	11	0.725684	12	19	1.24334	0	5	In DD only	16	30	1.06434
PHIP	15673	PHIP	LC615; MC237; HC138	6	79645584	79787953	5463	142370	0.113	5.2026	1.44673	1	1	4	11	0.725684	2	12	0.332605	1	2	0.997815	6	23	0.520599
TAOK1	29259	TAOK1	LC615; MC237; HC138	17	27717482	27878922	3003	161441	0.274	5.17111	6.14858	0.99787	1	6	9	1.33042	3	9	0.66521	2	3	1.33042	9	18	0.997815
HNRNPU	5048	HNRNPU	LC615; MC237; HC138	1	245014468	245027844	2475	13377	0.114	3.85867	11.7595	1	0.9999	0	15	In DD only	1	3	0.66521	0	0	In neither	1	18	0.110868
GRIN2B	4586	GRIN2B	LC615; MC237; HC138	12	13693165	14133053	4452	439889	0.061	6.74427	1.28055	1	0.99999	6	8	1.49672	6	54	0.221737	4	17	0.463206	12	62	0.386251
SCN1A	10585	SCN1A	LC615; MC237; HC138	2	166845670	166984523	6027	138854	0.071	5.60526	2.37537	1	1	3	11	0.544263	7	31	0.444528	1	7	0.28509	10	42	0.47515
MEF2C	6996	MEF2C	LC615; MC237; HC138	5	88013975	88199922	1449	185948	0.608	4.46004	20.7038	0.017256	0.0042462	0	14	In DD only	4	13	0.61404	2	5	0.798252	4	27	0.295649
CLTC	2092	CLTC	LC615; MC237; HC138	17	57697219	57773671	5025	76453	0.104	8.08909	2.38514	1	1	2	12	0.332605	1	12	0.166302	0	6	In DD only	3	24	0.249454
MBD5	20444	MBD5	LC615; MC237; HC138	2	148778580	149275805	4482	497226	0.136	-0.0710896	1.80841	1	0.99985	4	10	0.715863	3	1	5.98689	0	0	In neither	7	11	1.26995
CREBBP	2348	CREBBP	LC615; MC237; HC138	16	3775055	3930727	7326	155673	0.066	5.58352	0.596285	1	1	0	13	In DD only	4	20	0.399126	0	0	In neither	4	33	0.241895
EBF3	19087	EBF3	LC615; MC237; HC138	10	131633547	131762105	1653	128559	0.15	4.88847	8.5435	0.99993	0.99859	2	11	0.362842	3	16	0.374181	1	6	0.332605	5	27	0.369561
SETBP1	15573	SETBP1	LC615; MC237; HC138	18	42260138	42648475	4788	388338	0.11	1.89659	12.5806	1	0.999	1	12	0.166302	3	12	0.498907	1	0	In ASD only	4	24	0.332605
SPEN	17575	SPEN	LC615; MC237; HC138	1	16174359	16266955	10992	92597	0.071	2.98832	0.537634	1	1	0	13	In DD only	5	6	1.66302	1	3	0.66521	5	19	0.525166
HIST1H1E	4718	H1-4	LC615; MC237; HC138	6	26156559	26157343	657	785	1.593	NA	46.217	0.18608	NA	0	12	In DD only	2	5	0.798252	0	0	In neither	2	17	0.23478
CAMTA1	18806	CAMTA1	LC615; MC237; HC138	1	6845384	7829766	5019	984383	0.172	3.6009	7.09677	1	1	1	11	0.181421	0	3	In DD only	0	1	In DD only	1	14	0.142545
CHAMP1	20311	CHAMP1	LC615; MC237; HC138	13	115079988	115092796	2436	12809	0.271	-0.659737	10.7136	0.99197	0.98519	1	11	0.178966	1	1	1.99563	0	0	In neither	2	12	0.332605
SMC1A	11111	SMC1A	LC615; MC237; HC138	X	53401070	53449677	3699	48608	0.062	6.58863	4.07524	1	0.99999	0	11	In DD only	1	12	0.166302	1	6	0.332605	1	23	0.0867665
HDAC8	13315	HDAC8	LC615; MC237; HC138	X	71549366	71792953	1131	243588	0.297	2.5931	26.0188	0.97707	0.92271	0	11	In DD only	0	11	In DD only	0	6	In DD only	0	22	In DD only
SOX5	11201	SOX5	LC615; MC237; HC138	12	23682440	24103966	2289	421527	0.188	2.81939	5.29814	0.99995	0.9994	2	9	0.443473	0	11	In DD only	0	5	In DD only	2	20	0.199563
WHSC1	12766	NSD2	LC615; MC237; HC138	4	1873151	1983934	4095	110784	0.119	4.09869	1.93548	1	1	2	9	0.443473	1	8	0.249454	0	4	In DD only	3	17	0.35217
KDM6A	12637	KDM6A	LC615; MC237; HC138	X	44732757	44971847	4203	239091	0.161	2.1979	3.1348	1	0.99999	3	8	0.748361	1	8	0.249454	0	2	In DD only	4	16	0.498907
FBN1	3603	FBN1	LC615; MC237; HC138	15	48700503	48938046	8613	237544	0.049	5.32594	0.381232	1	1	2	8	0.498907	9	18	0.997815	4	4	1.99563	11	26	0.844305
TBL1XR1	29529	TBL1XR1	LC615; MC237; HC138	3	176737143	176915261	1542	178119	0.106	3.89135	26.3441	0.99995	0.99882	2	8	0.498907	5	22	0.453552	1	4	0.498907	7	30	0.465647
CTCF	13723	CTCF	LC615; MC237; HC138	16	67596310	67673086	2181	76777	0.148	4.86477	8.99316	0.99994	0.99792	3	7	0.85527	2	17	0.23478	0	12	In DD only	5	24	0.415756
MYT1L	7623	MYT1L	LC615; MC237; HC138	2	1792885	2335032	3552	542148	0.087	4.81416	3.54839	1	0.99996	4	6	1.33042	2	11	0.362842	0	1	In DD only	6	17	0.70434
MED13	22474	MED13	LC615; MC237; HC138	17	60019966	60142643	6522	122678	0.03	1.17932	1.66178	1	1	7	3	4.65647	2	10	0.399126	0	0	In neither	9	13	1.38159
KMT2E	18541	KMT2E	LC615; MC237; HC138	7	104654626	104754808	5574	100183	0.06	0.0784329	0.85044	1	1	2	8	0.498907	2	7	0.57018	0	1	In DD only	4	15	0.532168
QRICH1	24713	QRICH1	LC615; MC237; HC138	3	49067140	49131796	2328	64657	0.275	3.4372	9.25709	0.99576	0.99607	2	8	0.498907	0	2	In DD only	0	0	In neither	2	10	0.399126
PDHA1	8806	PDHA1	LC615; MC237; HC138	X	19362011	19379823	1284	17813	0.266	2.78094	42.6332	0.98842	0.99209	0	9	In DD only	0	12	In DD only	0	6	In DD only	0	21	In DD only
NFIX	7788	NFIX	LC615; MC237; HC138	19	13106422	13209610	1323	103189	0.149	4.9357	24.0958	0.99903	0.98907	0	9	In DD only	1	8	0.249454	0	1	In DD only	1	17	0.11739
SLC2A1	11005	SLC2A1	LC615; MC237; HC138	1	43391052	43424530	1476	33479	0.241	3.64203	31.5836	0.9941	0.93981	0	9	In DD only	0	7	In DD only	0	5	In DD only	0	16	In DD only
WDR26	21208	WDR26	LC615; MC237; HC138	1	224572845	224624735	1983	51891	0.085	3.94368	24.2033	1	0.99968	0	9	In DD only	1	5	0.399126	0	2	In DD only	1	14	0.142545
MSL2	25544	MSL2	LC615; MC237; HC138	3	135867764	135916083	1731	48320	0.481	1.88789	15.9238	0.62406	0.88966	1	8	0.249454	1	4	0.498907	0	0	In neither	2	12	0.332605
PHF21A	24156	PHF21A	LC615; MC237; HC138	11	45950871	46142985	2040	192115	0.08	2.82002	26.7351	1	0.99968	4	5	1.5965	0	2	In DD only	0	1	In DD only	4	7	1.14036
KIDINS220	29508	KIDINS220	LC615; MC237; HC138	2	8865408	8977760	5313	112353	0.35	1.44133	3.04985	0.073562	0.029045	1	7	0.28509	4	8	0.997815	1	2	0.997815	5	15	0.66521
ZMYND11	16966	ZMYND11	LC615; MC237; HC138	10	180405	300577	1806	120173	0.12	4.22125	16.1975	1	0.99996	2	6	0.66521	0	11	In DD only	0	3	In DD only	2	17	0.23478
PUF60	17042	PUF60	LC615; MC237; HC138	8	144898514	144912029	1677	13516	0.245	4.50716	17.566	0.99677	0.84932	0	8	In DD only	2	5	0.798252	0	2	In DD only	2	13	0.30702
DYNC1H1	2961	DYNC1H1	LC615; MC237; HC138	14	102430865	102517129	13938	86265	0.08	13.8756	0.00977517	1	1	6	1	11.9738	11	63	0.374976	5	40	0.246078	17	64	0.530089
SLC6A1	11042	SLC6A1	LC615; MC237; HC138	3	11034410	11080933	1797	46524	0.15	4.29823	11.5347	0.99993	0.9993	2	5	0.798252	5	32	0.311817	3	21	0.281232	7	37	0.377552
DNMT3A	2978	DNMT3A	LC615; MC237; HC138	2	25455845	25565459	2736	109615	1.581	4.30585	3.57771	7.3538e-39	7.7279e-45	1	6	0.332605	6	19	0.630199	1	10	0.199563	7	25	0.558776
NFIA	7784	NFIA	LC615; MC237; HC138	1	61330931	61928465	1662	597535	0.202	3.05843	18.5924	0.99959	0.99956	1	6	0.332605	1	5	0.399126	0	2	In DD only	2	11	0.362842
HNRNPK	5044	HNRNPK	LC615; MC237; HC138	9	86582998	86595569	1392	12572	0.096	4.43515	15.7771	0.99998	0.99978	0	7	In DD only	1	4	0.498907	1	1	1.99563	1	11	0.181421
ZC4H2	24931	ZC4H2	LC615; MC237; HC138	X	64136250	64254593	672	118344	0.39	1.04731	46.7085	0.90752	0.82585	0	7	In DD only	0	1	In DD only	0	1	In DD only	0	8	In DD only
KCNB1	6231	KCNB1	LC615; MC237; HC138	20	47980414	48099184	2574	118771	0.125	5.14701	25.0049	0.99977	0.98259	0	6	In DD only	3	26	0.230265	1	2	0.997815	3	32	0.18709
FBXO11	13590	FBXO11	LC615; MC237; HC138	2	48016455	48132932	2781	116478	0.097	4.02959	7.01857	1	0.99998	1	5	0.399126	0	15	In DD only	0	3	In DD only	1	20	0.0997815
ODC1	8109	ODC1	LC615; MC237; HC138	2	10580094	10588630	1383	8537	0.543	1.29717	14.2033	0.16966	0.9508	0	6	In DD only	1	4	0.498907	0	0	In neither	1	10	0.199563
SET	10760	SET	LC615; MC237; HC138	9	131445703	131458679	870	12977	0.183	3.11342	38.9834	0.99597	0.96336	0	6	In DD only	0	1	In DD only	0	0	In neither	0	7	In DD only
CDK13	1733	CDK13	LC615; MC237; HC138	7	39989636	40136733	4536	147098	0.324	3.77389	31.564	0.90753	0.75125	1	4	0.498907	2	21	0.19006	0	16	In DD only	3	25	0.239476
CHD3	1918	CHD3	LC615; MC237; HC138	17	7788124	7816078	6177	27955	0.147	7.14747	1.98436	1	1	1	3	0.66521	6	45	0.266084	3	20	0.295294	7	48	0.291029
CACNA1A	1388	CACNA1A	LC615; MC237; HC138	19	13317256	13734804	7518	417549	0.134	7.23001	2.45357	1	1	0	3	In DD only	1	40	0.0498907	0	23	In DD only	1	43	0.04641
SCN8A	10596	SCN8A	LC615; MC237; HC138	12	51984050	52206648	5940	222599	0.13	7.70521	0.664712	1	1	1	2	0.997815	4	36	0.221737	0	8	In DD only	5	38	0.262583
TRIO	12303	TRIO	LC615; MC237; HC138	5	14143811	14532235	9291	388425	0.139	6.28712	0.56696	1	1	1	2	0.997815	5	24	0.415756	3	16	0.374181	6	26	0.46053
CSNK2A1	2457	CSNK2A1	LC615; MC237; HC138	20	459116	524465	1173	65350	0.297	3.89292	31.6129	0.98711	0.99965	1	2	0.997815	2	15	0.266084	1	8	0.249454	3	17	0.35217
PBX1	8632	PBX1	LC615; MC237; HC138	1	164524821	164868533	1290	343713	0.255	3.99368	24.2229	0.99527	0.91058	1	2	0.997815	4	8	0.997815	1	4	0.498907	5	10	0.997815
ATP1A3	801	ATP1A3	LC615; MC237; HC138	19	42470734	42501649	3078	30916	0.062	7.37513	3.91007	1	0.99999	0	2	In DD only	4	30	0.266084	1	14	0.142545	4	32	0.249454
HECW2	29853	HECW2	LC615; MC237; HC138	2	197059094	197458416	4716	399323	0.257	3.11378	20.0587	0.9997	1	0	2	In DD only	4	20	0.399126	1	15	0.196862	4	22	0.362842
NALCN	19082	NALCN	LC615; MC237; HC138	13	101706130	102068843	5214	362714	0.522	5.4835	0.967742	8.5243e-14	0.000169	1	1	1.99563	9	14	1.2829	1	5	0.399126	10	15	1.33042
PPP2R5D	9312	PPP2R5D	LC615; MC237; HC138	6	42952237	42980080	1806	27844	0.175	4.26272	15.2004	0.99993	0.99752	2	0	In ASD only	2	14	0.28509	0	7	In DD only	4	14	0.57018
SPTAN1	11273	SPTAN1	LC615; MC237; HC138	9	131314866	131395941	7431	81076	0.101	6.80243	0.439883	1	1	0	1	In DD only	6	27	0.443473	3	13	0.454298	6	28	0.427635
SMARCA4	11100	SMARCA4	LC615; MC237; HC138	19	11071598	11176071	4941	104474	0.055	8.36288	0.938416	1	1	0	1	In DD only	3	28	0.213817	3	15	0.393725	3	29	0.206444
DEAF1	14677	DEAF1	LC615; MC237; HC138	11	644233	706715	1695	62483	0.698	2.73738	38.3187	0.00034113	0.00019316	0	1	In DD only	7	14	0.918691	5	6	1.66302	7	15	0.931294
GABRB3	4083	GABRB3	LC615; MC237; HC138	15	26788693	27184686	1419	395994	0.341	4.30908	25.3568	0.95138	0.99707	1	0	In ASD only	1	13	0.15351	0	4	In DD only	2	13	0.30702
KCNQ2	6296	KCNQ2	LC615; MC237; HC138	20	62037542	62103993	2616	66452	0.158	5.26959	16.0117	0.99998	0.99936	0	0	In neither	1	45	0.0443473	1	11	0.181421	1	45	0.0443473
PTPN11	9644	PTPN11	LC615; MC237; HC138	12	112856155	112947717	1779	91563	0.135	3.43331	21.4076	0.99998	0.99988	0	0	In neither	3	40	0.149672	2	11	0.362842	3	40	0.149672
KIF1A	888	KIF1A	LC615; MC237; HC138	2	241653181	241759725	5373	106545	0.136	5.41487	1.34897	1	0.99999	0	0	In neither	0	42	In DD only	0	26	In DD only	0	42	In DD only
BRAF	1097	BRAF	LC615; MC237; HC138	7	140419127	140624564	2298	205438	0.209	3.99134	7.76149	0.99995	0.99998	0	0	In neither	3	34	0.176085	0	14	In DD only	3	34	0.176085
SMARCA2	11098	SMARCA2	LC615; MC237; HC138	9	2015342	2193624	4770	178283	0.203	5.56575	1.652	1	1	0	0	In neither	3	29	0.206444	2	15	0.262483	3	29	0.206444
PIK3CA	8975	PIK3CA	LC615; MC237; HC138	3	178865902	178957881	3204	91980	0.117	5.42012	8.86608	1	1	0	0	In neither	4	15	0.532168	1	5	0.399126	4	15	0.532168
GABRB2	4082	GABRB2	LC615; MC237; HC138	5	160715436	160976050	1536	260615	0.385	3.05355	17.9961	0.84876	0.9403	0	0	In neither	2	17	0.23478	1	1	1.99563	2	17	0.23478
PPP2R1A	9302	PPP2R1A	LC615; MC237; HC138	19	52693292	52730687	1767	37396	0.303	5.30245	16.2268	0.98389	0.7196	0	0	In neither	1	17	0.11739	0	11	In DD only	1	17	0.11739
EEF1A2	3192	EEF1A2	LC615; MC237; HC138	20	62119366	62130505	1389	11140	0.186	6.13555	29.6676	0.99558	0.96413	0	0	In neither	2	16	0.249454	2	8	0.498907	2	16	0.249454
PABPC1	8554	PABPC1	LC615; MC237; HC138	8	101698044	101735037	1908	36994	0.27	5.47942	14.1544	0.99601	0.99969	0	0	In neither	6	11	1.08853	2	2	1.99563	6	11	1.08853
GABRA1	4075	GABRA1	LC615; MC237; HC138	5	161274197	161326975	1368	52779	0.367	3.52801	24.5846	0.91489	0.96387	0	0	In neither	3	14	0.427635	1	1	1.99563	3	14	0.427635
ATP6V1A	851	ATP6V1A	LC615; MC237; HC138	3	113465866	113530903	1851	65038	0.358	3.02569	20.9286	0.86801	0.98654	0	0	In neither	2	13	0.30702	0	10	In DD only	2	13	0.30702
CLCN4	2022	CLCN4	LC615; MC237; HC138	X	10125024	10205700	2280	80677	0.151	4.69777	7.83699	0.99893	0.98879	0	0	In neither	5	10	0.997815	3	5	1.19738	5	10	0.997815
COL4A3BP	2205	CERT1	LC615; MC237; HC138	5	74664311	74807963	2256	143653	0.364	3.57975	23.6755	0.66702	0.97947	0	0	In neither	5	9	1.10868	1	7	0.28509	5	9	1.10868
GNB1	4396	GNB1	LC615; MC237; HC138	1	1716729	1822495	1020	105767	0.145	4.7753	28.3969	0.9992	0.99519	0	0	In neither	3	11	0.544263	2	4	0.997815	3	11	0.544263
MAP3K7	6859	MAP3K7	LC615; MC237; HC138	6	91223292	91296764	1818	73473	0.212	2.49552	8.4262	0.99971	0.99834	0	0	In neither	1	12	0.166302	0	5	In DD only	1	12	0.166302
WDR37	31406	WDR37	LC615; MC237; HC138	10	1095478	1178237	1482	82760	0.412	2.87671	17.6442	0.56642	0.99677	0	0	In neither	1	12	0.166302	0	2	In DD only	1	12	0.166302
H3F3A	4764	H3-3A	LC615; MC237; HC138	1	226249552	226259702	408	10151	1.158	3.84071	48.2502	0.1231	0.69233	0	0	In neither	1	12	0.166302	0	1	In DD only	1	12	0.166302
DHDDS	20603	DHDDS	LC615; MC237; HC138	1	26758773	26797785	1002	39013	0.51	1.6589	40.87	0.24533	0.7047	0	0	In neither	2	10	0.399126	0	9	In DD only	2	10	0.399126
FBXW7	16712	FBXW7	LC615; MC237; HC138	4	153242410	153457253	2121	214844	0.232	3.62841	29.3451	0.99949	0.99998	0	0	In neither	0	12	In DD only	0	1	In DD only	0	12	In DD only
GNAI1	4384	GNAI1	LC615; MC237; HC138	7	79763271	79848718	1062	85448	0.379	2.75844	22.8543	0.91125	0.91753	0	0	In neither	1	10	0.199563	0	8	In DD only	1	10	0.199563
PSMC5	9552	PSMC5	LC615; MC237; HC138	17	61904512	61909379	1218	4868	0.355	4.53632	34.1153	0.93308	0.96957	0	0	In neither	3	8	0.748361	0	4	In DD only	3	8	0.748361
PPP1CB	9282	PPP1CB	LC615; MC237; HC138	2	28974506	29025806	981	51301	0.147	4.55976	40.2542	0.99912	0.99719	0	0	In neither	0	11	In DD only	0	3	In DD only	0	11	In DD only
GNB2	4398	GNB2	LC615; MC237; HC138	7	100271154	100276797	1020	5644	0.265	4.18426	21.4272	0.98876	0.98924	0	0	In neither	3	8	0.748361	0	1	In DD only	3	8	0.748361
MAP2K1	6840	MAP2K1	LC615; MC237; HC138	15	66679155	66784650	1179	105496	0.377	3.42593	24.5161	0.89669	0.9945	0	0	In neither	1	9	0.221737	1	7	0.28509	1	9	0.221737
KRAS	6407	KRAS	LC615; MC237; HC138	12	25357723	25403870	567	46148	1.24	1.3563	44.9462	0.00078803	0.0010612	0	0	In neither	0	7	In DD only	0	5	In DD only	0	7	In DD only
ANKRD11	21316	ANKRD11	LC615; MC237	16	89334038	89556969	7989	222932	0.107	2.76193	1.00684	1	1	0	15	In DD only	2	4	0.997815	1	3	0.66521	2	19	0.210066
DLG4	2903	DLG4	LC615; MC237	17	7093209	7123021	2301	29813	0.238	5.40246	14.5064	0.99954	0.99659	3	12	0.498907	1	1	1.99563	0	0	In neither	4	13	0.61404
KMT2C	13726	KMT2C	LC615; MC237	7	151832010	152133090	14733	301081	0.122	1.52891	0.811339	1	1	2	12	0.393725	4	7	1.14036	0	2	In DD only	6	19	0.630199
WDFY3	20751	WDFY3	LC615; MC237	4	85590704	85887544	10578	296841	0.071	5.71815	0.156403	1	1	8	5	3.19301	8	6	2.66084	1	2	0.997815	16	11	2.90273
ANK2	493	ANK2	LC615; MC237	4	113739265	114304896	11871	565632	0.106	1.06266	0.791789	1	1	8	5	3.19301	5	7	1.42545	2	1	3.99126	13	12	2.16193
NF1	7765	NF1	LC615; MC237	17	29421945	29709134	8517	287190	0.29	6.21894	0.391007	0.90175	1	5	7	1.42545	4	7	1.14036	0	3	In DD only	9	14	1.2829
ZBTB18	13030	ZBTB18	LC615; MC237	1	244214585	244220778	1593	6194	0.179	3.36016	9.50147	0.99658	0.97012	0	11	In DD only	1	8	0.249454	0	2	In DD only	1	19	0.105033
PTCH1	9585	PTCH1	LC615; MC237	9	98205262	98279339	4341	74078	0.075	2.85904	29.2375	1	1	0	9	In DD only	3	7	0.85527	1	0	In ASD only	3	16	0.374181
MIB1	21086	MIB1	LC615; MC237	18	19284918	19450918	3018	166001	1.973	3.50504	2.04301	3.3574e-88	1.0007e-44	2	7	0.57018	3	2	2.99344	1	1	1.99563	5	9	1.10868
MN1	7180	MN1	LC615; MC237	22	28144265	28197486	3960	53222	0.087	NA	7.40958	0.99999	NA	0	9	In DD only	0	0	In neither	0	0	In neither	0	9	In DD only
MED12	11957	MED12	LC615; MC237	X	70338406	70362303	6531	23898	0.071	6.64031	0.31348	1	1	0	8	In DD only	2	8	0.498907	1	3	0.66521	2	16	0.249454
KDM6B	29012	KDM6B	LC615; MC237	17	7743222	7758114	5046	14893	0.14	2.43744	25.5327	1	0.99999	2	6	0.66521	2	4	0.997815	2	1	3.99126	4	10	0.798252
CDKL5	11411	CDKL5	LC615; MC237	X	18443703	18671749	3090	228047	0.226	2.55918	1.72414	0.99932	0.99779	1	7	0.28509	0	6	In DD only	0	2	In DD only	1	13	0.15351
PHF12	20816	PHF12	LC615; MC237	17	27232268	27278789	3012	46522	0.135	2.32007	21.7204	1	0.99996	4	4	1.99563	1	4	0.498907	0	0	In neither	5	8	1.24727
BCOR	20893	BCOR	LC615; MC237	X	39909068	40036582	5265	127515	0.141	1.06327	2.19436	1	0.99995	0	8	In DD only	1	3	0.66521	0	0	In neither	1	11	0.181421
FOXP2	13875	FOXP2	LC615; MC237	7	113726382	114333827	2220	607446	0.219	1.56615	8.02542	0.99994	0.99618	1	7	0.28509	2	0	In ASD only	1	0	In ASD only	3	7	0.85527
ARID1A	11110	ARID1A	LC615; MC237	1	27022524	27108595	6855	86072	0.071	4.10044	0.684262	1	1	0	7	In DD only	1	12	0.166302	0	0	In neither	1	19	0.105033
SETD2	18420	SETD2	LC615; MC237	3	47057919	47205457	7692	147539	0.206	3.48483	3.47996	1	0.99999	2	5	0.798252	1	6	0.332605	0	5	In DD only	3	11	0.544263
SETD1A	29010	SETD1A	LC615; MC237	16	30968615	30996437	5121	27823	0.136	2.91162	1.51515	1	1	1	6	0.332605	5	2	4.98907	0	0	In neither	6	8	1.49672
TNRC6B	29190	TNRC6B	LC615; MC237	22	40440821	40731812	5499	290992	0.173	1.16968	4.91691	1	1	2	5	0.798252	3	3	1.99563	0	0	In neither	5	8	1.24727
HIVEP2	4921	HIVEP2	LC615; MC237	6	143072604	143266338	7338	193735	0.08	0.855007	1.50538	1	1	1	6	0.332605	1	4	0.498907	0	2	In DD only	2	10	0.399126
ASXL2	23805	ASXL2	LC615; MC237	2	25956622	26101385	4305	144764	0.146	-0.0117542	NA	1	0.99274	1	6	0.332605	2	2	1.99563	1	0	In ASD only	3	8	0.748361
BRPF1	14255	BRPF1	LC615; MC237	3	9773413	9789702	3660	16290	0.176	4.50784	2.10166	1	0.99963	0	7	In DD only	0	2	In DD only	0	1	In DD only	0	9	In DD only
KIF11	6388	KIF11	LC615; MC237	10	94353043	94415150	3168	62108	0.121	2.45318	48.3773	1	1	0	7	In DD only	0	2	In DD only	0	0	In neither	0	9	In DD only
SPTBN1	11275	SPTBN1	LC615; MC237	2	54683422	54896812	7092	213391	0.088	5.69691	0.166178	1	1	2	4	0.997815	3	14	0.427635	2	6	0.66521	5	18	0.554342
PCDH19	14270	PCDH19	LC615; MC237	X	99546642	99665271	3444	118630	0.126	4.37589	3.44828	0.99975	0.97716	2	4	0.997815	2	4	0.997815	0	1	In DD only	4	8	0.997815
SMARCC2	11105	SMARCC2	LC615; MC237	12	56556767	56583351	3642	26585	0.117	4.26012	8.51417	1	1	6	0	In ASD only	0	4	In DD only	0	1	In DD only	6	4	2.99344
CTNND1	2515	CTNND1	LC615; MC237	11	57520715	57587018	2904	66304	0.185	1.63207	31.4858	0.99999	0.99531	1	5	0.399126	0	3	In DD only	0	1	In DD only	1	8	0.249454
TNPO3	17103	TNPO3	LC615; MC237	7	128594948	128695198	2769	100251	0.515	3.75212	3.45064	1.7546e-06	0.0013892	1	4	0.498907	6	7	1.71054	2	4	0.997815	7	11	1.26995
USP7	12630	USP7	LC615; MC237	16	8985951	9058371	3306	72421	0.061	6.17726	2.62952	1	1	0	5	In DD only	2	8	0.498907	0	1	In DD only	2	13	0.30702
MARK2	3332	MARK2	LC615; MC237	11	63606400	63678491	2364	72092	0.156	4.99339	8.14272	0.99999	0.9999	1	4	0.498907	3	5	1.19738	1	3	0.66521	4	9	0.886947
TCF7L2	11641	TCF7L2	LC615; MC237	10	114710009	114927437	1806	217429	0.273	3.06286	15.2688	0.99537	0.98961	1	4	0.498907	2	4	0.997815	0	3	In DD only	3	8	0.748361
NR4A2	7981	NR4A2	LC615; MC237	2	157180944	157198860	1794	17917	0.133	3.21567	14.174	0.99959	0.99143	3	2	2.99344	1	4	0.498907	0	2	In DD only	4	6	1.33042
KDM5C	11114	KDM5C	LC615; MC237	X	53220503	53254604	4680	34102	0.166	5.23623	1.5674	1	0.99784	1	4	0.498907	1	4	0.498907	0	1	In DD only	2	8	0.498907
TSC1	12362	TSC1	LC615; MC237	9	135766735	135820020	3492	53286	0.118	2.87193	12.5904	1	0.99998	3	2	2.99344	2	2	1.99563	1	1	1.99563	5	4	2.49454
IQSEC2	29059	IQSEC2	LC615; MC237	X	53262058	53350522	4464	88465	0.133	4.46226	9.24765	0.99998	0.97539	1	4	0.498907	2	1	3.99126	2	1	3.99126	3	5	1.19738
GATA3	4172	GATA3	LC615; MC237	10	8095567	8117161	1332	21595	0.388	2.94909	24.9756	0.89887	0.88272	0	5	In DD only	0	2	In DD only	0	1	In DD only	0	7	In DD only
SPRY2	11270	SPRY2	LC615; MC237	13	80910111	80915086	945	4976	0.273	1.43301	20.9482	0.97126	0.93052	2	3	1.33042	1	0	In ASD only	0	0	In neither	3	3	1.99563
CNOT3	7879	CNOT3	LC615; MC237	19	54641444	54659419	2259	17976	0.076	3.89465	47.1163	1	0.99997	1	3	0.66521	2	11	0.362842	1	5	0.399126	3	14	0.427635
ARHGAP35	4591	ARHGAP35	LC615; MC237	19	47421933	47508334	4497	86402	0.057	4.19967	1.32942	1	0.99999	0	4	In DD only	2	11	0.362842	1	1	1.99563	2	15	0.266084
RFX3	9984	RFX3	LC615; MC237	9	3218297	3526004	2247	307708	0.104	4.05879	10.4399	1	0.99977	3	1	5.98689	3	6	0.997815	1	1	1.99563	6	7	1.71054
SATB1	10541	SATB1	LC615; MC237	3	18386879	18487080	2385	100202	0.293	4.55642	6.40274	0.99051	0.85661	1	3	0.66521	1	7	0.28509	0	4	In DD only	2	10	0.399126
MEIS2	7001	MEIS2	LC615; MC237	15	37181406	37393504	1431	212099	0.184	3.19516	25.1613	0.99938	0.99425	2	2	1.99563	1	7	0.28509	0	0	In neither	3	9	0.66521
RPS6KA3	10432	RPS6KA3	LC615; MC237	X	20168029	20285523	2220	117495	0.087	4.72381	39.8119	0.99999	0.99991	1	3	0.66521	1	6	0.332605	0	3	In DD only	2	9	0.443473
TCF12	11623	TCF12	LC615; MC237	15	57210821	57591479	2118	380659	0.372	0.348838	15.132	0.67602	0.9739	1	3	0.66521	0	4	In DD only	0	2	In DD only	1	7	0.28509
GGNBP2	19357	GGNBP2	LC615; MC237	17	34900737	34946278	2091	45542	0.073	2.7063	27.263	1	0.99993	3	1	5.98689	0	4	In DD only	0	0	In neither	3	5	1.19738
SRPR	11307	SRPRA	LC615; MC237	11	126132814	126139039	1914	6226	0.39	1.69759	14.9462	0.77836	0.99261	2	2	1.99563	2	1	3.99126	1	0	In ASD only	4	3	2.66084
CAPRIN1	6743	CAPRIN1	LC615; MC237	11	34073230	34122703	2127	49474	0.311	1.49231	8.02542	0.97247	0.99977	2	2	1.99563	0	3	In DD only	0	0	In neither	2	5	0.798252
AAAS	13666	AAAS	LC615; MC237	12	53701240	53718648	1638	17409	0.988	-1.08148	46.4223	2.4356e-13	4.5429e-10	2	2	1.99563	1	1	1.99563	1	1	1.99563	3	3	1.99563
PSMD12	9557	PSMD12	LC615; MC237	17	65334032	65362743	1368	28712	0.162	2.42285	17.9961	0.99984	0.99727	2	2	1.99563	2	0	In ASD only	1	0	In ASD only	4	2	3.99126
GSK3B	4617	GSK3B	LC615; MC237	3	119540170	119813264	1299	273095	0.334	2.75583	28.0841	0.95571	0.99873	1	3	0.66521	1	0	In ASD only	0	0	In neither	2	3	1.33042
SYNCRIP	16918	SYNCRIP	LC615; MC237	6	86318053	86353510	1869	35458	0.209	3.93599	11.2708	0.99939	0.99938	2	2	1.99563	0	1	In DD only	0	0	In neither	2	3	1.33042
ITPR1	6180	ITPR1	LC615; MC237	3	4535032	4889524	8229	354493	0.134	5.75195	0.361681	1	1	1	2	0.997815	5	26	0.383775	1	10	0.199563	6	28	0.427635
CACNA1E	1392	CACNA1E	LC615; MC237	1	181382238	181777219	6939	394982	0.124	6.60924	3.58749	1	1	1	2	0.997815	6	15	0.798252	3	2	2.99344	7	17	0.82173
CBL	1541	CBL	LC615; MC237	11	119076752	119178859	2718	102108	0.503	1.73135	11.437	0.00060921	0.0067874	0	3	In DD only	3	9	0.66521	0	0	In neither	3	12	0.498907
ZBTB20	13503	ZBTB20	LC615; MC237	3	114056941	114866118	2223	809178	0.317	5.72309	14.9267	0.97382	0.98256	1	2	0.997815	0	11	In DD only	0	0	In neither	1	13	0.15351
GRIA2	4572	GRIA2	LC615; MC237	4	158125334	158287227	2649	161894	0.247	4.43162	10.7722	0.99916	0.99551	2	1	3.99126	2	8	0.498907	0	0	In neither	4	9	0.886947
SPAST	11233	SPAST	LC615; MC237	2	32288680	32382706	1848	94027	0.224	1.58731	27.0479	0.99939	0.99707	3	0	In ASD only	0	9	In DD only	0	3	In DD only	3	9	0.66521
RORA	10258	RORA	LC615; MC237	15	60780483	61521518	1668	741036	0.404	2.74384	17.2043	0.40096	0.9532	0	3	In DD only	2	6	0.66521	1	0	In ASD only	2	9	0.443473
CSNK2B	2460	CSNK2B	LC615; MC237	6	31633013	31638120	645	5108	0.383	3.60249	39.824	0.91728	0.94386	0	3	In DD only	0	3	In DD only	0	0	In neither	0	6	In DD only
GNAS	4392	GNAS	LC615; MC237	20	57414773	57486247	3111	71475	0.372	4.3364	51.2805	0.68076	0.99954	0	2	In DD only	2	10	0.399126	1	5	0.399126	2	12	0.332605
DPF2	9964	DPF2	LC615; MC237	11	65101225	65120720	1173	19496	0.161	3.30077	22.043	0.99985	0.99979	0	2	In DD only	1	9	0.221737	1	6	0.332605	1	11	0.181421
RORB	10259	RORB	LC615; MC237	9	77112281	77308093	1377	195813	0.112	3.23673	17.9081	0.99991	0.99855	2	0	In ASD only	3	6	0.997815	0	4	In DD only	5	6	1.66302
ERI1	23994	ERI1	LC615; MC237	8	8859657	8974256	1047	114600	1.073	-2.31851	23.9883	1.1866e-05	0.00045469	1	1	1.99563	2	6	0.66521	1	0	In ASD only	3	7	0.85527
LZTR1	6742	LZTR1	LC615; MC237	22	21333751	21353327	2520	19577	1.994	0.835664	4.34995	1.0211e-92	3.3832e-52	0	1	In DD only	2	14	0.28509	0	4	In DD only	2	15	0.266084
SYT1	11509	SYT1	LC615; MC237	12	79257773	79845788	1266	588016	0.451	2.89453	25.7478	0.60038	0.83718	0	1	In DD only	4	12	0.66521	1	2	0.997815	4	13	0.61404
GRIN2A	4585	GRIN2A	LC615; MC237	16	9852376	10276611	4392	424236	0.188	3.80282	1.96481	0.99998	0.99804	0	1	In DD only	0	16	In DD only	0	1	In DD only	0	17	In DD only
SMC3	2468	SMC3	LC615; MC237	10	112327449	112364394	3651	36946	0.037	6.24788	4.565	1	1	0	1	In DD only	3	11	0.544263	1	0	In ASD only	3	12	0.498907
KCNQ3	6297	KCNQ3	LC615; MC237	8	133133108	133493200	2616	360093	0.356	2.85965	10.7234	0.80089	0.9856	0	1	In DD only	4	9	0.886947	4	6	1.33042	4	10	0.798252
UPF1	9962	UPF1	LC615; MC237	19	18942747	18979045	3354	36299	0.162	7.38074	1.56403	1	0.99993	0	1	In DD only	3	10	0.598689	2	5	0.798252	3	11	0.544263
CYFIP2	13760	CYFIP2	LC615; MC237	5	156693089	156822606	3681	129518	0.092	6.15043	5.92375	1	1	1	0	In ASD only	6	7	1.71054	2	2	1.99563	7	7	1.99563
DNM1L	2973	DNM1L	LC615; MC237	12	32832134	32898486	2208	66353	0.505	3.63223	15.738	0.00056753	0.17695	1	0	In ASD only	0	11	In DD only	0	7	In DD only	1	11	0.181421
PPP3CA	9314	PPP3CA	LC615; MC237	4	101944566	102269435	1563	324870	0.158	3.8937	20.5767	0.99988	0.99815	0	1	In DD only	3	6	0.997815	1	2	0.997815	3	7	0.85527
KCNA2	6220	KCNA2	LC615; MC237	1	111136202	111174096	1497	37895	0.38	4.03595	16.3539	0.91067	0.88417	0	1	In DD only	0	8	In DD only	0	3	In DD only	0	9	In DD only
PSPH	9577	PSPH	LC615; MC237	7	56078744	56119297	675	40554	1.188	0.235779	71.5249	0.00096703	0.70972	0	1	In DD only	0	5	In DD only	0	0	In neither	0	6	In DD only
TRRAP	12347	TRRAP	LC615; MC237	7	98475556	98610866	11577	135311	0.06	9.82274	0.0195503	1	1	0	0	In neither	10	19	1.03612	5	5	1.99563	10	19	1.05033
HUWE1	30892	HUWE1	LC615; MC237	X	53559057	53713673	13122	154617	0.06	8.75375	0.15674	1	1	0	0	In neither	1	25	0.0798252	1	7	0.28509	1	25	0.0798252
PLCG2	9066	PLCG2	LC615; MC237	16	81772702	81991899	3795	219198	0.281	0.965149	63.3627	0.99562	0.99999	0	0	In neither	6	10	1.19738	1	2	0.997815	6	10	1.19738
AGO1	3262	AGO1	LC615; MC237	1	36335409	36395211	2571	59803	0.057	6.52667	5.435	1	1	0	0	In neither	5	9	1.10868	1	3	0.66521	5	9	1.10868
HK1	4922	HK1	LC615; MC237	10	71029740	71161638	2763	131899	0.334	4.52741	6.19746	0.91459	0.55573	0	0	In neither	2	11	0.362842	0	7	In DD only	2	11	0.362842
ATP1A2	800	ATP1A2	LC615; MC237	1	160085549	160113381	3060	27833	0.495	5.39784	5.26882	0.00018093	0.60022	0	0	In neither	1	12	0.166302	0	2	In DD only	1	12	0.166302
TRAF7	20456	TRAF7	LC615; MC237	16	2205699	2228130	2010	22432	0.456	3.34146	14.5846	0.021819	0.46065	0	0	In neither	0	12	In DD only	0	5	In DD only	0	12	In DD only
KCNH1	6250	KCNH1	LC615; MC237	1	210856555	211307457	2967	450903	0.387	3.69159	5.21017	0.54625	0.33301	0	0	In neither	0	11	In DD only	0	7	In DD only	0	11	In DD only
FGFR2	3689	FGFR2	LC615; MC237	10	123237848	123357972	2466	120125	0.27	2.73892	7.64418	0.99731	0.99975	0	0	In neither	0	11	In DD only	0	6	In DD only	0	11	In DD only
POLR3B	30348	POLR3B	LC615; MC237	12	106751436	106903976	3399	152541	0.868	3.43346	6.48094	1.6812e-23	2.7299e-09	0	0	In neither	0	11	In DD only	0	3	In DD only	0	11	In DD only
KCND3	6239	KCND3	LC615; MC237	1	112313284	112531777	1965	218494	0.279	5.35052	12.8641	0.98972	0.80375	0	0	In neither	1	10	0.199563	0	2	In DD only	1	10	0.199563
KCNT2	18866	KCNT2	LC615; MC237	1	196194909	196578355	3405	383447	0.374	3.18784	2.61975	0.041658	0.6668	0	0	In neither	1	9	0.221737	1	5	0.399126	1	9	0.221737
CAMK2G	1463	CAMK2G	LC615; MC237	10	75572259	75634343	1668	62085	0.241	4.2811	22.7957	0.9991	0.99451	0	0	In neither	0	9	In DD only	0	5	In DD only	0	9	In DD only
ARHGEF25	30275	ARHGEF25	LC615; MC237	12	58003963	58013162	1857	9200	0.851	0.47367	50.7527	2.9481e-10	5.1761e-06	0	0	In neither	2	6	0.66521	0	2	In DD only	2	6	0.66521
YWHAG	12852	YWHAG	LC615; MC237	7	75956116	75988348	741	32233	0.289	4.00506	37.0772	0.964	0.93761	0	0	In neither	1	6	0.332605	0	3	In DD only	1	6	0.332605
KLF7	6350	KLF7	LC615; MC237	2	207938861	208031991	906	93131	0.245	2.59628	43.9198	0.98178	0.92993	0	0	In neither	1	6	0.332605	0	1	In DD only	1	6	0.332605
GNAO1	4389	GNAO1	LC615; MC237	16	56225302	56391356	1062	166055	0.261	3.48643	18.2014	0.98963	0.98429	0	0	In neither	0	7	In DD only	0	0	In neither	0	7	In DD only
HIST1H4J	4785	H4C11	LC615; MC237	6	27791884	27792257	309	374	1.737	3.71741	37.9863	0.38683	0.42375	0	0	In neither	2	5	0.798252	0	0	In neither	2	5	0.798252
CPA6	17245	CPA6	LC615; MC237	8	68334360	68658620	1311	324261	1.237	-1.48783	48.0059	4.3984e-17	1.6995e-09	0	0	In neither	5	2	4.98907	0	0	In neither	5	2	4.98907
HIST1H4E	4790	H4C5	LC615; MC237	6	26204858	26206266	309	1409	1.94	NA	33.2845	0.013453	0.00064225	0	0	In neither	0	7	In DD only	0	0	In neither	0	7	In DD only
RALA	9839	RALA	LC615; MC237	7	39663082	39747723	618	84642	0.269	2.80574	45.0147	0.97289	0.95037	0	0	In neither	2	4	0.997815	2	1	3.99126	2	4	0.997815
HIST1H2AE	4724	H2AC8	LC615; MC237	6	26217165	26217711	390	547	1.825	2.78452	25.9726	0.032343	0.62412	0	0	In neither	1	5	0.399126	0	2	In DD only	1	5	0.399126
FRA10AC1	1162	FRA10AC1	LC615; MC237	10	95427640	95462329	945	34690	1.167	-0.689484	76.5494	4.911e-10	9.7154e-10	0	0	In neither	4	2	3.99126	0	0	In neither	4	2	3.99126
APOBEC2	605	APOBEC2	LC615; MC237	6	41021043	41032250	672	11208	1.065	-0.712225	65.5816	0.01707	0.13201	0	0	In neither	3	2	2.99344	1	0	In ASD only	3	2	2.99344
SRCAP	16974	SRCAP	LC615	16	30709530	30755602	9690	46073	0.096	2.22944	0.332356	1	1	2	6	0.66521	3	4	1.49672	0	0	In neither	5	10	0.997815
ZMYM2	12989	ZMYM2	LC615	13	20532810	20665968	4131	133159	0.332	1.85196	5.04399	0.66648	0.97446	1	7	0.28509	0	1	In DD only	0	0	In neither	1	8	0.249454
KMT2B	15840	KMT2B	LC615	19	36208921	36229779	8145	20859	0.07	4.0551	1.84751	1	1	1	6	0.332605	3	8	0.748361	0	0	In neither	4	14	0.57018
ZFHX3	777	ZFHX3	LC615	16	72816784	73093597	11109	276814	0.136	-1.68138	1.25122	1	1	0	7	In DD only	3	1	5.98689	0	0	In neither	3	8	0.748361
TAB2	17075	TAB2	LC615	6	149539777	149732749	2079	192973	0.098	1.06198	7.83969	0.99998	0.99976	0	6	In DD only	0	4	In DD only	0	0	In neither	0	10	In DD only
GLI3	4319	GLI3	LC615	7	42000548	42277469	4740	276922	0.195	1.5222	1.63245	0.99999	0.99999	0	6	In DD only	2	0	In ASD only	0	0	In neither	2	6	0.66521
CACNA1C	1390	CACNA1C	LC615	12	2079952	2802108	6558	722157	0.102	6.41269	5.76735	1	1	0	5	In DD only	1	9	0.221737	1	2	0.997815	1	14	0.142545
PTPRD	9668	PTPRD	LC615	9	8314246	10612723	5736	2298478	0.112	NA	0.498534	1	1	1	4	0.498907	0	7	In DD only	0	4	In DD only	1	11	0.181421
KIAA1551	25559	RESF1	LC615	12	32112304	32146039	5241	33736	0.408	-4.84921	97.4194	0.009294	0.036491	1	4	0.498907	1	5	0.399126	0	0	In neither	2	9	0.443473
STAG2	11355	STAG2	LC615	X	123094062	123556514	3804	462453	0.09	5.11067	4.38871	1	1	0	5	In DD only	0	3	In DD only	0	1	In DD only	0	8	In DD only
NR3C2	7979	NR3C2	LC615	4	148999913	149365850	2952	365938	0.35	1.84031	14.0958	0.83739	0.92509	2	3	1.33042	2	0	In ASD only	0	0	In neither	4	3	2.66084
CSDE1	29905	CSDE1	LC615	1	115259534	115301297	2532	41764	0.144	3.223	6.17791	1	0.99995	3	2	2.99344	0	2	In DD only	0	0	In neither	3	4	1.49672
CNKSR2	19701	CNKSR2	LC615	X	21392536	21672813	3102	280278	0.185	3.51228	5.32915	0.99996	0.99975	1	4	0.498907	0	1	In DD only	0	0	In neither	1	5	0.399126
ZMIZ1	16493	ZMIZ1	LC615	10	80828792	81076276	3201	247485	0.252	4.22178	1.12414	0.99937	0.99974	0	5	In DD only	0	1	In DD only	0	0	In neither	0	6	In DD only
PRPF8	17340	PRPF8	LC615	17	1553923	1588176	7005	34254	0.178	10.5487	0.136852	1	1	1	3	0.66521	4	16	0.498907	2	5	0.798252	5	19	0.525166
CHD4	1919	CHD4	LC615	12	6679249	6716642	5736	37394	0.156	7.0511	0.576735	1	1	0	4	In DD only	2	16	0.249454	0	4	In DD only	2	20	0.199563
CDC42BPB	1738	CDC42BPB	LC615	14	103398716	103523799	5133	125084	0.12	4.30414	1.82796	1	1	2	2	1.99563	3	8	0.748361	0	4	In DD only	5	10	0.997815
STAG1	11354	STAG1	LC615	3	136055077	136471220	3774	416144	0.119	4.42694	4.77028	1	1	1	3	0.66521	1	8	0.249454	1	4	0.498907	2	11	0.362842
KDM3B	1337	KDM3B	LC615	5	137688285	137772717	5283	84433	0.06	4.99161	1.72043	1	1	2	2	1.99563	0	9	In DD only	0	3	In DD only	2	11	0.362842
PIK3R1	8979	PIK3R1	LC615	5	67511548	67597649	2172	86102	0.228	2.41669	7.35093	0.99978	0.99824	0	4	In DD only	0	8	In DD only	0	2	In DD only	0	12	In DD only
UNC80	26582	UNC80	LC615	2	210636717	210864024	9774	227308	0.307	0.712915	NA	0.052307	0.13984	3	1	5.98689	1	7	0.28509	0	2	In DD only	4	8	0.997815
ERF	3444	ERF	LC615	19	42751724	42759309	1644	7586	0.261	2.99743	15.9726	0.98968	0.80714	1	3	0.66521	2	6	0.66521	0	0	In neither	3	9	0.66521
ZMYND8	9397	ZMYND8	LC615	20	45837859	45985567	3564	147709	0.131	3.89881	3.31378	1	1	3	1	5.98689	2	5	0.798252	0	5	In DD only	5	6	1.66302
ANKRD17	23575	ANKRD17	LC615	4	73939093	74124515	7809	185423	0.062	5.24222	0.400782	1	1	1	3	0.66521	2	5	0.798252	1	1	1.99563	3	8	0.748361
TNRC6A	11969	TNRC6A	LC615	16	24741016	24838953	5886	97938	0.159	-0.172728	10.391	1	1	1	3	0.66521	3	3	1.99563	0	1	In DD only	4	6	1.33042
EML6	35412	EML6	LC615	2	54950636	55199157	5874	248522	0.453	0.00947899	NA	4.0925e-09	0.44303	0	4	In DD only	1	5	0.399126	0	0	In neither	1	9	0.221737
DLL1	2908	DLL1	LC615	6	170591294	170599561	2169	8268	0.095	2.22871	43.5777	0.99999	0.99905	1	3	0.66521	2	3	1.33042	0	1	In DD only	3	6	0.997815
ZNF644	29222	ZNF644	LC615	1	91380859	91487829	3981	106971	0.253	0.76134	14.9365	0.99914	0.99733	0	4	In DD only	1	3	0.66521	0	0	In neither	1	7	0.28509
NARS	7643	NARS1	LC615	18	55267888	55289445	1644	21558	0.781	0.814201	19.0127	2.9489e-09	3.4809e-07	0	4	In DD only	0	3	In DD only	0	2	In DD only	0	7	In DD only
BRSK1	18994	BRSK1	LC615	19	55793440	55823901	2334	30462	0.205	5.08785	8.82698	0.99982	0.994	1	3	0.66521	2	0	In ASD only	1	0	In ASD only	3	3	1.99563
JAG1	6188	JAG1	LC615	20	10618332	10654694	3654	36363	0.146	4.05152	18.348	1	1	0	4	In DD only	0	2	In DD only	0	1	In DD only	0	6	In DD only
SKI	10896	SKI	LC615	1	2160134	2241558	2184	81425	0.194	2.96334	11.7889	0.99901	0.9814	1	3	0.66521	1	0	In ASD only	0	0	In neither	2	3	1.33042
OTX2	8522	OTX2	LC615	14	57267425	57277197	891	9773	0.376	1.02033	24.7019	0.92344	0.7446	0	4	In DD only	0	0	In neither	0	0	In neither	0	4	In DD only
CSMD1	14026	CSMD1	LC615	8	2792875	4852494	10692	2059620	0.211	NA	0.312805	1	NA	0	3	In DD only	10	15	1.31242	1	2	0.997815	10	18	1.10868
COL4A1	2202	COL4A1	LC615	13	110801318	110959496	5007	158179	0.128	2.46408	3.15738	1	1	1	2	0.997815	1	19	0.105033	0	3	In DD only	2	21	0.19006
ATP2B2	815	ATP2B2	LC615	3	10365707	10749716	3729	384010	0.148	6.35987	1.5347	1	0.99992	2	1	3.99126	4	8	0.997815	0	5	In DD only	6	9	1.33042
DNAH6	2951	DNAH6	LC615	2	84743579	85046713	12474	303135	0.573	-0.634465	NA	1.1201e-36	0.00022349	0	3	In DD only	3	9	0.66521	1	2	0.997815	3	12	0.498907
NIPBL	28862	NIPBL	LC615	5	36876861	37066515	8412	189655	0.032	5.04337	0.351906	1	1	0	3	In DD only	0	12	In DD only	0	2	In DD only	0	15	In DD only
KIAA0100	28960	KIAA0100	LC615	17	26941458	26972472	6705	31015	0.421	2.35559	2.12121	5.4421e-09	0.26524	1	2	0.997815	3	7	0.85527	1	4	0.498907	4	9	0.886947
KCNMA1	6284	KCNMA1	LC615	10	78629359	79398353	3657	768995	0.276	6.42637	4.31085	0.99731	0.99922	1	2	0.997815	3	7	0.85527	1	3	0.66521	4	9	0.886947
HDAC4	14063	HDAC4	LC615	2	239969864	240323348	3252	353485	0.052	3.50503	26.5494	1	0.99999	1	2	0.997815	2	8	0.498907	1	1	1.99563	3	10	0.598689
ARID4A	9885	ARID4A	LC615	14	58765103	58840605	3771	75503	0.139	0.0585363	8.12317	1	1	0	3	In DD only	0	10	In DD only	0	1	In DD only	0	13	In DD only
UBTF	12511	UBTF	LC615	17	42282401	42298994	2292	16594	0.06	5.60603	9.44282	1	1	0	3	In DD only	1	8	0.249454	0	6	In DD only	1	11	0.181421
CEP85L	21638	CEP85L	LC615	6	118781935	119031238	2424	249304	0.707	-0.864926	60.7527	4.5367e-09	0.0049639	1	2	0.997815	3	6	0.997815	0	0	In neither	4	8	0.997815
RIF1	23207	RIF1	LC615	2	152266397	152364527	7416	98131	0.113	-2.62961	3.21603	1	1	1	2	0.997815	4	4	1.99563	0	0	In neither	5	6	1.66302
MGA	14010	MGA	LC615	15	41913422	42062141	9195	148720	0.09	-1.3074	2.51222	1	1	0	3	In DD only	1	6	0.332605	0	2	In DD only	1	9	0.221737
TBR1	11590	TBR1	LC615	2	162272605	162282381	2046	9777	0.194	NA	22.5024	0.99901	0.99359	3	0	In ASD only	5	2	4.98907	1	0	In ASD only	8	2	7.98252
CRIM1	2359	CRIM1	LC615	2	36583069	36778278	3108	195210	0.238	0.797522	18.3382	0.99971	0.97788	1	2	0.997815	2	4	0.997815	2	1	3.99126	3	6	0.997815
EXT1	3512	EXT1	LC615	8	118806729	119124092	2238	317364	0.261	2.36207	8.87586	0.99732	0.99932	0	3	In DD only	2	2	1.99563	1	1	1.99563	2	5	0.798252
PCBP2	8648	PCBP2	LC615	12	53835525	53874946	1098	39422	0.228	4.50138	25.9726	0.99617	0.98703	0	3	In DD only	0	4	In DD only	0	2	In DD only	0	7	In DD only
KCNA1	6218	KCNA1	LC615	12	5019071	5040527	1485	21457	0.73	4.90901	9.35484	0.076028	0.051801	0	3	In DD only	0	4	In DD only	0	0	In neither	0	7	In DD only
PHF6	18145	PHF6	LC615	X	133507283	133562820	1095	55538	0.166	2.52474	15.047	0.99784	0.9724	0	3	In DD only	0	4	In DD only	0	0	In neither	0	7	In DD only
LDB1	6532	LDB1	LC615	10	103867317	103880210	1233	12894	0.291	3.23684	25.5034	0.98529	0.87945	2	1	3.99126	0	3	In DD only	0	2	In DD only	2	4	0.997815
CELF2	2550	CELF2	LC615	10	11047259	11378674	1563	331416	0.174	4.95103	20.4497	0.99965	0.99879	2	1	3.99126	1	2	0.997815	0	2	In DD only	3	3	1.99563
LEO1	30401	LEO1	LC615	15	52230222	52264003	1998	33782	0.35	1.90768	20.8016	0.87094	0.99961	1	2	0.997815	1	2	0.997815	0	2	In DD only	2	4	0.997815
NXPE4	23117	NXPE4	LC615	11	114441313	114466484	1632	25172	1.58	-0.973805	91.828	6.8642e-16	2.7474e-08	1	2	0.997815	0	3	In DD only	0	0	In neither	1	5	0.399126
NFIB	7785	NFIB	LC615	9	14081842	14398982	1482	317141	0.225	2.91348	16.6178	0.99861	0.99081	1	2	0.997815	0	3	In DD only	0	0	In neither	1	5	0.399126
OPHN1	8148	OPHN1	LC615	X	67262186	67653755	2406	391570	0.161	2.27816	48.4326	0.99985	0.99945	1	2	0.997815	0	2	In DD only	0	1	In DD only	1	4	0.498907
GLYR1	24434	GLYR1	LC615	16	4853204	4897343	1659	44140	0.195	2.01673	8.82698	0.99973	0.99988	1	2	0.997815	0	2	In DD only	0	1	In DD only	1	4	0.498907
UPF3B	20439	UPF3B	LC615	X	118967985	118986961	1449	18977	0.292	1.16441	28.3699	0.98497	0.93377	2	1	3.99126	0	2	In DD only	0	0	In neither	2	3	1.33042
NONO	7871	NONO	LC615	X	70503042	70521018	1413	17977	0.244	3.7139	34.7962	0.9935	0.99395	0	3	In DD only	0	2	In DD only	0	0	In neither	0	5	In DD only
PAX5	8619	PAX5	LC615	9	36833272	37034103	1173	200832	0.165	3.26423	61.8182	0.99798	0.98424	3	0	In ASD only	1	0	In ASD only	1	0	In ASD only	4	0	In ASD only
ARHGEF9	14561	ARHGEF9	LC615	X	62854847	63005426	1548	150580	0.151	2.96925	57.5235	0.9989	0.98307	2	1	3.99126	1	0	In ASD only	0	0	In neither	3	1	5.98689
PTCHD1	26392	PTCHD1	LC615	X	23352133	23422489	2664	70357	0.284	2.41275	7.21003	0.98224	0.94705	0	3	In DD only	1	0	In ASD only	0	0	In neither	1	3	0.66521
CDKN2AIP	24325	CDKN2AIP	LC615	4	184365744	184369351	1740	3608	0.329	0.456651	24.8974	0.96386	0.98725	1	2	0.997815	1	0	In ASD only	0	0	In neither	2	2	1.99563
SRSF11	10782	SRSF11	LC615	1	70671365	70718735	1452	47371	0.233	3.33709	12.9717	0.99806	0.99979	2	1	3.99126	1	0	In ASD only	0	0	In neither	3	1	5.98689
SMARCD1	11106	SMARCD1	LC615	12	50478755	50494495	1545	15741	0.206	3.95343	21.3099	0.99947	0.99953	2	1	3.99126	0	1	In DD only	0	0	In neither	2	2	1.99563
FBXO28	29046	FBXO28	LC615	1	224301789	224349749	1104	47961	0.271	2.27824	54.6823	0.98681	0.93014	0	3	In DD only	0	0	In neither	0	0	In neither	0	3	In DD only
BSDC1	25501	BSDC1	LC615	1	32830704	32860332	1341	29629	0.584	0.347083	37.4976	0.02408	0.48235	2	1	3.99126	0	0	In neither	0	0	In neither	2	1	3.99126
HNRNPD	5036	HNRNPD	LC615	4	83273651	83295656	1065	22006	0.227	3.01989	36.7937	0.99621	0.95734	1	2	0.997815	0	0	In neither	0	0	In neither	1	2	0.997815
ILF2	6037	ILF2	LC615	1	153634512	153643524	1170	9013	0.247	3.54255	22.1994	0.9965	0.99705	2	1	3.99126	0	0	In neither	0	0	In neither	2	1	3.99126
ZNF107	12887	ZNF107	LC615	7	64126511	64171404	2349	44894	1.901	-3.29512	49.218	0.021156	7.5938e-17	1	2	0.997815	0	0	In neither	0	0	In neither	1	2	0.997815
FXYD5	4029	FXYD5	LC615	19	35645633	35660786	534	15154	1.01	-0.241064	77.0577	0.0020871	0.46418	3	0	In ASD only	0	0	In neither	0	0	In neither	3	0	In ASD only
ARCN1	649	ARCN1	LC615	11	118443105	118473748	1533	30644	0.101	2.29241	19.7263	0.99997	0.99985	0	3	In DD only	0	0	In neither	0	0	In neither	0	3	In DD only
EIF4G2	3297	EIF4G2	LC615	11	10818597	10830657	2721	12061	0.085	NA	11.0557	1	NA	1	1	1.99563	4	6	1.33042	2	2	1.99563	5	7	1.42545
CLASP1	17088	CLASP1	LC615	2	122095352	122407163	4614	311812	0.176	2.59045	NA	1	1	0	2	In DD only	5	5	1.99563	1	2	0.997815	5	7	1.42545
DNAH14	2945	DNAH14	LC615	1	225083964	225586996	1359	503033	1.517	-0.66873	NA	2.6938e-16	8.77e-06	1	1	1.99563	3	7	0.85527	0	0	In neither	4	8	0.997815
GARNL3	25425	GARNL3	LC615	9	129986544	130155939	3039	169396	0.501	2.08893	8.06452	6.8913e-06	0.021087	1	1	1.99563	5	4	2.49454	1	2	0.997815	6	5	2.39476
MYO3A	7601	MYO3A	LC615	10	26223196	26501456	4848	278261	1.04	-1.6635	84.8485	1.8056e-45	6.5859e-30	1	1	1.99563	0	8	In DD only	0	0	In neither	1	9	0.221737
CTR9	16850	CTR9	LC615	11	10772534	10801290	3519	28757	0.135	4.43819	9.42326	1	1	1	1	1.99563	1	6	0.332605	1	3	0.66521	2	7	0.57018
LRP10	14553	LRP10	LC615	14	23340822	23350789	2139	9968	0.892	0.653485	25.6403	4.9806e-08	0.00021141	2	0	In ASD only	6	1	11.9738	3	1	5.98689	8	1	15.965
AP1G1	555	AP1G1	LC615	16	71762913	71843104	2475	80192	0.202	2.36554	8.45552	0.99998	0.99998	1	1	1.99563	2	4	0.997815	1	3	0.66521	3	5	1.19738
PLEKHH2	30506	PLEKHH2	LC615	2	43864412	43995126	4479	130715	0.938	-3.29739	27.8886	4.8228e-34	1.7887e-26	0	2	In DD only	3	3	1.99563	0	0	In neither	3	5	1.19738
CNGB3	2153	CNGB3	LC615	8	87566205	87755903	2427	189699	1.018	-2.09861	88.4653	7.7723e-19	8.8646e-11	0	2	In DD only	6	0	In ASD only	0	0	In neither	6	2	5.98689
LOXHD1	26521	LOXHD1	LC615	18	44056935	44236996	3342	180062	1.012	NA	NA	5.5941e-26	NA	1	1	1.99563	2	4	0.997815	0	0	In neither	3	5	1.19738
YY1	12856	YY1	LC615	14	100704635	100749129	1242	44495	0.198	4.90207	39.9609	0.9938	0.96783	0	2	In DD only	1	4	0.498907	1	0	In ASD only	1	6	0.332605
KIAA1731	29366	CEP295	LC615	11	93394805	93463522	7803	68718	0.489	-0.168805	NA	2.3569e-13	0.0028798	2	0	In ASD only	2	3	1.33042	1	0	In ASD only	4	3	2.66084
FREM3	25172	FREM3	LC615	4	144498455	144621828	6417	123374	0.878	NA	NA	1.5219e-19	NA	1	1	1.99563	1	4	0.498907	0	0	In neither	2	5	0.798252
PPP2CA	9299	PPP2CA	LC615	5	133530025	133561833	927	31809	0.263	4.47406	37.9863	0.9893	0.98551	0	2	In DD only	0	5	In DD only	0	0	In neither	0	7	In DD only
SLC39A8	20862	SLC39A8	LC615	4	103172198	103352415	1380	180218	0.465	1.56294	25.5034	0.66924	0.89157	0	2	In DD only	1	3	0.66521	0	3	In DD only	1	5	0.399126
PLEKHO1	24310	PLEKHO1	LC615	1	150121373	150136916	1227	15544	0.481	0.10382	50.3421	0.48341	0.94923	1	1	1.99563	2	2	1.99563	1	0	In ASD only	3	3	1.99563
MAVS	29233	MAVS	LC615	20	3827487	3849280	1620	21794	1.296	-0.250985	86.5103	6.7045e-07	1.767e-07	2	0	In ASD only	0	4	In DD only	0	0	In neither	2	4	0.997815
TBCEL	28115	TBCEL	LC615	11	120894781	120961484	1272	66704	0.313	2.48971	28.7195	0.97472	0.9715	2	0	In ASD only	1	2	0.997815	1	0	In ASD only	3	2	2.99344
SPRY1	11269	SPRY1	LC615	4	124317950	124324910	957	6961	1.22	-2.31625	28.0743	0.0030398	4.1273e-05	1	1	1.99563	1	1	1.99563	0	0	In neither	2	2	1.99563
TCEAL1	11616	TCEAL1	LC615	X	102883632	102885881	477	2250	1.067	1.57779	42.0063	0.58578	0.48864	1	1	1.99563	0	2	In DD only	0	0	In neither	1	3	0.66521
SVIP	25238	SVIP	LC615	11	22835345	22851845	231	16501	1.849	-0.126346	51.7595	0.00030038	0.011432	0	2	In DD only	0	1	In DD only	0	1	In DD only	0	3	In DD only
KCNE2	6242	KCNE2	LC615	21	35736323	35743688	369	7366	1.937	-0.23353	70.6061	0.00010145	0.0010184	0	2	In DD only	0	1	In DD only	0	0	In neither	0	3	In DD only
NDUFB11	20372	NDUFB11	LC615	X	47001615	47004903	489	3289	0.556	0.611282	64.4201	0.80382	0.75086	0	2	In DD only	0	1	In DD only	0	0	In neither	0	3	In DD only
PDCD5	8764	PDCD5	LC615	19	33071974	33078358	375	6385	1.167	-0.101721	48.6413	0.0036424	0.0071209	0	2	In DD only	0	1	In DD only	0	0	In neither	0	3	In DD only
LAMP2	6501	LAMP2	LC615	X	119561682	119603220	1233	41539	0.641	0.409672	35.7367	0.26698	0.94978	0	2	In DD only	1	0	In ASD only	0	0	In neither	1	2	0.997815
RYR2	10484	RYR2	LC615	1	237205505	237997288	14901	791784	0.25	5.21234	0.0782014	0.99999	1	1	0	In ASD only	7	22	0.599146	2	5	0.798252	8	22	0.725684
CACNA1G	1394	CACNA1G	LC615	17	48638429	48704835	7131	66407	0.211	4.97279	2.85435	1	1	0	1	In DD only	4	13	0.61404	4	6	1.33042	4	14	0.57018
WFS1	12762	WFS1	LC615	4	6271576	6304992	2670	33417	1.93	NA	99.218	1.6231e-38	NA	0	1	In DD only	4	8	0.997815	0	2	In DD only	4	9	0.886947
MYO1E	7599	MYO1E	LC615	15	59427113	59665099	3324	237987	0.442	0.127264	6.11926	6.769e-05	0.047978	1	0	In ASD only	5	6	1.66302	0	5	In DD only	6	6	1.99563
SCN3A	10590	SCN3A	LC615	2	165944032	166060577	6000	116546	0.174	4.52341	1.40762	1	1	0	1	In DD only	3	8	0.748361	2	2	1.99563	3	9	0.66521
GABRG2	4087	GABRG2	LC615	5	161494546	161582542	1545	87997	0.399	3.14571	16.3245	0.73852	0.95854	1	0	In ASD only	3	8	0.748361	1	1	1.99563	4	8	0.997815
SOS1	11187	SOS1	LC615	2	39208537	39351486	3999	142950	0.14	2.17903	4.0958	1	1	0	1	In DD only	1	9	0.221737	0	0	In neither	1	10	0.199563
NCOA2	7669	NCOA2	LC615	8	71021997	71316040	4392	294044	0.121	1.0714	6.55914	1	1	0	1	In DD only	4	6	1.33042	0	0	In neither	4	7	1.14036
XPO1	12825	XPO1	LC615	2	61704984	61765761	3213	60778	0.051	6.0491	4.53568	1	1	0	1	In DD only	4	5	1.5965	2	2	1.99563	4	6	1.33042
VCP	12666	VCP	LC615	9	35056061	35073246	2418	17186	0.127	6.46523	8.348	0.99999	0.99999	0	1	In DD only	0	9	In DD only	0	4	In DD only	0	10	In DD only
BICD2	17208	BICD2	LC615	9	95473645	95527094	2565	53450	0.305	3.17449	8.94428	0.98272	0.33259	0	1	In DD only	0	9	In DD only	0	4	In DD only	0	10	In DD only
MSH6	7329	MSH6	LC615	2	47922669	48037240	4080	114572	0.498	NA	3.68524	3.6705e-05	NA	0	1	In DD only	5	4	2.49454	2	1	3.99126	5	5	1.99563
PRDM10	13995	PRDM10	LC615	11	129769601	129872730	3480	103130	0.366	3.83867	20.5572	0.15304	0.99806	0	1	In DD only	0	9	In DD only	0	3	In DD only	0	10	In DD only
TAF6	11540	TAF6	LC615	7	99704693	99717464	2142	12772	0.784	2.87845	11.3881	8.2703e-09	0.00067417	0	1	In DD only	6	3	3.99126	1	1	1.99563	6	4	2.99344
AFF3	6473	AFF3	LC615	2	100162323	100759201	3753	596879	0.221	2.12093	3.77322	0.99996	0.99891	1	0	In ASD only	1	8	0.249454	0	0	In neither	2	8	0.498907
MORC1	7198	MORC1	LC615	3	108677086	108836989	2952	159904	0.505	0.113284	42.8348	5.8802e-06	0.00024088	1	0	In ASD only	7	2	6.89018	0	0	In neither	8	2	7.98252
DICER1	17098	DICER1	LC615	14	95552565	95624347	5766	71783	0.166	4.07357	2.47312	1	0.99999	1	0	In ASD only	3	5	1.19738	2	3	1.33042	4	5	1.5965
PRKCE	9401	PRKCE	LC615	2	45878484	46415129	2211	536646	0.2	4.70366	14.5846	0.99988	0.99989	0	1	In DD only	1	7	0.28509	0	3	In DD only	1	8	0.249454
MTIF2	7441	MTIF2	LC615	2	55463731	55496483	2181	32753	0.836	-1.19283	19.7947	3.7464e-10	9.0716e-08	0	1	In DD only	3	5	1.19738	0	2	In DD only	3	6	0.997815
GRIN1	4584	GRIN1	LC615	9	140032842	140063207	2829	30366	0.309	8.03563	6.92082	0.97629	0.97271	0	1	In DD only	2	6	0.66521	1	1	1.99563	2	7	0.57018
EZH2	3527	EZH2	LC615	7	148504475	148581413	2253	76939	0.146	5.44962	13.9296	1	0.99999	0	1	In DD only	2	6	0.66521	0	1	In DD only	2	7	0.57018
GALNTL5	21725	GALNTL5	LC615	7	151653464	151717019	1329	63556	1.634	-2.19855	89.2375	3.5947e-16	6.0528e-13	0	1	In DD only	3	5	1.19738	0	0	In neither	3	6	0.997815
COL3A1	2201	COL3A1	LC615	2	189839046	189877472	4398	38427	0.098	3.14731	10.4497	1	1	0	1	In DD only	2	6	0.66521	0	0	In neither	2	7	0.57018
CEP164	29182	CEP164	LC615	11	117185273	117283984	4380	98712	0.837	-0.828659	82.1505	4.8293e-27	9.6688e-18	1	0	In ASD only	1	7	0.28509	0	0	In neither	2	7	0.57018
RAC1	9801	RAC1	LC615	7	6414154	6443608	633	29455	0.467	3.41753	39.0616	0.76228	0.5724	0	1	In DD only	0	7	In DD only	0	3	In DD only	0	8	In DD only
MPHOSPH10	7213	MPHOSPH10	LC615	2	71357444	71377231	2043	19788	0.363	-0.352541	93.0987	0.84847	0.58592	0	1	In DD only	6	1	11.9738	3	0	In ASD only	6	2	5.98689
OGT	8127	OGT	LC615	X	70752933	70795747	3138	42815	0.08	5.68663	7.99373	1	0.99995	0	1	In DD only	0	7	In DD only	0	2	In DD only	0	8	In DD only
ZNF438	21029	ZNF438	LC615	10	31109136	31320866	2484	211731	1.107	-1.08477	53.8123	2.6656e-06	3.4556e-05	1	0	In ASD only	2	5	0.798252	1	1	1.99563	3	5	1.19738
CSNK1E	2453	CSNK1E	LC615	22	38686697	38794527	1248	107831	0.143	4.4736	26.911	0.99926	0.96732	0	1	In DD only	3	4	1.49672	0	1	In DD only	3	5	1.19738
KIF2A	6318	KIF2A	LC615	5	61601989	61833076	2232	231088	0.162	3.59492	26.4907	0.99998	0.99934	0	1	In DD only	2	5	0.798252	0	1	In DD only	2	6	0.66521
HRAS	5173	HRAS	LC615	11	532242	537287	567	5046	0.926	2.6874	30.6158	0.079774	0.007941	1	0	In ASD only	0	7	In DD only	0	1	In DD only	1	7	0.28509
SLC39A12	20860	SLC39A12	LC615	10	18240768	18332221	2073	91454	0.763	-2.01604	83.7537	8.3413e-07	0.00029299	1	0	In ASD only	2	5	0.798252	0	0	In neither	3	5	1.19738
CPSF7	30098	CPSF7	LC615	11	61170121	61197503	1542	27383	0.199	3.11399	13.4995	0.99873	0.99133	1	0	In ASD only	2	5	0.798252	0	0	In neither	3	5	1.19738
G3BP2	30291	G3BP2	LC615	4	76567966	76649709	1446	81744	0.179	3.28073	28.0841	0.99954	0.98315	1	0	In ASD only	2	5	0.798252	0	0	In neither	3	5	1.19738
NFE2L2	7782	NFE2L2	LC615	2	178092323	178257425	1815	165103	0.663	-0.10198	47.5367	0.0035719	0.68601	1	0	In ASD only	0	6	In DD only	0	4	In DD only	1	6	0.332605
MAP3K12	6851	MAP3K12	LC615	12	53874274	53893847	2676	19574	0.072	2.88209	15.3079	1	0.99998	0	1	In DD only	0	6	In DD only	0	3	In DD only	0	7	In DD only
CAMK2A	1460	CAMK2A	LC615	5	149599054	149669854	1467	70801	0.251	5.27324	17.5758	0.99845	0.998	0	1	In DD only	2	4	0.997815	2	1	3.99126	2	5	0.798252
TUBGCP4	16691	TUBGCP4	LC615	15	43661419	43699293	1998	37875	0.716	2.03758	31.6911	3.6984e-09	0.0052835	1	0	In ASD only	1	5	0.399126	0	2	In DD only	2	5	0.798252
CYP27C1	33480	CYP27C1	LC615	2	127941696	127977654	1116	35959	1.081	0.57921	22.5415	9.2035e-07	0.00018457	1	0	In ASD only	0	6	In DD only	0	1	In DD only	1	6	0.332605
SPOP	11254	SPOP	LC615	17	47676246	47755596	1122	79351	0.144	4.73763	25.7674	0.99922	0.99253	0	1	In DD only	0	6	In DD only	0	1	In DD only	0	7	In DD only
CBLL1	21225	CBLL1	LC615	7	107384142	107402112	1473	17971	0.145	1.02158	9.97067	0.99918	0.99778	0	1	In DD only	1	5	0.399126	0	1	In DD only	1	6	0.332605
PRKAR1B	9390	PRKAR1B	LC615	7	588834	767287	1143	178454	0.538	2.82836	50.6452	0.17935	0.024758	1	0	In ASD only	1	5	0.399126	0	1	In DD only	2	5	0.798252
TRPC4	12336	TRPC4	LC615	13	38210773	38444562	2946	233790	0.373	2.10687	7.29228	0.48205	0.96765	0	1	In DD only	2	4	0.997815	0	1	In DD only	2	5	0.798252
NPVF	13782	NPVF	LC615	7	25264189	25268105	588	3917	1.762	-0.78671	77.478	0.00010444	0.0026403	0	1	In DD only	3	3	1.99563	0	0	In neither	3	4	1.49672
AGO3	18421	AGO3	LC615	1	36396319	36538101	2580	141783	0.193	5.45121	14.956	0.99997	1	0	1	In DD only	2	3	1.33042	2	1	3.99126	2	4	0.997815
ZBTB34	31446	ZBTB34	LC615	9	129622944	129648157	1500	25214	0.298	3.00167	16.5103	0.97657	0.82962	0	1	In DD only	1	4	0.498907	0	3	In DD only	1	5	0.399126
SRSF1	10780	SRSF1	LC615	17	56080721	56084707	744	3987	0.242	5.6209	38.2307	0.98268	0.99199	0	1	In DD only	2	3	1.33042	1	2	0.997815	2	4	0.997815
ZNF200	12993	ZNF200	LC615	16	3272325	3286221	1185	13897	1.16	-2.54337	66.5005	1.7956e-06	2.2512e-06	0	1	In DD only	0	5	In DD only	0	2	In DD only	0	6	In DD only
GREB1L	31042	GREB1L	LC615	18	18822203	19105378	5769	283176	0.075	NA	NA	1	NA	0	1	In DD only	2	3	1.33042	1	1	1.99563	2	4	0.997815
IK	5958	IK	LC615	5	140026643	140042064	1671	15422	0.607	3.39754	30.5963	2.4864e-06	3.4706e-06	0	1	In DD only	1	4	0.498907	1	1	1.99563	1	5	0.399126
NUDCD2	30535	NUDCD2	LC615	5	162873532	162887146	471	13615	1.205	0.700108	42.0919	0.0031978	0.00081208	1	0	In ASD only	4	1	7.98252	0	1	In DD only	5	1	9.97815
CAMK4	1464	CAMK4	LC615	5	110559351	110830584	1419	271234	0.474	1.61368	35.1515	0.50957	0.01583	0	1	In DD only	0	5	In DD only	0	1	In DD only	0	6	In DD only
PTPRR	9680	PTPRR	LC615	12	71031853	71314623	1971	282771	0.698	-0.446867	71.9941	8.7415e-07	0.00043048	1	0	In ASD only	4	1	7.98252	0	0	In neither	5	1	9.97815
FBXO8	13587	FBXO8	LC615	4	175157809	175205415	957	47607	0.53	1.69487	44.6334	0.48562	0.83683	0	1	In DD only	0	5	In DD only	0	0	In neither	0	6	In DD only
C3AR1	1319	C3AR1	LC615	12	8210898	8219067	1446	8170	1.585	-1.55097	37.4194	3.3053e-09	4.6934e-05	0	1	In DD only	3	2	2.99344	0	0	In neither	3	3	1.99563
PAK1	8590	PAK1	LC615	11	77032752	77185680	1659	152929	0.563	4.16	20.7722	0.0013306	0.67097	0	1	In DD only	1	4	0.498907	0	0	In neither	1	5	0.399126
GET4	21690	GET4	LC615	7	916189	936073	981	19885	0.502	0.286521	29.0323	0.56164	0.97215	0	1	In DD only	1	4	0.498907	0	0	In neither	1	5	0.399126
LMBRD2	25287	LMBRD2	LC615	5	36098514	36152063	2085	53550	0.547	1.03534	18.4457	0.00016404	0.014565	1	0	In ASD only	0	4	In DD only	0	3	In DD only	1	4	0.498907
NFATC4	7778	NFATC4	LC615	14	24834879	24848810	2892	13932	0.358	1.61776	27.3118	0.8679	0.98538	0	1	In DD only	1	3	0.66521	0	2	In DD only	1	4	0.498907
ARIH1	689	ARIH1	LC615	15	72766667	72879692	1671	113026	0.166	4.90077	31.3294	0.99997	0.99967	1	0	In ASD only	0	4	In DD only	0	2	In DD only	1	4	0.498907
SLC16A2	10923	SLC16A2	LC615	X	73641085	73753752	1617	112668	0.223	2.90497	35.2665	0.98828	0.93435	0	1	In DD only	0	4	In DD only	0	1	In DD only	0	5	In DD only
VAMP2	12643	VAMP2	LC615	17	8062467	8066864	348	4398	0.422	2.14596	56.4125	0.88736	0.83712	0	1	In DD only	1	3	0.66521	0	1	In DD only	1	4	0.498907
TOPAZ1	24746	TOPAZ1	LC615	3	44283378	44373590	5076	90213	0.301	NA	NA	0.97746	NA	0	1	In DD only	3	1	5.98689	1	0	In ASD only	3	2	2.99344
TRIM66	29005	TRIM66	LC615	11	8633584	8693413	3735	59830	0.682	NA	NA	6.9399e-12	NA	1	0	In ASD only	0	4	In DD only	0	1	In DD only	1	4	0.498907
HIST1H4H	4788	H4C8	LC615	6	26281283	26285762	309	4480	1.963	-0.339071	32.9423	7.1537e-06	0.0087903	0	1	In DD only	1	3	0.66521	0	0	In neither	1	4	0.498907
TXLNG	18578	TXLNG	LC615	X	16804550	16862642	1584	58093	0.158	0.00588077	54.0752	0.99845	0.99221	0	1	In DD only	0	4	In DD only	0	0	In neither	0	5	In DD only
AFF4	17869	AFF4	LC615	5	132211071	132299326	3489	88256	0.138	2.22954	5.7478	1	1	1	0	In ASD only	0	4	In DD only	0	0	In neither	1	4	0.498907
KANK2	29300	KANK2	LC615	19	11274943	11308467	2577	33525	0.475	0.818208	82.2776	0.044954	0.98151	0	1	In DD only	0	4	In DD only	0	0	In neither	0	5	In DD only
RGS2	9998	RGS2	LC615	1	192778169	192781403	633	3235	1.417	-0.629515	69.9804	5.6973e-06	0.0029451	1	0	In ASD only	1	3	0.66521	0	0	In neither	2	3	1.33042
TMEM165	30760	TMEM165	LC615	4	56262124	56319564	972	57441	0.63	1.83401	28.436	0.28339	0.9438	1	0	In ASD only	2	2	1.99563	0	0	In neither	3	2	2.99344
STON1-GTF2A1L	30651	STON1-GTF2A1L	LC615	2	48757064	49003654	3546	246591	1.094	-5.52795	47.9863	1.5167e-22	1.6545e-14	0	1	In DD only	0	4	In DD only	0	0	In neither	0	5	In DD only
SMARCE1	11109	SMARCE1	LC615	17	38781214	38804760	1233	23547	0.191	2.9636	23.48	0.99915	0.99819	1	0	In ASD only	0	3	In DD only	0	3	In DD only	1	3	0.66521
ETF1	3477	ETF1	LC615	5	137841784	137878989	1311	37206	0.251	4.96556	25.9726	0.996	0.99893	0	1	In DD only	1	2	0.997815	0	2	In DD only	1	3	0.66521
GDF11	4216	GDF11	LC615	12	56137064	56150911	1221	13848	0.298	4.47008	34.5455	0.97645	0.96384	0	1	In DD only	0	3	In DD only	0	1	In DD only	0	4	In DD only
OR5K4	31291	OR5K4	LC615	3	98072698	98073663	963	966	1.926	-2.20672	95.1515	3.9605e-06	9.2717e-07	0	1	In DD only	1	2	0.997815	0	0	In neither	1	3	0.66521
MAGEB2	6809	MAGEB2	LC615	X	30233677	30238206	957	4530	NA	-2.52987	83.5423	NA	0.0064798	0	1	In DD only	1	2	0.997815	0	0	In neither	1	3	0.66521
PLP1	9086	PLP1	LC615	X	103028647	103047548	831	18902	0.355	2.44556	28.2132	0.92845	0.90296	0	1	In DD only	0	3	In DD only	0	0	In neither	0	4	In DD only
EIF3G	3274	EIF3G	LC615	19	10225693	10230596	960	4904	0.275	2.67708	37.2825	0.98546	0.98342	0	1	In DD only	2	1	3.99126	0	0	In neither	2	2	1.99563
C10orf68	26533	CCDC7	LC615	10	32735068	32863492	1458	128425	0.982	-0.876413	89.9511	3.2918e-12	3.5239e-09	1	0	In ASD only	3	0	In ASD only	0	0	In neither	4	0	In ASD only
FUT7	4018	FUT7	LC615	9	139924626	139927462	1026	2837	1.206	0.88776	90.3812	1.29e-06	0.90539	0	1	In DD only	0	3	In DD only	0	0	In neither	0	4	In DD only
PFKFB2	8873	PFKFB2	LC615	1	207222801	207254369	1515	31569	0.775	2.73203	40.2639	2.3914e-07	0.0010886	1	0	In ASD only	0	3	In DD only	0	0	In neither	1	3	0.66521
PHF5A	18000	PHF5A	LC615	22	41855721	41864729	330	9009	0.455	2.94559	49.912	0.86605	0.8495	0	1	In DD only	0	2	In DD only	0	0	In neither	0	3	In DD only
ANP32D	16676	ANP32D	LC615	12	48866448	48866843	393	396	NA	-2.07711	61.4663	NA	0.14794	1	0	In ASD only	1	1	1.99563	0	0	In neither	2	1	3.99126
DNM1	2972	DNM1	LC615	9	130965658	131017527	2592	51870	0.252	5.9731	14.2717	0.99917	0.99986	0	0	In neither	1	15	0.133042	0	9	In DD only	1	15	0.133042
SNRNP200	30859	SNRNP200	LC615	2	96940074	96971297	6408	31224	0.082	7.99905	0.430108	1	1	0	0	In neither	6	10	1.19738	1	0	In ASD only	6	10	1.19738
MTOR	3942	MTOR	LC615	1	11166592	11322564	7647	155973	0.185	7.89156	0.215054	1	1	0	0	In neither	4	11	0.725684	3	8	0.748361	4	11	0.725684
LRRK2	18618	LRRK2	LC615	12	40590546	40763087	7581	172542	0.64	-0.359509	3.34311	2.5757e-30	7.5565e-14	0	0	In neither	4	10	0.798252	0	1	In DD only	4	10	0.798252
TAF1	11535	TAF1	LC615	X	70586114	70752224	5679	166111	0.043	6.08255	0.940439	1	1	0	0	In neither	2	11	0.362842	0	6	In DD only	2	11	0.362842
SAMD9	1348	SAMD9	LC615	7	92728829	92747336	4767	18508	1.243	-0.122609	35.8358	1.0521e-33	1.2854e-23	0	0	In neither	1	12	0.166302	0	0	In neither	1	12	0.166302
VWDE	21897	VWDE	LC615	7	12370511	12443567	4770	73057	1.117	NA	NA	1.3321e-40	NA	0	0	In neither	3	10	0.598689	0	0	In neither	3	10	0.598689
PTPRT	9682	PTPRT	LC615	20	40701392	41818610	4323	1117219	0.18	3.35359	13.9589	1	1	0	0	In neither	3	9	0.66521	2	4	0.997815	3	9	0.66521
KCNT1	18865	KCNT1	LC615	9	138594031	138684992	3705	90962	0.471	3.52244	13.3529	2.7613e-05	0.0053487	0	0	In neither	1	11	0.181421	1	3	0.66521	1	11	0.181421
MAPK8IP3	6884	MAPK8IP3	LC615	16	1756184	1820318	4008	64135	0.15	4.06184	1.05572	1	1	0	0	In neither	3	9	0.66521	0	3	In DD only	3	9	0.66521
ABL1	76	ABL1	LC615	9	133589333	133763062	3447	173730	0.176	2.66152	20.9384	0.99998	0.99988	0	0	In neither	2	9	0.443473	1	7	0.28509	2	9	0.443473
MAST1	19034	MAST1	LC615	19	12944765	12985765	4710	41001	0.159	NA	1.35875	1	1	0	0	In neither	2	9	0.443473	0	3	In DD only	2	9	0.443473
DSP	3052	DSP	LC615	6	7541808	7586950	8613	45143	0.26	0.911424	1.06549	0.99978	0.9999	0	0	In neither	2	9	0.443473	0	1	In DD only	2	9	0.443473
OR2T8	15020	OR2T8	LC615	1	248084320	248085258	936	939	NA	NA	95.5132	NA	0.71744	0	0	In neither	7	4	3.44509	0	0	In neither	7	4	3.49235
SUPT6H	11470	SUPT6H	LC615	17	26989109	27029697	5178	40589	0.087	5.58227	1.43695	1	1	0	0	In neither	3	7	0.85527	1	5	0.399126	3	7	0.85527
MAST3	19036	MAST3	LC615	19	18208603	18262502	3927	53900	0.224	4.9388	27.4585	0.99991	0.99893	0	0	In neither	2	8	0.498907	1	4	0.498907	2	8	0.498907
RAF1	9829	RAF1	LC615	3	12625100	12705725	1944	80626	0.354	2.81986	10.3421	0.85295	0.99978	0	0	In neither	2	8	0.498907	1	2	0.997815	2	8	0.498907
PIEZO2	26270	PIEZO2	LC615	18	10666480	11148587	8256	482108	0.371	0.926505	NA	8.0992e-07	0.60396	0	0	In neither	4	6	1.33042	0	3	In DD only	4	6	1.33042
NTRK2	8032	NTRK2	LC615	9	87283466	87638505	2514	355040	0.112	4.34988	6.18768	1	0.99989	0	0	In neither	3	7	0.85527	0	3	In DD only	3	7	0.85527
SF3B1	10768	SF3B1	LC615	2	198254508	198299815	3912	45308	0.066	7.89227	4.89736	1	1	0	0	In neither	3	7	0.85527	0	3	In DD only	3	7	0.85527
UGGT2	15664	UGGT2	LC615	13	96453834	96705736	4548	251903	1.059	-1.7675	92.0235	1.3209e-41	1.0187e-21	0	0	In neither	3	7	0.85527	1	1	1.99563	3	7	0.85527
CTNNA2	2510	CTNNA2	LC615	2	79412357	80875905	2715	1463549	0.378	4.29626	4.54545	0.42501	0.99972	0	0	In neither	2	8	0.498907	0	2	In DD only	2	8	0.498907
SF3B2	10769	SF3B2	LC615	11	65818200	65836779	2685	18580	0.222	4.035	7.03812	0.99992	0.99946	0	0	In neither	4	6	1.33042	1	1	1.99563	4	6	1.33042
KLHL25	25732	KLHL25	LC615	15	86302554	86338261	1767	35708	1.915	-1.14632	21.6618	1.5932e-15	2.2016e-10	0	0	In neither	4	6	1.33042	0	1	In DD only	4	6	1.33042
MYOF	3656	MYOF	LC615	10	95066186	95242074	6183	175889	0.904	-0.189088	90.8993	1.475e-54	2.084e-36	0	0	In neither	2	7	0.57018	1	4	0.498907	2	7	0.57018
TNPO2	19998	TNPO2	LC615	19	12810008	12834825	2691	24818	0.129	6.43409	18.4457	1	0.99989	0	0	In neither	3	6	0.997815	1	1	1.99563	3	6	0.997815
RNF17	10060	RNF17	LC615	13	25338290	25454059	4869	115770	0.089	0.625501	31.9648	1	1	0	0	In neither	5	4	2.49454	0	0	In neither	5	4	2.49454
ARF1	652	ARF1	LC615	1	228270361	228286912	543	16552	0.402	4.07192	39.306	0.89967	0.81943	0	0	In neither	2	7	0.57018	0	0	In neither	2	7	0.57018
SIRPA	9662	SIRPA	LC615	20	1875154	1920543	1512	45390	0.434	2.62004	63.8221	0.67197	0.13772	0	0	In neither	1	8	0.249454	0	0	In neither	1	8	0.249454
MFN2	16877	MFN2	LC615	1	12040238	12073571	2271	33334	0.282	2.02952	8.26979	0.99415	0.99982	0	0	In neither	0	8	In DD only	0	5	In DD only	0	8	In DD only
PAPOLG	14982	PAPOLG	LC615	2	60983365	61029220	2208	45856	0.266	1.81017	11.6227	0.9979	0.98989	0	0	In neither	6	2	5.98689	4	1	7.98252	6	2	5.98689
CPZ	2333	CPZ	LC615	4	8594387	8621488	1956	27102	1.953	-5.19994	98.9932	8.8063e-36	4.508e-21	0	0	In neither	5	3	3.32605	4	0	In ASD only	5	3	3.32605
FGFR1	3688	FGFR1	LC615	8	38268656	38326352	2559	57697	0.215	2.79837	4.0567	0.99984	0.98874	0	0	In neither	2	6	0.66521	1	3	0.66521	2	6	0.66521
IFIH1	18873	IFIH1	LC615	2	163123589	163175213	3075	51625	1.548	-2.43656	87.9961	6.9819e-44	6.0024e-26	0	0	In neither	1	7	0.28509	0	4	In DD only	1	7	0.28509
PRKD1	9407	PRKD1	LC615	14	30045687	30661104	2736	615418	0.622	1.57077	20.5376	6.6485e-07	2.1262e-05	0	0	In neither	1	7	0.28509	0	3	In DD only	1	7	0.28509
PIK3R2	8980	PIK3R2	LC615	19	18263928	18281350	2184	17423	0.489	3.02724	18.2111	0.016273	0.93963	0	0	In neither	1	7	0.28509	0	3	In DD only	1	7	0.28509
AGO4	18424	AGO4	LC615	1	36273773	36323491	2583	49719	0.218	3.83978	4.61388	0.9999	0.99004	0	0	In neither	5	3	3.32605	3	0	In ASD only	5	3	3.32605
JPH3	14203	JPH3	LC615	16	87635441	87731762	2244	96322	0.202	1.01196	77.6833	0.99855	0.98618	0	0	In neither	5	3	3.32605	1	1	1.99563	5	3	3.32605
ABCA5	35	ABCA5	LC615	17	67240452	67323385	4926	82934	0.838	-1.89509	70.2835	4.7803e-27	2.5277e-15	0	0	In neither	5	3	3.32605	1	1	1.99563	5	3	3.32605
DPYSL5	20637	DPYSL5	LC615	2	27070615	27173219	1692	102605	0.113	3.75638	17.1065	0.99991	0.99833	0	0	In neither	1	7	0.28509	0	2	In DD only	1	7	0.28509
PDE4D	8783	PDE4D	LC615	5	58264865	59817947	2427	1553083	0.206	3.42434	13.1281	0.9998	0.9832	0	0	In neither	0	8	In DD only	0	1	In DD only	0	8	In DD only
ZNF483	23384	ZNF483	LC615	9	114287439	114340124	2232	52686	0.324	1.8916	17.5464	0.96736	0.4135	0	0	In neither	2	6	0.66521	0	1	In DD only	2	6	0.66521
IDE	5381	IDE	LC615	10	94211441	94333833	3057	122393	0.414	1.26538	5.7087	0.0066309	0.42677	0	0	In neither	3	5	1.19738	0	0	In neither	3	5	1.19738
OR4A16	15153	OR4A16	LC615	11	55110627	55111707	984	1081	1.881	-4.29954	60.1955	0.00022787	2.6134e-05	0	0	In neither	0	8	In DD only	0	0	In neither	0	8	In DD only
U2AF2	23156	U2AF2	LC615	19	56165512	56186081	1425	20570	0.133	5.94472	14.7214	0.9996	0.99719	0	0	In neither	0	7	In DD only	0	5	In DD only	0	7	In DD only
ZFAT	19899	ZFAT	LC615	8	135490031	135725292	3729	235262	0.629	0.964071	74.5161	1.275e-08	0.0029287	0	0	In neither	3	4	1.49672	2	3	1.33042	3	4	1.49672
DDB1	2717	DDB1	LC615	11	61066923	61110068	3420	43146	0.243	5.67156	1.92571	0.99979	0.99999	0	0	In neither	1	6	0.332605	1	4	0.498907	1	6	0.332605
AFG3L2	315	AFG3L2	LC615	18	12328943	12377313	2391	48371	0.7	2.5462	5.67937	5.2511e-09	0.014722	0	0	In neither	0	7	In DD only	0	4	In DD only	0	7	In DD only
TM9SF4	30797	TM9SF4	LC615	20	30697309	30755061	1926	57753	0.25	3.39956	16.9306	0.999	0.99997	0	0	In neither	2	5	0.798252	1	2	0.997815	2	5	0.798252
TEX10	25988	TEX10	LC615	9	103064359	103115221	2787	50863	0.163	1.26331	7.41935	1	0.99999	0	0	In neither	1	6	0.332605	1	2	0.997815	1	6	0.332605
ASIC3	101	ASIC3	LC615	7	150745379	150749843	1647	4465	0.828	-0.755154	83.48	3.4071e-07	7.9597e-07	0	0	In neither	1	6	0.332605	0	2	In DD only	1	6	0.332605
GFAP	4235	GFAP	LC615	17	42982376	42994305	1314	11930	1.026	1.47429	56.0606	1.4601e-06	2.2294e-05	0	0	In neither	1	6	0.332605	1	1	1.99563	1	6	0.332605
EGR3	3240	EGR3	LC615	8	22545172	22550815	1161	5644	0.312	NA	21.6422	0.95288	0.8111	0	0	In neither	2	5	0.798252	0	2	In DD only	2	5	0.798252
FGFR3	3690	FGFR3	LC615	4	1795034	1810599	2424	15566	0.604	1.391	29.8631	1.6432e-05	0.0029091	0	0	In neither	0	7	In DD only	0	1	In DD only	0	7	In DD only
NAA10	18704	NAA10	LC615	X	153194695	153200676	705	5982	0.522	2.59133	33.6991	0.76179	0.18843	0	0	In neither	0	7	In DD only	0	1	In DD only	0	7	In DD only
SLC13A2	10917	SLC13A2	LC615	17	26800311	26824799	1923	24489	1.146	0.902564	44.7605	1.2919e-13	8.2852e-07	0	0	In neither	0	7	In DD only	0	0	In neither	0	7	In DD only
SULT6B1	33433	SULT6B1	LC615	2	37394963	37423741	795	28779	1.955	-1.82917	68.0547	3.056e-20	3.4792e-11	0	0	In neither	3	4	1.49672	0	0	In neither	3	4	1.49672
PNLIPRP2	9157	PNLIPRP2	LC615	10	118380465	118404654	1404	24190	1.183	-1.38001	NA	3.9766e-10	2.8556e-05	0	0	In neither	4	3	2.66084	0	0	In neither	4	3	2.66084
RBM14	14219	RBM14	LC615	11	66384053	66394818	2007	10766	0.204	3.37692	5.19062	0.99843	0.98791	0	0	In neither	3	4	1.49672	0	0	In neither	3	4	1.49672
TTC21A	30761	TTC21A	LC615	3	39149152	39180394	3960	31243	0.883	-0.440707	87.3705	2.8878e-24	2.1203e-16	0	0	In neither	5	2	4.98907	0	0	In neither	5	2	4.98907
EGLN2	14660	EGLN2	LC615	19	41304901	41314338	1221	9438	0.447	2.32463	16.7253	0.72166	0.28699	0	0	In neither	3	4	1.49672	0	0	In neither	3	4	1.49672
KCNC1	6233	KCNC1	LC615	11	17756359	17804602	1755	48244	0.262	6.37208	26.696	0.98957	0.70997	0	0	In neither	2	5	0.798252	0	0	In neither	2	5	0.798252
KCNK3	6278	KCNK3	LC615	2	26915619	26956288	1182	40670	0.401	NA	42.346	0.90018	NA	0	0	In neither	0	7	In DD only	0	0	In neither	0	7	In DD only
CDH24	14265	CDH24	LC615	14	23516271	23526747	2457	10477	0.794	2.74613	32.3949	2.0554e-08	6.7039e-05	0	0	In neither	4	2	3.99126	3	1	5.98689	4	2	3.99126
ITGA6	6142	ITGA6	LC615	2	173292082	173371181	3273	79100	0.529	2.09976	7.14565	1.9014e-07	0.0099136	0	0	In neither	2	4	0.997815	1	3	0.66521	2	4	0.997815
LMNB2	6638	LMNB2	LC615	19	2427636	2456994	1860	29359	0.104	1.961	64.5552	0.99996	0.9956	0	0	In neither	1	5	0.399126	1	3	0.66521	1	5	0.399126
NOS1	7872	NOS1	LC615	12	117645947	117889975	4404	244029	0.19	3.8215	3.44086	1	0.99869	0	0	In neither	2	4	0.997815	2	1	3.99126	2	4	0.997815
ELMSAN1	19853	MIDEAS	LC615	14	74181825	74256988	3135	75164	0.136	2.08432	44.9365	1	0.99977	0	0	In neither	1	5	0.399126	1	2	0.997815	1	5	0.399126
AKT3	393	AKT3	LC615	1	243651535	244014381	1437	362847	0.178	3.95157	25.65	0.99958	0.99959	0	0	In neither	0	6	In DD only	0	3	In DD only	0	6	In DD only
HDAC2	4853	HDAC2	LC615	6	114254192	114332472	1464	78281	0.1	4.34382	27.1554	0.99997	0.99939	0	0	In neither	0	6	In DD only	0	3	In DD only	0	6	In DD only
CXXC1	24343	CXXC1	LC615	18	47808713	47814674	1980	5962	0.345	4.70297	5.54252	0.89506	0.99786	0	0	In neither	2	4	0.997815	1	2	0.997815	2	4	0.997815
CDK8	1779	CDK8	LC615	13	26828276	26979375	1392	151100	0.418	4.12223	25.8651	0.40964	0.94665	0	0	In neither	0	6	In DD only	0	3	In DD only	0	6	In DD only
INPP5K	33882	INPP5K	LC615	17	1397865	1420182	1344	22318	0.787	0.838473	65.259	4.2264e-05	0.013389	0	0	In neither	3	3	1.99563	0	2	In DD only	3	3	1.99563
MCM6	6949	MCM6	LC615	2	136597196	136633996	2463	36801	0.309	0.280788	30.5474	0.97833	0.99848	0	0	In neither	3	3	1.99563	0	2	In DD only	3	3	1.99563
PFKM	8877	PFKM	LC615	12	48498922	48540187	2553	41266	0.972	2.34356	9.40371	3.7625e-18	6.0326e-07	0	0	In neither	2	4	0.997815	0	2	In DD only	2	4	0.997815
THUMPD3	24493	THUMPD3	LC615	3	9404526	9428475	1521	23950	1.249	-1.111	52.0919	8.1727e-14	3.9962e-11	0	0	In neither	2	4	0.997815	0	2	In DD only	2	4	0.997815
KAT8	17933	KAT8	LC615	16	31127075	31142714	1401	15640	0.479	3.65544	23.2258	0.22493	0.91258	0	0	In neither	1	5	0.399126	0	2	In DD only	1	5	0.399126
GPHN	15465	GPHN	LC615	14	66974125	67648520	2307	674396	0.177	3.57193	8.80743	0.99998	0.99998	0	0	In neither	4	2	3.99126	1	0	In ASD only	4	2	3.99126
WDFY4	29323	WDFY4	LC615	10	49892921	50191001	9552	298081	0.304	NA	NA	0.34009	NA	0	0	In neither	2	4	0.997815	0	1	In DD only	2	4	0.997815
ATL1	11231	ATL1	LC615	14	50999227	51099786	1674	100560	0.308	2.4487	12.2385	0.98109	0.99212	0	0	In neither	0	6	In DD only	0	1	In DD only	0	6	In DD only
NUDCD1	24306	NUDCD1	LC615	8	110253148	110346614	1749	93467	1.006	-0.458131	43.1183	2.6721e-11	3.8405e-06	0	0	In neither	5	1	9.97815	1	0	In ASD only	5	1	9.97815
PRKD3	9408	PRKD3	LC615	2	37477645	37551951	2670	74307	0.461	0.878669	28.6999	0.0052882	0.0080757	0	0	In neither	3	3	1.99563	1	0	In ASD only	3	3	1.99563
HIST1H1D	4717	H1-3	LC615	6	26234440	26235216	663	777	1.71	NA	75.3177	0.1561	NA	0	0	In neither	2	4	0.997815	0	0	In neither	2	4	0.997815
HIST1H1C	4716	H1-2	LC615	6	26055968	26056699	639	732	1.861	NA	76.2854	0.0275	NA	0	0	In neither	1	5	0.399126	0	0	In neither	1	5	0.399126
CPNE1	2314	CPNE1	LC615	20	34213953	34252878	1626	38926	1.106	0.153591	96.6569	1.7292e-14	3.871e-07	0	0	In neither	3	3	1.99563	0	0	In neither	3	3	1.99563
PHC3	15682	PHC3	LC615	3	169804520	169899537	2985	95018	0.097	1.02098	17.9765	1	0.99996	0	0	In neither	3	3	1.99563	0	0	In neither	3	3	1.99563
PPIP5K2	29035	PPIP5K2	LC615	5	102455853	102548500	3666	92648	0.82	2.98747	6.10948	8.5759e-21	4.0531e-10	0	0	In neither	2	4	0.997815	0	0	In neither	2	4	0.997815
ZNF215	13007	ZNF215	LC615	11	6947635	7005863	1551	58229	1.348	-3.17609	91.0068	6.1857e-16	4.2531e-13	0	0	In neither	3	3	1.99563	0	0	In neither	3	3	1.99563
KDM4C	17071	KDM4C	LC615	9	6720863	7175648	3168	454786	0.539	-2.00059	13.9883	6.5189e-07	0.00075873	0	0	In neither	6	0	In ASD only	0	0	In neither	6	0	In ASD only
ACTL6B	160	ACTL6B	LC615	7	100240720	100254084	1278	13365	0.645	4.03884	17.3412	0.00028347	0.98713	0	0	In neither	0	6	In DD only	0	0	In neither	0	6	In DD only
AMIGO1	20824	AMIGO1	LC615	1	110046797	110052360	1479	5564	0.238	3.61473	22.3363	0.98411	0.88849	0	0	In neither	2	4	0.997815	0	0	In neither	2	4	0.997815
ATN1	3033	ATN1	LC615	12	7033626	7051484	3570	17859	0.194	2.43263	9.7654	0.99992	0.99853	0	0	In neither	0	6	In DD only	0	0	In neither	0	6	In DD only
CSE1L	2431	CSE1L	LC615	20	47662849	47713489	2913	50641	0.117	2.01733	3.66569	1	0.99998	0	0	In neither	1	5	0.399126	0	0	In neither	1	5	0.399126
COG4	18620	COG4	LC615	16	70514471	70557468	2367	42998	0.713	-0.154084	18.8465	3.9748e-09	4.3886e-06	0	0	In neither	0	6	In DD only	0	0	In neither	0	6	In DD only
RIT1	10023	RIT1	LC615	1	155867599	155881195	708	13597	0.645	2.20371	33.7243	0.13281	0.66681	0	0	In neither	0	6	In DD only	0	0	In neither	0	6	In DD only
OR10H1	8172	OR10H1	LC615	19	15917817	15918936	954	1120	1.858	1.69984	65.0538	5.4696e-05	0.63707	0	0	In neither	0	6	In DD only	0	0	In neither	0	6	In DD only
KIF5C	6325	KIF5C	LC615	2	149632819	149883273	2871	250455	0.117	3.30096	16.305	1	0.99952	0	0	In neither	1	4	0.498907	1	4	0.498907	1	4	0.498907
SLC5A12	28750	SLC5A12	LC615	11	26688566	26744974	1854	56409	0.699	0.211556	56.129	8.5695e-07	2.1473e-05	0	0	In neither	1	4	0.498907	1	3	0.66521	1	4	0.498907
RNF20	10062	RNF20	LC615	9	104296133	104325622	2925	29490	0.615	3.51554	10.87	1.7545e-10	0.00092336	0	0	In neither	2	3	1.33042	2	2	1.99563	2	3	1.33042
HIST1H2AC	4733	H2AC6	LC615	6	26124373	26139344	390	14972	1.033	2.83007	26.5103	0.5964	0.59918	0	0	In neither	0	5	In DD only	0	3	In DD only	0	5	In DD only
GRIA1	4571	GRIA1	LC615	5	152869175	153193429	2748	324255	0.259	4.2392	2.55132	0.99869	0.99944	0	0	In neither	2	3	1.33042	1	2	0.997815	2	3	1.33042
HMGXB3	28982	HMGXB3	LC615	5	149379884	149432386	3876	52503	0.258	NA	NA	0.999	NA	0	0	In neither	2	3	1.33042	1	2	0.997815	2	3	1.33042
ARF3	654	ARF3	LC615	12	49329506	49351334	543	21829	0.716	3.01054	44.4379	0.35273	0.62273	0	0	In neither	3	2	2.99344	1	2	0.997815	3	2	2.99344
RTF1	28996	RTF1	LC615	15	41700606	41775761	2130	75156	0.122	4.49438	24.7898	1	0.99364	0	0	In neither	3	2	2.99344	1	2	0.997815	3	2	2.99344
PAPSS2	8604	PAPSS2	LC615	10	89419370	89507462	1857	88093	0.955	0.313252	21.7107	1.9748e-10	2.5026e-07	0	0	In neither	1	4	0.498907	0	3	In DD only	1	4	0.498907
FRMD5	28214	FRMD5	LC615	15	44162962	44487450	1710	324489	0.254	1.81539	20.8016	0.99724	0.99184	0	0	In neither	1	4	0.498907	1	2	0.997815	1	4	0.498907
PPP2R2B	9305	PPP2R2B	LC615	5	145967936	146464347	1338	496412	0.293	2.42171	21.9746	0.98467	0.90068	0	0	In neither	1	4	0.498907	0	3	In DD only	1	4	0.498907
KCNK9	6283	KCNK9	LC615	8	140613081	140715299	1122	102219	0.307	4.13993	17.4878	0.95519	0.12699	0	0	In neither	1	4	0.498907	0	3	In DD only	1	4	0.498907
SMARCB1	11103	SMARCB1	LC615	22	24129150	24176703	1155	47554	0.22	4.50843	30.782	0.9971	0.99681	0	0	In neither	0	5	In DD only	0	2	In DD only	0	5	In DD only
DDX6	2747	DDX6	LC615	11	118620034	118661858	1449	41825	0.174	3.32753	32.8837	0.99964	0.99899	0	0	In neither	0	5	In DD only	0	2	In DD only	0	5	In DD only
ACVR2A	173	ACVR2A	LC615	2	148602086	148688393	1539	86308	0.17	2.72309	26.0997	0.99972	0.99393	0	0	In neither	1	4	0.498907	1	0	In ASD only	1	4	0.498907
STX1B	18539	STX1B	LC615	16	31000577	31021949	864	21373	0.268	3.62619	30.958	0.98766	0.94447	0	0	In neither	0	5	In DD only	0	1	In DD only	0	5	In DD only
ADAM32	15479	ADAM32	LC615	8	38964509	39142430	2361	177922	0.922	-1.23433	84.2229	2.1571e-15	1.1677e-08	0	0	In neither	5	0	In ASD only	0	0	In neither	5	0	In ASD only
AKR1C4	387	AKR1C4	LC615	10	5237425	5260912	969	23488	1.719	-1.78737	84.9756	2.2341e-17	1.6847e-10	0	0	In neither	4	1	7.98252	0	0	In neither	4	1	7.98252
SLC18A3	10936	SLC18A3	LC615	10	50818347	50820765	1596	2419	0.636	NA	44.086	0.45355	0.16138	0	0	In neither	0	5	In DD only	0	0	In neither	0	5	In DD only
CDC42	1736	CDC42	LC615	1	22379120	22419437	573	40318	0.501	3.22971	36.3245	0.78728	0.65657	0	0	In neither	1	4	0.498907	0	0	In neither	1	4	0.498907
ADARB1	226	ADARB1	LC615	21	46493768	46646478	2223	152711	0.399	4.32874	5.46432	0.80347	0.84394	0	0	In neither	2	3	1.33042	0	0	In neither	2	3	1.33042
GLRA1	4326	GLRA1	LC615	5	151202074	151304403	1371	102330	0.762	1.33988	42.6002	0.00015816	0.076492	0	0	In neither	2	3	1.33042	0	0	In neither	2	3	1.33042
AP5M1	20192	AP5M1	LC615	14	57735627	57756797	1470	21171	1.091	-0.38989	55.9824	1.3325e-09	0.00010864	0	0	In neither	3	2	2.99344	0	0	In neither	3	2	2.99344
SENP2	23116	SENP2	LC615	3	185300284	185351339	1767	51056	0.305	1.56582	17.957	0.98262	0.9983	0	0	In neither	4	1	7.98252	0	0	In neither	4	1	7.98252
KIAA1239	29229	NWD2	LC615	4	37245842	37451087	5226	205246	0.299	NA	NA	0.98388	NA	0	0	In neither	0	5	In DD only	0	0	In neither	0	5	In DD only
POM121L2	13973	POM121L2	LC615	6	27253682	27279949	3105	26268	1.847	NA	NA	0.32747	NA	0	0	In neither	1	4	0.498907	0	0	In neither	1	4	0.498907
PRPF18	17351	PRPF18	LC615	10	13628927	13672868	1026	43942	0.814	2.43395	28.5533	0.00026823	0.099443	0	0	In neither	2	3	1.33042	0	0	In neither	2	3	1.33042
ZYG11A	32058	ZYG11A	LC615	1	53308183	53360670	2277	52488	0.976	NA	NA	1.2573e-11	NA	0	0	In neither	2	3	1.33042	0	0	In neither	2	3	1.33042
C14orf39	19849	C14orf39	LC615	14	60863187	60982261	1761	119075	0.691	-2.07951	85.7771	2.7282e-06	0.0085208	0	0	In neither	3	2	2.99344	0	0	In neither	3	2	2.99344
FAM149B1	29162	FAM149B1	LC615	10	74927924	75004262	1746	76339	1.049	NA	NA	2.4901e-13	NA	0	0	In neither	4	1	7.98252	0	0	In neither	4	1	7.98252
PLAG1	9045	PLAG1	LC615	8	57073463	57123883	1500	50421	0.188	2.03323	41.1926	0.99532	0.82992	0	0	In neither	3	2	2.99344	0	0	In neither	3	2	2.99344
OR5B3	8324	OR5B3	LC615	11	58169937	58170882	942	946	1.874	-1.20043	73.6168	4.7001e-05	0.0010017	0	0	In neither	0	5	In DD only	0	0	In neither	0	5	In DD only
PALD1	23530	PALD1	LC615	10	72238577	72328205	2568	89629	0.907	0.299674	91.6813	3.065e-15	0.00088774	0	0	In neither	0	5	In DD only	0	0	In neither	0	5	In DD only
PCGF2	12929	PCGF2	LC615	17	36890150	36906070	1032	15921	0.411	0.87013	46.3343	0.86397	0.55383	0	0	In neither	0	5	In DD only	0	0	In neither	0	5	In DD only
FGF12	3668	FGF12	LC615	3	191857184	192485553	729	628370	0.537	2.71311	29.8045	0.62294	0.11421	0	0	In neither	0	4	In DD only	0	4	In DD only	0	4	In DD only
CBX5	1555	CBX5	LC615	12	54624724	54673886	573	49163	0.35	2.3516	41.261	0.93174	0.835	0	0	In neither	0	4	In DD only	0	3	In DD only	0	4	In DD only
DDX23	17347	DDX23	LC615	12	49223547	49246625	2460	23079	0.361	5.52669	4.35973	0.54199	0.99956	0	0	In neither	0	4	In DD only	0	3	In DD only	0	4	In DD only
RAC3	9803	RAC3	LC615	17	79989500	79992080	576	2581	1.266	1.97141	25.65	0.0026125	0.035442	0	0	In neither	2	2	1.99563	2	1	3.99126	2	2	1.99563
CA10	1369	CA10	LC615	17	49707674	50237377	984	529704	0.46	1.08554	41.7302	0.56746	0.97312	0	0	In neither	2	2	1.99563	1	2	0.997815	2	2	1.99563
ENOX1	25474	ENOX1	LC615	13	43787654	44361044	1929	573391	0.649	2.50864	8.7781	2.3323e-06	0.036401	0	0	In neither	1	3	0.66521	1	2	0.997815	1	3	0.66521
MEF2D	6997	MEF2D	LC615	1	156433519	156470620	1563	37102	0.243	2.32628	15.5034	0.99705	0.99855	0	0	In neither	1	3	0.66521	1	2	0.997815	1	3	0.66521
YES1	12841	YES1	LC615	18	721588	812547	1629	90960	0.65	0.807951	19.5112	4.0091e-05	0.046392	0	0	In neither	0	4	In DD only	0	3	In DD only	0	4	In DD only
SRP54	11301	SRP54	LC615	14	35451163	35498773	1512	47611	0.219	3.38144	23.871	0.99895	0.99669	0	0	In neither	0	4	In DD only	0	3	In DD only	0	4	In DD only
MKX	23729	MKX	LC615	10	27961804	28034989	1056	73186	0.398	1.10674	71.2317	0.88427	0.88232	0	0	In neither	3	1	5.98689	1	1	1.99563	3	1	5.98689
RAB5C	9785	RAB5C	LC615	17	40276994	40307035	747	30042	0.36	1.66097	58.9638	0.93717	0.82657	0	0	In neither	0	4	In DD only	0	2	In DD only	0	4	In DD only
ARHGEF33	37252	ARHGEF33	LC615	2	39117021	39202590	2610	85570	0.598	NA	NA	7.7621e-06	NA	0	0	In neither	3	1	5.98689	0	1	In DD only	3	1	5.98689
TFAP2A	11742	TFAP2A	LC615	6	10393419	10419892	1311	26474	0.261	4.04455	28.4751	0.98964	0.98722	0	0	In neither	0	4	In DD only	0	1	In DD only	0	4	In DD only
TFAP2B	11743	TFAP2B	LC615	6	50786436	50815326	1380	28891	0.259	2.95127	16.8426	0.99023	0.9909	0	0	In neither	1	3	0.66521	1	0	In ASD only	1	3	0.66521
ANKRD40	28233	ANKRD40	LC615	17	48770551	48785285	1104	14735	0.561	0.709432	47.8299	0.25435	0.31365	0	0	In neither	2	2	1.99563	0	1	In DD only	2	2	1.99563
FOXRED1	26927	FOXRED1	LC615	11	126138950	126148026	1458	9077	1.32	-0.0368305	74.3206	1.9872e-16	4.0917e-11	0	0	In neither	0	4	In DD only	0	0	In neither	0	4	In DD only
SERPINB11	14221	SERPINB11	LC615	18	61314813	61391127	1176	76315	1.162	-2.00391	96.0117	4.7328e-07	5.0931e-07	0	0	In neither	0	4	In DD only	0	0	In neither	0	4	In DD only
MRPS12	10380	MRPS12	LC615	19	39421188	39423802	414	2615	1.892	1.07267	56.1193	0.00020409	0.010426	0	0	In neither	2	2	1.99563	0	0	In neither	2	2	1.99563
GDI1	4226	GDI1	LC615	X	153665266	153671814	1341	6549	0.192	3.67949	7.52351	0.99471	0.98788	0	0	In neither	2	2	1.99563	0	0	In neither	2	2	1.99563
GPR162	16693	GPR162	LC615	12	6930711	6939136	1764	8426	0.659	1.24961	19.7556	0.0093905	0.017134	0	0	In neither	1	3	0.66521	0	0	In neither	1	3	0.66521
ACOXL	25621	ACOXL	LC615	2	111490150	111875799	1740	385650	1.097	0.0774202	94.5064	5.2479e-15	6.2839e-10	0	0	In neither	3	1	5.98689	0	0	In neither	3	1	5.98689
ANKRD27	25310	ANKRD27	LC615	19	33087913	33167503	3150	79591	1.105	-0.756666	28.6413	3.8647e-31	7.7895e-16	0	0	In neither	4	0	In ASD only	0	0	In neither	4	0	In ASD only
BTBD16	26340	BTBD16	LC615	10	124030821	124097677	1518	66857	1.246	-0.168592	76.5591	3.5604e-17	3.4136e-12	0	0	In neither	4	0	In ASD only	0	0	In neither	4	0	In ASD only
DCSTAMP	18549	DCSTAMP	LC615	8	105351315	105368917	1410	17603	1.156	-0.761693	63.6266	1.8609e-06	0.0013453	0	0	In neither	4	0	In ASD only	0	0	In neither	4	0	In ASD only
KIAA0020	29676	PUM3	LC615	9	2720469	2844241	1944	123773	1.376	-4.23208	96.0899	3.2052e-26	1.6622e-14	0	0	In neither	3	1	5.98689	0	0	In neither	3	1	5.98689
NPR3	7945	NPR3	LC615	5	32689176	32791819	1623	102644	0.819	NA	30.0587	1.006e-05	0.0030993	0	0	In neither	3	1	5.98689	0	0	In neither	3	1	5.98689
PPM1B	9276	PPM1B	LC615	2	44395108	44471523	1437	76416	0.662	-0.129389	17.5855	0.0090829	0.10962	0	0	In neither	3	1	5.98689	0	0	In neither	3	1	5.98689
COL6A1	2211	COL6A1	LC615	21	47401651	47424964	3084	23314	0.227	0.679094	97.2727	0.99995	0.99999	0	0	In neither	0	4	In DD only	0	0	In neither	0	4	In DD only
DCAF10	23686	DCAF10	LC615	9	37800499	37867663	1677	67165	0.399	3.50142	26.8426	0.80377	0.96714	0	0	In neither	1	3	0.66521	0	0	In neither	1	3	0.66521
C20orf27	15873	C20orf27	LC615	20	3734155	3749034	597	14880	1.293	0.347489	52.9717	0.0086621	0.027099	0	0	In neither	2	1	3.99126	2	1	3.99126	2	1	3.99126
MMGT1	28100	MMGT1	LC615	X	135044229	135056222	393	11994	0.565	1.26459	44.8276	0.79834	0.40829	0	0	In neither	0	3	In DD only	0	3	In DD only	0	3	In DD only
IZUMO1	28539	IZUMO1	LC615	19	49244109	49250166	1050	6058	1.169	1.35688	38.8954	3.0387e-08	0.0024163	0	0	In neither	1	2	0.997815	1	2	0.997815	1	2	0.997815
PAFAH1B1	8574	PAFAH1B1	LC615	17	2496504	2588909	1230	92406	0.107	3.66292	29.7556	0.99995	0.99963	0	0	In neither	0	3	In DD only	0	3	In DD only	0	3	In DD only
PSMB2	9539	PSMB2	LC615	1	36067185	36107445	603	40261	0.386	1.82462	48.9932	0.91397	0.97235	0	0	In neither	0	3	In DD only	0	3	In DD only	0	3	In DD only
TMEM106B	22407	TMEM106B	LC615	7	12250867	12282993	822	32127	0.604	0.375516	35.4643	0.32576	0.51508	0	0	In neither	0	3	In DD only	0	3	In DD only	0	3	In DD only
AKT1	391	AKT1	LC615	14	105235686	105262088	1440	26403	0.315	4.02757	12.3949	0.9759	0.98021	0	0	In neither	0	3	In DD only	0	1	In DD only	0	3	In DD only
HEATR5A	20276	HEATR5A	LC615	14	31760994	31889788	339	128795	1.626	NA	77.5269	0.054671	NA	0	0	In neither	0	3	In DD only	0	1	In DD only	0	3	In DD only
HSD17B10	4800	HSD17B10	LC615	X	53458206	53461320	783	3115	0.342	2.42477	39.9687	0.93604	0.88687	0	0	In neither	0	3	In DD only	0	1	In DD only	0	3	In DD only
HHATL	13242	HHATL	LC615	3	42734155	42744319	1512	10165	0.886	-0.095827	84.9658	1.6781e-07	1.487e-05	0	0	In neither	1	2	0.997815	1	0	In ASD only	1	2	0.997815
NKIRAS2	17898	NKIRAS2	LC615	17	40163400	40177659	573	14260	1.007	1.22838	32.7077	0.0067229	0.063309	0	0	In neither	2	1	3.99126	0	1	In DD only	2	1	3.99126
FARS2	21062	FARS2	LC615	6	5261277	5771813	1353	510537	1.152	-0.0461085	65.259	9.2964e-09	4.5415e-06	0	0	In neither	1	2	0.997815	0	0	In neither	1	2	0.997815
LRRD1	34300	LRRD1	LC615	7	91741473	91808845	2580	67373	0.883	NA	NA	1.6779e-06	NA	0	0	In neither	1	2	0.997815	0	0	In neither	1	2	0.997815
PPFIBP2	9250	PPFIBP2	LC615	11	7534529	7678358	2628	143830	1.217	-2.24403	37.0283	6.004e-34	1.4229e-18	0	0	In neither	1	2	0.997815	0	0	In neither	1	2	0.997815
AMTN	33188	AMTN	LC615	4	71384257	71398459	627	14203	1.808	-0.534399	68.9834	8.1348e-11	1.1221e-06	0	0	In neither	3	0	In ASD only	0	0	In neither	3	0	In ASD only
C5orf49	27028	C5orf49	LC615	5	7830491	7851603	441	21113	1.704	-0.0509576	82.8935	0.011792	0.3468	0	0	In neither	3	0	In ASD only	0	0	In neither	3	0	In ASD only
LRRC1	14307	LRRC1	LC615	6	53659295	53788919	1572	129625	0.344	1.14913	51.7009	0.93181	0.57318	0	0	In neither	3	0	In ASD only	0	0	In neither	3	0	In ASD only
MLF1IP	21348	CENPU	LC615	4	185615772	185655287	1254	39516	0.982	-1.39842	75.4545	5.7948e-08	0.00014435	0	0	In neither	3	0	In ASD only	0	0	In neither	3	0	In ASD only
NEUROG3	13806	NEUROG3	LC615	10	71331454	71332994	642	1541	1.903	1.20661	50.0782	5.9611e-06	0.0011167	0	0	In neither	3	0	In ASD only	0	0	In neither	3	0	In ASD only
GMNC	40049	GMNC	LC615	3	190570666	190610218	1002	39553	0.546	NA	NA	0.44666	NA	0	0	In neither	0	3	In DD only	0	0	In neither	0	3	In DD only
NFE2L1	7781	NFE2L1	LC615	17	46125691	46138849	2316	13159	0.251	1.81817	10.9971	0.99759	0.99812	0	0	In neither	0	3	In DD only	0	0	In neither	0	3	In DD only
PCK2	8725	PCK2	LC615	14	24563262	24579807	1920	16546	1.393	-1.29075	93.2942	1.7471e-23	2.187e-17	0	0	In neither	0	3	In DD only	0	0	In neither	0	3	In DD only
PLAU	9052	PLAU	LC615	10	75668935	75677255	1293	8321	0.853	0.754634	82.2581	2.3058e-06	0.00055027	0	0	In neither	0	3	In DD only	0	0	In neither	0	3	In DD only
SLC19A3	16266	SLC19A3	LC615	2	228549926	228582728	1488	32803	0.589	-1.02093	88.3284	0.1039	0.0016311	0	0	In neither	0	3	In DD only	0	0	In neither	0	3	In DD only
GPR173	18186	GPR173	LC615	X	53078273	53109797	1119	31525	0.442	2.17699	20.8464	0.87422	0.67824	0	0	In neither	0	3	In DD only	0	0	In neither	0	3	In DD only
NOS3	7876	NOS3	LC615	7	150688083	150711676	3609	23594	0.502	2.02385	58.1623	6.7246e-07	2.2116e-05	0	0	In neither	1	2	0.997815	0	0	In neither	1	2	0.997815
STYK1	18889	STYK1	LC615	12	10771538	10826917	1266	55380	1.186	-0.0267825	43.695	9.1009e-11	1.5364e-05	0	0	In neither	1	2	0.997815	0	0	In neither	1	2	0.997815
CGGBP1	1888	CGGBP1	LC615	3	88101094	88199035	501	97942	0.532	1.51197	38.9834	0.81819	0.77763	0	0	In neither	2	1	3.99126	0	0	In neither	2	1	3.99126
FBXL22	27537	FBXL22	LC615	15	63889552	63894627	741	5076	1.849	0.146758	53.9785	0.0014582	0.00043966	0	0	In neither	1	2	0.997815	0	0	In neither	1	2	0.997815
GPR4	4497	GPR4	LC615	19	46093022	46105466	1086	12445	0.861	3.75651	15.1808	0.10018	0.16599	0	0	In neither	1	2	0.997815	0	0	In neither	1	2	0.997815
LPAR1	3166	LPAR1	LC615	9	113635543	113800981	1092	165439	0.714	2.55476	23.4213	0.18603	0.001419	0	0	In neither	1	2	0.997815	0	0	In neither	1	2	0.997815
MAPK1	6871	MAPK1	LC615	22	22108789	22221970	1080	113182	0.175	3.94499	40.5279	0.99698	0.98187	0	0	In neither	1	2	0.997815	0	0	In neither	1	2	0.997815
MARCH4	29269	MARCHF4	LC615	2	217122588	217236750	1230	114163	0.566	1.86547	44.7507	0.13283	0.016258	0	0	In neither	1	2	0.997815	0	0	In neither	1	2	0.997815
ATG5	589	ATG5	LC615	6	106632351	106773666	825	141316	0.295	1.6914	39.609	0.97758	0.98156	0	0	In neither	0	3	In DD only	0	0	In neither	0	3	In DD only
PYDC2	33512	PYDC2	LC615	3	191178952	191179245	291	294	NA	-0.162955	NA	NA	0.022171	0	0	In neither	0	3	In DD only	0	0	In neither	0	3	In DD only
ZNF740	27465	ZNF740	LC615	12	53574484	53584596	579	10113	0.709	0.78763	59.3353	0.18968	0.65375	0	0	In neither	0	3	In DD only	0	0	In neither	0	3	In DD only
