# Supplementary material for: Integrated gene analyses of de novo variants from 46,612 trios with autism and developmental disorders
Source: Proc Natl Acad Sci U S A. 2022 Nov 11;119(46):e2203491119. doi: 10.1073/pnas.2203491119 (PMC9674258; doi:10.1073/pnas.2203491119)
Supplement: Supplementary File [file pnas.2203491119.sd08.xlsx]

## Sheet: Dataset S8
Dataset S8. Genes with significant burden of dnLGD and dnMIS variants in NDD patients (n = 46,612).
Genes (n=12) with higher burden of dnLGD than dnMIS (dnLGD > dnMIS)
Gene	LGD (DD/ASD)	MIS (DD/ASD)	p-value	q-value	OR [95% CI]	LOEUF	mis_Z	RVIS	pLI_gnomADv2_1_1	pLI_ExAC
ARID1B	118 (106/12)	23 (13/10)	1.32456e-16	2.64912e-12	5.1 [3.3 - 8.4]	0.102	3.39466	1.68133	1	0.99995
ADNP	78 (58/20)	9 (4/5)	7.28069e-15	3.64035e-11	8.7 [4.3 - 19.7]	0.123	NA	4.5259	1	0.9989
KMT2A	70 (64/6)	29 (26/3)	4.56463e-05	0.0165987	2.4 [1.5 - 3.9]	0.065	6.64132	0.254154	1	1
DYRK1A	68 (64/4)	16 (16/0)	8.42027e-09	9.9062e-06	4.3 [2.4 - 7.9]	0.214	3.36561	10.4399	0.99967	0.99958
CTNNB1	64 (60/4)	3 (2/1)	6.6687e-16	6.6687e-12	21.4 [7 - 106.5]	0.129	4.43639	5.40567	0.99999	0.99981
SETD5	45 (40/5)	11 (7/4)	5.34548e-06	0.0031444	4.1 [2.1 - 8.8]	0.227	-0.03659	7.95699	0.99997	1
GATAD2B	39 (39/0)	3 (3/0)	5.59348e-09	6.99186e-06	13 [4.1 - 65.9]	0.097	3.39705	17.9863	0.99998	0.99859
WAC	30 (26/4)	3 (2/1)	1.39587e-06	0.000997049	10 [3.1 - 51.2]	0.084	1.56659	31.0264	1	0.99989
ASXL1	27 (26/1)	2 (1/1)	1.61898e-06	0.00111654	13.5 [3.4 - 117.3]	0.794	0.0832946	34.4477	1.2511e-14	1.3737e-18
ASXL3	27 (24/3)	1 (1/0)	2.15313e-07	0.000187228	27 [4.5 - 1100.3]	0.199	-0.942027	11.7986	1	0.99998
ARID2	23 (23/0)	2 (0/2)	1.9387e-05	0.00881229	11.5 [2.8 - 100.7]	0.096	1.87127	1.85728	1	1
PPM1D	22 (22/0)	0 (0/0)	4.75657e-07	0.000380525	Inf [5.5 - Inf]	1.096	3.12705	51.1339	2.2321e-11	0.001168
Genes (n=41) with higher burden dnMIS than dnLGD (dnMIS > dnLGD)
Gene	MIS (DD/ASD)	LGD (DD/ASD)	p-value	q-value	OR [95% CI]	LOEUF	mis_Z	RVIS	pLI_gnomADv2_1_1	pLI_ExAC
DYNC1H1	74 (63/11)	7 (1/6)	3.09286e-15	2.06191e-11	10.6 [4.9 - 27.2]	0.08	13.8756	0.00977517	1	1
GRIN2B	60 (54/6)	14 (8/6)	6.15218e-08	5.59289e-05	4.3 [2.4 - 8.3]	0.061	6.74427	1.28055	1	0.99999
CHD3	51 (45/6)	4 (3/1)	2.02373e-11	4.04745e-08	12.8 [4.7 - 48.7]	0.147	7.14747	1.98436	1	1
CACNA1A	41 (40/1)	3 (3/0)	1.60612e-09	2.67687e-06	13.7 [4.4 - 69]	0.134	7.23001	2.45357	1	1
SCN8A	40 (36/4)	3 (2/1)	2.99974e-09	4.61498e-06	13.3 [4.2 - 67.3]	0.13	7.70521	0.664712	1	1
SLC6A1	37 (32/5)	7 (5/2)	5.27456e-06	0.0031444	5.3 [2.3 - 14.1]	0.15	4.29823	11.5347	0.99993	0.9993
ATP1A3	34 (30/4)	2 (2/0)	1.93088e-08	2.03251e-05	17 [4.4 - 146.1]	0.062	7.37513	3.91007	1	0.99999
SPTAN1	33 (27/6)	1 (1/0)	4.05287e-09	5.40383e-06	33 [5.5 - 1335.1]	0.101	6.80243	0.439883	1	1
SMARCA4	31 (28/3)	1 (1/0)	1.52951e-08	1.69946e-05	31 [5.2 - 1257]	0.055	8.36288	0.938416	1	1
ITPR1	31 (26/5)	3 (2/1)	7.62891e-07	0.000586839	10.3 [3.2 - 52.9]	0.134	5.75195	0.361681	1	1
RYR2	29 (22/7)	1 (0/1)	5.75077e-08	5.47693e-05	29 [4.8 - 1178.8]	0.25	5.21234	0.0782014	0.99999	1
TRIO	29 (24/5)	3 (2/1)	2.54705e-06	0.00169803	9.7 [3 - 49.6]	0.139	6.28712	0.56696	1	1
KCNB1	29 (26/3)	6 (6/0)	0.000116519	0.0353482	4.8 [2 - 14.2]	0.125	5.14701	25.0049	0.99977	0.98259
CSMD1	25 (15/10)	3 (3/0)	2.73718e-05	0.0119008	8.3 [2.5 - 432]	0.211	NA	0.312805	1	NA
HECW2	24 (20/4)	2 (2/0)	1.04643e-05	0.00565636	12 [3 - 104.9]	0.257	3.11378	20.0587	0.9997	1
NALCN	23 (14/9)	2 (1/1)	1.9387e-05	0.00881229	11.5 [2.8 - 100.7]	0.522	5.4835	0.967742	8.5243e-14	0.000169
DEAF1	21 (14/7)	1 (1/0)	1.09448e-05	0.00576043	21 [3.4 - 865.5]	0.698	2.73738	38.3187	0.00034113	0.00019316
CACNA1G	17 (13/4)	1 (1/0)	0.000144771	0.0402141	17 [2.7 - 708.5]	0.211	4.97279	2.85435	1	1
KCNQ2	46 (45/1)	0 (0/0)	2.81078e-14	1.12431e-10	Inf [12 - Inf]	0.158	5.26959	16.0117	0.99998	0.99936
PTPN11	43 (40/3)	0 (0/0)	2.25181e-13	6.43374e-10	Inf [11.2 - Inf]	0.135	3.43331	21.4076	0.99998	0.99988
KIF1A	42 (42/0)	0 (0/0)	4.50565e-13	1.12641e-09	Inf [10.9 - Inf]	0.136	5.41487	1.34897	1	0.99999
BRAF	37 (34/3)	0 (0/0)	1.44483e-11	3.21073e-08	Inf [9.5 - Inf]	0.209	3.99134	7.76149	0.99995	0.99998
SMARCA2	32 (29/3)	0 (0/0)	4.63189e-10	8.42163e-07	Inf [8.2 - Inf]	0.203	5.56575	1.652	1	1
TRRAP	29 (19/10)	0 (0/0)	3.7091e-09	5.29871e-06	Inf [7.4 - Inf]	0.06	9.82274	0.0195503	1	1
HUWE1	26 (25/1)	0 (0/0)	2.96986e-08	2.96986e-05	Inf [6.6 - Inf]	0.06	8.75375	0.15674	1	1
GABRB2	19 (17/2)	0 (0/0)	3.80771e-06	0.00237982	Inf [4.7 - Inf]	0.385	3.05355	17.9961	0.84876	0.9403
PIK3CA	19 (15/4)	0 (0/0)	3.80771e-06	0.00237982	Inf [4.7 - Inf]	0.117	5.42012	8.86608	1	1
PPP2R1A	18 (17/1)	0 (0/0)	7.61688e-06	0.0042316	Inf [4.4 - Inf]	0.303	5.30245	16.2268	0.98389	0.7196
EEF1A2	18 (16/2)	0 (0/0)	7.61688e-06	0.0042316	Inf [4.4 - Inf]	0.186	6.13555	29.6676	0.99558	0.96413
GABRA1	17 (14/3)	0 (0/0)	1.52365e-05	0.0072555	Inf [4.1 - Inf]	0.367	3.52801	24.5846	0.91489	0.96387
PABPC1	17 (11/6)	0 (0/0)	1.52365e-05	0.0072555	Inf [4.1 - Inf]	0.27	5.47942	14.1544	0.99601	0.99969
DNM1	16 (15/1)	0 (0/0)	3.04783e-05	0.0119523	Inf [3.9 - Inf]	0.252	5.9731	14.2717	0.99917	0.99986
PLCG2	16 (10/6)	0 (0/0)	3.04783e-05	0.0119523	Inf [3.9 - Inf]	0.281	0.965149	63.3627	0.99562	0.99999
SNRNP200	16 (10/6)	0 (0/0)	3.04783e-05	0.0119523	Inf [3.9 - Inf]	0.082	7.99905	0.430108	1	1
CLCN4	15 (10/5)	0 (0/0)	6.09664e-05	0.0206666	Inf [3.6 - Inf]	0.151	4.69777	7.83699	0.99893	0.98879
ATP6V1A	15 (13/2)	0 (0/0)	6.09664e-05	0.0206666	Inf [3.6 - Inf]	0.358	3.02569	20.9286	0.86801	0.98654
MTOR	15 (11/4)	0 (0/0)	6.09664e-05	0.0206666	Inf [3.6 - Inf]	0.185	7.89156	0.215054	1	1
CERT1	14 (9/5)	0 (0/0)	0.000121951	0.0353482	Inf [3.3 - Inf]	0.364	3.57975	23.6755	0.66702	0.97947
GNB1	14 (11/3)	0 (0/0)	0.000121951	0.0353482	Inf [3.3 - Inf]	0.145	4.7753	28.3969	0.9992	0.99519
AGO1	14 (9/5)	0 (0/0)	0.000121951	0.0353482	Inf [3.3 - Inf]	0.057	6.52667	5.435	1	1
LRRK2	14 (10/4)	0 (0/0)	0.000121951	0.0353482	Inf [3.3 - Inf]	0.64	-0.359509	3.34311	2.5757e-30	7.5565e-14
