# Supplementary material for: Integrated gene analyses of de novo variants from 46,612 trios with autism and developmental disorders
Source: Proc Natl Acad Sci U S A. 2022 Nov 11;119(46):e2203491119. doi: 10.1073/pnas.2203491119 (PMC9674258; doi:10.1073/pnas.2203491119)
Supplement: Supplementary File [file pnas.2203491119.sd11.xlsx]

## Sheet: Dataset S11
Dataset S11. Top hub genes by cytoHubba.
node_name	Gene	MCC	DMNC	MNC	Degree	EPC	BottleNeck	EcCentricity	Closeness	Radiality	Betweenness	Stress	ClusteringCoefficient	MCC.top20	DMNC.top20	MNC.top20	Degree.top20	EPC.top20	BottleNeck.top20	EcCentricity.top20	Closeness.top20	Radiality.top20	Betweenness.top20	Stress.top20	ClusteringCoefficient.top20	Sum.top20	FLAG
9606.ENSP00000382863	CHD8	262458	0.39543	44	44	48.877	26	0.30676	82	4.84248	1842.16	15132	0.26004	1		1	1	1	1	1	1	1	1	1		10	top20.hub.genes
9606.ENSP00000262367	CREBBP	488100	0.4661	38	38	47.715	3	0.23007	76.5	4.67449	620.417	6254	0.32148	1		1	1	1	1	1	1	1	1	1		10	top20.hub.genes
9606.ENSP00000344456	CTNNB1	88692	0.39184	29	29	43.791	6	0.23007	72.4167	4.63066	572.062	5290	0.29557	1		1	1	1	1	1	1	1	1	1		10	top20.hub.genes
9606.ENSP00000263253	EP300	521906	0.3945	50	50	49.65	18	0.23007	84	4.83517	1611.93	11564	0.24898	1		1	1	1	1	1	1	1	1	1		10	top20.hub.genes
9606.ENSP00000256078	KRAS	244567	0.37878	29	30	44.207	17	0.30676	74.5	4.71831	1186.11	9858	0.26667	1		1	1	1	1	1	1	1	1	1		10	top20.hub.genes
9606.ENSP00000361021	PTEN	179006	0.41295	27	27	42.986	4	0.23007	72	4.64527	626.314	5464	0.31909	1		1	1	1	1	1	1	1	1	1		10	top20.hub.genes
9606.ENSP00000395654	SMARCA4	495202	0.48124	37	37	47.884	5	0.23007	78.0833	4.76213	1128.09	9102	0.33483	1		1	1	1	1	1	1	1	1	1		10	top20.hub.genes
9606.ENSP00000436786	KMT2A	20585	0.48198	24	25	42.033	4	0.23007	68.6667	4.5138	460.355	3228	0.35667			1	1	1	1	1	1	1	1	1		9	top20.hub.genes
9606.ENSP00000263967	PIK3CA	163782	0.54042	20	20	39.399	1	0.23007	69.0833	4.62336	447.092	5486	0.46316	1		1	1	1		1	1	1	1	1		9	top20.hub.genes
9606.ENSP00000367203	KDM6A	465298	0.54262	33	33	48.033	2	0.23007	74.0833	4.63797	381.397	3918	0.39205	1		1	1	1		1	1	1		1		8	top20.hub.genes
9606.ENSP00000301067	KMT2D	379658	0.55675	27	27	45.421	6	0.23007	71.1667	4.60145	282.075	2856	0.4302	1		1	1	1	1	1	1	1				8	top20.hub.genes
9606.ENSP00000395535	MECP2	6258	0.42825	22	22	40.438	2	0.30676	69	4.59415	625.079	7830	0.35498			1	1	1		1	1	1	1	1		8	top20.hub.genes
9606.ENSP00000271715	POGZ	796	0.38436	21	23	39.084	9	0.23007	69	4.57223	961.933	6986	0.26877			1	1		1	1	1	1	1	1		8	top20.hub.genes
9606.ENSP00000344546	ARID1B	172442	0.52001	21	21	40.975	1	0.23007	67.1667	4.5138	167.965	1948	0.4381	1		1	1	1		1	1	1				7	top20.hub.genes
9606.ENSP00000264709	DNMT3A	117082	0.54235	23	23	43.192	1	0.23007	68.25	4.53571	174.626	1712	0.44269	1		1	1	1		1	1	1				7	top20.hub.genes
9606.ENSP00000378402	SIN3A	162030	0.57141	23	23	43.742	2	0.23007	67.1667	4.47728	121.811	1414	0.4664	1	1	1	1	1		1	1					7	top20.hub.genes
9606.ENSP00000265773	SMARCA2	123918	0.56656	23	23	41.979	1	0.23007	68.4167	4.53571	315.495	3100	0.46245	1		1	1	1		1	1	1				7	top20.hub.genes
9606.ENSP00000477455	GRIN2B	42836	0.41146	20	22	36.351	5	0.23007	67.9167	4.53571	1325.08	11212	0.29004				1		1		1	1	1	1		6	top20.hub.genes
9606.ENSP00000303540	SCN1A	44702	0.47901	20	20	30.236	7	0.23007	65	4.43346	558.331	5556	0.41053	1		1			1	1			1	1		6	top20.hub.genes
9606.ENSP00000373696	TRIP12	936	0.31653	21	21	38.191	2	0.23007	67.0833	4.5065	491.722	3504	0.26667			1	1				1	1	1	1		6	top20.hub.genes
9606.ENSP00000376204	ASH1L	11534	0.51703	22	22	41.182	1	0.23007	67	4.48459	251.4	2192	0.42857			1	1	1		1	1					5
9606.ENSP00000308725	GABRB3	43926	0.65143	13	13	23.381	4	0.23007	55.5	4.08287	86.9831	1374	0.65385	1	1				1	1					1	5
9606.ENSP00000340944	PTPN11	40521	0.39667	17	18	34.336	5	0.23007	65.5833	4.49189	473.114	3568	0.32026						1			1	1	1		4
9606.ENSP00000335044	ARID2	405505	0.74927	18	19	40.911	1	0.23007	65.5833	4.46998	143.402	1332	0.59649	1	1			1								3
9606.ENSP00000392028	CHD7	209040	0.67307	16	16	38.472	1	0.23007	62.25	4.36042	21.8774	200	0.625	1	1										1	3
9606.ENSP00000364586	SCN2A	44857	0.54276	19	20	32.676	2	0.23007	65.1667	4.44076	609.283	5992	0.42632	1									1	1		3
9606.ENSP00000381053	ZMYND11	10	0.46346	3	7	13.417	4	0.18406	52.7667	4.02444	719.052	4370	0.14286						1				1	1		3
9606.ENSP00000444688	ATP1A3	148	0.61814	6	10	16.555	3	0.18406	52.1	3.95871	414.365	2178	0.28889		1								1			2
9606.ENSP00000264010	CTCF	52684	0.57085	15	15	35.3	3	0.23007	63.0833	4.41885	74.4684	844	0.54286	1	1											2
9606.ENSP00000281708	FBXW7	42544	0.38075	20	20	37.871	2	0.23007	66.75	4.5065	428.825	3162	0.32632									1	1			2
9606.ENSP00000393097	GABRA1	41881	0.71266	11	12	21.015	2	0.18406	51.7667	3.87106	267.243	2746	0.63636		1										1	2
9606.ENSP00000274547	GABRB2	720	0.71324	6	6	14.413	1	0.18406	47.6833	3.76881	0	0	1		1										1	2
9606.ENSP00000481878	GNB1	127	0.41901	10	11	21.199	3	0.23007	55.9167	4.1413	456.345	4128	0.38182										1	1		2
9606.ENSP00000287239	KAT6B	3602	0.63848	10	10	29.142	1	0.18406	56.7333	4.15591	12.2447	124	0.71111		1										1	2
9606.ENSP00000356234	KDM5B	30445	0.61646	19	20	40.926	2	0.23007	65.25	4.43346	295.403	2008	0.48421		1			1								2
9606.ENSP00000312379	KMT2E	5856	0.61085	11	11	32.482	1	0.23007	58.5833	4.25817	13.9613	194	0.65455		1										1	2
9606.ENSP00000395929	NSD1	23365	0.59501	18	19	39.09	2	0.23007	65.3333	4.46268	321.163	2258	0.47368		1			1								2
9606.ENSP00000405890	PBX1	841	0.69516	7	8	26.19	2	0.18406	55.7333	4.14861	126.062	722	0.67857		1										1	2
9606.ENSP00000346534	SCN8A	1562	0.59666	9	9	17.988	1	0.18406	48.7667	3.76881	10.0191	58	0.69444		1										1	2
9606.ENSP00000287766	SLC6A1	41040	0.78759	9	9	18.27	1	0.18406	49.7667	3.82724	1.95471	16	0.91667		1										1	2
9606.ENSP00000364912	SPEN	264	0.62199	7	7	25.41	1	0.23007	58.5	4.3239	4.60908	82	0.80952		1										1	2
9606.ENSP00000362399	STXBP1	43646	0.47747	18	18	29.099	4	0.23007	61.8333	4.3166	356.792	3456	0.42484						1					1		2
9606.ENSP00000288602	BRAF	40563	0.62782	11	12	28.203	3	0.23007	61.25	4.38964	210.248	1290	0.56061		1											1
9606.ENSP00000417980	EHMT1	27666	0.64095	15	15	36.384	1	0.23007	62.5	4.38964	41.5701	718	0.60952		1											1
9606.ENSP00000384823	FBXO11	24	0.56839	4	4	10.223	1	0.18406	47.4333	3.80533	0	0	1												1	1
9606.ENSP00000357644	GATAD2B	266	0.52483	8	8	24.706	1	0.23007	57.5	4.27277	13.8083	264	0.64286												1	1
9606.ENSP00000307705	HIST1H1E	6	0.46346	3	3	11.947	1	0.18406	51.2333	4.00983	0	0	1												1	1
9606.ENSP00000360806	KCNB1	8	0.37893	4	4	11.812	1	0.18406	46.0167	3.72498	1.77788	22	0.66667												1	1
9606.ENSP00000352035	KCNQ2	42871	0.65143	13	14	22.976	1	0.23007	54	3.97331	169.451	930	0.56044		1											1
9606.ENSP00000380888	MED13	265	0.62199	7	8	24.131	1	0.23007	59.25	4.34581	61.3049	470	0.60714		1											1
9606.ENSP00000281928	MED13L	1714	0.45067	15	15	33.151	4	0.23007	63.0833	4.40424	227.695	1938	0.42857						1							1
9606.ENSP00000324804	PPP2R1A	40493	0.41281	16	17	30.032	4	0.23007	62.9167	4.37503	335.414	2246	0.33824						1							1
9606.ENSP00000385852	SETD5	540	0.55867	10	10	27.355	1	0.23007	58.8333	4.28738	15.4438	168	0.62222												1	1
9606.ENSP00000416293	SLC2A1	7	0.46346	3	4	14.798	4	0.23007	56.6667	4.29469	138.466	844	0.5						1							1
9606.ENSP00000323421	SMC1A	314	0.5012	9	13	30.434	7	0.23007	61.5	4.37503	281.082	1708	0.34615						1							1
9606.ENSP00000381382	TCF4	72	0.57059	6	6	19.192	1	0.18406	53.3167	4.05366	1.4	6	0.8												1	1
9606.ENSP00000316512	TLK2	2	0.30779	2	2	8.625	1	0.23007	49.4167	3.96601	0	0	1												1	1
9606.ENSP00000339299	TRIO	2	0.30779	2	2	4.879	1	0.18406	38.45	3.23562	0	0	1												1	1
9606.ENSP00000454157	ZEB2	48	0.52304	6	6	20.816	1	0.23007	56.3333	4.23625	7.06695	94	0.73333												1	1
9606.ENSP00000358590	ZNF292	2	0.30779	2	2	8.282	1	0.18406	44.2833	3.65194	0	0	1												1	1
9606.ENSP00000379346	ADNP	241	0.49882	10	11	29.727	1	0.23007	61.25	4.40424	94.9988	980	0.45455													0
9606.ENSP00000364839	ASXL1	63	0.47564	7	8	24.154	1	0.23007	56.5833	4.22895	19.9758	218	0.46429													0
9606.ENSP00000269197	ASXL3	1	0	1	1	5.568	1	0.18406	43.2	3.60082	0	0	0													0
9606.ENSP00000273398	ATP6V1A	2	0	1	2	3.028	1	0.18406	40.1	3.34518	9.47101	30	0													0
9606.ENSP00000344087	AUTS2	16	0.33284	6	6	20.147	1	0.23007	56.3333	4.23625	20.0348	338	0.46667													0
9606.ENSP00000353362	CACNA1A	40476	0.5237	13	13	21.545	1	0.18406	53.1	3.92219	102.713	666	0.52564													0
9606.ENSP00000306522	CAMTA1	0	0	0	0	1	0	0	0	0	0	0	0													0
9606.ENSP00000367408	CASK	2	0	1	2	4.68	2	0.18406	43.7667	3.63734	250	1222	0													0
9606.ENSP00000181839	CDK13	0	0	0	0	1	0	0	0	0	0	0	0													0
9606.ENSP00000354730	CHAMP1	1	0	1	1	4.812	1	0.18406	43.5667	3.65925	0	0	0													0
9606.ENSP00000369716	CHD3	1856	0.48071	15	15	35.034	1	0.23007	62.5833	4.39694	132.444	1142	0.45714													0
9606.ENSP00000370213	CLCN4	0	0	0	0	1	0	0	0	0	0	0	0													0
9606.ENSP00000479606	CLTC	9	0.2842	4	7	16.141	2	0.23007	55.4167	4.19243	229.653	1220	0.14286													0
9606.ENSP00000369862	COL4A3BP	0	0	0	0	1	0	0	0	0	0	0	0													0
9606.ENSP00000217244	CSNK2A1	55	0.26343	12	13	28.687	1	0.18406	59.65	4.25086	145.739	1036	0.23077													0
9606.ENSP00000264414	CUL3	38	0.37904	8	8	20.876	3	0.23007	56.5833	4.22165	77.7996	788	0.46429													0
9606.ENSP00000382840	DDX3X	80	0.3791	10	10	23.836	1	0.23007	58.6667	4.29469	115.179	980	0.42222													0
9606.ENSP00000371846	DEAF1	1	0	1	1	1.948	1	0.15338	36.6333	3.11146	0	0	0													0
9606.ENSP00000353104	DHDDS	0	0	0	0	1	0	0	0	0	0	0	0													0
9606.ENSP00000383303	DSCAM	1	0	1	1	3.774	1	0.18406	40.7833	3.48395	0	0	0													0
9606.ENSP00000348965	DYNC1H1	26	0.56839	4	6	11.397	1	0.23007	50.1667	3.9441	72.9946	464	0.4													0
9606.ENSP00000381932	DYRK1A	111	0.35633	11	12	26.299	3	0.23007	61.6667	4.39694	376.284	2528	0.31818													0
9606.ENSP00000357637	EBF3	0	0	0	0	1	0	0	0	0	0	0	0													0
9606.ENSP00000217182	EEF1A2	5	0.30779	2	5	11.418	1	0.23007	49.8333	3.92949	123.237	602	0.2													0
9606.ENSP00000392094	EFTUD2	53	0.43905	7	10	13.489	1	0.18406	51.8667	3.9514	150.495	732	0.26667													0
9606.ENSP00000325527	FBN1	1	0	1	1	1.792	1	0.15338	32.4	2.72435	0	0	0													0
9606.ENSP00000484803	FOXP1	19	0.2927	7	8	23.639	2	0.23007	59.0833	4.33851	134.53	1086	0.28571													0
9606.ENSP00000343027	GNAI1	80	0.40573	9	9	22.346	3	0.23007	55.5	4.16322	80.2093	936	0.47222													0
9606.ENSP00000305260	GNB2	74	0.43736	8	8	18.121	1	0.23007	53.25	4.06096	131.738	1896	0.53571													0
9606.ENSP00000355778	H3F3A	15049	0.54239	17	18	37.608	2	0.23007	63.5833	4.38233	258.349	1656	0.43791													0
9606.ENSP00000362674	HDAC8	2382	0.54053	14	14	35.197	1	0.18406	59.5667	4.23625	39.35	336	0.52747													0
9606.ENSP00000260983	HECW2	25	0.56839	4	5	12.267	1	0.18406	48.1	3.81993	10.9573	52	0.6													0
9606.ENSP00000365439	HNRNPK	56	0.29929	10	10	19.185	1	0.18406	53.6833	3.99523	123.104	696	0.33333													0
9606.ENSP00000283179	HNRNPU	55	0.4082	8	9	19.717	2	0.23007	57.8333	4.27277	193.093	1354	0.38889													0
9606.ENSP00000262419	KANSL1	12	0.21953	7	7	19.936	1	0.23007	55.0833	4.15591	72.6645	454	0.28571													0
9606.ENSP00000380136	KAT6A	17598	0.5142	18	18	37.291	2	0.18406	62.3167	4.29469	192.57	1090	0.45752													0
9606.ENSP00000055682	KIAA2022	1	0	1	1	1.107	1	0.01449	1	0.04348	0	0	0													0
9606.ENSP00000256707	KIDINS220	2	0	1	2	6.929	1	0.23007	46.75	3.84184	5.98926	34	0													0
9606.ENSP00000438388	KIF1A	7	0.46346	3	4	9.075	1	0.18406	44.55	3.60812	12.8587	82	0.5													0
9606.ENSP00000302486	MAP2K1	41092	0.5237	13	13	27.938	2	0.23007	62.3333	4.40424	233.764	1992	0.52564													0
9606.ENSP00000358335	MAP3K7	7	0.30898	3	6	10.856	2	0.18406	48.3833	3.83454	97.5916	390	0.13333													0
9606.ENSP00000386049	MBD5	307	0.47886	10	11	27.876	1	0.23007	59.5	4.3166	98.7025	928	0.43636													0
9606.ENSP00000340874	MEF2C	306	0.39514	12	12	29.353	1	0.23007	60	4.3239	61.0947	638	0.40909													0
9606.ENSP00000311827	MSL2	3	0.30779	2	3	7.763	1	0.18406	45.7333	3.74689	26.7395	148	0.33333													0
9606.ENSP00000396103	MYT1L	1	0	1	1	3.117	1	0.15338	35.6333	2.95807	0	0	0													0
9606.ENSP00000296543	NAA15	0	0	0	0	1	0	0	0	0	0	0	0													0
9606.ENSP00000251127	NALCN	1	0	1	1	2.913	1	0.15338	36.0667	3.04572	0	0	0													0
9606.ENSP00000360231	NFIA	5	0.30898	3	4	13.489	1	0.23007	53.5	4.1413	5.48492	58	0.33333													0
9606.ENSP00000380781	NFIX	1	0	1	1	4.878	1	0.18406	42.05	3.54969	0	0	0													0
9606.ENSP00000234111	ODC1	3	0	1	3	9.917	1	0.23007	49	3.92949	5.09236	118	0													0
9606.ENSP00000313007	PABPC1	27	0.45378	5	6	9.969	1	0.18406	48.8667	3.86376	30.1192	230	0.46667													0
9606.ENSP00000369134	PDHA1	1	0	1	1	4.965	1	0.18406	41.9	3.52047	0	0	0													0
9606.ENSP00000398824	PHF21A	374	0.45983	13	13	32.573	1	0.23007	59.9167	4.29469	85.2169	766	0.46154													0
9606.ENSP00000275034	PHIP	1	0	1	1	2.29	1	0.15338	36.6333	3.11146	0	0	0													0
9606.ENSP00000306682	PPM1D	4	0.30779	2	4	11.984	1	0.18406	49.9	3.9514	19.6442	136	0.16667													0
9606.ENSP00000378769	PPP1CB	9	0.46346	3	6	19.267	1	0.23007	56.6667	4.27277	78.0656	642	0.26667													0
9606.ENSP00000417963	PPP2R5D	160	0.35633	11	11	25.399	2	0.23007	58.75	4.27277	123.258	848	0.38182													0
9606.ENSP00000310572	PSMC5	27	0.40246	7	8	22.068	1	0.18406	56.0667	4.16322	45.6093	356	0.39286													0
9606.ENSP00000434359	PUF60	25	0.56839	4	5	6.27	1	0.18406	43.8	3.55699	40.4038	240	0.6													0
9606.ENSP00000378830	QRICH1	1	0	1	1	4.6	1	0.18406	43.5667	3.65925	0	0	0													0
9606.ENSP00000401112	SATB2	4	0.30779	2	4	9.851	2	0.18406	46.8167	3.79072	21.9019	140	0.16667													0
9606.ENSP00000361777	SET	10	0.37893	4	6	18.986	2	0.18406	54.15	4.09748	21.8967	214	0.33333													0
9606.ENSP00000282030	SETBP1	2970	0.51092	13	13	33.083	1	0.23007	62.6667	4.42616	76.7909	854	0.51282													0
9606.ENSP00000348984	SON	2	0	1	2	2.656	1	0.15338	38.1333	3.17719	3.84359	14	0													0
9606.ENSP00000398273	SOX5	3	0	1	3	5.564	1	0.18406	44.3667	3.68846	21.667	100	0													0
9606.ENSP00000361824	SPTAN1	267	0.52483	8	9	21.076	2	0.23007	55.75	4.17052	111.851	930	0.5													0
9606.ENSP00000301740	SRRM2	28	0.38039	6	6	15.443	3	0.18406	53.9	4.09748	69.0017	578	0.53333													0
9606.ENSP00000305899	SUV420H1	140	0.44117	11	11	28.899	1	0.23007	57.0833	4.19243	23.76	278	0.47273													0
9606.ENSP00000403636	SYNGAP1	2642	0.54924	13	13	28.923	1	0.23007	62	4.40424	142.607	2128	0.55128													0
9606.ENSP00000261716	TAOK1	32	0.51861	5	7	12.774	2	0.23007	50.9167	3.97331	168.776	966	0.38095													0
9606.ENSP00000405574	TBL1XR1	246	0.49882	10	10	29.804	2	0.23007	58.9167	4.29469	25.3056	480	0.55556													0
9606.ENSP00000316357	USP9X	10	0.32413	5	5	17.084	1	0.18406	52.9333	4.04635	4.07561	38	0.5													0
9606.ENSP00000346986	WAC	3	0.30779	2	3	11.321	1	0.18406	47.6	3.81993	1.13452	10	0.33333													0
9606.ENSP00000408108	WDR26	1	0	1	1	2.888	1	0.18406	37.95	3.22832	0	0	0													0
9606.ENSP00000350954	WDR37	0	0	0	0	1	0	0	0	0	0	0	0													0
9606.ENSP00000348848	WDR45	0	0	0	0	1	0	0	0	0	0	0	0													0
9606.ENSP00000372351	WHSC1	391	0.54893	9	10	29.033	1	0.18406	58.4	4.24356	68.8301	648	0.51111													0
9606.ENSP00000363972	ZC4H2	1	0	1	1	1.107	1	0.01449	1	0.04348	0	0	0													0
